# Supplementary material for: Transcriptomic analyses reveal the adaptive features and biological differences of guts from two invasive whitefly species
Source: BMC Genomics. 2014 May 15;15(1):370. doi: 10.1186/1471-2164-15-370 (PMC4035086; doi:10.1186/1471-2164-15-370)
Supplement: Supplementary file 1 — Additional file 1: Top BLAST hits of MEAM1 gut transcripts. BLAST results against the NCBI nr database for all the transcripts with a cut-off E-value <1.0E−5 are shown. (XLSX 843 KB) [file 12864_2014_6066_MOESM1_ESM.xlsx]

## Sheet: Sheet1
Transcript ID	Nr ID	Nr Evalue	Nr Annotation
BT_B_G_ZJU_Unigene1009	gi|340724934|ref|XP_003400833.1|	1e-90	PREDICTED: uncharacterized protein C12orf41 homolog [Bombus terrestris]
BT_B_G_ZJU_Unigene1010	gi|350425204|ref|XP_003494045.1|	1e-14	PREDICTED: cat eye syndrome critical region protein 5 homolog [Bombus impatiens]
BT_B_G_ZJU_Unigene1012	gi|380020450|ref|XP_003694096.1|	0	PREDICTED: ruvB-like 1-like [Apis florea]
BT_B_G_ZJU_Unigene1014	gi|302310819|gb|ADJ97384.2|	4e-54	transforming growth factor alpha-like protein [Tribolium castaneum]
BT_B_G_ZJU_Unigene1016	gi|225711962|gb|ACO11827.1|	1e-84	Ribosome production factor 1 [Lepeophtheirus salmonis]
BT_B_G_ZJU_Unigene1018	gi|91089465|ref|XP_968623.1|	2e-48	PREDICTED: similar to CG9246 CG9246-PA [Tribolium castaneum] >gi|270011403|gb|EFA07851.1| hypothetical protein TcasGA2_TC005421 [Tribolium castaneum]
BT_B_G_ZJU_Unigene1019	gi|829184|emb|CAA41170.1|	3e-12	heterogeneous nuclear ribonucleoprotein [Drosophila melanogaster]
BT_B_G_ZJU_Unigene1021	gi|380027655|ref|XP_003697536.1|	1e-160	PREDICTED: uncharacterized protein LOC100869602 [Apis florea]
BT_B_G_ZJU_Unigene1022	gi|239790094|dbj|BAH71631.1|	3e-70	ACYPI001280 [Acyrthosiphon pisum]
BT_B_G_ZJU_Unigene1023	gi|383854854|ref|XP_003702935.1|	2e-33	PREDICTED: high mobility group protein 20A-like [Megachile rotundata]
BT_B_G_ZJU_Unigene1024	gi|380014813|ref|XP_003691411.1|	1e-49	PREDICTED: plastin-3 [Apis florea]
BT_B_G_ZJU_Unigene1027	gi|123976893|ref|XP_001330650.1|	5e-09	viral A-type inclusion protein [Trichomonas vaginalis G3]
BT_B_G_ZJU_Unigene1028	gi|193603534|ref|XP_001947836.1|	7e-31	PREDICTED: guanine nucleotide-binding protein subunit gamma-e-like [Acyrthosiphon pisum]
BT_B_G_ZJU_Unigene1031	gi|242022760|ref|XP_002431806.1|	1e-16	DNA repair protein RAD50, putative [Pediculus humanus corporis] >gi|212517138|gb|EEB19068.1| DNA repair protein RAD50, putative [Pediculus humanus corporis]
BT_B_G_ZJU_Unigene1032	gi|193599126|ref|XP_001951048.1|	3e-50	PREDICTED: protein lin-7 homolog B-like [Acyrthosiphon pisum]
BT_B_G_ZJU_Unigene1033	gi|91083171|ref|XP_972171.1|	2e-72	PREDICTED: similar to mRNA capping enzyme [Tribolium castaneum] >gi|270006979|gb|EFA03427.1| hypothetical protein TcasGA2_TC013414 [Tribolium castaneum]
BT_B_G_ZJU_Unigene1035	gi|345485287|ref|XP_001599379.2|	1e-11	PREDICTED: transcription initiation factor TFIID subunit 6 [Nasonia vitripennis]
BT_B_G_ZJU_Unigene1037	gi|242008521|ref|XP_002425052.1|	3e-22	conserved hypothetical protein [Pediculus humanus corporis] >gi|212508701|gb|EEB12314.1| conserved hypothetical protein [Pediculus humanus corporis]
BT_B_G_ZJU_Unigene1038	gi|321476128|gb|EFX87089.1|	2e-06	hypothetical protein DAPPUDRAFT_312612 [Daphnia pulex]
BT_B_G_ZJU_Unigene1039	gi|328704534|ref|XP_001948711.2|	9e-167	PREDICTED: alanine aminotransferase 2-like [Acyrthosiphon pisum]
BT_B_G_ZJU_Unigene1041	gi|389611992|dbj|BAM19533.1|	1e-41	imitation SWI [Papilio xuthus]
BT_B_G_ZJU_Unigene1042	gi|91085653|ref|XP_971037.1|	9e-71	PREDICTED: similar to GTP:AMP phosphotransferase mitochondrial [Tribolium castaneum] >gi|270010032|gb|EFA06480.1| hypothetical protein TcasGA2_TC009374 [Tribolium castaneum]
BT_B_G_ZJU_Unigene1043	gi|242010269|ref|XP_002425891.1|	6e-67	pre-mRNA-splicing factor clf-1, putative [Pediculus humanus corporis] >gi|212509867|gb|EEB13153.1| pre-mRNA-splicing factor clf-1, putative [Pediculus humanus corporis]
BT_B_G_ZJU_Unigene1049	gi|256079596|ref|XP_002576072.1|	8e-06	hormone-regulated proliferation-associated 20 kDa protein short form [Schistosoma mansoni]
BT_B_G_ZJU_Unigene1052	gi|328779867|ref|XP_392348.2|	7e-24	PREDICTED: alanine--glyoxylate aminotransferase 2-like [Apis mellifera]
BT_B_G_ZJU_Unigene1053	gi|347365176|gb|AEO89448.1|	4e-119	sucrase [Nilaparvata lugens]
BT_B_G_ZJU_Unigene1054	gi|242020246|ref|XP_002430566.1|	1e-60	Lysosomal acid phosphatase precursor, putative [Pediculus humanus corporis] >gi|212515738|gb|EEB17828.1| Lysosomal acid phosphatase precursor, putative [Pediculus humanus corporis]
BT_B_G_ZJU_Unigene1055	gi|149689082|gb|ABR27872.1|	1e-76	eukaryotic translation initiation factor 3 subunit 12-like protein [Triatoma infestans]
BT_B_G_ZJU_Unigene1057	gi|225709440|gb|ACO10566.1|	5e-29	30S ribosomal protein S13 [Caligus rogercresseyi]
BT_B_G_ZJU_Unigene1059	gi|374093524|gb|AEY84055.1|	3e-71	CSP1 [Bemisia tabaci]
BT_B_G_ZJU_Unigene1061	gi|328705379|ref|XP_003242780.1|	1e-16	PREDICTED: 39S ribosomal protein L42, mitochondrial-like [Acyrthosiphon pisum]
BT_B_G_ZJU_Unigene1062	gi|308321536|gb|ADO27919.1|	5e-07	ubiquinol-cytochrome c reductase complex chaperone cbp3-like protein [Ictalurus furcatus]
BT_B_G_ZJU_Unigene1063	gi|357602248|gb|EHJ63321.1|	1e-17	putative ring finger protein 8-like protein [Danaus plexippus]
BT_B_G_ZJU_Unigene1065	gi|94469294|gb|ABF18496.1|	8e-50	mitochondrial NADH:ubiquinone oxidoreductase NDUFA8/PGIV/19 kDa subunit [Aedes aegypti]
BT_B_G_ZJU_Unigene1066	gi|170052873|ref|XP_001862419.1|	6e-52	ATP synthase delta chain, mitochondrial [Culex quinquefasciatus] >gi|167873641|gb|EDS37024.1| ATP synthase delta chain, mitochondrial [Culex quinquefasciatus]
BT_B_G_ZJU_Unigene1067	gi|240849271|ref|NP_001155387.1|	1e-48	uncharacterized protein LOC100159064 precursor [Acyrthosiphon pisum] >gi|239790504|dbj|BAH71809.1| ACYPI000473 [Acyrthosiphon pisum]
BT_B_G_ZJU_Unigene1070	gi|242021017|ref|XP_002430943.1|	9e-82	conserved hypothetical protein [Pediculus humanus corporis] >gi|212516163|gb|EEB18205.1| conserved hypothetical protein [Pediculus humanus corporis]
BT_B_G_ZJU_Unigene1075	gi|242014690|ref|XP_002428018.1|	3e-17	Ribonuclease P/MRP protein subunit POP5, putative [Pediculus humanus corporis] >gi|212512537|gb|EEB15280.1| Ribonuclease P/MRP protein subunit POP5, putative [Pediculus humanus corporis]
BT_B_G_ZJU_Unigene1076	gi|170031321|ref|XP_001843534.1|	1e-38	conserved hypothetical protein [Culex quinquefasciatus] >gi|167869794|gb|EDS33177.1| conserved hypothetical protein [Culex quinquefasciatus]
BT_B_G_ZJU_Unigene1077	gi|350412899|ref|XP_003489807.1|	1e-13	PREDICTED: hypothetical protein LOC100749171 [Bombus impatiens]
BT_B_G_ZJU_Unigene1078	gi|383853409|ref|XP_003702215.1|	5e-31	PREDICTED: vacuolar protein-sorting-associated protein 36-like [Megachile rotundata]
BT_B_G_ZJU_Unigene1079	gi|383860237|ref|XP_003705597.1|	2e-47	PREDICTED: vacuolar protein sorting-associated protein 37B-like [Megachile rotundata]
BT_B_G_ZJU_Unigene1081	gi|240849017|ref|NP_001155571.1|	7e-41	N-acetyltransferase-like [Acyrthosiphon pisum] >gi|239789332|dbj|BAH71296.1| ACYPI004487 [Acyrthosiphon pisum]
BT_B_G_ZJU_Unigene1083	gi|156552012|ref|XP_001603429.1|	2e-17	PREDICTED: stress-induced-phosphoprotein 1-like [Nasonia vitripennis]
BT_B_G_ZJU_Unigene1084	gi|193624926|ref|XP_001948735.1|	1e-17	PREDICTED: hypothetical protein LOC100159761 isoform 1 [Acyrthosiphon pisum]
BT_B_G_ZJU_Unigene1085	gi|91089827|ref|XP_969424.1|	2e-43	PREDICTED: similar to AGAP002956-PA [Tribolium castaneum]
BT_B_G_ZJU_Unigene1087	gi|340730320|ref|XP_003403428.1|	6e-74	PREDICTED: 60S ribosomal protein L12-like [Bombus terrestris]
BT_B_G_ZJU_Unigene1088	gi|340713702|ref|XP_003395377.1|	2e-11	PREDICTED: LOW QUALITY PROTEIN: deoxynucleoside kinase-like [Bombus terrestris]
BT_B_G_ZJU_Unigene1089	gi|198419255|ref|XP_002121265.1|	5e-14	PREDICTED: similar to LOC494863 protein [Ciona intestinalis]
BT_B_G_ZJU_Unigene1090	gi|242022233|ref|XP_002431545.1|	1e-18	high affinity nuclear juvenile hormone binding protein, putative [Pediculus humanus corporis] >gi|212516848|gb|EEB18807.1| high affinity nuclear juvenile hormone binding protein, putative [Pediculus humanus corporis]
BT_B_G_ZJU_Unigene1091	gi|328698245|ref|XP_001949669.2|	0	PREDICTED: hypothetical protein LOC100167407 [Acyrthosiphon pisum]
BT_B_G_ZJU_Unigene1092	gi|74849106|sp|Q9NBX5.1|GAGXE_DROME	7e-24	RecName: Full=Nucleic-acid-binding protein from transposon X-element
BT_B_G_ZJU_Unigene1093	gi|340721914|ref|XP_003399358.1|	0	PREDICTED: adenosylhomocysteinase-like isoform 1 [Bombus terrestris]
BT_B_G_ZJU_Unigene1094	gi|240848567|ref|NP_001155437.1|	2e-88	chromatin modifying protein 1-like [Acyrthosiphon pisum] >gi|239789172|dbj|BAH71227.1| ACYPI001676 [Acyrthosiphon pisum]
BT_B_G_ZJU_Unigene1095	gi|242011371|ref|XP_002426426.1|	0	Splicing factor 3B subunit, putative [Pediculus humanus corporis] >gi|212510525|gb|EEB13688.1| Splicing factor 3B subunit, putative [Pediculus humanus corporis]
BT_B_G_ZJU_Unigene1096	gi|389612319|dbj|BAM19663.1|	1e-30	diphteria toxin resistance protein 2, dph2, partial [Papilio xuthus]
BT_B_G_ZJU_Unigene1097	gi|156547183|ref|XP_001604065.1|	2e-31	PREDICTED: UPF0451 protein C17orf61 homolog [Nasonia vitripennis]
BT_B_G_ZJU_Unigene1098	gi|328713782|ref|XP_001943808.2|	3e-85	PREDICTED: 15-hydroxyprostaglandin dehydrogenase [NAD+]-like [Acyrthosiphon pisum]
BT_B_G_ZJU_Unigene1099	gi|170061451|ref|XP_001866238.1|	2e-155	conserved hypothetical protein [Culex quinquefasciatus] >gi|167879665|gb|EDS43048.1| conserved hypothetical protein [Culex quinquefasciatus]
BT_B_G_ZJU_Unigene1100	gi|161343861|tpg|DAA06111.1|	4e-35	TPA: TPA_inf: cathepsin B [Myzus persicae]
BT_B_G_ZJU_Unigene1101	gi|157104341|ref|XP_001648362.1|	9e-21	hypothetical protein AaeL_AAEL004065 [Aedes aegypti] >gi|108880346|gb|EAT44571.1| conserved hypothetical protein [Aedes aegypti]
BT_B_G_ZJU_Unigene1102	gi|242013533|ref|XP_002427459.1|	6e-149	RING finger protein, putative [Pediculus humanus corporis] >gi|212511845|gb|EEB14721.1| RING finger protein, putative [Pediculus humanus corporis]
BT_B_G_ZJU_Unigene1103	gi|195473607|ref|XP_002089084.1|	3e-121	GE18922 [Drosophila yakuba] >gi|194175185|gb|EDW88796.1| GE18922 [Drosophila yakuba]
BT_B_G_ZJU_Unigene1104	gi|110757619|ref|XP_001120141.1|	1e-91	PREDICTED: ADP-ribosylation factor-like protein 1-like isoform 1 [Apis mellifera] >gi|380019913|ref|XP_003693845.1| PREDICTED: ADP-ribosylation factor-like protein 1-like isoform 1 [Apis florea] >gi|383855768|ref|XP_003703382.1| PREDICTED: ADP-ribosylation factor-like protein 1-like [Megachile rotundata]
BT_B_G_ZJU_Unigene1105	gi|66551291|ref|XP_624118.1|	7e-17	PREDICTED: UPF0485 protein C1orf144 homolog isoform 1 [Apis mellifera]
BT_B_G_ZJU_Unigene1106	gi|350426509|ref|XP_003494459.1|	2e-149	PREDICTED: 26S proteasome non-ATPase regulatory subunit 7-like [Bombus impatiens]
BT_B_G_ZJU_Unigene1108	gi|156541248|ref|XP_001600867.1|	1e-140	PREDICTED: minor histocompatibility antigen H13-like [Nasonia vitripennis]
BT_B_G_ZJU_Unigene1109	gi|58377512|ref|XP_309682.2|	2e-74	AGAP003485-PA [Anopheles gambiae str. PEST] >gi|55244531|gb|EAA05402.2| AGAP003485-PA [Anopheles gambiae str. PEST]
BT_B_G_ZJU_Unigene1110	gi|348515969|ref|XP_003445512.1|	1e-52	PREDICTED: legumain-like [Oreochromis niloticus]
BT_B_G_ZJU_Unigene1112	gi|242003086|ref|XP_002422606.1|	1e-94	Xaa-Pro aminopeptidase, putative [Pediculus humanus corporis] >gi|212505407|gb|EEB09868.1| Xaa-Pro aminopeptidase, putative [Pediculus humanus corporis]
BT_B_G_ZJU_Unigene1113	gi|359843274|gb|AEV89772.1|	5e-83	Rho GDP dissociation inhibitor [Schistocerca gregaria]
BT_B_G_ZJU_Unigene1116	gi|156554912|ref|XP_001605487.1|	3e-42	PREDICTED: ragulator complex protein LAMTOR2 homolog [Nasonia vitripennis]
BT_B_G_ZJU_Unigene1117	gi|357628165|gb|EHJ77577.1|	1e-08	hypothetical protein KGM_11108 [Danaus plexippus]
BT_B_G_ZJU_Unigene1119	gi|239790055|dbj|BAH71613.1|	2e-06	ACYPI006634 [Acyrthosiphon pisum]
BT_B_G_ZJU_Unigene1120	gi|340715129|ref|XP_003396072.1|	2e-55	PREDICTED: mesencephalic astrocyte-derived neurotrophic factor homolog [Bombus terrestris]
BT_B_G_ZJU_Unigene1121	gi|125985123|ref|XP_001356325.1|	3e-41	GA19174 [Drosophila pseudoobscura pseudoobscura] >gi|195146944|ref|XP_002014444.1| GL19193 [Drosophila persimilis] >gi|54644648|gb|EAL33388.1| GA19174 [Drosophila pseudoobscura pseudoobscura] >gi|194106397|gb|EDW28440.1| GL19193 [Drosophila persimilis]
BT_B_G_ZJU_Unigene1123	gi|91077414|ref|XP_975386.1|	7e-72	PREDICTED: similar to conserved hypothetical protein [Tribolium castaneum] >gi|270001633|gb|EEZ98080.1| hypothetical protein TcasGA2_TC000487 [Tribolium castaneum]
BT_B_G_ZJU_Unigene1124	gi|312378297|gb|EFR24914.1|	6e-20	hypothetical protein AND_10192 [Anopheles darlingi]
BT_B_G_ZJU_Unigene1127	gi|328781179|ref|XP_394807.4|	6e-58	PREDICTED: pre-mRNA branch site p14-like protein-like [Apis mellifera]
BT_B_G_ZJU_Unigene1128	gi|270001549|gb|EEZ97996.1|	0	hypothetical protein TcasGA2_TC000393 [Tribolium castaneum]
BT_B_G_ZJU_Unigene1129	gi|307199383|gb|EFN80008.1|	0	Cullin-4B [Harpegnathos saltator]
BT_B_G_ZJU_Unigene1130	gi|383864477|ref|XP_003707705.1|	0	PREDICTED: myosin heavy chain 95F-like isoform 1 [Megachile rotundata]
BT_B_G_ZJU_Unigene1131	gi|321474671|gb|EFX85636.1|	4e-11	hypothetical protein DAPPUDRAFT_127578 [Daphnia pulex]
BT_B_G_ZJU_Unigene1133	gi|193610539|ref|XP_001949649.1|	6e-87	PREDICTED: cytoplasmic FMR1-interacting protein-like [Acyrthosiphon pisum]
BT_B_G_ZJU_Unigene1138	gi|52630941|gb|AAU84934.1|	6e-53	putative ATP synthase-like protein [Toxoptera citricida]
BT_B_G_ZJU_Unigene1139	gi|242005331|ref|XP_002423523.1|	1e-28	Ornithine decarboxylase antizyme, putative [Pediculus humanus corporis] >gi|212506637|gb|EEB10785.1| Ornithine decarboxylase antizyme, putative [Pediculus humanus corporis]
BT_B_G_ZJU_Unigene1140	gi|345491532|ref|XP_003426634.1|	0	PREDICTED: hypoxia up-regulated protein 1-like isoform 2 [Nasonia vitripennis] >gi|345491534|ref|XP_001606217.2| PREDICTED: hypoxia up-regulated protein 1-like isoform 1 [Nasonia vitripennis] >gi|345491536|ref|XP_003426635.1| PREDICTED: hypoxia up-regulated protein 1-like isoform 3 [Nasonia vitripennis]
BT_B_G_ZJU_Unigene1141	gi|91087645|ref|XP_973337.1|	6e-64	PREDICTED: similar to HERPUD family member 2 [Tribolium castaneum] >gi|270010715|gb|EFA07163.1| hypothetical protein TcasGA2_TC010160 [Tribolium castaneum]
BT_B_G_ZJU_Unigene1145	gi|115621276|ref|XP_800344.2|	1e-51	PREDICTED: uncharacterized protein LOC585553 [Strongylocentrotus purpuratus]
BT_B_G_ZJU_Unigene1146	gi|307203568|gb|EFN82601.1|	8e-34	Nuclear protein Hcc-1 [Harpegnathos saltator]
BT_B_G_ZJU_Unigene1147	gi|350422084|ref|XP_003493051.1|	8e-108	PREDICTED: DNA-directed RNA polymerase III subunit RPC5-like [Bombus impatiens]
BT_B_G_ZJU_Unigene1149	gi|328724776|ref|XP_003248249.1|	2e-09	PREDICTED: putative nuclease HARBI1-like [Acyrthosiphon pisum]
BT_B_G_ZJU_Unigene1150	gi|340710461|ref|XP_003393807.1|	3e-120	PREDICTED: casein kinase I isoform gamma-3-like [Bombus terrestris] >gi|350427470|ref|XP_003494768.1| PREDICTED: casein kinase I isoform gamma-3-like [Bombus impatiens]
BT_B_G_ZJU_Unigene1151	gi|256092049|ref|XP_002581808.1|	7e-24	hypothetical protein [Schistosoma mansoni]
BT_B_G_ZJU_Unigene1152	gi|347665951|gb|AEP17588.1|	5e-06	dentin matrix protein 1, partial [Hippopotamus amphibius]
BT_B_G_ZJU_Unigene1153	gi|345485518|ref|XP_001606781.2|	3e-23	PREDICTED: ubiquitin carboxyl-terminal hydrolase calypso-like [Nasonia vitripennis]
BT_B_G_ZJU_Unigene1155	gi|332374160|gb|AEE62221.1|	6e-26	unknown [Dendroctonus ponderosae]
BT_B_G_ZJU_Unigene1156	gi|350396084|ref|XP_003484435.1|	1e-114	PREDICTED: eukaryotic translation initiation factor 5-like [Bombus impatiens]
BT_B_G_ZJU_Unigene1158	gi|242020262|ref|XP_002430574.1|	7e-101	alcohol dehydrogenase, putative [Pediculus humanus corporis] >gi|212515746|gb|EEB17836.1| alcohol dehydrogenase, putative [Pediculus humanus corporis]
BT_B_G_ZJU_Unigene1159	gi|263359660|gb|ACY70496.1|	2e-08	hypothetical protein DVIR88_6g0033 [Drosophila virilis]
BT_B_G_ZJU_Unigene1160	gi|305682544|dbj|BAJ16356.1|	3e-165	TIMELESS [Gryllus bimaculatus]
BT_B_G_ZJU_Unigene1162	gi|193606149|ref|XP_001944900.1|	4e-90	PREDICTED: peptidyl-prolyl cis-trans isomerase FKBP2-like [Acyrthosiphon pisum]
BT_B_G_ZJU_Unigene1163	gi|91083235|ref|XP_973760.1|	4e-48	PREDICTED: similar to AGAP003848-PA [Tribolium castaneum] >gi|270007713|gb|EFA04161.1| hypothetical protein TcasGA2_TC014407 [Tribolium castaneum]
BT_B_G_ZJU_Unigene1166	gi|91091388|ref|XP_973447.1|	7e-41	PREDICTED: similar to CG5439 CG5439-PA [Tribolium castaneum] >gi|270014165|gb|EFA10613.1| hypothetical protein TcasGA2_TC012874 [Tribolium castaneum]
BT_B_G_ZJU_Unigene1168	gi|380030708|ref|XP_003698985.1|	1e-06	PREDICTED: LOW QUALITY PROTEIN: spectrin beta chain, brain 4-like [Apis florea]
BT_B_G_ZJU_Unigene1169	gi|348503234|ref|XP_003439170.1|	5e-06	PREDICTED: polyglutamine-binding protein 1-like [Oreochromis niloticus]
BT_B_G_ZJU_Unigene1170	gi|383866087|ref|XP_003708503.1|	1e-42	PREDICTED: protein lethal(2) giant larvae-like [Megachile rotundata]
BT_B_G_ZJU_Unigene1171	gi|383859989|ref|XP_003705474.1|	0	PREDICTED: aconitate hydratase, mitochondrial-like [Megachile rotundata]
BT_B_G_ZJU_Unigene1172	gi|195427030|ref|XP_002061582.1|	1e-75	GK20976 [Drosophila willistoni] >gi|194157667|gb|EDW72568.1| GK20976 [Drosophila willistoni]
BT_B_G_ZJU_Unigene1174	gi|270006236|gb|EFA02684.1|	1e-52	hypothetical protein TcasGA2_TC008405 [Tribolium castaneum]
BT_B_G_ZJU_Unigene1177	gi|296531410|ref|NP_001171848.1|	1e-104	eukaryotic translation initiation factor 6 [Saccoglossus kowalevskii]
BT_B_G_ZJU_Unigene1178	gi|157120726|ref|XP_001659742.1|	8e-34	mitochondrial ribosomal protein, S18C, putative [Aedes aegypti] >gi|108883031|gb|EAT47256.1| mitochondrial ribosomal protein, S18C, putative [Aedes aegypti]
BT_B_G_ZJU_Unigene1181	gi|156546246|ref|XP_001605234.1|	1e-46	PREDICTED: glutaredoxin-related protein 5, mitochondrial-like [Nasonia vitripennis]
BT_B_G_ZJU_Unigene1182	gi|307199100|gb|EFN79810.1|	0	Chloride channel protein 3 [Harpegnathos saltator]
BT_B_G_ZJU_Unigene1184	gi|345481823|ref|XP_001605178.2|	1e-161	PREDICTED: E3 ubiquitin-protein ligase UBR3-like [Nasonia vitripennis]
BT_B_G_ZJU_Unigene1185	gi|114053151|ref|NP_001040123.1|	1e-119	electron-transfer-flavoprotein beta polypeptide [Bombyx mori] >gi|87248127|gb|ABD36116.1| electron-transfer-flavoprotein beta polypeptide [Bombyx mori]
BT_B_G_ZJU_Unigene1186	gi|307210160|gb|EFN86833.1|	3e-28	Probable uridine-cytidine kinase [Harpegnathos saltator]
BT_B_G_ZJU_Unigene1188	gi|312381616|gb|EFR27325.1|	6e-11	hypothetical protein AND_06034 [Anopheles darlingi]
BT_B_G_ZJU_Unigene1190	gi|91077138|ref|XP_971446.1|	4e-152	PREDICTED: similar to DnaJ homolog subfamily A member 1 [Tribolium castaneum] >gi|270001716|gb|EEZ98163.1| hypothetical protein TcasGA2_TC000590 [Tribolium castaneum]
BT_B_G_ZJU_Unigene1191	gi|193610829|ref|XP_001949945.1|	1e-105	PREDICTED: cytosolic endo-beta-N-acetylglucosaminidase-like isoform 1 [Acyrthosiphon pisum] >gi|328705875|ref|XP_003242930.1| PREDICTED: cytosolic endo-beta-N-acetylglucosaminidase-like isoform 2 [Acyrthosiphon pisum]
BT_B_G_ZJU_Unigene1196	gi|242013985|ref|XP_002427679.1|	1e-103	hypothetical protein Phum_PHUM335260 [Pediculus humanus corporis] >gi|212512109|gb|EEB14941.1| hypothetical protein Phum_PHUM335260 [Pediculus humanus corporis]
BT_B_G_ZJU_Unigene1197	gi|307181043|gb|EFN68817.1|	7e-80	Transmembrane protein 41-like protein [Camponotus floridanus]
BT_B_G_ZJU_Unigene1198	gi|156548582|ref|XP_001607513.1|	0	PREDICTED: bifunctional purine biosynthesis protein PURH [Nasonia vitripennis]
BT_B_G_ZJU_Unigene1199	gi|312378004|gb|EFR24692.1|	3e-28	hypothetical protein AND_10531 [Anopheles darlingi]
BT_B_G_ZJU_Unigene1201	gi|242019704|ref|XP_002430299.1|	2e-179	COP9 signalosome complex subunit, putative [Pediculus humanus corporis] >gi|212515414|gb|EEB17561.1| COP9 signalosome complex subunit, putative [Pediculus humanus corporis]
BT_B_G_ZJU_Unigene1207	gi|242015095|ref|XP_002428209.1|	1e-11	Chromo domain protein, putative [Pediculus humanus corporis] >gi|212512770|gb|EEB15471.1| Chromo domain protein, putative [Pediculus humanus corporis]
BT_B_G_ZJU_Unigene1208	gi|193661969|ref|XP_001944489.1|	2e-11	PREDICTED: PAB-dependent poly(A)-specific ribonuclease subunit 2-like [Acyrthosiphon pisum]
BT_B_G_ZJU_Unigene1210	gi|383862778|ref|XP_003706860.1|	1e-06	PREDICTED: zinc finger protein 850-like [Megachile rotundata]
BT_B_G_ZJU_Unigene1211	gi|357622926|gb|EHJ74275.1|	1e-09	putative cornichon protein [Danaus plexippus]
BT_B_G_ZJU_Unigene1212	gi|307200017|gb|EFN80363.1|	9e-18	Merlin [Harpegnathos saltator]
BT_B_G_ZJU_Unigene1215	gi|328721962|ref|XP_003247442.1|	0	PREDICTED: protein dopey-1 homolog isoform 2 [Acyrthosiphon pisum]
BT_B_G_ZJU_Unigene1218	gi|270001229|gb|EEZ97676.1|	9e-13	hypothetical protein TcasGA2_TC016221 [Tribolium castaneum]
BT_B_G_ZJU_Unigene1219	gi|193685945|ref|XP_001952642.1|	3e-24	PREDICTED: cell division cycle protein 27 homolog [Acyrthosiphon pisum]
BT_B_G_ZJU_Unigene1220	gi|242024451|ref|XP_002432641.1|	7e-16	pre-rRNA-processing protein TSR2, putative [Pediculus humanus corporis] >gi|212518111|gb|EEB19903.1| pre-rRNA-processing protein TSR2, putative [Pediculus humanus corporis]
BT_B_G_ZJU_Unigene1221	gi|91085095|ref|XP_967829.1|	7e-55	PREDICTED: similar to AGAP003021-PA [Tribolium castaneum] >gi|270008499|gb|EFA04947.1| hypothetical protein TcasGA2_TC015014 [Tribolium castaneum]
BT_B_G_ZJU_Unigene1228	gi|307180253|gb|EFN68286.1|	2e-20	Nuclear transcription factor Y subunit gamma [Camponotus floridanus]
BT_B_G_ZJU_Unigene1232	gi|156544714|ref|XP_001605694.1|	2e-54	PREDICTED: probable alpha-ketoglutarate-dependent dioxygenase ABH6-like [Nasonia vitripennis]
BT_B_G_ZJU_Unigene1234	gi|332373310|gb|AEE61796.1|	6e-98	unknown [Dendroctonus ponderosae]
BT_B_G_ZJU_Unigene1237	gi|66815749|ref|XP_641891.1|	1e-23	hypothetical protein DDB_G0278989 [Dictyostelium discoideum AX4] >gi|60469934|gb|EAL67916.1| hypothetical protein DDB_G0278989 [Dictyostelium discoideum AX4]
BT_B_G_ZJU_Unigene1242	gi|328710523|ref|XP_001952670.2|	1e-22	PREDICTED: syntaxin-binding protein 5-like [Acyrthosiphon pisum]
BT_B_G_ZJU_Unigene1243	gi|348530454|ref|XP_003452726.1|	1e-12	PREDICTED: abhydrolase domain-containing protein FAM108B1-like [Oreochromis niloticus]
BT_B_G_ZJU_Unigene1244	gi|383855380|ref|XP_003703191.1|	3e-10	PREDICTED: tetratricopeptide repeat protein 37-like [Megachile rotundata]
BT_B_G_ZJU_Unigene1245	gi|340713101|ref|XP_003395087.1|	1e-24	PREDICTED: inorganic pyrophosphatase-like [Bombus terrestris]
BT_B_G_ZJU_Unigene1247	gi|328724837|ref|XP_001947631.2|	1e-07	PREDICTED: hypothetical protein LOC100167466 [Acyrthosiphon pisum]
BT_B_G_ZJU_Unigene1249	gi|281363885|ref|NP_001163229.1|	2e-33	RIC-3, isoform P [Drosophila melanogaster] >gi|272432598|gb|ACZ94501.1| RIC-3, isoform P [Drosophila melanogaster]
BT_B_G_ZJU_Unigene1266	gi|359843276|gb|AEV89773.1|	6e-46	14-3-3 protein epsilon [Schistocerca gregaria]
BT_B_G_ZJU_Unigene1268	gi|383847156|ref|XP_003699221.1|	1e-24	PREDICTED: transducin beta-like protein 3-like [Megachile rotundata]
BT_B_G_ZJU_Unigene1271	gi|380029885|ref|XP_003698595.1|	9e-48	PREDICTED: DNA ligase 1-like, partial [Apis florea]
BT_B_G_ZJU_Unigene1276	gi|328718459|ref|XP_001949516.2|	9e-40	PREDICTED: kinesin-like protein KIF19-like [Acyrthosiphon pisum]
BT_B_G_ZJU_Unigene1277	gi|156541700|ref|XP_001603614.1|	2e-27	PREDICTED: cirhin-like [Nasonia vitripennis]
BT_B_G_ZJU_Unigene1280	gi|375300306|gb|AFA46586.1|	4e-23	hypothetical protein, partial [Armillifer agkistrodontis]
BT_B_G_ZJU_Unigene1281	gi|307206052|gb|EFN84145.1|	1e-35	Nesprin-1 [Harpegnathos saltator]
BT_B_G_ZJU_Unigene1282	gi|328702369|ref|XP_001952163.2|	2e-76	PREDICTED: probable maltase L-like [Acyrthosiphon pisum]
BT_B_G_ZJU_Unigene1290	gi|380023710|ref|XP_003695656.1|	1e-54	PREDICTED: putative U5 small nuclear ribonucleoprotein 200 kDa helicase-like [Apis florea]
BT_B_G_ZJU_Unigene1295	gi|339896275|gb|AEK21823.1|	2e-109	cytochrome P450 [Bemisia tabaci]
BT_B_G_ZJU_Unigene1296	gi|321469876|gb|EFX80854.1|	0	hypothetical protein DAPPUDRAFT_303718 [Daphnia pulex]
BT_B_G_ZJU_Unigene1297	gi|91088919|ref|XP_973208.1|	0	PREDICTED: similar to Maternal transcript 89Bb CG6814-PA [Tribolium castaneum] >gi|270012357|gb|EFA08805.1| hypothetical protein TcasGA2_TC006499 [Tribolium castaneum]
BT_B_G_ZJU_Unigene1298	gi|340711616|ref|XP_003394370.1|	1e-178	PREDICTED: protein will die slowly-like [Bombus terrestris]
BT_B_G_ZJU_Unigene1300	gi|307215182|gb|EFN89954.1|	2e-149	Sorbin and SH3 domain-containing protein 1 [Harpegnathos saltator]
BT_B_G_ZJU_Unigene1301	gi|345494822|ref|XP_003427379.1|	1e-35	PREDICTED: uncharacterized protein C9orf85 homolog isoform 1 [Nasonia vitripennis]
BT_B_G_ZJU_Unigene1302	gi|193697420|ref|XP_001952264.1|	4e-141	PREDICTED: uroporphyrinogen decarboxylase-like [Acyrthosiphon pisum]
BT_B_G_ZJU_Unigene1303	gi|193643608|ref|XP_001943928.1|	3e-65	PREDICTED: mannose-P-dolichol utilization defect 1 protein homolog [Acyrthosiphon pisum]
BT_B_G_ZJU_Unigene1304	gi|307186842|gb|EFN72259.1|	5e-99	AP-3 complex subunit sigma-2 [Camponotus floridanus] >gi|307198447|gb|EFN79389.1| AP-3 complex subunit sigma-2 [Harpegnathos saltator] >gi|332023257|gb|EGI63511.1| AP-3 complex subunit sigma-2 [Acromyrmex echinatior]
BT_B_G_ZJU_Unigene1306	gi|328712780|ref|XP_001945803.2|	1e-96	PREDICTED: seryl-tRNA synthetase, cytoplasmic-like [Acyrthosiphon pisum]
BT_B_G_ZJU_Unigene1308	gi|91094301|ref|XP_971831.1|	2e-52	PREDICTED: similar to CG2765 CG2765-PA [Tribolium castaneum] >gi|270014382|gb|EFA10830.1| hypothetical protein TcasGA2_TC001606 [Tribolium castaneum]
BT_B_G_ZJU_Unigene1309	gi|332373358|gb|AEE61820.1|	3e-118	unknown [Dendroctonus ponderosae]
BT_B_G_ZJU_Unigene1310	gi|260803097|ref|XP_002596428.1|	9e-29	hypothetical protein BRAFLDRAFT_130336 [Branchiostoma floridae] >gi|229281683|gb|EEN52440.1| hypothetical protein BRAFLDRAFT_130336 [Branchiostoma floridae]
BT_B_G_ZJU_Unigene1311	gi|270016871|gb|EFA13317.1|	1e-56	hypothetical protein TcasGA2_TC006901 [Tribolium castaneum]
BT_B_G_ZJU_Unigene1312	gi|156538291|ref|XP_001603481.1|	1e-51	PREDICTED: 28S ribosomal protein S2, mitochondrial [Nasonia vitripennis]
BT_B_G_ZJU_Unigene1313	gi|70909551|emb|CAJ17197.1|	8e-101	ribosomal protein S3e [Scarabaeus laticollis]
BT_B_G_ZJU_Unigene1316	gi|328697431|ref|XP_001945587.2|	2e-68	PREDICTED: AN1-type zinc finger protein 1-like [Acyrthosiphon pisum]
BT_B_G_ZJU_Unigene1317	gi|242005160|ref|XP_002423440.1|	6e-54	conserved hypothetical protein [Pediculus humanus corporis] >gi|212506518|gb|EEB10702.1| conserved hypothetical protein [Pediculus humanus corporis]
BT_B_G_ZJU_Unigene1318	gi|322803124|gb|EFZ23212.1|	1e-24	hypothetical protein SINV_80342 [Solenopsis invicta]
BT_B_G_ZJU_Unigene1319	gi|328713184|ref|XP_001949624.2|	1e-19	PREDICTED: very long-chain specific acyl-CoA dehydrogenase, mitochondrial-like isoform 1 [Acyrthosiphon pisum] >gi|328713186|ref|XP_003245012.1| PREDICTED: very long-chain specific acyl-CoA dehydrogenase, mitochondrial-like isoform 2 [Acyrthosiphon pisum]
BT_B_G_ZJU_Unigene1320	gi|91077396|ref|XP_975299.1|	1e-90	PREDICTED: similar to chaperonin [Tribolium castaneum] >gi|270002115|gb|EEZ98562.1| hypothetical protein TcasGA2_TC001073 [Tribolium castaneum]
BT_B_G_ZJU_Unigene1322	gi|307177169|gb|EFN66402.1|	4e-31	39S ribosomal protein L20, mitochondrial [Camponotus floridanus]
BT_B_G_ZJU_Unigene1323	gi|242019111|ref|XP_002430009.1|	4e-30	Spectrin alpha chain, putative [Pediculus humanus corporis] >gi|212515067|gb|EEB17271.1| Spectrin alpha chain, putative [Pediculus humanus corporis]
BT_B_G_ZJU_Unigene1324	gi|383864394|ref|XP_003707664.1|	1e-80	PREDICTED: proton-coupled amino acid transporter 4-like [Megachile rotundata]
BT_B_G_ZJU_Unigene1325	gi|328705811|ref|XP_001947916.2|	2e-16	PREDICTED: ATP-binding cassette sub-family A member 3-like [Acyrthosiphon pisum]
BT_B_G_ZJU_Unigene1326	gi|380029033|ref|XP_003698187.1|	8e-117	PREDICTED: signal transducing adapter molecule 1-like [Apis florea]
BT_B_G_ZJU_Unigene1327	gi|123431636|ref|XP_001308251.1|	3e-10	flocculin [Trichomonas vaginalis G3]
BT_B_G_ZJU_Unigene1328	gi|240849639|ref|NP_001155491.1|	5e-23	peptidyl-tRNA hydrolase-like [Acyrthosiphon pisum] >gi|239792455|dbj|BAH72569.1| ACYPI002769 [Acyrthosiphon pisum]
BT_B_G_ZJU_Unigene1329	gi|321475131|gb|EFX86094.1|	5e-122	hypothetical protein DAPPUDRAFT_313082 [Daphnia pulex]
BT_B_G_ZJU_Unigene1331	gi|380022181|ref|XP_003694931.1|	3e-96	PREDICTED: uncharacterized protein LOC100872101 [Apis florea]
BT_B_G_ZJU_Unigene1335	gi|91076012|ref|XP_966490.1|	5e-155	PREDICTED: similar to succinyl-CoA synthetase small subunit, putative isoform 1 [Tribolium castaneum] >gi|91076014|ref|XP_975865.1| PREDICTED: similar to succinyl-CoA synthetase small subunit, putative isoform 2 [Tribolium castaneum] >gi|270014681|gb|EFA11129.1| hypothetical protein TcasGA2_TC004730 [Tribolium castaneum]
BT_B_G_ZJU_Unigene1337	gi|383855028|ref|XP_003703021.1|	2e-163	PREDICTED: alanine--glyoxylate aminotransferase 2-like [Megachile rotundata]
BT_B_G_ZJU_Unigene1338	gi|157132840|ref|XP_001662664.1|	2e-51	short-chain dehydrogenase [Aedes aegypti] >gi|108881627|gb|EAT45852.1| short-chain dehydrogenase [Aedes aegypti]
BT_B_G_ZJU_Unigene1339	gi|115754759|ref|XP_783923.2|	1e-07	PREDICTED: heterogeneous nuclear ribonucleoprotein U-like protein 1-like [Strongylocentrotus purpuratus]
BT_B_G_ZJU_Unigene1340	gi|91093353|ref|XP_969001.1|	1e-89	PREDICTED: similar to Transmembrane protein 195 [Tribolium castaneum] >gi|270015303|gb|EFA11751.1| hypothetical protein TcasGA2_TC004241 [Tribolium castaneum]
BT_B_G_ZJU_Unigene1341	gi|114051339|ref|NP_001040374.1|	3e-80	Yipf6 protein [Bombyx mori] >gi|95102670|gb|ABF51273.1| Yipf6 protein [Bombyx mori]
BT_B_G_ZJU_Unigene1344	gi|156541932|ref|XP_001600760.1|	1e-129	PREDICTED: probable GDP-L-fucose synthase-like [Nasonia vitripennis]
BT_B_G_ZJU_Unigene1345	gi|242018519|ref|XP_002429722.1|	9e-91	conserved hypothetical protein [Pediculus humanus corporis] >gi|212514728|gb|EEB16984.1| conserved hypothetical protein [Pediculus humanus corporis]
BT_B_G_ZJU_Unigene1346	gi|242022402|ref|XP_002431629.1|	5e-28	jumonji/arid domain-containing protein, putative [Pediculus humanus corporis] >gi|212516937|gb|EEB18891.1| jumonji/arid domain-containing protein, putative [Pediculus humanus corporis]
BT_B_G_ZJU_Unigene1348	gi|66521734|ref|XP_623433.1|	1e-89	PREDICTED: ADP-ribosylation factor-like protein 5B-like [Apis mellifera] >gi|380027367|ref|XP_003697398.1| PREDICTED: ADP-ribosylation factor-like protein 5B-like [Apis florea]
BT_B_G_ZJU_Unigene1349	gi|195107867|ref|XP_001998515.1|	0	GI24013 [Drosophila mojavensis] >gi|193915109|gb|EDW13976.1| GI24013 [Drosophila mojavensis]
BT_B_G_ZJU_Unigene1351	gi|336187369|gb|AEI27292.1|	0	p38 mitogen JNK [Bemisia tabaci]
BT_B_G_ZJU_Unigene1352	gi|383862353|ref|XP_003706648.1|	1e-56	PREDICTED: zinc finger CCCH domain-containing protein 10-like [Megachile rotundata]
BT_B_G_ZJU_Unigene1353	gi|226466816|emb|CAX69543.1|	3e-28	Cathepsin B-like cysteine proteinase precursor [Schistosoma japonicum]
BT_B_G_ZJU_Unigene1354	gi|67083887|gb|AAY66878.1|	6e-08	ubiquinol-cytochrome C reductase [Ixodes scapularis]
BT_B_G_ZJU_Unigene1358	gi|326428007|gb|EGD73577.1|	2e-39	hypothetical protein PTSG_05285 [Salpingoeca sp. ATCC 50818]
BT_B_G_ZJU_Unigene1360	gi|332376270|gb|AEE63275.1|	3e-30	unknown [Dendroctonus ponderosae]
BT_B_G_ZJU_Unigene1361	gi|350417077|ref|XP_003491245.1|	9e-06	PREDICTED: protein lap4-like isoform 3 [Bombus impatiens]
BT_B_G_ZJU_Unigene1364	gi|345493206|ref|XP_001605225.2|	6e-59	PREDICTED: protein FAM173B-like [Nasonia vitripennis]
BT_B_G_ZJU_Unigene1367	gi|291412123|ref|XP_002722335.1|	1e-09	PREDICTED: phosphoserine phosphatase-like [Oryctolagus cuniculus]
BT_B_G_ZJU_Unigene1369	gi|383851617|ref|XP_003701328.1|	2e-42	PREDICTED: 60S ribosomal protein L36-like isoform 1 [Megachile rotundata]
BT_B_G_ZJU_Unigene1370	gi|260796001|ref|XP_002592993.1|	8e-39	hypothetical protein BRAFLDRAFT_145199 [Branchiostoma floridae] >gi|229278217|gb|EEN49004.1| hypothetical protein BRAFLDRAFT_145199 [Branchiostoma floridae]
BT_B_G_ZJU_Unigene1372	gi|322800365|gb|EFZ21369.1|	2e-32	hypothetical protein SINV_04528 [Solenopsis invicta]
BT_B_G_ZJU_Unigene1373	gi|242021770|ref|XP_002431316.1|	7e-20	ssm4 protein, putative [Pediculus humanus corporis] >gi|212516584|gb|EEB18578.1| ssm4 protein, putative [Pediculus humanus corporis]
BT_B_G_ZJU_Unigene1374	gi|307204964|gb|EFN83503.1|	3e-137	E3 ubiquitin-protein ligase RING1 [Harpegnathos saltator]
BT_B_G_ZJU_Unigene1376	gi|328723785|ref|XP_001947898.2|	5e-71	PREDICTED: SURP and G-patch domain-containing protein 1-like [Acyrthosiphon pisum]
BT_B_G_ZJU_Unigene1379	gi|328707309|ref|XP_001949942.2|	1e-22	PREDICTED: dnaJ homolog subfamily C member 13 isoform 1 [Acyrthosiphon pisum]
BT_B_G_ZJU_Unigene1380	gi|7443844|pir||JC5771	8e-107	chaperonin groEL-like protein - Weevil
BT_B_G_ZJU_Unigene1382	gi|94469032|gb|ABF18365.1|	4e-19	putative phosphatidylethanolamine-binding protein [Aedes aegypti]
BT_B_G_ZJU_Unigene1386	gi|328709459|ref|XP_001947095.2|	4e-08	PREDICTED: alpha-(1,6)-fucosyltransferase-like [Acyrthosiphon pisum] >gi|328709468|ref|XP_001951687.2| PREDICTED: alpha-(1,6)-fucosyltransferase-like isoform 1 [Acyrthosiphon pisum] >gi|328709470|ref|XP_003243969.1| PREDICTED: alpha-(1,6)-fucosyltransferase-like isoform 2 [Acyrthosiphon pisum]
BT_B_G_ZJU_Unigene1388	gi|194741016|ref|XP_001952985.1|	2e-11	GF17444 [Drosophila ananassae] >gi|190626044|gb|EDV41568.1| GF17444 [Drosophila ananassae]
BT_B_G_ZJU_Unigene1389	gi|307197477|gb|EFN78711.1|	1e-52	Glucosamine-6-phosphate isomerase [Harpegnathos saltator]
BT_B_G_ZJU_Unigene1390	gi|254540140|ref|NP_001156901.1|	1e-22	uncharacterized protein LOC100302525 [Tribolium castaneum]
BT_B_G_ZJU_Unigene1391	gi|242015836|ref|XP_002428553.1|	7e-51	translocon-associated protein subunit beta precursor, putative [Pediculus humanus corporis] >gi|212513187|gb|EEB15815.1| translocon-associated protein subunit beta precursor, putative [Pediculus humanus corporis]
BT_B_G_ZJU_Unigene1393	gi|121543794|gb|ABM55562.1|	3e-41	ribosomal protein L37A-like protein [Maconellicoccus hirsutus]
BT_B_G_ZJU_Unigene1397	gi|332025519|gb|EGI65682.1|	3e-35	UPF0463 transmembrane protein C6orf35-like protein [Acromyrmex echinatior]
BT_B_G_ZJU_Unigene1398	gi|380017960|ref|XP_003692910.1|	3e-34	PREDICTED: uncharacterized protein LOC100873005 [Apis florea]
BT_B_G_ZJU_Unigene1399	gi|332024039|gb|EGI64257.1|	2e-76	RING finger protein 185 [Acromyrmex echinatior]
BT_B_G_ZJU_Unigene1401	gi|110671484|gb|ABG81993.1|	9e-68	putative ribosomal protein S13e [Diaphorina citri]
BT_B_G_ZJU_Unigene1402	gi|91084895|ref|XP_969266.1|	9e-17	PREDICTED: similar to sugar transporter [Tribolium castaneum] >gi|270008565|gb|EFA05013.1| hypothetical protein TcasGA2_TC015095 [Tribolium castaneum]
BT_B_G_ZJU_Unigene1403	gi|170049125|ref|XP_001870891.1|	1e-44	conserved hypothetical protein [Culex quinquefasciatus] >gi|167871026|gb|EDS34409.1| conserved hypothetical protein [Culex quinquefasciatus]
BT_B_G_ZJU_Unigene1404	gi|345483128|ref|XP_003424748.1|	3e-41	PREDICTED: oxysterol-binding protein-related protein 11-like [Nasonia vitripennis]
BT_B_G_ZJU_Unigene1405	gi|270007579|gb|EFA04027.1|	5e-45	hypothetical protein TcasGA2_TC014256 [Tribolium castaneum]
BT_B_G_ZJU_Unigene1407	gi|157131381|ref|XP_001662221.1|	4e-18	hypothetical protein AaeL_AAEL012074 [Aedes aegypti] >gi|108871546|gb|EAT35771.1| conserved hypothetical protein [Aedes aegypti]
BT_B_G_ZJU_Unigene1408	gi|322783006|gb|EFZ10718.1|	9e-37	hypothetical protein SINV_01098 [Solenopsis invicta]
BT_B_G_ZJU_Unigene1410	gi|268607740|ref|NP_001161325.1|	3e-13	Rpd3 histone deacetylase [Nasonia vitripennis]
BT_B_G_ZJU_Unigene1413	gi|357622954|gb|EHJ74296.1|	1e-12	hypothetical protein KGM_22006 [Danaus plexippus]
BT_B_G_ZJU_Unigene1415	gi|328788862|ref|XP_394347.4|	1e-178	PREDICTED: uncharacterized protein C12orf4 homolog [Apis mellifera]
BT_B_G_ZJU_Unigene1416	gi|395531643|ref|XP_003767884.1|	5e-09	PREDICTED: zinc finger RAD18 domain-containing protein C1orf124 homolog [Sarcophilus harrisii]
BT_B_G_ZJU_Unigene1417	gi|307189413|gb|EFN73823.1|	4e-18	hypothetical protein EAG_06465 [Camponotus floridanus]
BT_B_G_ZJU_Unigene1418	gi|240849069|ref|NP_001155595.1|	7e-22	uncharacterized protein LOC100163911 [Acyrthosiphon pisum] >gi|239792500|dbj|BAH72586.1| ACYPI004962 [Acyrthosiphon pisum]
BT_B_G_ZJU_Unigene1419	gi|383861440|ref|XP_003706194.1|	1e-22	PREDICTED: protein LTV1 homolog [Megachile rotundata]
BT_B_G_ZJU_Unigene1420	gi|335892843|ref|NP_001229451.1|	7e-169	dolichyl-diphosphooligosaccharide--protein glycosyltransferase subunit 1 [Apis mellifera]
BT_B_G_ZJU_Unigene1421	gi|357609245|gb|EHJ66362.1|	2e-71	kinesin heavy chain [Danaus plexippus]
BT_B_G_ZJU_Unigene1423	gi|242010833|ref|XP_002426163.1|	7e-136	conserved hypothetical protein [Pediculus humanus corporis] >gi|212510210|gb|EEB13425.1| conserved hypothetical protein [Pediculus humanus corporis]
BT_B_G_ZJU_Unigene1429	gi|332373832|gb|AEE62057.1|	2e-101	unknown [Dendroctonus ponderosae]
BT_B_G_ZJU_Unigene1430	gi|328702369|ref|XP_001952163.2|	2e-119	PREDICTED: probable maltase L-like [Acyrthosiphon pisum]
BT_B_G_ZJU_Unigene1431	gi|383859196|ref|XP_003705082.1|	8e-40	PREDICTED: protein KRTCAP2 homolog [Megachile rotundata]
BT_B_G_ZJU_Unigene1435	gi|380014615|ref|XP_003691321.1|	1e-101	PREDICTED: porphobilinogen deaminase-like [Apis florea]
BT_B_G_ZJU_Unigene1436	gi|189239298|ref|XP_971413.2|	1e-155	PREDICTED: similar to lingerer [Tribolium castaneum]
BT_B_G_ZJU_Unigene1437	gi|345488009|ref|XP_003425812.1|	7e-18	PREDICTED: hypothetical protein LOC100679970 [Nasonia vitripennis]
BT_B_G_ZJU_Unigene1438	gi|91082327|ref|XP_974606.1|	9e-132	PREDICTED: similar to prohibitin protein WPH [Tribolium castaneum] >gi|270007186|gb|EFA03634.1| hypothetical protein TcasGA2_TC013727 [Tribolium castaneum]
BT_B_G_ZJU_Unigene1440	gi|270006994|gb|EFA03442.1|	7e-100	hypothetical protein TcasGA2_TC013432 [Tribolium castaneum]
BT_B_G_ZJU_Unigene1441	gi|332022209|gb|EGI62524.1|	3e-11	hypothetical protein G5I_09090 [Acromyrmex echinatior]
BT_B_G_ZJU_Unigene1443	gi|270013489|gb|EFA09937.1|	1e-44	hypothetical protein TcasGA2_TC012090 [Tribolium castaneum]
BT_B_G_ZJU_Unigene1444	gi|383852270|ref|XP_003701651.1|	0	PREDICTED: ubiquitin-like modifier-activating enzyme 1-like [Megachile rotundata]
BT_B_G_ZJU_Unigene1445	gi|91087761|ref|XP_974991.1|	3e-76	PREDICTED: similar to predicted protein [Tribolium castaneum] >gi|270009385|gb|EFA05833.1| hypothetical protein TcasGA2_TC008617 [Tribolium castaneum]
BT_B_G_ZJU_Unigene1446	gi|380011865|ref|XP_003690014.1|	4e-78	PREDICTED: actin-related protein 2/3 complex subunit 3-like isoform 1 [Apis florea]
BT_B_G_ZJU_Unigene1447	gi|45822211|emb|CAE47502.1|	2e-20	cathepsin B-like proteinase [Diabrotica virgifera virgifera]
BT_B_G_ZJU_Unigene1451	gi|358336608|dbj|GAA55080.1|	4e-64	large subunit ribosomal protein L40e [Clonorchis sinensis]
BT_B_G_ZJU_Unigene1452	gi|242012413|ref|XP_002426927.1|	0	Coatomer subunit gamma-2, putative [Pediculus humanus corporis] >gi|212511156|gb|EEB14189.1| Coatomer subunit gamma-2, putative [Pediculus humanus corporis]
BT_B_G_ZJU_Unigene1455	gi|225710646|gb|ACO11169.1|	2e-57	RING finger protein 11 [Caligus rogercresseyi]
BT_B_G_ZJU_Unigene1456	gi|242014046|ref|XP_002427709.1|	0	Dihydrolipoyl dehydrogenase, putative [Pediculus humanus corporis] >gi|212512144|gb|EEB14971.1| Dihydrolipoyl dehydrogenase, putative [Pediculus humanus corporis]
BT_B_G_ZJU_Unigene1457	gi|242015614|ref|XP_002428448.1|	5e-151	glucosidase 2 subunit beta precursor, putative [Pediculus humanus corporis] >gi|212513060|gb|EEB15710.1| glucosidase 2 subunit beta precursor, putative [Pediculus humanus corporis]
BT_B_G_ZJU_Unigene1458	gi|322795218|gb|EFZ18040.1|	0	hypothetical protein SINV_15990 [Solenopsis invicta]
BT_B_G_ZJU_Unigene1459	gi|332374936|gb|AEE62609.1|	0	unknown [Dendroctonus ponderosae]
BT_B_G_ZJU_Unigene1460	gi|328699538|ref|XP_003240965.1|	9e-76	PREDICTED: sodium- and chloride-dependent glycine transporter 2-like isoform 3 [Acyrthosiphon pisum]
BT_B_G_ZJU_Unigene1462	gi|328700367|ref|XP_001950156.2|	1e-104	PREDICTED: 28S ribosomal protein S5, mitochondrial-like [Acyrthosiphon pisum]
BT_B_G_ZJU_Unigene1463	gi|321477907|gb|EFX88865.1|	1e-34	hypothetical protein DAPPUDRAFT_95804 [Daphnia pulex]
BT_B_G_ZJU_Unigene1464	gi|383850756|ref|XP_003700942.1|	2e-16	PREDICTED: coatomer subunit delta-like [Megachile rotundata]
BT_B_G_ZJU_Unigene1465	gi|242008826|ref|XP_002425199.1|	3e-74	conserved hypothetical protein [Pediculus humanus corporis] >gi|212508915|gb|EEB12461.1| conserved hypothetical protein [Pediculus humanus corporis]
BT_B_G_ZJU_Unigene1466	gi|340710048|ref|XP_003393610.1|	3e-10	PREDICTED: abhydrolase domain-containing protein FAM108C1-like [Bombus terrestris] >gi|350413714|ref|XP_003490085.1| PREDICTED: abhydrolase domain-containing protein FAM108C1-like [Bombus impatiens]
BT_B_G_ZJU_Unigene1467	gi|307213701|gb|EFN89050.1|	3e-22	hypothetical protein EAI_08444 [Harpegnathos saltator]
BT_B_G_ZJU_Unigene1468	gi|9972788|sp|Q9PWF7.3|CATA_RANRU	3e-145	RecName: Full=Catalase >gi|5816708|dbj|BAA83685.1| catalase [Glandirana rugosa]
BT_B_G_ZJU_Unigene1469	gi|270011046|gb|EFA07494.1|	8e-25	exuperantia [Tribolium castaneum]
BT_B_G_ZJU_Unigene1470	gi|328701837|ref|XP_001944504.2|	4e-60	PREDICTED: facilitated trehalose transporter Tret1-like [Acyrthosiphon pisum]
BT_B_G_ZJU_Unigene1471	gi|358339569|dbj|GAA47606.1|	1e-06	hypothetical protein CLF_100574 [Clonorchis sinensis]
BT_B_G_ZJU_Unigene1472	gi|118429565|gb|ABK91830.1|	8e-35	60S acidic ribosomal protein P2 [Artemia franciscana]
BT_B_G_ZJU_Unigene1474	gi|199584539|gb|ACH90394.1|	4e-89	glutathione-S-transferase [Bemisia tabaci] >gi|199584543|gb|ACH90396.1| glutathione-S-transferase [Bemisia tabaci]
BT_B_G_ZJU_Unigene1476	gi|350536775|ref|NP_001233073.1|	1e-25	uncharacterized protein LOC100164046 [Acyrthosiphon pisum] >gi|239788574|dbj|BAH70961.1| ACYPI005088 [Acyrthosiphon pisum]
BT_B_G_ZJU_Unigene1477	gi|46561740|gb|AAT01075.1|	4e-176	glyceraldehyde 3-phosphate dehydrogenase [Homalodisca vitripennis]
BT_B_G_ZJU_Unigene1478	gi|270016002|gb|EFA12450.1|	2e-38	hypothetical protein TcasGA2_TC016185 [Tribolium castaneum] >gi|270016905|gb|EFA13351.1| hypothetical protein TcasGA2_TC006959 [Tribolium castaneum]
BT_B_G_ZJU_Unigene1480	gi|240848699|ref|NP_001155712.1|	1e-79	troponin C-like [Acyrthosiphon pisum] >gi|239793671|dbj|BAH72939.1| ACYPI007505 [Acyrthosiphon pisum]
BT_B_G_ZJU_Unigene1481	gi|91078026|ref|XP_970646.1|	3e-12	PREDICTED: similar to AGAP009694-PA [Tribolium castaneum] >gi|270001410|gb|EEZ97857.1| hypothetical protein TcasGA2_TC000229 [Tribolium castaneum]
BT_B_G_ZJU_Unigene1482	gi|355695115|gb|AER99899.1|	1e-35	heat-responsive protein 12 [Mustela putorius furo]
BT_B_G_ZJU_Unigene1483	gi|345487094|ref|XP_001600181.2|	3e-15	PREDICTED: hypothetical protein LOC100115461 isoform 1 [Nasonia vitripennis]
BT_B_G_ZJU_Unigene1484	gi|193617645|ref|XP_001951109.1|	1e-92	PREDICTED: something about silencing protein 10-like [Acyrthosiphon pisum]
BT_B_G_ZJU_Unigene1485	gi|332029088|gb|EGI69102.1|	4e-157	Cytosol aminopeptidase [Acromyrmex echinatior]
BT_B_G_ZJU_Unigene1486	gi|340714159|ref|XP_003395599.1|	1e-167	PREDICTED: threonine dehydratase catabolic-like isoform 2 [Bombus terrestris]
BT_B_G_ZJU_Unigene1487	gi|328698876|ref|XP_003240755.1|	7e-86	PREDICTED: UDP-glucuronosyltransferase 1-7C-like [Acyrthosiphon pisum]
BT_B_G_ZJU_Unigene1488	gi|345485417|ref|XP_003425265.1|	3e-98	PREDICTED: eukaryotic peptide chain release factor GTP-binding subunit ERF3A-like isoform 2 [Nasonia vitripennis]
BT_B_G_ZJU_Unigene1489	gi|193652361|ref|XP_001949600.1|	5e-94	PREDICTED: fumarylacetoacetate hydrolase domain-containing protein 2-like [Acyrthosiphon pisum]
BT_B_G_ZJU_Unigene1491	gi|324120652|dbj|BAJ78717.1|	0	RNA polymerase II second largest subunit [Bemisia tabaci]
BT_B_G_ZJU_Unigene1492	gi|383849896|ref|XP_003700570.1|	3e-12	PREDICTED: probable 39S ribosomal protein L49, mitochondrial-like [Megachile rotundata]
BT_B_G_ZJU_Unigene1494	gi|226466816|emb|CAX69543.1|	9e-38	Cathepsin B-like cysteine proteinase precursor [Schistosoma japonicum]
BT_B_G_ZJU_Unigene1495	gi|91082695|ref|XP_971685.1|	0	PREDICTED: similar to AGAP007393-PB [Tribolium castaneum] >gi|270014973|gb|EFA11421.1| hypothetical protein TcasGA2_TC013598 [Tribolium castaneum]
BT_B_G_ZJU_Unigene1496	gi|193709215|ref|XP_001943317.1|	4e-57	PREDICTED: probable maltase H [Acyrthosiphon pisum]
BT_B_G_ZJU_Unigene1498	gi|380027759|ref|XP_003697586.1|	2e-78	PREDICTED: ubiquitin carboxyl-terminal hydrolase 31-like [Apis florea]
BT_B_G_ZJU_Unigene1499	gi|242005679|ref|XP_002423690.1|	4e-09	mixed-lineage leukemia protein, mll, putative [Pediculus humanus corporis] >gi|212506866|gb|EEB10952.1| mixed-lineage leukemia protein, mll, putative [Pediculus humanus corporis]
BT_B_G_ZJU_Unigene1501	gi|242247248|ref|NP_001156204.1|	5e-16	UTP11-like U3 small nucleolar ribonucleoprotein-like [Acyrthosiphon pisum] >gi|239793557|dbj|BAH72890.1| ACYPI006050 [Acyrthosiphon pisum]
BT_B_G_ZJU_Unigene1502	gi|260806789|ref|XP_002598266.1|	1e-09	hypothetical protein BRAFLDRAFT_194186 [Branchiostoma floridae] >gi|229283538|gb|EEN54278.1| hypothetical protein BRAFLDRAFT_194186 [Branchiostoma floridae]
BT_B_G_ZJU_Unigene1504	gi|193636713|ref|XP_001949730.1|	1e-39	PREDICTED: src substrate cortactin-like [Acyrthosiphon pisum]
BT_B_G_ZJU_Unigene1505	gi|383860868|ref|XP_003705910.1|	4e-32	PREDICTED: V-type proton ATPase subunit e 2-like [Megachile rotundata]
BT_B_G_ZJU_Unigene1507	gi|328786961|ref|XP_003250866.1|	0	PREDICTED: LOW QUALITY PROTEIN: selenide, water dikinase [Apis mellifera] >gi|380015611|ref|XP_003691793.1| PREDICTED: LOW QUALITY PROTEIN: selenide, water dikinase-like [Apis florea] >gi|383860524|ref|XP_003705739.1| PREDICTED: LOW QUALITY PROTEIN: selenide, water dikinase-like [Megachile rotundata]
BT_B_G_ZJU_Unigene1508	gi|156549624|ref|XP_001603995.1|	3e-164	PREDICTED: nuclear pore complex protein Nup85-like [Nasonia vitripennis]
BT_B_G_ZJU_Unigene1509	gi|156543995|ref|XP_001607591.1|	1e-60	PREDICTED: protein LSM12 homolog [Nasonia vitripennis]
BT_B_G_ZJU_Unigene1511	gi|290999146|ref|XP_002682141.1|	7e-28	predicted protein [Naegleria gruberi] >gi|284095767|gb|EFC49397.1| predicted protein [Naegleria gruberi]
BT_B_G_ZJU_Unigene1512	gi|91088983|ref|XP_966918.1|	8e-30	PREDICTED: similar to mitochondrial ribosomal protein S21 CG32854-PA [Tribolium castaneum] >gi|270012379|gb|EFA08827.1| hypothetical protein TcasGA2_TC006524 [Tribolium castaneum]
BT_B_G_ZJU_Unigene1513	gi|241713272|ref|XP_002412088.1|	3e-39	nuclear distribution protein NUDC, putative [Ixodes scapularis] >gi|215505165|gb|EEC14659.1| nuclear distribution protein NUDC, putative [Ixodes scapularis]
BT_B_G_ZJU_Unigene1515	gi|307208554|gb|EFN85893.1|	5e-25	Transcription initiation factor TFIID subunit 10 [Harpegnathos saltator]
BT_B_G_ZJU_Unigene1516	gi|125775701|ref|XP_001359035.1|	3e-48	GA13222 [Drosophila pseudoobscura pseudoobscura] >gi|195146302|ref|XP_002014126.1| GL24509 [Drosophila persimilis] >gi|54638776|gb|EAL28178.1| GA13222 [Drosophila pseudoobscura pseudoobscura] >gi|194103069|gb|EDW25112.1| GL24509 [Drosophila persimilis]
BT_B_G_ZJU_Unigene1517	gi|332016876|gb|EGI57685.1|	4e-65	Non-specific lipid-transfer protein [Acromyrmex echinatior]
BT_B_G_ZJU_Unigene1518	gi|242019442|ref|XP_002430170.1|	5e-23	conserved hypothetical protein [Pediculus humanus corporis] >gi|212515261|gb|EEB17432.1| conserved hypothetical protein [Pediculus humanus corporis]
BT_B_G_ZJU_Unigene1520	gi|253683402|ref|NP_001153391.1|	2e-49	ribosomal protein L6 [Nasonia vitripennis]
BT_B_G_ZJU_Unigene1522	gi|357617278|gb|EHJ70696.1|	2e-14	RPS18 [Danaus plexippus]
BT_B_G_ZJU_Unigene1523	gi|332024348|gb|EGI64547.1|	4e-14	Plasma alpha-L-fucosidase [Acromyrmex echinatior]
BT_B_G_ZJU_Unigene1525	gi|242025339|ref|XP_002433082.1|	7e-100	ETHE1 protein, putative [Pediculus humanus corporis] >gi|212518609|gb|EEB20344.1| ETHE1 protein, putative [Pediculus humanus corporis]
BT_B_G_ZJU_Unigene1526	gi|157127973|ref|XP_001661254.1|	5e-28	trifunctional enzyme beta subunit (tp-beta) [Aedes aegypti] >gi|108882314|gb|EAT46539.1| trifunctional enzyme beta subunit (tp-beta) [Aedes aegypti]
BT_B_G_ZJU_Unigene1528	gi|383859427|ref|XP_003705196.1|	0	PREDICTED: intron-binding protein aquarius [Megachile rotundata]
BT_B_G_ZJU_Unigene1530	gi|121543595|gb|ABM55516.1|	1e-81	putative peptidyl-prolyl cis-trans isomerase [Maconellicoccus hirsutus]
BT_B_G_ZJU_Unigene1531	gi|193620397|ref|XP_001944248.1|	4e-141	PREDICTED: acyl-CoA Delta(11) desaturase-like [Acyrthosiphon pisum]
BT_B_G_ZJU_Unigene1533	gi|345493214|ref|XP_001603678.2|	5e-82	PREDICTED: stAR-related lipid transfer protein 7, mitochondrial-like [Nasonia vitripennis]
BT_B_G_ZJU_Unigene1534	gi|332023428|gb|EGI63671.1|	1e-74	Zinc finger RNA-binding protein [Acromyrmex echinatior]
BT_B_G_ZJU_Unigene1535	gi|328716320|ref|XP_003245895.1|	1e-34	PREDICTED: trehalase-like isoform 2 [Acyrthosiphon pisum]
BT_B_G_ZJU_Unigene1537	gi|350412722|ref|XP_003489740.1|	3e-15	PREDICTED: LOW QUALITY PROTEIN: histone deacetylase 4-like [Bombus impatiens]
BT_B_G_ZJU_Unigene1538	gi|91080855|ref|XP_971795.1|	3e-77	PREDICTED: similar to homocysteine S-methyltransferase [Tribolium castaneum] >gi|270005414|gb|EFA01862.1| hypothetical protein TcasGA2_TC007465 [Tribolium castaneum]
BT_B_G_ZJU_Unigene1541	gi|242024169|ref|XP_002432502.1|	0	membrane-associated protein Hem, putative [Pediculus humanus corporis] >gi|212517940|gb|EEB19764.1| membrane-associated protein Hem, putative [Pediculus humanus corporis]
BT_B_G_ZJU_Unigene1542	gi|270006529|gb|EFA02977.1|	2e-28	hypothetical protein TcasGA2_TC030780 [Tribolium castaneum]
BT_B_G_ZJU_Unigene1543	gi|345488994|ref|XP_001602461.2|	5e-54	PREDICTED: myeloid leukemia factor-like [Nasonia vitripennis]
BT_B_G_ZJU_Unigene1547	gi|240849127|ref|NP_001155751.1|	5e-29	alpha N-terminal protein methyltransferase 1A [Acyrthosiphon pisum] >gi|239792886|dbj|BAH72729.1| ACYPI008294 [Acyrthosiphon pisum]
BT_B_G_ZJU_Unigene1548	gi|307168594|gb|EFN61652.1|	1e-35	Proteasome maturation protein [Camponotus floridanus]
BT_B_G_ZJU_Unigene1549	gi|345483752|ref|XP_001604670.2|	3e-29	PREDICTED: 40S ribosomal protein S21-like [Nasonia vitripennis]
BT_B_G_ZJU_Unigene1551	gi|350400189|ref|XP_003485762.1|	4e-33	PREDICTED: kinesin-like protein costa-like [Bombus impatiens]
BT_B_G_ZJU_Unigene1552	gi|312384749|gb|EFR29401.1|	1e-51	hypothetical protein AND_01575 [Anopheles darlingi]
BT_B_G_ZJU_Unigene1553	gi|198250400|gb|ACH85202.1|	7e-50	heat shock protein 90 [Trialeurodes vaporariorum] >gi|215513568|gb|ACJ68446.1| 90 kDa heat shock protein [Trialeurodes vaporariorum]
BT_B_G_ZJU_Unigene1554	gi|321466832|gb|EFX77825.1|	8e-106	hypothetical protein DAPPUDRAFT_305327 [Daphnia pulex]
BT_B_G_ZJU_Unigene1556	gi|383855986|ref|XP_003703491.1|	0	PREDICTED: LOW QUALITY PROTEIN: E3 ubiquitin-protein ligase HUWE1-like [Megachile rotundata]
BT_B_G_ZJU_Unigene1557	gi|345493601|ref|XP_001603923.2|	1e-93	PREDICTED: long-chain fatty acid transport protein 4-like [Nasonia vitripennis]
BT_B_G_ZJU_Unigene1559	gi|328720223|ref|XP_001943531.2|	1e-36	PREDICTED: mitochondrial sodium/hydrogen exchanger NHA2-like [Acyrthosiphon pisum]
BT_B_G_ZJU_Unigene1560	gi|383849282|ref|XP_003700274.1|	1e-56	PREDICTED: mediator of RNA polymerase II transcription subunit 31-like [Megachile rotundata]
BT_B_G_ZJU_Unigene1567	gi|242010602|ref|XP_002426054.1|	2e-52	ubiquitin-protein ligase, putative [Pediculus humanus corporis] >gi|212510064|gb|EEB13316.1| ubiquitin-protein ligase, putative [Pediculus humanus corporis]
BT_B_G_ZJU_Unigene1570	gi|328721966|ref|XP_001943256.2|	1e-82	PREDICTED: protein dopey-1 homolog isoform 1 [Acyrthosiphon pisum]
BT_B_G_ZJU_Unigene1571	gi|328704447|ref|XP_003242494.1|	7e-47	PREDICTED: thiamine transporter 2-like isoform 3 [Acyrthosiphon pisum]
BT_B_G_ZJU_Unigene1576	gi|380020506|ref|XP_003694124.1|	9e-36	PREDICTED: nardilysin-like [Apis florea]
BT_B_G_ZJU_Unigene1588	gi|322800081|gb|EFZ21187.1|	2e-49	hypothetical protein SINV_09458 [Solenopsis invicta]
BT_B_G_ZJU_Unigene1591	gi|242008784|ref|XP_002425179.1|	3e-13	transcription initiation factor TFIID subunit, putative [Pediculus humanus corporis] >gi|212508887|gb|EEB12441.1| transcription initiation factor TFIID subunit, putative [Pediculus humanus corporis]
BT_B_G_ZJU_Unigene1593	gi|194764017|ref|XP_001964128.1|	1e-16	GF21390 [Drosophila ananassae] >gi|190619053|gb|EDV34577.1| GF21390 [Drosophila ananassae]
BT_B_G_ZJU_Unigene1596	gi|242006500|ref|XP_002424088.1|	1e-20	arginine/serine-rich protein, putative [Pediculus humanus corporis] >gi|212507394|gb|EEB11350.1| arginine/serine-rich protein, putative [Pediculus humanus corporis]
BT_B_G_ZJU_Unigene1598	gi|328788193|ref|XP_624578.2|	9e-120	PREDICTED: pleiotropic regulator 1 [Apis mellifera]
BT_B_G_ZJU_Unigene1603	gi|91086065|ref|XP_973996.1|	2e-42	PREDICTED: similar to SCF apoptosis response protein [Tribolium castaneum]
BT_B_G_ZJU_Unigene1606	gi|332020195|gb|EGI60639.1|	1e-39	Iron-sulfur cluster assembly 2-like protein, mitochondrial [Acromyrmex echinatior]
BT_B_G_ZJU_Unigene1607	gi|242017917|ref|XP_002429430.1|	6e-28	UBA domain-containing protein, putative [Pediculus humanus corporis] >gi|212514362|gb|EEB16692.1| UBA domain-containing protein, putative [Pediculus humanus corporis]
BT_B_G_ZJU_Unigene1609	gi|332375500|gb|AEE62891.1|	4e-57	unknown [Dendroctonus ponderosae]
BT_B_G_ZJU_Unigene1610	gi|157135880|ref|XP_001656715.1|	2e-78	nadph cytochrome P450 [Aedes aegypti] >gi|108881172|gb|EAT45397.1| nadph cytochrome P450 [Aedes aegypti]
BT_B_G_ZJU_Unigene1612	gi|307197190|gb|EFN78512.1|	1e-153	Pyruvate dehydrogenase phosphatase regulatory subunit, mitochondrial [Harpegnathos saltator]
BT_B_G_ZJU_Unigene1614	gi|270008864|gb|EFA05312.1|	1e-34	hypothetical protein TcasGA2_TC015470 [Tribolium castaneum]
BT_B_G_ZJU_Unigene1617	gi|270005507|gb|EFA01955.1|	8e-28	hypothetical protein TcasGA2_TC007571 [Tribolium castaneum]
BT_B_G_ZJU_Unigene1618	gi|301631253|ref|XP_002944714.1|	3e-06	PREDICTED: zinc finger protein 84-like [Xenopus (Silurana) tropicalis]
BT_B_G_ZJU_Unigene1619	gi|242019981|ref|XP_002430436.1|	3e-36	conserved hypothetical protein [Pediculus humanus corporis] >gi|212515574|gb|EEB17698.1| conserved hypothetical protein [Pediculus humanus corporis]
BT_B_G_ZJU_Unigene1625	gi|193716193|ref|XP_001949775.1|	1e-101	PREDICTED: gelsolin-like isoform 1 [Acyrthosiphon pisum]
BT_B_G_ZJU_Unigene1626	gi|328787866|ref|XP_001121487.2|	2e-07	PREDICTED: 5-oxoprolinase-like [Apis mellifera]
BT_B_G_ZJU_Unigene1628	gi|242018813|ref|XP_002429865.1|	1e-21	J domain-containing protein C21orf55, putative [Pediculus humanus corporis] >gi|212514899|gb|EEB17127.1| J domain-containing protein C21orf55, putative [Pediculus humanus corporis]
BT_B_G_ZJU_Unigene1648	gi|149898819|gb|ABR27875.1|	5e-61	myosin 2 light chain [Triatoma infestans]
BT_B_G_ZJU_Unigene1651	gi|221101235|ref|XP_002169887.1|	1e-35	PREDICTED: similar to predicted protein [Hydra magnipapillata]
BT_B_G_ZJU_Unigene1658	gi|91091920|ref|XP_967150.1|	0	PREDICTED: similar to nonsense-mediated mrna decay protein [Tribolium castaneum] >gi|270000793|gb|EEZ97240.1| hypothetical protein TcasGA2_TC011038 [Tribolium castaneum]
BT_B_G_ZJU_Unigene1659	gi|389610285|dbj|BAM18754.1|	4e-59	mitochondrial inner membrane protease subunit [Papilio xuthus]
BT_B_G_ZJU_Unigene1660	gi|380019749|ref|XP_003693765.1|	0	PREDICTED: UDP-N-acetylglucosamine--peptide N-acetylglucosaminyltransferase 110 kDa subunit-like isoform 2 [Apis florea]
BT_B_G_ZJU_Unigene1661	gi|321477375|gb|EFX88334.1|	2e-70	hypothetical protein DAPPUDRAFT_230313 [Daphnia pulex]
BT_B_G_ZJU_Unigene1662	gi|269308637|gb|ACZ34281.1|	7e-117	biotin synthase [Heterodera glycines]
BT_B_G_ZJU_Unigene1664	gi|380018714|ref|XP_003693268.1|	0	PREDICTED: ubiquitin-protein ligase E3C-like [Apis florea]
BT_B_G_ZJU_Unigene1667	gi|242015516|ref|XP_002428399.1|	1e-125	Splicing factor, putative [Pediculus humanus corporis] >gi|212513011|gb|EEB15661.1| Splicing factor, putative [Pediculus humanus corporis]
BT_B_G_ZJU_Unigene1668	gi|350410557|ref|XP_003489075.1|	2e-149	PREDICTED: lysine-specific histone demethylase 1A-like [Bombus impatiens]
BT_B_G_ZJU_Unigene1670	gi|270002031|gb|EEZ98478.1|	8e-161	hypothetical protein TcasGA2_TC000971 [Tribolium castaneum]
BT_B_G_ZJU_Unigene1671	gi|307190441|gb|EFN74477.1|	3e-89	Brix domain-containing protein 1-like protein [Camponotus floridanus]
BT_B_G_ZJU_Unigene1672	gi|340722564|ref|XP_003399674.1|	2e-51	PREDICTED: uncharacterized protein C9E9.15-like [Bombus terrestris]
BT_B_G_ZJU_Unigene1673	gi|340721759|ref|XP_003399282.1|	1e-18	PREDICTED: lysosome-associated membrane glycoprotein 1-like [Bombus terrestris]
BT_B_G_ZJU_Unigene1674	gi|268578395|ref|XP_002644180.1|	7e-06	Hypothetical protein CBG17156 [Caenorhabditis briggsae]
BT_B_G_ZJU_Unigene1676	gi|242004444|ref|XP_002423096.1|	1e-66	conserved hypothetical protein [Pediculus humanus corporis] >gi|212506042|gb|EEB10358.1| conserved hypothetical protein [Pediculus humanus corporis]
BT_B_G_ZJU_Unigene1677	gi|833708|gb|AAC41607.1|	9e-28	shortsighted class 1 [Drosophila melanogaster]
BT_B_G_ZJU_Unigene1680	gi|326923007|ref|XP_003207733.1|	8e-06	PREDICTED: myosin light chain kinase, smooth muscle-like [Meleagris gallopavo]
BT_B_G_ZJU_Unigene1682	gi|322791096|gb|EFZ15678.1|	9e-70	hypothetical protein SINV_12396 [Solenopsis invicta]
BT_B_G_ZJU_Unigene1683	gi|395535350|ref|XP_003769690.1|	5e-42	PREDICTED: constitutive coactivator of peroxisome proliferator-activated receptor gamma, partial [Sarcophilus harrisii]
BT_B_G_ZJU_Unigene1684	gi|383853235|ref|XP_003702128.1|	1e-120	PREDICTED: 1-acylglycerophosphocholine O-acyltransferase 1-like [Megachile rotundata]
BT_B_G_ZJU_Unigene1686	gi|157167590|ref|XP_001655057.1|	4e-75	rnase h (70) [Aedes aegypti] >gi|108872811|gb|EAT37036.1| rnase h (70) [Aedes aegypti]
BT_B_G_ZJU_Unigene1688	gi|380019245|ref|XP_003693521.1|	3e-150	PREDICTED: probable cytosolic iron-sulfur protein assembly protein Ciao1-like [Apis florea]
BT_B_G_ZJU_Unigene1689	gi|294872911|ref|XP_002766440.1|	1e-10	Pyrrolidone-carboxylate peptidase, putative [Perkinsus marinus ATCC 50983] >gi|239867320|gb|EEQ99157.1| Pyrrolidone-carboxylate peptidase, putative [Perkinsus marinus ATCC 50983]
BT_B_G_ZJU_Unigene1690	gi|156553805|ref|XP_001603051.1|	1e-22	PREDICTED: transcription factor A, mitochondrial-like [Nasonia vitripennis]
BT_B_G_ZJU_Unigene1691	gi|452166|dbj|BAA04666.1|	1e-74	alpha-amylase [Drosophila orena]
BT_B_G_ZJU_Unigene1692	gi|300487873|gb|ACT68012.1|	2e-157	cytochrome P450 CYP6CX1v1 [Bemisia tabaci]
BT_B_G_ZJU_Unigene1693	gi|242004570|ref|XP_002423155.1|	2e-48	conserved hypothetical protein [Pediculus humanus corporis] >gi|212506112|gb|EEB10417.1| conserved hypothetical protein [Pediculus humanus corporis]
BT_B_G_ZJU_Unigene1694	gi|66517510|ref|XP_395252.2|	2e-58	PREDICTED: akirin-2 isoform 2 [Apis mellifera] >gi|380027238|ref|XP_003697336.1| PREDICTED: akirin-like [Apis florea]
BT_B_G_ZJU_Unigene1695	gi|330687193|gb|AEC32484.1|	1e-08	orcokinin precursor isoform B [Rhodnius prolixus]
BT_B_G_ZJU_Unigene1696	gi|160333103|ref|NP_001103948.1|	4e-82	capthepsin B, b precursor [Danio rerio] >gi|133777414|gb|AAI15255.1| Ctsbb protein [Danio rerio]
BT_B_G_ZJU_Unigene1697	gi|328713366|ref|XP_001950748.2|	0	PREDICTED: cohesin subunit SA-1-like isoform 1 [Acyrthosiphon pisum] >gi|328713368|ref|XP_003245053.1| PREDICTED: cohesin subunit SA-1-like isoform 4 [Acyrthosiphon pisum]
BT_B_G_ZJU_Unigene1699	gi|46561748|gb|AAT01079.1|	1e-163	putative delta-9 desaturase 1 [Homalodisca vitripennis]
BT_B_G_ZJU_Unigene1700	gi|363896058|gb|AEW43113.1|	2e-64	UDP-glycosyltransferase UGT33B11 [Helicoverpa armigera]
BT_B_G_ZJU_Unigene1702	gi|292630690|sp|C3YFB4.1|DRE2_BRAFL	7e-74	RecName: Full=Anamorsin homolog; AltName: Full=Fe-S cluster assembly protein DRE2 homolog
BT_B_G_ZJU_Unigene1703	gi|383859760|ref|XP_003705360.1|	0	PREDICTED: histone acetyltransferase KAT8-like [Megachile rotundata]
BT_B_G_ZJU_Unigene1704	gi|345488494|ref|XP_001601605.2|	2e-79	PREDICTED: hypothetical protein LOC100117334 [Nasonia vitripennis]
BT_B_G_ZJU_Unigene1705	gi|340727038|ref|XP_003401858.1|	3e-31	PREDICTED: profilin-like [Bombus terrestris] >gi|350403356|ref|XP_003486777.1| PREDICTED: profilin-like [Bombus impatiens]
BT_B_G_ZJU_Unigene1707	gi|383862149|ref|XP_003706546.1|	0	PREDICTED: leucine--tRNA ligase, cytoplasmic [Megachile rotundata]
BT_B_G_ZJU_Unigene1710	gi|110760457|ref|XP_391829.3|	0	PREDICTED: putative ATP-dependent RNA helicase Pl10 [Apis mellifera]
BT_B_G_ZJU_Unigene1711	gi|193610486|ref|XP_001945160.1|	9e-39	PREDICTED: hypothetical protein LOC100167741 isoform 1 [Acyrthosiphon pisum] >gi|328722933|ref|XP_003247711.1| PREDICTED: hypothetical protein LOC100167741 isoform 2 [Acyrthosiphon pisum]
BT_B_G_ZJU_Unigene1712	gi|242019060|ref|XP_002429984.1|	2e-08	Cadherin-23 precursor, putative [Pediculus humanus corporis] >gi|212515039|gb|EEB17246.1| Cadherin-23 precursor, putative [Pediculus humanus corporis]
BT_B_G_ZJU_Unigene1713	gi|291415853|ref|XP_002724163.1|	4e-59	PREDICTED: Carbohydrate kinase domain-containing protein-like [Oryctolagus cuniculus]
BT_B_G_ZJU_Unigene1714	gi|20162548|ref|NP_598856.1|	8e-45	desumoylating isopeptidase 1 [Mus musculus] >gi|71043768|ref|NP_001020874.1| desumoylating isopeptidase 1 [Rattus norvegicus] >gi|81880393|sp|Q9CQT7.1|PPDE2_MOUSE RecName: Full=Desumoylating isopeptidase 1; Short=DeSI-1; AltName: Full=PPPDE peptidase domain-containing protein 2; AltName: Full=Protein FAM152B >gi|123782093|sp|Q4KM30.1|PPDE2_RAT RecName: Full=Desumoylating isopeptidase 1; Short=DeS…
BT_B_G_ZJU_Unigene1715	gi|383862774|ref|XP_003706858.1|	5e-146	PREDICTED: cAMP-dependent protein kinase type II regulatory subunit-like isoform 1 [Megachile rotundata]
BT_B_G_ZJU_Unigene1716	gi|307199196|gb|EFN79883.1|	1e-156	Beta-parvin [Harpegnathos saltator]
BT_B_G_ZJU_Unigene1717	gi|193603697|ref|XP_001950356.1|	2e-37	PREDICTED: exocyst complex component 3-like isoform 1 [Acyrthosiphon pisum] >gi|328720341|ref|XP_003247006.1| PREDICTED: exocyst complex component 3-like isoform 2 [Acyrthosiphon pisum]
BT_B_G_ZJU_Unigene1719	gi|328718036|ref|XP_003246365.1|	4e-83	PREDICTED: hypothetical protein LOC100571088 [Acyrthosiphon pisum]
BT_B_G_ZJU_Unigene1720	gi|215541377|emb|CAT00690.1|	2e-82	putative hemomucin [Schistocerca gregaria]
BT_B_G_ZJU_Unigene1721	gi|157133635|ref|XP_001662951.1|	0	endoplasmin [Aedes aegypti] >gi|108870754|gb|EAT34979.1| endoplasmin [Aedes aegypti]
BT_B_G_ZJU_Unigene1722	gi|340709380|ref|XP_003393288.1|	2e-154	PREDICTED: BRCA1-associated protein-like [Bombus terrestris]
BT_B_G_ZJU_Unigene1723	gi|328710663|ref|XP_001949793.2|	0	PREDICTED: hypothetical protein LOC100168546 [Acyrthosiphon pisum]
BT_B_G_ZJU_Unigene1725	gi|307190237|gb|EFN74348.1|	6e-30	Kelch-like protein 5 [Camponotus floridanus]
BT_B_G_ZJU_Unigene1727	gi|389608707|dbj|BAM17963.1|	1e-33	fau protein [Papilio xuthus]
BT_B_G_ZJU_Unigene1732	gi|296473164|gb|DAA15279.1|	9e-26	hypothetical protein BOS_23223 [Bos taurus]
BT_B_G_ZJU_Unigene1733	gi|383860173|ref|XP_003705565.1|	1e-47	PREDICTED: xenotropic and polytropic retrovirus receptor 1 homolog isoform 1 [Megachile rotundata]
BT_B_G_ZJU_Unigene1734	gi|383860951|ref|XP_003705950.1|	3e-19	PREDICTED: diamine acetyltransferase 2-like [Megachile rotundata]
BT_B_G_ZJU_Unigene1736	gi|357623945|gb|EHJ74895.1|	4e-18	putative s-adenosyl-methyl transferase mraw [Danaus plexippus]
BT_B_G_ZJU_Unigene1745	gi|328703576|ref|XP_001948244.2|	2e-74	PREDICTED: protein TANC2-like isoform 1 [Acyrthosiphon pisum]
BT_B_G_ZJU_Unigene1746	gi|350425992|ref|XP_003494298.1|	1e-56	PREDICTED: transcription termination factor Rho-like [Bombus impatiens]
BT_B_G_ZJU_Unigene1748	gi|66549049|ref|XP_395686.2|	6e-09	PREDICTED: tectonin beta-propeller repeat-containing protein [Apis mellifera]
BT_B_G_ZJU_Unigene1749	gi|307192908|gb|EFN75936.1|	6e-31	Deoxyribonuclease tatD [Harpegnathos saltator]
BT_B_G_ZJU_Unigene1754	gi|383865999|ref|XP_003708459.1|	3e-38	PREDICTED: transcription elongation factor B polypeptide 2-like [Megachile rotundata]
BT_B_G_ZJU_Unigene1760	gi|94469348|gb|ABF18523.1|	2e-25	ferric reductase-like protein [Aedes aegypti]
BT_B_G_ZJU_Unigene1762	gi|156544940|ref|XP_001607301.1|	8e-41	PREDICTED: small ubiquitin-related modifier-like [Nasonia vitripennis]
BT_B_G_ZJU_Unigene1765	gi|149689088|gb|ABR27879.1|	2e-91	40S ribosomal protein S8 [Triatoma infestans]
BT_B_G_ZJU_Unigene1767	gi|348522704|ref|XP_003448864.1|	3e-26	PREDICTED: GRIP and coiled-coil domain-containing protein 1 [Oreochromis niloticus]
BT_B_G_ZJU_Unigene1768	gi|156541958|ref|XP_001599647.1|	5e-32	PREDICTED: small ubiquitin-related modifier 3-like [Nasonia vitripennis]
BT_B_G_ZJU_Unigene1769	gi|345495357|ref|XP_001607307.2|	5e-69	PREDICTED: SLIT-ROBO Rho GTPase-activating protein 1-like [Nasonia vitripennis]
BT_B_G_ZJU_Unigene1770	gi|58383485|ref|XP_312570.2|	2e-57	AGAP002385-PA [Anopheles gambiae str. PEST] >gi|55242397|gb|EAA08080.2| AGAP002385-PA [Anopheles gambiae str. PEST]
BT_B_G_ZJU_Unigene1774	gi|91093851|ref|XP_970554.1|	9e-81	PREDICTED: similar to pre-mRNA-splicing helicase BRR2 [Tribolium castaneum]
BT_B_G_ZJU_Unigene1776	gi|312371972|gb|EFR20027.1|	7e-89	hypothetical protein AND_20774 [Anopheles darlingi]
BT_B_G_ZJU_Unigene1777	gi|242017347|ref|XP_002429151.1|	3e-148	COP9 signalosome complex subunit, putative [Pediculus humanus corporis] >gi|212514024|gb|EEB16413.1| COP9 signalosome complex subunit, putative [Pediculus humanus corporis]
BT_B_G_ZJU_Unigene1778	gi|242012849|ref|XP_002427139.1|	1e-60	Peroxisomal biogenesis factor, putative [Pediculus humanus corporis] >gi|212511410|gb|EEB14401.1| Peroxisomal biogenesis factor, putative [Pediculus humanus corporis]
BT_B_G_ZJU_Unigene1780	gi|350403642|ref|XP_003486862.1|	6e-36	PREDICTED: prenylated Rab acceptor protein 1-like [Bombus impatiens]
BT_B_G_ZJU_Unigene1782	gi|110755333|ref|XP_001121817.1|	3e-11	PREDICTED: cytochrome c oxidase subunit 6A1, mitochondrial [Apis mellifera]
BT_B_G_ZJU_Unigene1785	gi|242022322|ref|XP_002431589.1|	4e-31	conserved hypothetical protein [Pediculus humanus corporis] >gi|212516897|gb|EEB18851.1| conserved hypothetical protein [Pediculus humanus corporis]
BT_B_G_ZJU_Unigene1786	gi|242004427|ref|XP_002423090.1|	2e-24	conserved hypothetical protein [Pediculus humanus corporis] >gi|212506021|gb|EEB10352.1| conserved hypothetical protein [Pediculus humanus corporis]
BT_B_G_ZJU_Unigene1788	gi|350409133|ref|XP_003488622.1|	0	PREDICTED: 5-oxoprolinase-like [Bombus impatiens]
BT_B_G_ZJU_Unigene1790	gi|156554395|ref|XP_001603456.1|	1e-113	PREDICTED: dual specificity mitogen-activated protein kinase kinase 4-like [Nasonia vitripennis]
BT_B_G_ZJU_Unigene1791	gi|270016168|gb|EFA12616.1|	1e-68	hypothetical protein TcasGA2_TC006857 [Tribolium castaneum]
BT_B_G_ZJU_Unigene1795	gi|328710146|ref|XP_003244179.1|	7e-07	PREDICTED: twitchin-like [Acyrthosiphon pisum]
BT_B_G_ZJU_Unigene1797	gi|157110709|ref|XP_001651213.1|	2e-67	centrin [Aedes aegypti] >gi|108878627|gb|EAT42852.1| centrin [Aedes aegypti]
BT_B_G_ZJU_Unigene1798	gi|193636534|ref|XP_001951735.1|	5e-30	PREDICTED: protein FAM32A-like [Acyrthosiphon pisum]
BT_B_G_ZJU_Unigene1799	gi|91076846|ref|XP_974788.1|	4e-58	PREDICTED: similar to GA20229-PA [Tribolium castaneum] >gi|270001818|gb|EEZ98265.1| hypothetical protein TcasGA2_TC000707 [Tribolium castaneum]
BT_B_G_ZJU_Unigene1801	gi|91093058|ref|XP_967697.1|	1e-56	PREDICTED: similar to GrpE-like 1, mitochondrial [Tribolium castaneum] >gi|270002666|gb|EEZ99113.1| hypothetical protein TcasGA2_TC005006 [Tribolium castaneum]
BT_B_G_ZJU_Unigene1802	gi|193641272|ref|XP_001945437.1|	0	PREDICTED: tyrosyl-tRNA synthetase, cytoplasmic [Acyrthosiphon pisum]
BT_B_G_ZJU_Unigene1804	gi|193575619|ref|XP_001942953.1|	9e-76	PREDICTED: facilitated trehalose transporter Tret1-like [Acyrthosiphon pisum]
BT_B_G_ZJU_Unigene1805	gi|193575619|ref|XP_001942953.1|	8e-76	PREDICTED: facilitated trehalose transporter Tret1-like [Acyrthosiphon pisum]
BT_B_G_ZJU_Unigene1807	gi|193662244|ref|XP_001949662.1|	1e-86	PREDICTED: putative serine protease K12H4.7-like [Acyrthosiphon pisum]
BT_B_G_ZJU_Unigene1808	gi|270005401|gb|EFA01849.1|	0	hypothetical protein TcasGA2_TC007452 [Tribolium castaneum]
BT_B_G_ZJU_Unigene1809	gi|195483079|ref|XP_002086848.1|	2e-10	GE19562 [Drosophila yakuba] >gi|194185989|gb|EDW99600.1| GE19562 [Drosophila yakuba]
BT_B_G_ZJU_Unigene1811	gi|156552406|ref|XP_001602166.1|	1e-137	PREDICTED: transaldolase-like [Nasonia vitripennis]
BT_B_G_ZJU_Unigene1812	gi|350414300|ref|XP_003490271.1|	0	PREDICTED: autophagy-related protein 9A-like isoform 2 [Bombus impatiens]
BT_B_G_ZJU_Unigene1814	gi|350425460|ref|XP_003494128.1|	6e-21	PREDICTED: hypothetical protein LOC100741880 [Bombus impatiens]
BT_B_G_ZJU_Unigene1815	gi|307181842|gb|EFN69282.1|	1e-92	Ribulose-phosphate 3-epimerase [Camponotus floridanus]
BT_B_G_ZJU_Unigene1816	gi|357628252|gb|EHJ77642.1|	5e-158	putative N-myristoyltransferase [Danaus plexippus]
BT_B_G_ZJU_Unigene1817	gi|383860708|ref|XP_003705831.1|	0	PREDICTED: V-type proton ATPase subunit d-like [Megachile rotundata]
BT_B_G_ZJU_Unigene1818	gi|112983406|ref|NP_001037642.1|	1e-29	nucleolar phosphoprotein [Bombyx mori] >gi|109706827|gb|ABG43000.1| nucleolar phosphoprotein [Bombyx mori]
BT_B_G_ZJU_Unigene1819	gi|383859431|ref|XP_003705198.1|	2e-33	PREDICTED: uncharacterized protein LOC100882595 [Megachile rotundata]
BT_B_G_ZJU_Unigene1822	gi|156554918|ref|XP_001606442.1|	7e-70	PREDICTED: hypothetical protein LOC100116880 [Nasonia vitripennis]
BT_B_G_ZJU_Unigene1823	gi|156547029|ref|XP_001601070.1|	2e-24	PREDICTED: COMM domain-containing protein 3-like [Nasonia vitripennis]
BT_B_G_ZJU_Unigene1825	gi|242022049|ref|XP_002431454.1|	1e-140	arp2/3, putative [Pediculus humanus corporis] >gi|212516742|gb|EEB18716.1| arp2/3, putative [Pediculus humanus corporis]
BT_B_G_ZJU_Unigene1826	gi|110758091|ref|XP_001120253.1|	4e-57	PREDICTED: hypothetical protein LOC725416 [Apis mellifera] >gi|340720371|ref|XP_003398614.1| PREDICTED: hypothetical protein LOC100646869 [Bombus terrestris] >gi|350398112|ref|XP_003485091.1| PREDICTED: hypothetical protein LOC100744638 [Bombus impatiens] >gi|380018123|ref|XP_003692985.1| PREDICTED: U1 small nuclear ribonucleoprotein C-like [Apis florea] >gi|383847483|ref|XP_003699382.1| PREDICTE…
BT_B_G_ZJU_Unigene1827	gi|358339569|dbj|GAA47606.1|	5e-09	hypothetical protein CLF_100574 [Clonorchis sinensis]
BT_B_G_ZJU_Unigene1828	gi|156549522|ref|XP_001600320.1|	1e-94	PREDICTED: serine-threonine kinase receptor-associated protein-like [Nasonia vitripennis]
BT_B_G_ZJU_Unigene1829	gi|124505227|ref|XP_001351355.1|	3e-06	conserved Plasmodium protein, unknown function [Plasmodium falciparum 3D7] >gi|23498163|emb|CAD49135.1| conserved Plasmodium protein, unknown function [Plasmodium falciparum 3D7]
BT_B_G_ZJU_Unigene1830	gi|383852800|ref|XP_003701913.1|	7e-22	PREDICTED: uncharacterized protein LOC100876574 [Megachile rotundata]
BT_B_G_ZJU_Unigene1831	gi|357619360|gb|EHJ71970.1|	9e-57	putative histone acetyltransferase [Danaus plexippus]
BT_B_G_ZJU_Unigene1832	gi|121512030|gb|ABM55466.1|	4e-48	ribosomal protein L35 [Xenopsylla cheopis] >gi|389032517|gb|AFK82395.1| ribosomal protein L35 [Ctenocephalides felis]
BT_B_G_ZJU_Unigene1834	gi|307095106|gb|ADN29859.1|	2e-44	ubiquitin/ribosomal protein S30e fusion protein [Triatoma matogrossensis]
BT_B_G_ZJU_Unigene1836	gi|74190787|dbj|BAE28182.1|	4e-103	unnamed protein product [Mus musculus]
BT_B_G_ZJU_Unigene1837	gi|282392017|ref|NP_001164152.1|	3e-128	held out wings [Tribolium castaneum]
BT_B_G_ZJU_Unigene1838	gi|328718623|ref|XP_001944048.2|	2e-12	PREDICTED: beta-catenin-like protein 1-like [Acyrthosiphon pisum]
BT_B_G_ZJU_Unigene1839	gi|340503895|gb|EGR30402.1|	1e-24	hypothetical protein IMG5_133010 [Ichthyophthirius multifiliis]
BT_B_G_ZJU_Unigene1842	gi|240849151|ref|NP_001155598.1|	1e-48	TAF9 RNA polymerase II, TATA box binding protein (TBP)-associated factor-like [Acyrthosiphon pisum] >gi|239790198|dbj|BAH71675.1| ACYPI004968 [Acyrthosiphon pisum]
BT_B_G_ZJU_Unigene1843	gi|357626909|gb|EHJ76808.1|	6e-22	ribosomal protein S34 [Danaus plexippus]
BT_B_G_ZJU_Unigene1844	gi|170036661|ref|XP_001846181.1|	6e-72	UDP-galactose transporter [Culex quinquefasciatus] >gi|167879494|gb|EDS42877.1| UDP-galactose transporter [Culex quinquefasciatus]
BT_B_G_ZJU_Unigene1845	gi|91090496|ref|XP_969212.1|	1e-96	PREDICTED: similar to aminoacylase, putative [Tribolium castaneum] >gi|270013867|gb|EFA10315.1| hypothetical protein TcasGA2_TC012531 [Tribolium castaneum]
BT_B_G_ZJU_Unigene1846	gi|307177858|gb|EFN66818.1|	0	Conserved oligomeric Golgi complex subunit 6 [Camponotus floridanus]
BT_B_G_ZJU_Unigene1847	gi|357627183|gb|EHJ76955.1|	8e-19	putative bromodomain containing 3 [Danaus plexippus]
BT_B_G_ZJU_Unigene1848	gi|240849003|ref|NP_001155537.1|	2e-75	protein YIPF1 [Acyrthosiphon pisum] >gi|239789828|dbj|BAH71513.1| ACYPI003613 [Acyrthosiphon pisum]
BT_B_G_ZJU_Unigene1849	gi|270001549|gb|EEZ97996.1|	0	hypothetical protein TcasGA2_TC000393 [Tribolium castaneum]
BT_B_G_ZJU_Unigene1850	gi|340715974|ref|XP_003396480.1|	1e-117	PREDICTED: LOW QUALITY PROTEIN: nuclear pore complex protein Nup153-like [Bombus terrestris]
BT_B_G_ZJU_Unigene1851	gi|270016119|gb|EFA12567.1|	3e-09	hypothetical protein TcasGA2_TC004196 [Tribolium castaneum]
BT_B_G_ZJU_Unigene1852	gi|91081473|ref|XP_974195.1|	0	PREDICTED: similar to sterol regulatory element-binding protein 1 [Tribolium castaneum] >gi|270005151|gb|EFA01599.1| hypothetical protein TcasGA2_TC007163 [Tribolium castaneum]
BT_B_G_ZJU_Unigene1857	gi|242012681|ref|XP_002427056.1|	1e-35	Programmed cell death protein, putative [Pediculus humanus corporis] >gi|212511314|gb|EEB14318.1| Programmed cell death protein, putative [Pediculus humanus corporis]
BT_B_G_ZJU_Unigene1859	gi|357617265|gb|EHJ70683.1|	1e-55	coiled-coil domain containing 25 protein [Danaus plexippus]
BT_B_G_ZJU_Unigene1860	gi|195440460|ref|XP_002068060.1|	2e-152	GK10605 [Drosophila willistoni] >gi|194164145|gb|EDW79046.1| GK10605 [Drosophila willistoni]
BT_B_G_ZJU_Unigene1862	gi|345484303|ref|XP_001603615.2|	9e-118	PREDICTED: SET and MYND domain-containing protein 5-like [Nasonia vitripennis]
BT_B_G_ZJU_Unigene1863	gi|48139903|ref|XP_397055.1|	5e-06	PREDICTED: b-cell receptor-associated protein 31-like [Apis mellifera]
BT_B_G_ZJU_Unigene1864	gi|156548364|ref|XP_001603808.1|	0	PREDICTED: uncharacterized protein C05D11.1-like [Nasonia vitripennis]
BT_B_G_ZJU_Unigene1865	gi|91089719|ref|XP_974982.1|	2e-165	PREDICTED: similar to N6-adenosine-methyltransferase IME4 [Tribolium castaneum] >gi|270012642|gb|EFA09090.1| hypothetical protein TcasGA2_TC006811 [Tribolium castaneum]
BT_B_G_ZJU_Unigene1866	gi|242017426|ref|XP_002429189.1|	1e-26	conserved hypothetical protein [Pediculus humanus corporis] >gi|212514078|gb|EEB16451.1| conserved hypothetical protein [Pediculus humanus corporis]
BT_B_G_ZJU_Unigene1868	gi|225719676|gb|ACO15684.1|	2e-74	Adenosine deaminase [Caligus clemensi]
BT_B_G_ZJU_Unigene1869	gi|307183481|gb|EFN70280.1|	9e-07	Copper-transporting ATPase 1 [Camponotus floridanus]
BT_B_G_ZJU_Unigene1871	gi|307175574|gb|EFN65486.1|	5e-97	Charged multivesicular body protein 2a [Camponotus floridanus]
BT_B_G_ZJU_Unigene1872	gi|353558875|sp|E0VVF6.1|ITPA_PEDHC	1e-70	RecName: Full=Inosine triphosphate pyrophosphatase; Short=ITPase; Short=Inosine triphosphatase; AltName: Full=Non-canonical purine NTP pyrophosphatase; AltName: Full=Non-standard purine NTP pyrophosphatase; AltName: Full=Nucleoside-triphosphate diphosphatase; AltName: Full=Nucleoside-triphosphate pyrophosphatase; Short=NTPase
BT_B_G_ZJU_Unigene1873	gi|355428304|gb|AER92468.1|	1e-61	hypothetical protein [Triatoma rubida]
BT_B_G_ZJU_Unigene1875	gi|91091902|ref|XP_971322.1|	2e-57	PREDICTED: similar to surfeit 5 [Tribolium castaneum] >gi|270000800|gb|EEZ97247.1| hypothetical protein TcasGA2_TC011045 [Tribolium castaneum]
BT_B_G_ZJU_Unigene1880	gi|118151370|ref|NP_001071619.1|	5e-11	mature T-cell proliferation 1 neighbor [Bos taurus] >gi|122142382|sp|Q0VBY0.1|MTCNB_BOVIN RecName: Full=Mature T-cell proliferation 1 neighbor protein >gi|111307594|gb|AAI20454.1| Mature T-cell proliferation 1 [Bos taurus] >gi|296471118|gb|DAA13233.1| mature T-cell proliferation 1 [Bos taurus]
BT_B_G_ZJU_Unigene1881	gi|91085453|ref|XP_969413.1|	2e-23	PREDICTED: similar to Srb7p: RNA polymerase II holoenzyme component, putative [Tribolium castaneum] >gi|270008396|gb|EFA04844.1| hypothetical protein TcasGA2_TC014894 [Tribolium castaneum]
BT_B_G_ZJU_Unigene1883	gi|307189402|gb|EFN73812.1|	1e-66	Hsp70-binding protein 1 [Camponotus floridanus]
BT_B_G_ZJU_Unigene1884	gi|270010566|gb|EFA07014.1|	1e-78	hypothetical protein TcasGA2_TC009984 [Tribolium castaneum]
BT_B_G_ZJU_Unigene1885	gi|328716936|ref|XP_001945112.2|	0	PREDICTED: 26S proteasome non-ATPase regulatory subunit 2-like [Acyrthosiphon pisum]
BT_B_G_ZJU_Unigene1886	gi|156555455|ref|XP_001606085.1|	5e-06	PREDICTED: aspartyl-tRNA synthetase, cytoplasmic-like [Nasonia vitripennis]
BT_B_G_ZJU_Unigene1888	gi|242012963|ref|XP_002427193.1|	0	pre-mRNA-processing-splicing factor, putative [Pediculus humanus corporis] >gi|212511480|gb|EEB14455.1| pre-mRNA-processing-splicing factor, putative [Pediculus humanus corporis]
BT_B_G_ZJU_Unigene1889	gi|380024235|ref|XP_003695909.1|	4e-66	PREDICTED: myosin regulatory light chain 2-like [Apis florea]
BT_B_G_ZJU_Unigene1891	gi|383858389|ref|XP_003704684.1|	4e-59	PREDICTED: EF-hand domain-containing family member A2-like [Megachile rotundata]
BT_B_G_ZJU_Unigene1892	gi|242022739|ref|XP_002431796.1|	1e-29	Signal recognition particle 14 kDa protein, putative [Pediculus humanus corporis] >gi|212517121|gb|EEB19058.1| Signal recognition particle 14 kDa protein, putative [Pediculus humanus corporis]
BT_B_G_ZJU_Unigene1894	gi|58392833|ref|XP_319655.2|	5e-141	AGAP008908-PA [Anopheles gambiae str. PEST] >gi|55235211|gb|EAA14867.2| AGAP008908-PA [Anopheles gambiae str. PEST]
BT_B_G_ZJU_Unigene1898	gi|240848751|ref|NP_001155489.1|	1e-28	transmembrane protein 14C-like [Acyrthosiphon pisum] >gi|239787974|dbj|BAH70685.1| ACYPI002634 [Acyrthosiphon pisum]
BT_B_G_ZJU_Unigene1899	gi|345482776|ref|XP_001600000.2|	0	PREDICTED: extracellular domains-containing protein CG31004-like [Nasonia vitripennis]
BT_B_G_ZJU_Unigene1900	gi|239788543|dbj|BAH70946.1|	4e-79	ACYPI008730 [Acyrthosiphon pisum]
BT_B_G_ZJU_Unigene1901	gi|229576987|ref|NP_001153415.1|	7e-49	eukaryotic translation initiation factor 2A [Nasonia vitripennis]
BT_B_G_ZJU_Unigene1902	gi|263173531|gb|ACY69964.1|	3e-19	hypothetical conserved protein [Cimex lectularius]
BT_B_G_ZJU_Unigene1904	gi|242019809|ref|XP_002430351.1|	4e-113	conserved hypothetical protein [Pediculus humanus corporis] >gi|212515475|gb|EEB17613.1| conserved hypothetical protein [Pediculus humanus corporis]
BT_B_G_ZJU_Unigene1905	gi|328709355|ref|XP_001949897.2|	3e-93	PREDICTED: UDP-glucuronosyltransferase 2C1-like [Acyrthosiphon pisum]
BT_B_G_ZJU_Unigene1906	gi|193690492|ref|XP_001952844.1|	1e-13	PREDICTED: hypothetical protein LOC100162208 [Acyrthosiphon pisum]
BT_B_G_ZJU_Unigene1907	gi|91079484|ref|XP_968273.1|	3e-59	PREDICTED: similar to AGAP002315-PA [Tribolium castaneum] >gi|270003443|gb|EEZ99890.1| hypothetical protein TcasGA2_TC002674 [Tribolium castaneum]
BT_B_G_ZJU_Unigene1909	gi|242013341|ref|XP_002427368.1|	1e-120	ubiquitin fusion degradaton protein, putative [Pediculus humanus corporis] >gi|212511737|gb|EEB14630.1| ubiquitin fusion degradaton protein, putative [Pediculus humanus corporis]
BT_B_G_ZJU_Unigene1911	gi|383854251|ref|XP_003702635.1|	0	PREDICTED: F-box only protein 11-like [Megachile rotundata]
BT_B_G_ZJU_Unigene1913	gi|194868587|ref|XP_001972309.1|	5e-87	GG13956 [Drosophila erecta] >gi|190654092|gb|EDV51335.1| GG13956 [Drosophila erecta]
BT_B_G_ZJU_Unigene1914	gi|328708752|ref|XP_003243793.1|	5e-107	PREDICTED: probable enoyl-CoA hydratase, mitochondrial-like [Acyrthosiphon pisum]
BT_B_G_ZJU_Unigene1918	gi|156537938|ref|XP_001608157.1|	4e-128	PREDICTED: cell cycle control protein 50A-like isoform 1 [Nasonia vitripennis]
BT_B_G_ZJU_Unigene1919	gi|157136375|ref|XP_001663728.1|	1e-116	hypothetical protein AaeL_AAEL013533 [Aedes aegypti] >gi|108869977|gb|EAT34202.1| conserved hypothetical protein [Aedes aegypti]
BT_B_G_ZJU_Unigene1920	gi|268567365|ref|XP_002647780.1|	3e-07	Hypothetical protein CBG20540 [Caenorhabditis briggsae]
BT_B_G_ZJU_Unigene1922	gi|307190278|gb|EFN74377.1|	1e-23	BTB/POZ domain-containing protein KCTD9 [Camponotus floridanus]
BT_B_G_ZJU_Unigene1923	gi|345485560|ref|XP_001607788.2|	8e-15	PREDICTED: poly(A)-specific ribonuclease PARN-like [Nasonia vitripennis]
BT_B_G_ZJU_Unigene1928	gi|170054898|ref|XP_001863339.1|	1e-16	conserved hypothetical protein [Culex quinquefasciatus] >gi|167875026|gb|EDS38409.1| conserved hypothetical protein [Culex quinquefasciatus]
BT_B_G_ZJU_Unigene1934	gi|350417325|ref|XP_003491367.1|	7e-69	PREDICTED: hypothetical protein LOC100747734 [Bombus impatiens]
BT_B_G_ZJU_Unigene1939	gi|381342478|ref|NP_001244223.1|	1e-06	SYF2 homolog, RNA splicing factor [Gallus gallus]
BT_B_G_ZJU_Unigene1941	gi|350396585|ref|XP_003484602.1|	8e-23	PREDICTED: glutathione S-transferase omega-1-like [Bombus impatiens]
BT_B_G_ZJU_Unigene1944	gi|383858846|ref|XP_003704910.1|	0	PREDICTED: uncharacterized protein LOC100877443 [Megachile rotundata]
BT_B_G_ZJU_Unigene1951	gi|380018796|ref|XP_003693307.1|	5e-10	PREDICTED: 39S ribosomal protein L23, mitochondrial-like [Apis florea]
BT_B_G_ZJU_Unigene1953	gi|383848887|ref|XP_003700079.1|	0	PREDICTED: signal recognition particle receptor subunit alpha homolog isoform 2 [Megachile rotundata]
BT_B_G_ZJU_Unigene1970	gi|328703752|ref|XP_003242295.1|	8e-58	PREDICTED: hypothetical protein LOC100575687 [Acyrthosiphon pisum]
BT_B_G_ZJU_Unigene1973	gi|357620062|gb|EHJ72386.1|	1e-43	hypothetical protein KGM_17866 [Danaus plexippus]
BT_B_G_ZJU_Unigene1976	gi|307168338|gb|EFN61538.1|	7e-10	Arrestin domain-containing protein 3 [Camponotus floridanus]
BT_B_G_ZJU_Unigene1977	gi|240849131|ref|NP_001155518.1|	1e-10	ribosomal protein S6 [Acyrthosiphon pisum] >gi|239788423|dbj|BAH70895.1| ACYPI003298 [Acyrthosiphon pisum]
BT_B_G_ZJU_Unigene1986	gi|45826255|gb|AAS77767.1|	1e-34	NADH dehydrogenase subunit 1 [Bemisia argentifolii]
BT_B_G_ZJU_Unigene1987	gi|307180351|gb|EFN68377.1|	8e-36	Retinol dehydrogenase 11 [Camponotus floridanus]
BT_B_G_ZJU_Unigene1991	gi|307167219|gb|EFN60923.1|	5e-14	Glutathione synthetase [Camponotus floridanus]
BT_B_G_ZJU_Unigene1999	gi|270000763|gb|EEZ97210.1|	2e-44	hypothetical protein TcasGA2_TC004400 [Tribolium castaneum]
BT_B_G_ZJU_Unigene2000	gi|332025507|gb|EGI65670.1|	4e-15	hypothetical protein G5I_05770 [Acromyrmex echinatior]
BT_B_G_ZJU_Unigene2003	gi|389612599|dbj|BAM19728.1|	2e-08	ADP ribosylation factor [Papilio xuthus]
BT_B_G_ZJU_Unigene2004	gi|328779382|ref|XP_392473.4|	0	PREDICTED: hypothetical protein LOC408944 [Apis mellifera]
BT_B_G_ZJU_Unigene2005	gi|145481543|ref|XP_001426794.1|	2e-06	hypothetical protein [Paramecium tetraurelia strain d4-2] >gi|124393871|emb|CAK59396.1| unnamed protein product [Paramecium tetraurelia]
BT_B_G_ZJU_Unigene2013	gi|260830752|ref|XP_002610324.1|	5e-18	hypothetical protein BRAFLDRAFT_123719 [Branchiostoma floridae] >gi|229295689|gb|EEN66334.1| hypothetical protein BRAFLDRAFT_123719 [Branchiostoma floridae]
BT_B_G_ZJU_Unigene2014	gi|332022505|gb|EGI62808.1|	5e-90	Eukaryotic translation initiation factor 3 subunit G [Acromyrmex echinatior]
BT_B_G_ZJU_Unigene2015	gi|240849647|ref|NP_001155423.1|	1e-39	NADH:ubiquinone oxidoreductase NDUFB5/SGDH subunit-like [Acyrthosiphon pisum] >gi|239788292|dbj|BAH70835.1| ACYPI001441 [Acyrthosiphon pisum]
BT_B_G_ZJU_Unigene2016	gi|328725571|ref|XP_001943693.2|	6e-121	PREDICTED: beta carbonic anhydrase 1-like [Acyrthosiphon pisum]
BT_B_G_ZJU_Unigene2017	gi|328713684|ref|XP_003245150.1|	1e-29	PREDICTED: hypothetical protein LOC100568592 [Acyrthosiphon pisum]
BT_B_G_ZJU_Unigene2018	gi|170067848|ref|XP_001868642.1|	8e-40	conserved hypothetical protein [Culex quinquefasciatus] >gi|167863905|gb|EDS27288.1| conserved hypothetical protein [Culex quinquefasciatus]
BT_B_G_ZJU_Unigene2019	gi|332374312|gb|AEE62297.1|	2e-47	unknown [Dendroctonus ponderosae]
BT_B_G_ZJU_Unigene2020	gi|307180128|gb|EFN68172.1|	6e-42	Uncharacterized protein C1orf50-like protein [Camponotus floridanus]
BT_B_G_ZJU_Unigene2021	gi|189239399|ref|XP_973602.2|	1e-127	PREDICTED: similar to AGAP009439-PA [Tribolium castaneum]
BT_B_G_ZJU_Unigene2022	gi|242018051|ref|XP_002429496.1|	1e-61	mcfdp2, putative [Pediculus humanus corporis] >gi|212514434|gb|EEB16758.1| mcfdp2, putative [Pediculus humanus corporis]
BT_B_G_ZJU_Unigene2023	gi|52630925|gb|AAU84926.1|	1e-71	putative cathepsin B-N [Toxoptera citricida]
BT_B_G_ZJU_Unigene2024	gi|195452524|ref|XP_002073391.1|	2e-89	GK13178 [Drosophila willistoni] >gi|194169476|gb|EDW84377.1| GK13178 [Drosophila willistoni]
BT_B_G_ZJU_Unigene2025	gi|332376270|gb|AEE63275.1|	1e-86	unknown [Dendroctonus ponderosae]
BT_B_G_ZJU_Unigene2026	gi|357603305|gb|EHJ63704.1|	5e-17	hypothetical protein KGM_12514 [Danaus plexippus]
BT_B_G_ZJU_Unigene2027	gi|193697617|ref|XP_001943575.1|	2e-58	PREDICTED: facilitated trehalose transporter Tret1-like [Acyrthosiphon pisum]
BT_B_G_ZJU_Unigene2028	gi|389609357|dbj|BAM18290.1|	1e-47	conserved hypothetical protein [Papilio xuthus]
BT_B_G_ZJU_Unigene2029	gi|357620336|gb|EHJ72566.1|	0	DEAD box polypeptide 5 [Danaus plexippus]
BT_B_G_ZJU_Unigene2030	gi|380018266|ref|XP_003693054.1|	5e-86	PREDICTED: NADH dehydrogenase [ubiquinone] iron-sulfur protein 7, mitochondrial-like [Apis florea]
BT_B_G_ZJU_Unigene2031	gi|242247585|ref|NP_001156240.1|	4e-36	uncharacterized protein LOC100166582 [Acyrthosiphon pisum] >gi|239788752|dbj|BAH71041.1| ACYPI007441 [Acyrthosiphon pisum]
BT_B_G_ZJU_Unigene2032	gi|189234311|ref|XP_001813428.1|	7e-65	PREDICTED: similar to MAX dimerization protein [Tribolium castaneum]
BT_B_G_ZJU_Unigene2034	gi|270008243|gb|EFA04691.1|	0	abnormal X segregation [Tribolium castaneum]
BT_B_G_ZJU_Unigene2035	gi|332028905|gb|EGI68925.1|	1e-06	Maltase 2 [Acromyrmex echinatior]
BT_B_G_ZJU_Unigene2036	gi|322798994|gb|EFZ20454.1|	1e-86	hypothetical protein SINV_05839 [Solenopsis invicta]
BT_B_G_ZJU_Unigene2037	gi|383861374|ref|XP_003706161.1|	4e-109	PREDICTED: excitatory amino acid transporter-like, partial [Megachile rotundata]
BT_B_G_ZJU_Unigene2038	gi|383850442|ref|XP_003700804.1|	6e-58	PREDICTED: uncharacterized protein LOC100881811 [Megachile rotundata]
BT_B_G_ZJU_Unigene2039	gi|307208513|gb|EFN85864.1|	1e-77	Serine/threonine-protein kinase PAK 1 [Harpegnathos saltator]
BT_B_G_ZJU_Unigene2041	gi|231885|sp|P29981.1|CP4C1_BLADI	1e-86	RecName: Full=Cytochrome P450 4C1; AltName: Full=CYPIVC1 >gi|155947|gb|AAA27819.1| cytochrome P450 [Blaberus discoidalis]
BT_B_G_ZJU_Unigene2042	gi|350398779|ref|XP_003485302.1|	2e-66	PREDICTED: ADP-ribosylation factor GTPase-activating protein 2-like isoform 1 [Bombus impatiens]
BT_B_G_ZJU_Unigene2043	gi|240848569|ref|NP_001155749.1|	1e-131	60S ribosomal protein L8-like [Acyrthosiphon pisum] >gi|239788438|dbj|BAH70902.1| ACYPI008243 [Acyrthosiphon pisum] >gi|239788440|dbj|BAH70903.1| ACYPI008243 [Acyrthosiphon pisum]
BT_B_G_ZJU_Unigene2044	gi|193673870|ref|XP_001944375.1|	0	PREDICTED: catenin alpha-like [Acyrthosiphon pisum]
BT_B_G_ZJU_Unigene2045	gi|350399960|ref|XP_003485693.1|	6e-52	PREDICTED: putative mitochondrial inner membrane protein-like [Bombus impatiens]
BT_B_G_ZJU_Unigene2046	gi|383848558|ref|XP_003699916.1|	2e-31	PREDICTED: sex-regulated protein janus-A-like [Megachile rotundata]
BT_B_G_ZJU_Unigene2048	gi|170034565|ref|XP_001845144.1|	8e-31	ribonuclease P protein subunit p30 [Culex quinquefasciatus] >gi|167875925|gb|EDS39308.1| ribonuclease P protein subunit p30 [Culex quinquefasciatus]
BT_B_G_ZJU_Unigene2049	gi|91086019|ref|XP_972971.1|	1e-60	PREDICTED: similar to 39S ribosomal protein L11, mitochondrial [Tribolium castaneum] >gi|270010187|gb|EFA06635.1| hypothetical protein TcasGA2_TC009555 [Tribolium castaneum]
BT_B_G_ZJU_Unigene2050	gi|91087291|ref|XP_975557.1|	9e-147	PREDICTED: similar to zinc finger protein [Tribolium castaneum] >gi|270009543|gb|EFA05991.1| hypothetical protein TcasGA2_TC008817 [Tribolium castaneum]
BT_B_G_ZJU_Unigene2051	gi|114051417|ref|NP_001040314.1|	9e-107	DNA-damage inducible protein [Bombyx mori] >gi|87248309|gb|ABD36207.1| DNA-damage inducible protein [Bombyx mori]
BT_B_G_ZJU_Unigene2052	gi|91086609|ref|XP_973998.1|	2e-120	PREDICTED: similar to dolichyl-phosphate mannosyltransferase [Tribolium castaneum]
BT_B_G_ZJU_Unigene2053	gi|334852195|ref|NP_001229362.1|	2e-132	T-cell immunomodulatory protein precursor [Apis mellifera]
BT_B_G_ZJU_Unigene2054	gi|170037865|ref|XP_001846775.1|	0	transport protein sec23 [Culex quinquefasciatus] >gi|167881217|gb|EDS44600.1| transport protein sec23 [Culex quinquefasciatus]
BT_B_G_ZJU_Unigene2055	gi|240849119|ref|NP_001155401.1|	5e-87	K-ras-like [Acyrthosiphon pisum] >gi|239792592|dbj|BAH72622.1| ACYPI000776 [Acyrthosiphon pisum]
BT_B_G_ZJU_Unigene2056	gi|242013191|ref|XP_002427298.1|	3e-91	Neutral and basic amino acid transport protein rBAT, putative [Pediculus humanus corporis] >gi|212511639|gb|EEB14560.1| Neutral and basic amino acid transport protein rBAT, putative [Pediculus humanus corporis]
BT_B_G_ZJU_Unigene2057	gi|91087957|ref|XP_972849.1|	0	PREDICTED: similar to eIF3-S9 [Tribolium castaneum] >gi|270011918|gb|EFA08366.1| hypothetical protein TcasGA2_TC006009 [Tribolium castaneum]
BT_B_G_ZJU_Unigene2058	gi|383854597|ref|XP_003702807.1|	7e-121	PREDICTED: UPF0586 protein C9orf41 homolog [Megachile rotundata]
BT_B_G_ZJU_Unigene2059	gi|194754711|ref|XP_001959638.1|	0	GF11944 [Drosophila ananassae] >gi|190620936|gb|EDV36460.1| GF11944 [Drosophila ananassae]
BT_B_G_ZJU_Unigene2060	gi|55982003|gb|AAV69394.1|	2e-56	translation factor SUI1-like protein [Aedes aegypti]
BT_B_G_ZJU_Unigene2061	gi|383856040|ref|XP_003703518.1|	1e-179	PREDICTED: protein LMBR1L-like [Megachile rotundata]
BT_B_G_ZJU_Unigene2063	gi|242019803|ref|XP_002430348.1|	8e-162	GDP mannose-4,6-dehydratase, putative [Pediculus humanus corporis] >gi|212515472|gb|EEB17610.1| GDP mannose-4,6-dehydratase, putative [Pediculus humanus corporis]
BT_B_G_ZJU_Unigene2064	gi|161343861|tpg|DAA06111.1|	9e-45	TPA: TPA_inf: cathepsin B [Myzus persicae]
BT_B_G_ZJU_Unigene2066	gi|270016117|gb|EFA12565.1|	6e-11	hypothetical protein TcasGA2_TC004194 [Tribolium castaneum]
BT_B_G_ZJU_Unigene2067	gi|307181869|gb|EFN69309.1|	1e-70	RWD domain-containing protein 1 [Camponotus floridanus]
BT_B_G_ZJU_Unigene2068	gi|189235252|ref|XP_971328.2|	3e-93	PREDICTED: similar to ubiquitin conjugating enzyme-like protein [Tribolium castaneum] >gi|270004126|gb|EFA00574.1| hypothetical protein TcasGA2_TC003444 [Tribolium castaneum]
BT_B_G_ZJU_Unigene2070	gi|307203579|gb|EFN82612.1|	7e-94	Ras-related protein Rab-5C [Harpegnathos saltator]
BT_B_G_ZJU_Unigene2071	gi|281200472|gb|EFA74692.1|	4e-33	methyltransferase type 11 domain-containing protein [Polysphondylium pallidum PN500]
BT_B_G_ZJU_Unigene2072	gi|328711386|ref|XP_001945914.2|	2e-104	PREDICTED: RING finger and transmembrane domain-containing protein 2-like [Acyrthosiphon pisum]
BT_B_G_ZJU_Unigene2073	gi|383850433|ref|XP_003700800.1|	4e-37	PREDICTED: cysteine-rich protein 1-like [Megachile rotundata]
BT_B_G_ZJU_Unigene2074	gi|91092480|ref|XP_967611.1|	6e-65	PREDICTED: similar to dynactin subunit [Tribolium castaneum] >gi|270012933|gb|EFA09381.1| hypothetical protein TcasGA2_TC001942 [Tribolium castaneum]
BT_B_G_ZJU_Unigene2075	gi|239792525|dbj|BAH72596.1|	7e-40	ACYPI004614 [Acyrthosiphon pisum]
BT_B_G_ZJU_Unigene2076	gi|328723539|ref|XP_003247868.1|	2e-112	PREDICTED: facilitated trehalose transporter Tret1-like isoform 2 [Acyrthosiphon pisum]
BT_B_G_ZJU_Unigene2077	gi|91083101|ref|XP_969476.1|	1e-67	PREDICTED: similar to MGC88883 protein [Tribolium castaneum] >gi|270006991|gb|EFA03439.1| hypothetical protein TcasGA2_TC013429 [Tribolium castaneum]
BT_B_G_ZJU_Unigene2079	gi|307200673|gb|EFN80776.1|	3e-104	Ectonucleoside triphosphate diphosphohydrolase 5 [Harpegnathos saltator]
BT_B_G_ZJU_Unigene2081	gi|189241139|ref|XP_973746.2|	4e-111	PREDICTED: similar to mitochondrial RNA splicing protein [Tribolium castaneum]
BT_B_G_ZJU_Unigene2082	gi|307192549|gb|EFN75737.1|	0	Uncharacterized aarF domain-containing protein kinase 1 [Harpegnathos saltator]
BT_B_G_ZJU_Unigene2083	gi|193652640|ref|XP_001943100.1|	0	PREDICTED: protein ERGIC-53-like isoform 1 [Acyrthosiphon pisum] >gi|328717491|ref|XP_003246222.1| PREDICTED: protein ERGIC-53-like isoform 2 [Acyrthosiphon pisum]
BT_B_G_ZJU_Unigene2084	gi|350537367|ref|NP_001233210.1|	2e-130	uncharacterized protein LOC100159152 [Acyrthosiphon pisum] >gi|334884064|gb|AEH21125.1| amino acid transporter [Acyrthosiphon pisum]
BT_B_G_ZJU_Unigene2085	gi|52630965|gb|AAU84946.1|	0	putative mitochondrial ATP synthase alpha subunit precursor [Toxoptera citricida]
BT_B_G_ZJU_Unigene2086	gi|332019279|gb|EGI59788.1|	3e-170	Acetyl-coenzyme A transporter 1 [Acromyrmex echinatior]
BT_B_G_ZJU_Unigene2092	gi|357607884|gb|EHJ65725.1|	4e-23	dicer-2 [Danaus plexippus]
BT_B_G_ZJU_Unigene2093	gi|91081707|ref|XP_971145.1|	9e-52	PREDICTED: similar to AGAP004271-PA [Tribolium castaneum] >gi|270006251|gb|EFA02699.1| hypothetical protein TcasGA2_TC008421 [Tribolium castaneum]
BT_B_G_ZJU_Unigene2094	gi|242010552|ref|XP_002426029.1|	8e-45	ecdysone-induced protein 75B, putative [Pediculus humanus corporis] >gi|212510039|gb|EEB13291.1| ecdysone-induced protein 75B, putative [Pediculus humanus corporis]
BT_B_G_ZJU_Unigene2097	gi|156553452|ref|XP_001601829.1|	1e-93	PREDICTED: exosome complex exonuclease RRP44-like [Nasonia vitripennis]
BT_B_G_ZJU_Unigene2098	gi|242000460|ref|XP_002434873.1|	2e-70	protein TEX261, putative [Ixodes scapularis] >gi|215498203|gb|EEC07697.1| protein TEX261, putative [Ixodes scapularis]
BT_B_G_ZJU_Unigene2100	gi|332373188|gb|AEE61735.1|	2e-25	unknown [Dendroctonus ponderosae]
BT_B_G_ZJU_Unigene2102	gi|328718270|ref|XP_001946118.2|	4e-14	PREDICTED: DNA mismatch repair protein Msh6-like [Acyrthosiphon pisum]
BT_B_G_ZJU_Unigene2104	gi|350400397|ref|XP_003485821.1|	7e-48	PREDICTED: PRKR-interacting protein 1 homolog [Bombus impatiens]
BT_B_G_ZJU_Unigene2105	gi|332023209|gb|EGI63465.1|	2e-32	Transcription initiation factor TFIID subunit 5 [Acromyrmex echinatior]
BT_B_G_ZJU_Unigene2107	gi|389608829|dbj|BAM18026.1|	0	eukaryotic translation initiation factor 3 subunit L [Papilio xuthus]
BT_B_G_ZJU_Unigene2115	gi|350397823|ref|XP_003485003.1|	1e-21	PREDICTED: hypothetical protein LOC100743962 [Bombus impatiens]
BT_B_G_ZJU_Unigene2126	gi|193709215|ref|XP_001943317.1|	1e-84	PREDICTED: probable maltase H [Acyrthosiphon pisum]
BT_B_G_ZJU_Unigene2128	gi|328701199|ref|XP_003241523.1|	2e-63	PREDICTED: cytochrome P450 4g15-like [Acyrthosiphon pisum]
BT_B_G_ZJU_Unigene2131	gi|184185493|gb|ACC68896.1|	1e-35	Host cell factor (predicted) [Rhinolophus ferrumequinum]
BT_B_G_ZJU_Unigene2134	gi|332373030|gb|AEE61656.1|	1e-41	unknown [Dendroctonus ponderosae]
BT_B_G_ZJU_Unigene2135	gi|157106769|ref|XP_001649474.1|	3e-13	ankyrin 2,3/unc44 [Aedes aegypti] >gi|108868779|gb|EAT33004.1| ankyrin 2,3/unc44 [Aedes aegypti]
BT_B_G_ZJU_Unigene2136	gi|332031583|gb|EGI71055.1|	1e-85	Ras-related protein Rab-10 [Acromyrmex echinatior]
BT_B_G_ZJU_Unigene2137	gi|157103517|ref|XP_001648014.1|	0	aldehyde dehydrogenase [Aedes aegypti] >gi|108869413|gb|EAT33638.1| aldehyde dehydrogenase [Aedes aegypti]
BT_B_G_ZJU_Unigene2141	gi|157122829|ref|XP_001659934.1|	3e-46	carbonic anhydrase II, putative [Aedes aegypti] >gi|108874595|gb|EAT38820.1| carbonic anhydrase II, putative [Aedes aegypti]
BT_B_G_ZJU_Unigene2142	gi|242010566|ref|XP_002426036.1|	2e-44	aspartate aminotransferase, cytoplasmic, putative [Pediculus humanus corporis] >gi|212510046|gb|EEB13298.1| aspartate aminotransferase, cytoplasmic, putative [Pediculus humanus corporis]
BT_B_G_ZJU_Unigene2143	gi|149689064|gb|ABR27847.1|	2e-29	syntaxin interacting protein 1 [Triatoma infestans]
BT_B_G_ZJU_Unigene2145	gi|242008388|ref|XP_002424988.1|	1e-61	Stromal cell-derived factor 2 precursor, putative [Pediculus humanus corporis] >gi|212508617|gb|EEB12250.1| Stromal cell-derived factor 2 precursor, putative [Pediculus humanus corporis]
BT_B_G_ZJU_Unigene2150	gi|74821373|sp|Q95SX7.1|RTBS_DROME	4e-35	RecName: Full=Probable RNA-directed DNA polymerase from transposon BS; AltName: Full=Reverse transcriptase >gi|16648424|gb|AAL25477.1| LD46618p [Drosophila melanogaster]
BT_B_G_ZJU_Unigene2151	gi|194754974|ref|XP_001959767.1|	8e-50	GF13033 [Drosophila ananassae] >gi|190621065|gb|EDV36589.1| GF13033 [Drosophila ananassae]
BT_B_G_ZJU_Unigene2153	gi|158298455|ref|XP_318627.4|	0	AGAP009600-PA [Anopheles gambiae str. PEST] >gi|157013889|gb|EAA14456.4| AGAP009600-PA [Anopheles gambiae str. PEST]
BT_B_G_ZJU_Unigene2154	gi|91077688|ref|XP_974709.1|	5e-23	PREDICTED: similar to pentatricopeptide repeat domain 3 [Tribolium castaneum] >gi|270001531|gb|EEZ97978.1| hypothetical protein TcasGA2_TC000373 [Tribolium castaneum]
BT_B_G_ZJU_Unigene2156	gi|380011725|ref|XP_003689948.1|	1e-63	PREDICTED: mitochondrial import inner membrane translocase subunit Tim23-like [Apis florea]
BT_B_G_ZJU_Unigene2157	gi|357619585|gb|EHJ72099.1|	9e-15	hypothetical protein KGM_07372 [Danaus plexippus]
BT_B_G_ZJU_Unigene2159	gi|31240199|ref|XP_320513.1|	1e-37	AGAP012018-PA [Anopheles gambiae str. PEST] >gi|21288124|gb|EAA00445.1| AGAP012018-PA [Anopheles gambiae str. PEST]
BT_B_G_ZJU_Unigene2160	gi|307199133|gb|EFN79843.1|	1e-07	hypothetical protein EAI_11049 [Harpegnathos saltator]
BT_B_G_ZJU_Unigene2161	gi|242021215|ref|XP_002431041.1|	1e-34	mitochondrial import inner membrane translocase subunit Tim10, putative [Pediculus humanus corporis] >gi|212516270|gb|EEB18303.1| mitochondrial import inner membrane translocase subunit Tim10, putative [Pediculus humanus corporis]
BT_B_G_ZJU_Unigene2164	gi|242025534|ref|XP_002433179.1|	1e-122	Arginine kinase, putative [Pediculus humanus corporis] >gi|212518720|gb|EEB20441.1| Arginine kinase, putative [Pediculus humanus corporis]
BT_B_G_ZJU_Unigene2165	gi|91076708|ref|XP_972207.1|	4e-44	PREDICTED: similar to conserved hypothetical protein [Tribolium castaneum] >gi|270002993|gb|EEZ99440.1| hypothetical protein TcasGA2_TC030669 [Tribolium castaneum]
BT_B_G_ZJU_Unigene2166	gi|307181442|gb|EFN69037.1|	4e-35	Transmembrane protein 32 [Camponotus floridanus]
BT_B_G_ZJU_Unigene2168	gi|91093821|ref|XP_969004.1|	1e-67	PREDICTED: similar to antennal-enriched UDP-glycosyltransferase [Tribolium castaneum] >gi|270015903|gb|EFA12351.1| hypothetical protein TcasGA2_TC002056 [Tribolium castaneum]
BT_B_G_ZJU_Unigene2169	gi|114052230|ref|NP_001040132.1|	0	hydroxyacyl-coenzyme A dehydrogenase [Bombyx mori] >gi|87248157|gb|ABD36131.1| hydroxyacyl-coenzyme A dehydrogenase [Bombyx mori]
BT_B_G_ZJU_Unigene2170	gi|157123171|ref|XP_001660042.1|	4e-101	cd36 antigen [Aedes aegypti] >gi|108874481|gb|EAT38706.1| cd36 antigen [Aedes aegypti]
BT_B_G_ZJU_Unigene2171	gi|158285579|ref|XP_308381.4|	0	AGAP007494-PA [Anopheles gambiae str. PEST] >gi|157020060|gb|EAA04642.4| AGAP007494-PA [Anopheles gambiae str. PEST]
BT_B_G_ZJU_Unigene2172	gi|156541962|ref|XP_001600045.1|	0	PREDICTED: 60 kDa heat shock protein, mitochondrial-like isoform 1 [Nasonia vitripennis] >gi|345497194|ref|XP_003427933.1| PREDICTED: 60 kDa heat shock protein, mitochondrial-like isoform 2 [Nasonia vitripennis]
BT_B_G_ZJU_Unigene2173	gi|332029796|gb|EGI69665.1|	5e-10	hypothetical protein G5I_01572 [Acromyrmex echinatior]
BT_B_G_ZJU_Unigene2175	gi|383848185|ref|XP_003699732.1|	1e-110	PREDICTED: phosphotriesterase-related protein-like [Megachile rotundata]
BT_B_G_ZJU_Unigene2176	gi|270002414|gb|EEZ98861.1|	1e-13	hypothetical protein TcasGA2_TC004472 [Tribolium castaneum]
BT_B_G_ZJU_Unigene2177	gi|328719875|ref|XP_003246887.1|	3e-139	PREDICTED: probable maltase L-like [Acyrthosiphon pisum]
BT_B_G_ZJU_Unigene2178	gi|156544303|ref|XP_001607136.1|	6e-98	PREDICTED: Golgi reassembly-stacking protein 2-like [Nasonia vitripennis]
BT_B_G_ZJU_Unigene2179	gi|193596703|ref|XP_001949131.1|	6e-24	PREDICTED: hypothetical protein LOC100159524 [Acyrthosiphon pisum]
BT_B_G_ZJU_Unigene2181	gi|328718138|ref|XP_001944852.2|	0	PREDICTED: protein argonaute-2-like [Acyrthosiphon pisum]
BT_B_G_ZJU_Unigene2182	gi|328787929|ref|XP_395212.4|	0	PREDICTED: spectrin beta chain [Apis mellifera]
BT_B_G_ZJU_Unigene2183	gi|193629649|ref|XP_001951005.1|	8e-112	PREDICTED: hypothetical protein LOC100166196 [Acyrthosiphon pisum]
BT_B_G_ZJU_Unigene2184	gi|322792004|gb|EFZ16109.1|	4e-13	hypothetical protein SINV_00593 [Solenopsis invicta]
BT_B_G_ZJU_Unigene2185	gi|328698278|ref|XP_001950238.2|	4e-152	PREDICTED: adenylosuccinate synthetase-like [Acyrthosiphon pisum]
BT_B_G_ZJU_Unigene2186	gi|380019830|ref|XP_003693804.1|	2e-158	PREDICTED: LOW QUALITY PROTEIN: ras-related GTP-binding protein D-like [Apis florea]
BT_B_G_ZJU_Unigene2188	gi|383865615|ref|XP_003708268.1|	2e-81	PREDICTED: phosphatidylinositol N-acetylglucosaminyltransferase subunit Q-like [Megachile rotundata]
BT_B_G_ZJU_Unigene2189	gi|395515319|ref|XP_003761853.1|	1e-37	PREDICTED: bis(5&apos;-nucleosyl)-tetraphosphatase [asymmetrical] [Sarcophilus harrisii]
BT_B_G_ZJU_Unigene2190	gi|350536433|ref|NP_001233055.1|	3e-34	uncharacterized protein LOC100569781 precursor [Acyrthosiphon pisum] >gi|239792577|dbj|BAH72616.1| ACYPI31162 [Acyrthosiphon pisum]
BT_B_G_ZJU_Unigene2191	gi|383863901|ref|XP_003707418.1|	3e-86	PREDICTED: serine/threonine-protein phosphatase 2A 56 kDa regulatory subunit alpha isoform-like [Megachile rotundata]
BT_B_G_ZJU_Unigene2192	gi|342356433|gb|AEL28875.1|	5e-121	ribosomal protein L5 [Heliconius melpomene cythera]
BT_B_G_ZJU_Unigene2196	gi|157135588|ref|XP_001656678.1|	2e-63	hypothetical protein AaeL_AAEL013356 [Aedes aegypti] >gi|108870177|gb|EAT34402.1| conserved hypothetical protein [Aedes aegypti]
BT_B_G_ZJU_Unigene2198	gi|332017705|gb|EGI58383.1|	2e-159	U1 small nuclear ribonucleoprotein 70 kDa [Acromyrmex echinatior]
BT_B_G_ZJU_Unigene2199	gi|195119973|ref|XP_002004503.1|	4e-45	GI19579 [Drosophila mojavensis] >gi|193909571|gb|EDW08438.1| GI19579 [Drosophila mojavensis]
BT_B_G_ZJU_Unigene2201	gi|70909871|emb|CAJ17422.1|	9e-39	ribosomal protein L35Ae [Sphaerius sp. APV-2005]
BT_B_G_ZJU_Unigene2202	gi|193596505|ref|XP_001945593.1|	0	PREDICTED: 26S protease regulatory subunit 6B-like [Acyrthosiphon pisum]
BT_B_G_ZJU_Unigene2203	gi|242005518|ref|XP_002423612.1|	1e-36	COP9 signalosome complex subunit, putative [Pediculus humanus corporis] >gi|212506760|gb|EEB10874.1| COP9 signalosome complex subunit, putative [Pediculus humanus corporis]
BT_B_G_ZJU_Unigene2204	gi|328710168|ref|XP_001943202.2|	1e-56	PREDICTED: epidermal growth factor receptor kinase substrate 8-like [Acyrthosiphon pisum]
BT_B_G_ZJU_Unigene2205	gi|91078536|ref|XP_970577.1|	4e-71	PREDICTED: similar to ganglioside-induced differentiation-associated-protein 1 [Tribolium castaneum] >gi|270004029|gb|EFA00477.1| hypothetical protein TcasGA2_TC003336 [Tribolium castaneum]
BT_B_G_ZJU_Unigene2206	gi|328709250|ref|XP_001945416.2|	4e-50	PREDICTED: hypothetical protein LOC100166909 [Acyrthosiphon pisum]
BT_B_G_ZJU_Unigene2207	gi|242025608|ref|XP_002433216.1|	3e-31	mitochondrial 50S ribosomal protein L53, putative [Pediculus humanus corporis] >gi|212518757|gb|EEB20478.1| mitochondrial 50S ribosomal protein L53, putative [Pediculus humanus corporis]
BT_B_G_ZJU_Unigene2209	gi|194748535|ref|XP_001956700.1|	1e-142	GF24451 [Drosophila ananassae] >gi|190623982|gb|EDV39506.1| GF24451 [Drosophila ananassae]
BT_B_G_ZJU_Unigene2210	gi|270002749|gb|EEZ99196.1|	3e-84	cytochrome P450 304E1 [Tribolium castaneum]
BT_B_G_ZJU_Unigene2211	gi|359843278|gb|AEV89774.1|	2e-89	nuclear protein [Schistocerca gregaria]
BT_B_G_ZJU_Unigene2212	gi|350397591|ref|XP_003484925.1|	6e-22	PREDICTED: UPF0436 protein C9orf6 homolog [Bombus impatiens]
BT_B_G_ZJU_Unigene2214	gi|389608471|dbj|BAM17845.1|	7e-45	cytoplasmic dynein light chain 2 [Papilio xuthus] >gi|389611143|dbj|BAM19183.1| cytoplasmic dynein light chain 2 [Papilio polytes]
BT_B_G_ZJU_Unigene2217	gi|383863176|ref|XP_003707058.1|	0	PREDICTED: dihydropyrimidine dehydrogenase [NADP(+)]-like [Megachile rotundata]
BT_B_G_ZJU_Unigene2220	gi|345490768|ref|XP_003426452.1|	1e-24	PREDICTED: hypothetical protein LOC100678474 isoform 2 [Nasonia vitripennis]
BT_B_G_ZJU_Unigene2221	gi|291231994|ref|XP_002735945.1|	6e-18	PREDICTED: protein (peptidyl-prolyl cis/trans isomerase) NIMA-interacting 1-like [Saccoglossus kowalevskii]
BT_B_G_ZJU_Unigene2222	gi|340716158|ref|XP_003396568.1|	1e-36	PREDICTED: peptide transporter family 1-like [Bombus terrestris]
BT_B_G_ZJU_Unigene2223	gi|340383987|ref|XP_003390497.1|	2e-06	PREDICTED: uncharacterized protein K02A2.6-like [Amphimedon queenslandica]
BT_B_G_ZJU_Unigene2225	gi|312377394|gb|EFR24231.1|	1e-21	hypothetical protein AND_11304 [Anopheles darlingi]
BT_B_G_ZJU_Unigene2228	gi|242012607|ref|XP_002427021.1|	0	protein purity of essence, putative [Pediculus humanus corporis] >gi|212511266|gb|EEB14283.1| protein purity of essence, putative [Pediculus humanus corporis]
BT_B_G_ZJU_Unigene2229	gi|157125098|ref|XP_001660619.1|	1e-16	hypothetical protein AaeL_AAEL010091 [Aedes aegypti] >gi|108873750|gb|EAT37975.1| conserved hypothetical protein [Aedes aegypti]
BT_B_G_ZJU_Unigene2232	gi|242010199|ref|XP_002425860.1|	1e-110	RAB-2,4,14, putative [Pediculus humanus corporis] >gi|212509812|gb|EEB13122.1| RAB-2,4,14, putative [Pediculus humanus corporis]
BT_B_G_ZJU_Unigene2234	gi|193582552|ref|XP_001947371.1|	3e-77	PREDICTED: max-like protein X-like [Acyrthosiphon pisum]
BT_B_G_ZJU_Unigene2235	gi|193697617|ref|XP_001943575.1|	6e-101	PREDICTED: facilitated trehalose transporter Tret1-like [Acyrthosiphon pisum]
BT_B_G_ZJU_Unigene2236	gi|91084965|ref|XP_971914.1|	1e-70	PREDICTED: similar to predicted protein [Tribolium castaneum] >gi|270009004|gb|EFA05452.1| hypothetical protein TcasGA2_TC015633 [Tribolium castaneum]
BT_B_G_ZJU_Unigene2237	gi|72032279|ref|XP_798963.1|	1e-51	PREDICTED: peroxisomal membrane protein PEX13-like [Strongylocentrotus purpuratus]
BT_B_G_ZJU_Unigene2238	gi|312375378|gb|EFR22765.1|	0	hypothetical protein AND_14241 [Anopheles darlingi]
BT_B_G_ZJU_Unigene2240	gi|328793806|ref|XP_392802.4|	0	PREDICTED: protein sel-1 homolog 1-like [Apis mellifera]
BT_B_G_ZJU_Unigene2241	gi|340715323|ref|XP_003396165.1|	3e-133	PREDICTED: mitochondrial import receptor subunit TOM70-like [Bombus terrestris]
BT_B_G_ZJU_Unigene2242	gi|318087206|gb|ADV40195.1|	1e-82	putative ubiquitin-conjugating enzyme E2-17 kDa [Latrodectus hesperus]
BT_B_G_ZJU_Unigene2245	gi|312380120|gb|EFR26204.1|	4e-44	hypothetical protein AND_07849 [Anopheles darlingi]
BT_B_G_ZJU_Unigene2246	gi|345488560|ref|XP_001601846.2|	1e-180	PREDICTED: mRNA export factor-like [Nasonia vitripennis]
BT_B_G_ZJU_Unigene2249	gi|118783335|ref|XP_312921.3|	1e-45	AGAP003212-PA [Anopheles gambiae str. PEST] >gi|116129164|gb|EAA08310.3| AGAP003212-PA [Anopheles gambiae str. PEST]
BT_B_G_ZJU_Unigene2250	gi|345483324|ref|XP_003424792.1|	1e-70	PREDICTED: venom serine carboxypeptidase-like isoform 2 [Nasonia vitripennis]
BT_B_G_ZJU_Unigene2251	gi|170070647|ref|XP_001869660.1|	9e-145	acetyl-CoA acetyltransferase, mitochondrial [Culex quinquefasciatus] >gi|167866550|gb|EDS29933.1| acetyl-CoA acetyltransferase, mitochondrial [Culex quinquefasciatus]
BT_B_G_ZJU_Unigene2252	gi|307205557|gb|EFN83862.1|	3e-78	THO complex subunit 6-like protein [Harpegnathos saltator]
BT_B_G_ZJU_Unigene2255	gi|193582327|ref|XP_001945759.1|	5e-160	PREDICTED: oligopeptidase A-like [Acyrthosiphon pisum]
BT_B_G_ZJU_Unigene2256	gi|91088351|ref|XP_971536.1|	0	PREDICTED: similar to mannosyl-oligosaccharide alpha-1,2-mannosidase, putative [Tribolium castaneum]
BT_B_G_ZJU_Unigene2260	gi|383848544|ref|XP_003699909.1|	1e-42	PREDICTED: transmembrane protein 11 homolog, mitochondrial-like [Megachile rotundata]
BT_B_G_ZJU_Unigene2261	gi|193582552|ref|XP_001947371.1|	1e-78	PREDICTED: max-like protein X-like [Acyrthosiphon pisum]
BT_B_G_ZJU_Unigene2262	gi|328697230|ref|XP_003240276.1|	2e-15	PREDICTED: THAP domain-containing protein 5-like [Acyrthosiphon pisum]
BT_B_G_ZJU_Unigene2266	gi|122117908|sp|Q178L7.1|SDHF2_AEDAE	5e-38	RecName: Full=Succinate dehydrogenase assembly factor 2, mitochondrial; Short=SDH assembly factor 2; AltName: Full=Succinate dehydrogenase subunit 5, mitochondrial; Flags: Precursor
BT_B_G_ZJU_Unigene2268	gi|240848715|ref|NP_001155488.1|	3e-82	translation initiation factor 5a-like [Acyrthosiphon pisum] >gi|239788242|dbj|BAH70809.1| ACYPI002632 [Acyrthosiphon pisum]
BT_B_G_ZJU_Unigene2269	gi|307166543|gb|EFN60610.1|	7e-103	Coatomer subunit epsilon [Camponotus floridanus]
BT_B_G_ZJU_Unigene2272	gi|195390468|ref|XP_002053890.1|	6e-09	GJ23091 [Drosophila virilis] >gi|194151976|gb|EDW67410.1| GJ23091 [Drosophila virilis]
BT_B_G_ZJU_Unigene2278	gi|124505439|ref|XP_001351461.1|	6e-06	cyclin-dependent kinase, putative [Plasmodium falciparum 3D7] >gi|23498219|emb|CAD49190.1| cyclin-dependent kinase, putative [Plasmodium falciparum 3D7]
BT_B_G_ZJU_Unigene2279	gi|328701538|ref|XP_001952369.2|	5e-31	PREDICTED: dysbindin-like [Acyrthosiphon pisum]
BT_B_G_ZJU_Unigene2280	gi|33518717|gb|AAQ20841.1|	1e-42	leptin receptor-like protein [Rhodnius prolixus]
BT_B_G_ZJU_Unigene2281	gi|385682807|gb|AFI71084.1|	3e-40	putative CAAX prenyl protease, partial [Chorthippus parallelus parallelus]
BT_B_G_ZJU_Unigene2283	gi|326933847|ref|XP_003213010.1|	1e-115	PREDICTED: putative helicase MOV-10-like [Meleagris gallopavo]
BT_B_G_ZJU_Unigene2291	gi|242013849|ref|XP_002427613.1|	5e-32	A kinase anchor protein, putative [Pediculus humanus corporis] >gi|212512028|gb|EEB14875.1| A kinase anchor protein, putative [Pediculus humanus corporis]
BT_B_G_ZJU_Unigene2292	gi|328871513|gb|EGG19883.1|	3e-06	RNA polymerase I subunit [Dictyostelium fasciculatum]
BT_B_G_ZJU_Unigene2293	gi|383848628|ref|XP_003699950.1|	1e-61	PREDICTED: protein pellino-like [Megachile rotundata]
BT_B_G_ZJU_Unigene2299	gi|345484964|ref|XP_001604896.2|	6e-08	PREDICTED: protein expanded-like [Nasonia vitripennis]
BT_B_G_ZJU_Unigene2300	gi|195012506|ref|XP_001983677.1|	5e-14	GH15435 [Drosophila grimshawi] >gi|193897159|gb|EDV96025.1| GH15435 [Drosophila grimshawi]
BT_B_G_ZJU_Unigene2301	gi|328718288|ref|XP_001943030.2|	5e-30	PREDICTED: serine/threonine-protein kinase pelle-like [Acyrthosiphon pisum]
BT_B_G_ZJU_Unigene2304	gi|225542790|gb|ACN91278.1|	1e-06	dentin sialophosphoprotein precursor [Canis lupus]
BT_B_G_ZJU_Unigene2307	gi|242021377|ref|XP_002431121.1|	3e-62	polo kinase kinase, putative [Pediculus humanus corporis] >gi|212516370|gb|EEB18383.1| polo kinase kinase, putative [Pediculus humanus corporis]
BT_B_G_ZJU_Unigene2310	gi|242014764|ref|XP_002428055.1|	4e-75	nuclear pore complex protein nup154, putative [Pediculus humanus corporis] >gi|212512574|gb|EEB15317.1| nuclear pore complex protein nup154, putative [Pediculus humanus corporis]
BT_B_G_ZJU_Unigene2315	gi|334332623|ref|XP_001368911.2|	1e-13	PREDICTED: n-alpha-acetyltransferase 40, NatD catalytic subunit-like [Monodelphis domestica]
BT_B_G_ZJU_Unigene2321	gi|195444260|ref|XP_002069786.1|	3e-135	GK11710 [Drosophila willistoni] >gi|194165871|gb|EDW80772.1| GK11710 [Drosophila willistoni]
BT_B_G_ZJU_Unigene2326	gi|189241990|ref|XP_968402.2|	1e-58	PREDICTED: similar to ligatin [Tribolium castaneum]
BT_B_G_ZJU_Unigene2328	gi|307172386|gb|EFN63852.1|	9e-75	S-phase kinase-associated protein 1 [Camponotus floridanus] >gi|307199189|gb|EFN79876.1| S-phase kinase-associated protein 1 [Harpegnathos saltator] >gi|332025844|gb|EGI66000.1| S-phase kinase-associated protein 1 [Acromyrmex echinatior]
BT_B_G_ZJU_Unigene2331	gi|312372813|gb|EFR20691.1|	1e-22	hypothetical protein AND_19681 [Anopheles darlingi]
BT_B_G_ZJU_Unigene2336	gi|193690532|ref|XP_001942614.1|	1e-08	PREDICTED: hypothetical protein LOC100166785 [Acyrthosiphon pisum]
BT_B_G_ZJU_Unigene2342	gi|198427987|ref|XP_002131420.1|	2e-06	PREDICTED: similar to amyotrophic lateral sclerosis 2 (juvenile) chromosome region, candidate 8 [Ciona intestinalis]
BT_B_G_ZJU_Unigene2347	gi|312373009|gb|EFR20841.1|	7e-10	hypothetical protein AND_19206 [Anopheles darlingi]
BT_B_G_ZJU_Unigene2349	gi|321460135|gb|EFX71180.1|	1e-78	hypothetical protein DAPPUDRAFT_60396 [Daphnia pulex]
BT_B_G_ZJU_Unigene2354	gi|270010072|gb|EFA06520.1|	7e-07	hypothetical protein TcasGA2_TC009423 [Tribolium castaneum]
BT_B_G_ZJU_Unigene2355	gi|170042611|ref|XP_001849013.1|	1e-16	chromaffin granule amine transporter [Culex quinquefasciatus] >gi|167866126|gb|EDS29509.1| chromaffin granule amine transporter [Culex quinquefasciatus]
BT_B_G_ZJU_Unigene2356	gi|193599102|ref|XP_001946877.1|	2e-45	PREDICTED: DNA-directed RNA polymerase, mitochondrial-like [Acyrthosiphon pisum]
BT_B_G_ZJU_Unigene2364	gi|242011547|ref|XP_002426510.1|	4e-32	conserved hypothetical protein [Pediculus humanus corporis] >gi|212510636|gb|EEB13772.1| conserved hypothetical protein [Pediculus humanus corporis]
BT_B_G_ZJU_Unigene2365	gi|193617698|ref|XP_001948523.1|	0	PREDICTED: 26S protease regulatory subunit 4-like [Acyrthosiphon pisum]
BT_B_G_ZJU_Unigene2366	gi|156550338|ref|XP_001606045.1|	1e-18	PREDICTED: death-associated protein 1-like [Nasonia vitripennis]
BT_B_G_ZJU_Unigene2367	gi|260787380|ref|XP_002588731.1|	3e-33	hypothetical protein BRAFLDRAFT_238276 [Branchiostoma floridae] >gi|229273900|gb|EEN44742.1| hypothetical protein BRAFLDRAFT_238276 [Branchiostoma floridae]
BT_B_G_ZJU_Unigene2368	gi|328785857|ref|XP_395948.4|	3e-42	PREDICTED: hypothetical protein LOC412491 [Apis mellifera]
BT_B_G_ZJU_Unigene2369	gi|270007848|gb|EFA04296.1|	1e-123	hypothetical protein TcasGA2_TC014587 [Tribolium castaneum]
BT_B_G_ZJU_Unigene2370	gi|307202661|gb|EFN81981.1|	5e-64	Putative ribosomal RNA methyltransferase CG11447 [Harpegnathos saltator]
BT_B_G_ZJU_Unigene2371	gi|242015494|ref|XP_002428388.1|	3e-126	conserved hypothetical protein [Pediculus humanus corporis] >gi|212513000|gb|EEB15650.1| conserved hypothetical protein [Pediculus humanus corporis]
BT_B_G_ZJU_Unigene2372	gi|340716819|ref|XP_003396890.1|	0	PREDICTED: protein VAC14 homolog [Bombus terrestris]
BT_B_G_ZJU_Unigene2373	gi|322495303|emb|CBZ30607.1|	1e-09	proteophosphoglycan ppg1 [Leishmania mexicana MHOM/GT/2001/U1103]
BT_B_G_ZJU_Unigene2374	gi|242008323|ref|XP_002424956.1|	4e-75	RNA polymerase-associated protein RTF1, putative [Pediculus humanus corporis] >gi|212508570|gb|EEB12218.1| RNA polymerase-associated protein RTF1, putative [Pediculus humanus corporis]
BT_B_G_ZJU_Unigene2375	gi|91089051|ref|XP_970069.1|	1e-116	PREDICTED: similar to ribosome-associated protein P40 [Tribolium castaneum] >gi|270012401|gb|EFA08849.1| hypothetical protein TcasGA2_TC006550 [Tribolium castaneum]
BT_B_G_ZJU_Unigene2377	gi|328712886|ref|XP_001943021.2|	2e-13	PREDICTED: hypothetical protein LOC100161444 [Acyrthosiphon pisum]
BT_B_G_ZJU_Unigene2379	gi|157132940|ref|XP_001662712.1|	8e-104	pyruvate kinase [Aedes aegypti] >gi|108871017|gb|EAT35242.1| pyruvate kinase [Aedes aegypti]
BT_B_G_ZJU_Unigene2381	gi|193606139|ref|XP_001943654.1|	4e-89	PREDICTED: bifunctional methylenetetrahydrofolate dehydrogenase/cyclohydrolase, mitochondrial-like [Acyrthosiphon pisum]
BT_B_G_ZJU_Unigene2383	gi|322798704|gb|EFZ20302.1|	1e-52	hypothetical protein SINV_05940 [Solenopsis invicta]
BT_B_G_ZJU_Unigene2384	gi|242011419|ref|XP_002426448.1|	1e-44	dystrophin, putative [Pediculus humanus corporis] >gi|212510553|gb|EEB13710.1| dystrophin, putative [Pediculus humanus corporis]
BT_B_G_ZJU_Unigene2385	gi|156553452|ref|XP_001601829.1|	1e-82	PREDICTED: exosome complex exonuclease RRP44-like [Nasonia vitripennis]
BT_B_G_ZJU_Unigene2386	gi|90819984|gb|ABD98748.1|	9e-81	putative translationally controlled tumor protein [Graphocephala atropunctata]
BT_B_G_ZJU_Unigene2387	gi|91081401|ref|XP_972667.1|	3e-72	PREDICTED: similar to exosome component 8 [Tribolium castaneum] >gi|270006123|gb|EFA02571.1| hypothetical protein TcasGA2_TC008282 [Tribolium castaneum]
BT_B_G_ZJU_Unigene2390	gi|270006721|gb|EFA03169.1|	3e-11	hypothetical protein TcasGA2_TC013089 [Tribolium castaneum]
BT_B_G_ZJU_Unigene2391	gi|261335954|emb|CBH09287.1|	3e-81	putative regulator of ribosome biosynthesis [Heliconius melpomene]
BT_B_G_ZJU_Unigene2392	gi|328718760|ref|XP_001945713.2|	2e-152	PREDICTED: uncharacterized family 31 glucosidase KIAA1161-like [Acyrthosiphon pisum]
BT_B_G_ZJU_Unigene2393	gi|209731940|gb|ACI66839.1|	2e-35	NEDD8 precursor [Salmo salar]
BT_B_G_ZJU_Unigene2394	gi|383853223|ref|XP_003702122.1|	6e-82	PREDICTED: uncharacterized protein LOC100881530 [Megachile rotundata]
BT_B_G_ZJU_Unigene2395	gi|312374729|gb|EFR22222.1|	2e-36	hypothetical protein AND_15595 [Anopheles darlingi]
BT_B_G_ZJU_Unigene2396	gi|321468091|gb|EFX79078.1|	3e-92	hypothetical protein DAPPUDRAFT_231060 [Daphnia pulex]
BT_B_G_ZJU_Unigene2397	gi|209969778|ref|NP_001129659.1|	2e-26	heat shock factor binding protein 1-like [Apis mellifera]
BT_B_G_ZJU_Unigene2398	gi|328713167|ref|XP_001948169.2|	7e-89	PREDICTED: reticulon-4-interacting protein 1 homolog, mitochondrial-like [Acyrthosiphon pisum]
BT_B_G_ZJU_Unigene2400	gi|242010263|ref|XP_002425888.1|	0	serine/threonine-protein phosphatase 2A 56 kDa regulatory subunit delta isoform, putative [Pediculus humanus corporis] >gi|212509864|gb|EEB13150.1| serine/threonine-protein phosphatase 2A 56 kDa regulatory subunit delta isoform, putative [Pediculus humanus corporis]
BT_B_G_ZJU_Unigene2401	gi|209915626|ref|NP_001119645.2|	0	ATP synthase subunit beta, mitochondrial [Acyrthosiphon pisum]
BT_B_G_ZJU_Unigene2404	gi|307212155|gb|EFN88009.1|	0	Molybdenum cofactor sulfurase [Harpegnathos saltator]
BT_B_G_ZJU_Unigene2405	gi|307174673|gb|EFN65056.1|	3e-114	Protein NipSnap [Camponotus floridanus]
BT_B_G_ZJU_Unigene2406	gi|111307761|gb|AAI21193.1|	6e-13	Mki67 protein [Xenopus laevis]
BT_B_G_ZJU_Unigene2407	gi|339896229|gb|AEK21800.1|	1e-129	cytochrome P450 [Bemisia tabaci]
BT_B_G_ZJU_Unigene2408	gi|332376525|gb|AEE63402.1|	0	unknown [Dendroctonus ponderosae]
BT_B_G_ZJU_Unigene2409	gi|307184082|gb|EFN70617.1|	0	Putative glycerol kinase 3 [Camponotus floridanus]
BT_B_G_ZJU_Unigene2410	gi|340719918|ref|XP_003398391.1|	0	PREDICTED: polyadenylate-binding protein 1-like isoform 1 [Bombus terrestris]
BT_B_G_ZJU_Unigene2411	gi|307191544|gb|EFN75047.1|	1e-90	ADP-ribosylation factor-like protein 8B [Camponotus floridanus] >gi|307213231|gb|EFN88726.1| ADP-ribosylation factor-like protein 8B [Harpegnathos saltator]
BT_B_G_ZJU_Unigene2412	gi|242020437|ref|XP_002430661.1|	2e-89	40S ribosomal protein S9, putative [Pediculus humanus corporis] >gi|212515836|gb|EEB17923.1| 40S ribosomal protein S9, putative [Pediculus humanus corporis]
BT_B_G_ZJU_Unigene2413	gi|345495702|ref|XP_001606233.2|	8e-41	PREDICTED: proton-coupled amino acid transporter 4-like [Nasonia vitripennis]
BT_B_G_ZJU_Unigene2414	gi|332018806|gb|EGI59365.1|	2e-95	E3 ubiquitin-protein ligase MARCH5 [Acromyrmex echinatior]
BT_B_G_ZJU_Unigene2415	gi|156552297|ref|XP_001600622.1|	0	PREDICTED: ATP-dependent RNA helicase DDX54-like [Nasonia vitripennis]
BT_B_G_ZJU_Unigene2416	gi|383855270|ref|XP_003703138.1|	0	PREDICTED: tyrosine-protein phosphatase non-receptor type 4 [Megachile rotundata]
BT_B_G_ZJU_Unigene2418	gi|158294707|ref|XP_556403.3|	3e-74	AGAP005752-PA [Anopheles gambiae str. PEST] >gi|157015690|gb|EAL39907.3| AGAP005752-PA [Anopheles gambiae str. PEST]
BT_B_G_ZJU_Unigene2420	gi|195441553|ref|XP_002068572.1|	3e-27	GK20545 [Drosophila willistoni] >gi|194164657|gb|EDW79558.1| GK20545 [Drosophila willistoni]
BT_B_G_ZJU_Unigene2421	gi|242025388|ref|XP_002433106.1|	1e-125	RNA 3&apos; terminal phosphate cyclase, putative [Pediculus humanus corporis] >gi|212518647|gb|EEB20368.1| RNA 3&apos; terminal phosphate cyclase, putative [Pediculus humanus corporis]
BT_B_G_ZJU_Unigene2422	gi|291228165|ref|XP_002734052.1|	1e-07	PREDICTED: hypothetical protein [Saccoglossus kowalevskii]
BT_B_G_ZJU_Unigene2424	gi|156550801|ref|XP_001600558.1|	2e-06	PREDICTED: heterogeneous nuclear ribonucleoprotein F-like [Nasonia vitripennis]
BT_B_G_ZJU_Unigene2425	gi|307206353|gb|EFN84405.1|	5e-57	Gamma-glutamyl hydrolase A [Harpegnathos saltator]
BT_B_G_ZJU_Unigene2427	gi|383853367|ref|XP_003702194.1|	0	PREDICTED: importin-4-like [Megachile rotundata]
BT_B_G_ZJU_Unigene2428	gi|270005303|gb|EFA01751.1|	0	hypothetical protein TcasGA2_TC007349 [Tribolium castaneum]
BT_B_G_ZJU_Unigene2429	gi|383858589|ref|XP_003704783.1|	5e-154	PREDICTED: cytosolic non-specific dipeptidase [Megachile rotundata]
BT_B_G_ZJU_Unigene2430	gi|328784700|ref|XP_392763.3|	7e-93	PREDICTED: hypothetical protein LOC409240 [Apis mellifera]
BT_B_G_ZJU_Unigene2432	gi|322791224|gb|EFZ15753.1|	1e-162	hypothetical protein SINV_07051 [Solenopsis invicta]
BT_B_G_ZJU_Unigene2433	gi|383863617|ref|XP_003707276.1|	9e-82	PREDICTED: uncharacterized protein LOC100880620 [Megachile rotundata]
BT_B_G_ZJU_Unigene2434	gi|270004841|gb|EFA01289.1|	1e-77	cathepsin B precursor [Tribolium castaneum]
BT_B_G_ZJU_Unigene2435	gi|307168563|gb|EFN61621.1|	0	NEDD8-activating enzyme E1 regulatory subunit [Camponotus floridanus]
BT_B_G_ZJU_Unigene2436	gi|242022406|ref|XP_002431631.1|	1e-173	conserved hypothetical protein [Pediculus humanus corporis] >gi|212516939|gb|EEB18893.1| conserved hypothetical protein [Pediculus humanus corporis]
BT_B_G_ZJU_Unigene2439	gi|189237512|ref|XP_972880.2|	9e-32	PREDICTED: similar to protein phosphatase type 2c [Tribolium castaneum] >gi|270007703|gb|EFA04151.1| hypothetical protein TcasGA2_TC014396 [Tribolium castaneum]
BT_B_G_ZJU_Unigene2441	gi|156349458|ref|XP_001622067.1|	1e-08	hypothetical protein NEMVEDRAFT_v1g76701 [Nematostella vectensis] >gi|156208477|gb|EDO29967.1| predicted protein [Nematostella vectensis]
BT_B_G_ZJU_Unigene2442	gi|345488160|ref|XP_001605009.2|	1e-173	PREDICTED: importin subunit alpha-2-like [Nasonia vitripennis]
BT_B_G_ZJU_Unigene2444	gi|328719721|ref|XP_001942838.2|	2e-37	PREDICTED: hypothetical protein LOC100165888 [Acyrthosiphon pisum]
BT_B_G_ZJU_Unigene2446	gi|345486418|ref|XP_003425471.1|	7e-66	PREDICTED: hypothetical protein LOC100679661 [Nasonia vitripennis]
BT_B_G_ZJU_Unigene2451	gi|383859609|ref|XP_003705285.1|	2e-157	PREDICTED: general transcription factor IIF subunit 1-like [Megachile rotundata]
BT_B_G_ZJU_Unigene2453	gi|242018813|ref|XP_002429865.1|	2e-13	J domain-containing protein C21orf55, putative [Pediculus humanus corporis] >gi|212514899|gb|EEB17127.1| J domain-containing protein C21orf55, putative [Pediculus humanus corporis]
BT_B_G_ZJU_Unigene2454	gi|350398660|ref|XP_003485264.1|	2e-16	PREDICTED: GC-rich sequence DNA-binding factor 1-like [Bombus impatiens]
BT_B_G_ZJU_Unigene2456	gi|307215296|gb|EFN90028.1|	7e-66	M-phase inducer phosphatase [Harpegnathos saltator]
BT_B_G_ZJU_Unigene2465	gi|307207086|gb|EFN84895.1|	6e-58	E3 ubiquitin-protein ligase HUWE1 [Harpegnathos saltator]
BT_B_G_ZJU_Unigene2467	gi|383862263|ref|XP_003706603.1|	1e-79	PREDICTED: histone chaperone asf1-like [Megachile rotundata]
BT_B_G_ZJU_Unigene2468	gi|242016915|ref|XP_002428940.1|	1e-10	WD-repeat protein, putative [Pediculus humanus corporis] >gi|212513769|gb|EEB16202.1| WD-repeat protein, putative [Pediculus humanus corporis]
BT_B_G_ZJU_Unigene2471	gi|242013595|ref|XP_002427488.1|	1e-106	T-complex protein 1 subunit zeta, putative [Pediculus humanus corporis] >gi|212511883|gb|EEB14750.1| T-complex protein 1 subunit zeta, putative [Pediculus humanus corporis]
BT_B_G_ZJU_Unigene2472	gi|270009560|gb|EFA06008.1|	5e-112	hypothetical protein TcasGA2_TC008834 [Tribolium castaneum]
BT_B_G_ZJU_Unigene2474	gi|307197522|gb|EFN78752.1|	8e-13	Protein strawberry notch [Harpegnathos saltator]
BT_B_G_ZJU_Unigene2475	gi|380019055|ref|XP_003693433.1|	9e-19	PREDICTED: LOW QUALITY PROTEIN: E3 ubiquitin-protein ligase HERC2-like [Apis florea]
BT_B_G_ZJU_Unigene2477	gi|383862750|ref|XP_003706846.1|	1e-22	PREDICTED: REST corepressor 3-like isoform 2 [Megachile rotundata]
BT_B_G_ZJU_Unigene2478	gi|270009238|gb|EFA05686.1|	4e-25	hypothetical protein TcasGA2_TC015120 [Tribolium castaneum]
BT_B_G_ZJU_Unigene2479	gi|242019267|ref|XP_002430083.1|	9e-39	Uveal autoantigen with coiled-coil domains and ankyrin repeats protein, putative [Pediculus humanus corporis] >gi|212515164|gb|EEB17345.1| Uveal autoantigen with coiled-coil domains and ankyrin repeats protein, putative [Pediculus humanus corporis]
BT_B_G_ZJU_Unigene2480	gi|307180961|gb|EFN68749.1|	4e-08	2&apos;,5&apos;-phosphodiesterase 12 [Camponotus floridanus]
BT_B_G_ZJU_Unigene2481	gi|357610254|gb|EHJ66897.1|	1e-07	phenol UDP-glucosyltransferase [Danaus plexippus]
BT_B_G_ZJU_Unigene2486	gi|350426088|ref|XP_003494330.1|	9e-31	PREDICTED: hypothetical protein LOC100747266 [Bombus impatiens]
BT_B_G_ZJU_Unigene2487	gi|158287481|ref|XP_309502.3|	1e-48	AGAP011146-PA [Anopheles gambiae str. PEST] >gi|157019671|gb|EAA05152.3| AGAP011146-PA [Anopheles gambiae str. PEST]
BT_B_G_ZJU_Unigene2489	gi|321461196|gb|EFX72230.1|	2e-08	hypothetical protein DAPPUDRAFT_110982 [Daphnia pulex]
BT_B_G_ZJU_Unigene2491	gi|193673918|ref|XP_001949424.1|	4e-78	PREDICTED: hypothetical protein LOC100165870 [Acyrthosiphon pisum]
BT_B_G_ZJU_Unigene2492	gi|91093513|ref|XP_969441.1|	0	PREDICTED: similar to tpr repeat nuclear phosphoprotein [Tribolium castaneum] >gi|270002675|gb|EEZ99122.1| hypothetical protein TcasGA2_TC005228 [Tribolium castaneum]
BT_B_G_ZJU_Unigene2493	gi|270004979|gb|EFA01427.1|	1e-21	hypothetical protein TcasGA2_TC030568 [Tribolium castaneum]
BT_B_G_ZJU_Unigene2494	gi|328718343|ref|XP_001945098.2|	8e-127	PREDICTED: cell growth regulator with RING finger domain protein 1-like isoform 1 [Acyrthosiphon pisum] >gi|328718345|ref|XP_003246456.1| PREDICTED: cell growth regulator with RING finger domain protein 1-like isoform 2 [Acyrthosiphon pisum]
BT_B_G_ZJU_Unigene2498	gi|389610361|dbj|BAM18792.1|	7e-26	similar to CG14701 [Papilio xuthus]
BT_B_G_ZJU_Unigene2499	gi|328698878|ref|XP_001944276.2|	3e-12	PREDICTED: UDP-glucuronosyltransferase 1-7-like [Acyrthosiphon pisum]
BT_B_G_ZJU_Unigene2501	gi|307180313|gb|EFN68346.1|	7e-36	FGFR1 oncogene partner 2-like protein [Camponotus floridanus]
BT_B_G_ZJU_Unigene2502	gi|157133215|ref|XP_001662804.1|	4e-101	d-amino acid oxidase [Aedes aegypti] >gi|108870913|gb|EAT35138.1| d-amino acid oxidase [Aedes aegypti]
BT_B_G_ZJU_Unigene2506	gi|239789950|dbj|BAH71568.1|	2e-23	ACYPI009559 [Acyrthosiphon pisum]
BT_B_G_ZJU_Unigene2507	gi|383854040|ref|XP_003702530.1|	2e-96	PREDICTED: amphiphysin-like isoform 2 [Megachile rotundata]
BT_B_G_ZJU_Unigene2508	gi|193709215|ref|XP_001943317.1|	1e-24	PREDICTED: probable maltase H [Acyrthosiphon pisum]
BT_B_G_ZJU_Unigene2509	gi|193709215|ref|XP_001943317.1|	1e-121	PREDICTED: probable maltase H [Acyrthosiphon pisum]
BT_B_G_ZJU_Unigene2510	gi|48097366|ref|XP_393761.1|	2e-119	PREDICTED: GTP-binding nuclear protein Ran [Apis mellifera]
BT_B_G_ZJU_Unigene2511	gi|110769309|ref|XP_001120020.1|	3e-08	PREDICTED: hypothetical protein LOC725573 [Apis mellifera]
BT_B_G_ZJU_Unigene2512	gi|345485498|ref|XP_001606214.2|	1e-126	PREDICTED: sodium-independent sulfate anion transporter-like [Nasonia vitripennis]
BT_B_G_ZJU_Unigene2513	gi|58382750|ref|XP_312147.2|	3e-08	AGAP002777-PA [Anopheles gambiae str. PEST] >gi|55241999|gb|EAA07794.3| AGAP002777-PA [Anopheles gambiae str. PEST]
BT_B_G_ZJU_Unigene2514	gi|332025000|gb|EGI65187.1|	0	General vesicular transport factor p115 [Acromyrmex echinatior]
BT_B_G_ZJU_Unigene2515	gi|321476562|gb|EFX87522.1|	5e-46	hypothetical protein DAPPUDRAFT_306508 [Daphnia pulex]
BT_B_G_ZJU_Unigene2516	gi|260800029|ref|XP_002594939.1|	6e-111	hypothetical protein BRAFLDRAFT_244533 [Branchiostoma floridae] >gi|229280177|gb|EEN50950.1| hypothetical protein BRAFLDRAFT_244533 [Branchiostoma floridae]
BT_B_G_ZJU_Unigene2517	gi|307205502|gb|EFN83819.1|	1e-75	Mitochondrial carrier-like protein 2 [Harpegnathos saltator]
BT_B_G_ZJU_Unigene2518	gi|242020246|ref|XP_002430566.1|	8e-58	Lysosomal acid phosphatase precursor, putative [Pediculus humanus corporis] >gi|212515738|gb|EEB17828.1| Lysosomal acid phosphatase precursor, putative [Pediculus humanus corporis]
BT_B_G_ZJU_Unigene2519	gi|241648037|ref|XP_002411195.1|	1e-08	conserved hypothetical protein [Ixodes scapularis] >gi|215503825|gb|EEC13319.1| conserved hypothetical protein [Ixodes scapularis]
BT_B_G_ZJU_Unigene2520	gi|193659821|ref|XP_001952060.1|	2e-76	PREDICTED: glyoxylate reductase/hydroxypyruvate reductase-like isoform 1 [Acyrthosiphon pisum] >gi|328704005|ref|XP_003242374.1| PREDICTED: glyoxylate reductase/hydroxypyruvate reductase-like isoform 2 [Acyrthosiphon pisum]
BT_B_G_ZJU_Unigene2522	gi|195040357|ref|XP_001991053.1|	4e-15	GH12463 [Drosophila grimshawi] >gi|193900811|gb|EDV99677.1| GH12463 [Drosophila grimshawi]
BT_B_G_ZJU_Unigene2523	gi|262051029|gb|ACY07075.1|	3e-27	RE10478p [Drosophila melanogaster]
BT_B_G_ZJU_Unigene2525	gi|305682544|dbj|BAJ16356.1|	1e-10	TIMELESS [Gryllus bimaculatus]
BT_B_G_ZJU_Unigene2526	gi|345488588|ref|XP_001602431.2|	3e-66	PREDICTED: protein PRRC1-like [Nasonia vitripennis]
BT_B_G_ZJU_Unigene2529	gi|242011615|ref|XP_002426543.1|	2e-70	hypothetical protein Phum_PHUM259320 [Pediculus humanus corporis] >gi|212510680|gb|EEB13805.1| hypothetical protein Phum_PHUM259320 [Pediculus humanus corporis]
BT_B_G_ZJU_Unigene2531	gi|242025420|ref|XP_002433122.1|	0	Rab GDP dissociation inhibitor alpha, putative [Pediculus humanus corporis] >gi|212518663|gb|EEB20384.1| Rab GDP dissociation inhibitor alpha, putative [Pediculus humanus corporis]
BT_B_G_ZJU_Unigene2532	gi|307171024|gb|EFN63084.1|	1e-68	Nucleoporin Nup37 [Camponotus floridanus]
BT_B_G_ZJU_Unigene2533	gi|242004616|ref|XP_002423176.1|	1e-61	Diphosphoinositol polyphosphate phosphohydrolase, putative [Pediculus humanus corporis] >gi|212506141|gb|EEB10438.1| Diphosphoinositol polyphosphate phosphohydrolase, putative [Pediculus humanus corporis]
BT_B_G_ZJU_Unigene2534	gi|328702369|ref|XP_001952163.2|	4e-138	PREDICTED: probable maltase L-like [Acyrthosiphon pisum]
BT_B_G_ZJU_Unigene2535	gi|328871973|gb|EGG20343.1|	5e-06	hypothetical protein DFA_07467 [Dictyostelium fasciculatum]
BT_B_G_ZJU_Unigene2537	gi|328719800|ref|XP_003246863.1|	3e-53	PREDICTED: 39S ribosomal protein L46, mitochondrial-like [Acyrthosiphon pisum]
BT_B_G_ZJU_Unigene2538	gi|270005259|gb|EFA01707.1|	7e-12	hypothetical protein TcasGA2_TC007283 [Tribolium castaneum]
BT_B_G_ZJU_Unigene2539	gi|340728543|ref|XP_003402581.1|	6e-77	PREDICTED: histone deacetylase complex subunit SAP30 homolog [Bombus terrestris]
BT_B_G_ZJU_Unigene2540	gi|383866227|ref|XP_003708572.1|	1e-35	PREDICTED: dynactin subunit 1-like [Megachile rotundata]
BT_B_G_ZJU_Unigene2541	gi|195477156|ref|XP_002100111.1|	4e-12	GE16861 [Drosophila yakuba] >gi|194187635|gb|EDX01219.1| GE16861 [Drosophila yakuba]
BT_B_G_ZJU_Unigene2542	gi|322800719|gb|EFZ21623.1|	6e-21	hypothetical protein SINV_02043 [Solenopsis invicta]
BT_B_G_ZJU_Unigene2544	gi|110671514|gb|ABG82008.1|	3e-23	putative ribosomal protein S7e [Diaphorina citri]
BT_B_G_ZJU_Unigene2545	gi|389610819|dbj|BAM19020.1|	1e-35	sec61beta [Papilio polytes]
BT_B_G_ZJU_Unigene2546	gi|91080289|ref|XP_973962.1|	4e-21	PREDICTED: similar to predicted protein [Tribolium castaneum]
BT_B_G_ZJU_Unigene2548	gi|345479483|ref|XP_003423956.1|	1e-24	PREDICTED: lipopolysaccharide-induced tumor necrosis factor-alpha factor homolog [Nasonia vitripennis]
BT_B_G_ZJU_Unigene2549	gi|332375843|gb|AEE63062.1|	1e-57	unknown [Dendroctonus ponderosae]
BT_B_G_ZJU_Unigene2550	gi|383856485|ref|XP_003703739.1|	0	PREDICTED: COP9 signalosome complex subunit 2-like isoform 1 [Megachile rotundata]
BT_B_G_ZJU_Unigene2551	gi|156547053|ref|XP_001601597.1|	2e-98	PREDICTED: aryl-hydrocarbon-interacting protein-like 1-like [Nasonia vitripennis]
BT_B_G_ZJU_Unigene2552	gi|146285349|gb|ABQ18252.1|	1e-52	putative prefoldin [Lygus lineolaris]
BT_B_G_ZJU_Unigene2554	gi|328710776|ref|XP_003244355.1|	2e-09	PREDICTED: hypothetical protein LOC100573179 [Acyrthosiphon pisum]
BT_B_G_ZJU_Unigene2555	gi|301068495|gb|ADK55065.1|	3e-54	luciferin regenerating enzyme [Lampyris turkestanicus]
BT_B_G_ZJU_Unigene2556	gi|156542482|ref|XP_001600090.1|	1e-96	PREDICTED: eukaryotic translation initiation factor 3 subunit M-like [Nasonia vitripennis]
BT_B_G_ZJU_Unigene2557	gi|242020614|ref|XP_002430747.1|	2e-46	C-factor, putative [Pediculus humanus corporis] >gi|212515944|gb|EEB18009.1| C-factor, putative [Pediculus humanus corporis]
BT_B_G_ZJU_Unigene2558	gi|339896257|gb|AEK21814.1|	6e-63	cytochrome P450 [Bemisia tabaci]
BT_B_G_ZJU_Unigene2559	gi|91091348|ref|XP_972245.1|	1e-81	PREDICTED: similar to predicted protein [Tribolium castaneum] >gi|270014146|gb|EFA10594.1| hypothetical protein TcasGA2_TC012854 [Tribolium castaneum]
BT_B_G_ZJU_Unigene2560	gi|149689038|gb|ABR27834.1|	1e-19	E3 ubiquitin ligase [Triatoma infestans]
BT_B_G_ZJU_Unigene2561	gi|328705690|ref|XP_003242876.1|	1e-08	PREDICTED: UPF0640 protein CG32736-like [Acyrthosiphon pisum]
BT_B_G_ZJU_Unigene2562	gi|345492376|ref|XP_003426826.1|	8e-65	PREDICTED: protein Dr1-like [Nasonia vitripennis]
BT_B_G_ZJU_Unigene2566	gi|328715607|ref|XP_001944877.2|	7e-162	PREDICTED: afadin-like [Acyrthosiphon pisum]
BT_B_G_ZJU_Unigene2569	gi|328705742|ref|XP_003242893.1|	0	PREDICTED: glucose transporter type 1-like isoform 4 [Acyrthosiphon pisum]
BT_B_G_ZJU_Unigene2570	gi|345491767|ref|XP_001607501.2|	5e-90	PREDICTED: charged multivesicular body protein 4b-like [Nasonia vitripennis]
BT_B_G_ZJU_Unigene2571	gi|242015163|ref|XP_002428243.1|	5e-45	Basigin precursor, putative [Pediculus humanus corporis] >gi|212512804|gb|EEB15505.1| Basigin precursor, putative [Pediculus humanus corporis]
BT_B_G_ZJU_Unigene2572	gi|328711103|ref|XP_001945875.2|	1e-89	PREDICTED: poly(A) RNA polymerase, mitochondrial-like [Acyrthosiphon pisum]
BT_B_G_ZJU_Unigene2575	gi|339896255|gb|AEK21813.1|	4e-158	cytochrome P450 [Bemisia tabaci]
BT_B_G_ZJU_Unigene2576	gi|193627302|ref|XP_001946944.1|	4e-96	PREDICTED: serine/threonine-protein kinase PINK1, mitochondrial-like [Acyrthosiphon pisum]
BT_B_G_ZJU_Unigene2577	gi|156550406|ref|XP_001599958.1|	4e-55	PREDICTED: cell division cycle protein 123 homolog [Nasonia vitripennis]
BT_B_G_ZJU_Unigene2581	gi|307203105|gb|EFN82285.1|	8e-13	WD repeat-containing protein 33 [Harpegnathos saltator]
BT_B_G_ZJU_Unigene2582	gi|195505566|ref|XP_002099560.1|	3e-76	GE23292 [Drosophila yakuba] >gi|194185661|gb|EDW99272.1| GE23292 [Drosophila yakuba]
BT_B_G_ZJU_Unigene2583	gi|307212515|gb|EFN88246.1|	1e-59	Alpha-1,3-mannosyltransferase ALG2 [Harpegnathos saltator]
BT_B_G_ZJU_Unigene2584	gi|157123090|ref|XP_001660002.1|	1e-138	ccr4-associated factor [Aedes aegypti] >gi|108874495|gb|EAT38720.1| ccr4-associated factor [Aedes aegypti]
BT_B_G_ZJU_Unigene2585	gi|345479533|ref|XP_003423969.1|	1e-85	PREDICTED: rhophilin-2-like isoform 2 [Nasonia vitripennis]
BT_B_G_ZJU_Unigene2587	gi|307197077|gb|EFN78445.1|	8e-48	Transmembrane protein 188 [Harpegnathos saltator]
BT_B_G_ZJU_Unigene2588	gi|193697617|ref|XP_001943575.1|	6e-101	PREDICTED: facilitated trehalose transporter Tret1-like [Acyrthosiphon pisum]
BT_B_G_ZJU_Unigene2589	gi|289739793|gb|ADD18644.1|	2e-87	vacuolar H+-ATPase v1 sector subunit D [Glossina morsitans morsitans]
BT_B_G_ZJU_Unigene2590	gi|193716219|ref|XP_001951495.1|	2e-12	PREDICTED: hypothetical protein LOC100165336 [Acyrthosiphon pisum]
BT_B_G_ZJU_Unigene2591	gi|156555245|ref|XP_001604216.1|	2e-44	PREDICTED: WD repeat-containing protein 3-like [Nasonia vitripennis]
BT_B_G_ZJU_Unigene2592	gi|350535829|ref|NP_001233024.1|	1e-101	uncharacterized protein LOC100169088 [Acyrthosiphon pisum] >gi|239792091|dbj|BAH72426.1| ACYPI009739 [Acyrthosiphon pisum]
BT_B_G_ZJU_Unigene2594	gi|328717514|ref|XP_001944807.2|	1e-29	PREDICTED: probable maltase L-like, partial [Acyrthosiphon pisum]
BT_B_G_ZJU_Unigene2595	gi|345494121|ref|XP_003427223.1|	1e-122	PREDICTED: translation initiation factor eIF-2B subunit delta-like isoform 2 [Nasonia vitripennis]
BT_B_G_ZJU_Unigene2596	gi|328712222|ref|XP_001948172.2|	2e-06	PREDICTED: hypothetical protein LOC100161596 [Acyrthosiphon pisum]
BT_B_G_ZJU_Unigene2597	gi|270003910|gb|EFA00358.1|	3e-47	hypothetical protein TcasGA2_TC003200 [Tribolium castaneum]
BT_B_G_ZJU_Unigene2599	gi|121543619|gb|ABM55521.1|	6e-55	eukaryotic translation initiation factor 3 subunit 1-like protein [Maconellicoccus hirsutus]
BT_B_G_ZJU_Unigene2600	gi|156537504|ref|XP_001607395.1|	4e-34	PREDICTED: ATP-binding cassette sub-family G member 1-like isoform 1 [Nasonia vitripennis] >gi|345479543|ref|XP_003423973.1| PREDICTED: ATP-binding cassette sub-family G member 1-like isoform 2 [Nasonia vitripennis]
BT_B_G_ZJU_Unigene2601	gi|193613146|ref|XP_001943756.1|	2e-18	PREDICTED: 60S ribosomal protein L29-like [Acyrthosiphon pisum]
BT_B_G_ZJU_Unigene2602	gi|91092686|ref|XP_971550.1|	3e-28	PREDICTED: similar to ATPase inhibitor-like protein [Tribolium castaneum] >gi|270014813|gb|EFA11261.1| hypothetical protein TcasGA2_TC010795 [Tribolium castaneum]
BT_B_G_ZJU_Unigene2605	gi|332373698|gb|AEE61990.1|	7e-134	unknown [Dendroctonus ponderosae]
BT_B_G_ZJU_Unigene2606	gi|350405466|ref|XP_003487442.1|	1e-17	PREDICTED: hypothetical protein LOC100745006 [Bombus impatiens]
BT_B_G_ZJU_Unigene2607	gi|307176963|gb|EFN66269.1|	0	Eukaryotic translation initiation factor 3 subunit C [Camponotus floridanus]
BT_B_G_ZJU_Unigene2608	gi|350398735|ref|XP_003485293.1|	3e-57	PREDICTED: coenzyme Q-binding protein COQ10 homolog B, mitochondrial-like [Bombus impatiens]
BT_B_G_ZJU_Unigene2610	gi|156552814|ref|XP_001600177.1|	1e-106	PREDICTED: proteasome subunit alpha type-4-like [Nasonia vitripennis]
BT_B_G_ZJU_Unigene2612	gi|383857012|ref|XP_003704000.1|	0	PREDICTED: prolyl endopeptidase-like [Megachile rotundata]
BT_B_G_ZJU_Unigene2614	gi|157133341|ref|XP_001656210.1|	0	citrate synthase [Aedes aegypti] >gi|122095223|sp|Q17GM7.1|CISY1_AEDAE RecName: Full=Probable citrate synthase 1, mitochondrial; Flags: Precursor >gi|108881547|gb|EAT45772.1| citrate synthase [Aedes aegypti]
BT_B_G_ZJU_Unigene2615	gi|383860536|ref|XP_003705745.1|	0	PREDICTED: transmembrane GTPase Marf-like [Megachile rotundata]
BT_B_G_ZJU_Unigene2616	gi|383857646|ref|XP_003704315.1|	3e-70	PREDICTED: protein brunelleschi-like [Megachile rotundata]
BT_B_G_ZJU_Unigene2617	gi|350539435|ref|NP_001232947.1|	5e-44	uncharacterized protein LOC100168217 [Acyrthosiphon pisum] >gi|239788503|dbj|BAH70927.1| ACYPI008939 [Acyrthosiphon pisum]
BT_B_G_ZJU_Unigene2619	gi|242005192|ref|XP_002423455.1|	2e-75	seryl-tRNA synthetase, putative [Pediculus humanus corporis] >gi|212506543|gb|EEB10717.1| seryl-tRNA synthetase, putative [Pediculus humanus corporis]
BT_B_G_ZJU_Unigene2622	gi|383857032|ref|XP_003704010.1|	1e-60	PREDICTED: probable nuclear transport factor 2-like isoform 1 [Megachile rotundata]
BT_B_G_ZJU_Unigene2623	gi|256086393|ref|XP_002579384.1|	3e-12	NADH-ubiquinone oxidoreductase [Schistosoma mansoni]
BT_B_G_ZJU_Unigene2626	gi|46561764|gb|AAT01087.1|	2e-109	putative rab11 [Homalodisca vitripennis]
BT_B_G_ZJU_Unigene2628	gi|380017490|ref|XP_003692688.1|	4e-64	PREDICTED: uncharacterized protein LOC100872961 [Apis florea]
BT_B_G_ZJU_Unigene2630	gi|270010836|gb|EFA07284.1|	9e-24	hypothetical protein TcasGA2_TC014519 [Tribolium castaneum]
BT_B_G_ZJU_Unigene2634	gi|325120731|emb|CBZ56286.1|	1e-07	hypothetical protein NCLIV_067110 [Neospora caninum Liverpool]
BT_B_G_ZJU_Unigene2637	gi|239793444|dbj|BAH72837.1|	9e-15	ACYPI008213 [Acyrthosiphon pisum]
BT_B_G_ZJU_Unigene2638	gi|347972346|ref|XP_315167.3|	8e-65	AGAP004641-PA [Anopheles gambiae str. PEST] >gi|333469294|gb|EAA10556.3| AGAP004641-PA [Anopheles gambiae str. PEST]
BT_B_G_ZJU_Unigene2639	gi|158297024|ref|XP_317327.4|	3e-42	AGAP008133-PA [Anopheles gambiae str. PEST] >gi|157014996|gb|EAA12417.4| AGAP008133-PA [Anopheles gambiae str. PEST]
BT_B_G_ZJU_Unigene2642	gi|307192133|gb|EFN75461.1|	3e-43	Serine/threonine kinase 11-interacting protein [Harpegnathos saltator]
BT_B_G_ZJU_Unigene2643	gi|328713380|ref|XP_001944989.2|	1e-26	PREDICTED: mTERF domain-containing protein 2-like [Acyrthosiphon pisum]
BT_B_G_ZJU_Unigene2644	gi|340725471|ref|XP_003401093.1|	8e-22	PREDICTED: spermine oxidase-like [Bombus terrestris]
BT_B_G_ZJU_Unigene2653	gi|328778612|ref|XP_001122669.2|	2e-55	PREDICTED: ER degradation-enhancing alpha-mannosidase-like 1 [Apis mellifera]
BT_B_G_ZJU_Unigene2655	gi|328712220|ref|XP_001951388.2|	3e-27	PREDICTED: glutaredoxin 3-like [Acyrthosiphon pisum]
BT_B_G_ZJU_Unigene2661	gi|157120738|ref|XP_001659748.1|	4e-53	zinc/iron transporter [Aedes aegypti] >gi|108883037|gb|EAT47262.1| zinc/iron transporter [Aedes aegypti]
BT_B_G_ZJU_Unigene2664	gi|357613264|gb|EHJ68410.1|	4e-121	putative 3-hydroxyacyl-coa dehyrogenase [Danaus plexippus]
BT_B_G_ZJU_Unigene2665	gi|189240985|ref|XP_001808932.1|	2e-47	PREDICTED: similar to nitrate, fromate, iron dehydrogenase [Tribolium castaneum] >gi|270012992|gb|EFA09440.1| hypothetical protein TcasGA2_TC010652 [Tribolium castaneum]
BT_B_G_ZJU_Unigene2667	gi|270009769|gb|EFA06217.1|	3e-149	hypothetical protein TcasGA2_TC009066 [Tribolium castaneum]
BT_B_G_ZJU_Unigene2676	gi|322794787|gb|EFZ17734.1|	1e-166	hypothetical protein SINV_06377 [Solenopsis invicta]
BT_B_G_ZJU_Unigene2677	gi|312378410|gb|EFR24991.1|	2e-51	hypothetical protein AND_10045 [Anopheles darlingi]
BT_B_G_ZJU_Unigene2678	gi|156543654|ref|XP_001607442.1|	6e-105	PREDICTED: proteasome subunit beta type-7 [Nasonia vitripennis]
BT_B_G_ZJU_Unigene2679	gi|347965559|ref|XP_321919.5|	1e-92	AGAP001236-PA [Anopheles gambiae str. PEST] >gi|333470456|gb|EAA01784.5| AGAP001236-PA [Anopheles gambiae str. PEST]
BT_B_G_ZJU_Unigene2681	gi|270006188|gb|EFA02636.1|	1e-52	hypothetical protein TcasGA2_TC008357 [Tribolium castaneum]
BT_B_G_ZJU_Unigene2684	gi|239791037|dbj|BAH72036.1|	5e-51	ACYPI008716 [Acyrthosiphon pisum]
BT_B_G_ZJU_Unigene2685	gi|239791444|dbj|BAH72187.1|	4e-18	ACYPI003392 [Acyrthosiphon pisum]
BT_B_G_ZJU_Unigene2686	gi|253735819|ref|NP_001156693.1|	1e-65	uncharacterized protein LOC100165161 [Acyrthosiphon pisum] >gi|239791446|dbj|BAH72188.1| ACYPI006123 [Acyrthosiphon pisum]
BT_B_G_ZJU_Unigene2692	gi|270004036|gb|EFA00484.1|	9e-06	hypothetical protein TcasGA2_TC003344 [Tribolium castaneum]
BT_B_G_ZJU_Unigene2696	gi|91090782|ref|XP_969864.1|	5e-67	PREDICTED: similar to AGAP006264-PA [Tribolium castaneum] >gi|270013264|gb|EFA09712.1| hypothetical protein TcasGA2_TC011845 [Tribolium castaneum]
BT_B_G_ZJU_Unigene2710	gi|350414414|ref|XP_003490310.1|	1e-98	PREDICTED: hsc70-interacting protein-like [Bombus impatiens]
BT_B_G_ZJU_Unigene2711	gi|2282473|dbj|BAA21640.1|	0	xanthine dehydrogenase [Bombyx mori]
BT_B_G_ZJU_Unigene2712	gi|48094341|ref|XP_392114.1|	2e-87	PREDICTED: myophilin [Apis mellifera]
BT_B_G_ZJU_Unigene2715	gi|350398715|ref|XP_003485284.1|	1e-71	PREDICTED: mitochondrial ubiquitin ligase activator of nfkb 1-like [Bombus impatiens]
BT_B_G_ZJU_Unigene2716	gi|322801878|gb|EFZ22450.1|	7e-40	hypothetical protein SINV_14390 [Solenopsis invicta]
BT_B_G_ZJU_Unigene2717	gi|307185089|gb|EFN71288.1|	5e-73	Cysteine dioxygenase type 1 [Camponotus floridanus]
BT_B_G_ZJU_Unigene2718	gi|56693225|ref|NP_001008577.1|	3e-19	F-box protein 44 [Danio rerio] >gi|56270118|gb|AAH86967.1| F-box protein 44 [Danio rerio]
BT_B_G_ZJU_Unigene2719	gi|193636713|ref|XP_001949730.1|	2e-34	PREDICTED: src substrate cortactin-like [Acyrthosiphon pisum]
BT_B_G_ZJU_Unigene2720	gi|307202732|gb|EFN82023.1|	3e-83	Trafficking protein particle complex subunit 5 [Harpegnathos saltator]
BT_B_G_ZJU_Unigene2722	gi|242011725|ref|XP_002426597.1|	6e-92	protein phosphatase 1 regulatory subunit, putative [Pediculus humanus corporis] >gi|212510746|gb|EEB13859.1| protein phosphatase 1 regulatory subunit, putative [Pediculus humanus corporis]
BT_B_G_ZJU_Unigene2723	gi|242005387|ref|XP_002423550.1|	1e-125	cAMP-dependent protein kinase catalytic subunit, putative [Pediculus humanus corporis] >gi|212506679|gb|EEB10812.1| cAMP-dependent protein kinase catalytic subunit, putative [Pediculus humanus corporis]
BT_B_G_ZJU_Unigene2724	gi|158301533|ref|XP_321202.3|	1e-60	AGAP001865-PA [Anopheles gambiae str. PEST] >gi|157012518|gb|EAA01755.3| AGAP001865-PA [Anopheles gambiae str. PEST]
BT_B_G_ZJU_Unigene2725	gi|332026618|gb|EGI66727.1|	2e-93	JNK1-associated membrane protein [Acromyrmex echinatior]
BT_B_G_ZJU_Unigene2726	gi|8823|emb|CAA35587.1|	2e-98	unnamed protein product [Drosophila melanogaster]
BT_B_G_ZJU_Unigene2728	gi|91090232|ref|XP_968695.1|	1e-137	PREDICTED: similar to conserved hypothetical protein [Tribolium castaneum] >gi|270013774|gb|EFA10222.1| hypothetical protein TcasGA2_TC012418 [Tribolium castaneum]
BT_B_G_ZJU_Unigene2729	gi|307166164|gb|EFN60413.1|	2e-88	Ubiquitin carboxyl-terminal hydrolase 7 [Camponotus floridanus]
BT_B_G_ZJU_Unigene2731	gi|156549512|ref|XP_001604878.1|	1e-175	PREDICTED: elongation factor Tu, mitochondrial-like [Nasonia vitripennis]
BT_B_G_ZJU_Unigene2732	gi|383855838|ref|XP_003703417.1|	1e-32	PREDICTED: survival motor neuron protein-like [Megachile rotundata]
BT_B_G_ZJU_Unigene2733	gi|345479218|ref|XP_001604206.2|	2e-98	PREDICTED: ribosome biogenesis protein BRX1 homolog [Nasonia vitripennis]
BT_B_G_ZJU_Unigene2734	gi|240848799|ref|NP_001155587.1|	1e-45	nudC domain-containing protein 2 [Acyrthosiphon pisum] >gi|239791786|dbj|BAH72313.1| ACYPI004786 [Acyrthosiphon pisum]
BT_B_G_ZJU_Unigene2735	gi|52220946|ref|YP_086806.1|	1e-172	NADH dehydrogenase subunit 5 [Bemisia tabaci] >gi|51944941|gb|AAU14197.1| NADH dehydrogenase subunit 5 [Bemisia tabaci]
BT_B_G_ZJU_Unigene2737	gi|332021460|gb|EGI61828.1|	3e-77	Wiskott-Aldrich syndrome protein family member 3 [Acromyrmex echinatior]
BT_B_G_ZJU_Unigene2739	gi|322798620|gb|EFZ20224.1|	1e-69	hypothetical protein SINV_06929 [Solenopsis invicta]
BT_B_G_ZJU_Unigene2741	gi|328717257|ref|XP_001948834.2|	1e-15	PREDICTED: ribosomal protein S6 kinase alpha-3-like isoform 1 [Acyrthosiphon pisum]
BT_B_G_ZJU_Unigene2742	gi|328702494|ref|XP_001942998.2|	2e-20	PREDICTED: syntaxin-1B-like [Acyrthosiphon pisum]
BT_B_G_ZJU_Unigene2743	gi|242005608|ref|XP_002423656.1|	2e-47	conserved hypothetical protein [Pediculus humanus corporis] >gi|212506816|gb|EEB10918.1| conserved hypothetical protein [Pediculus humanus corporis]
BT_B_G_ZJU_Unigene2744	gi|345495629|ref|XP_003427543.1|	9e-167	PREDICTED: Pyruvate dehydrogenase [lipoamide] kinase-like isoform 2 [Nasonia vitripennis]
BT_B_G_ZJU_Unigene2746	gi|259906648|gb|ACW84414.1|	9e-63	estrogen receptor-like protein [Teleogryllus emma]
BT_B_G_ZJU_Unigene2748	gi|156550181|ref|XP_001604681.1|	3e-131	PREDICTED: 40S ribosomal protein S2-like [Nasonia vitripennis]
BT_B_G_ZJU_Unigene2749	gi|332374130|gb|AEE62206.1|	3e-65	unknown [Dendroctonus ponderosae]
BT_B_G_ZJU_Unigene2751	gi|328700747|ref|XP_001944913.2|	0	PREDICTED: sodium-coupled monocarboxylate transporter 2-like [Acyrthosiphon pisum]
BT_B_G_ZJU_Unigene2752	gi|328717126|ref|XP_001943944.2|	1e-100	PREDICTED: protein RSM22 homolog, mitochondrial-like [Acyrthosiphon pisum]
BT_B_G_ZJU_Unigene2753	gi|260829415|ref|XP_002609657.1|	2e-153	hypothetical protein BRAFLDRAFT_123571 [Branchiostoma floridae] >gi|229295019|gb|EEN65667.1| hypothetical protein BRAFLDRAFT_123571 [Branchiostoma floridae]
BT_B_G_ZJU_Unigene2754	gi|345487929|ref|XP_001603500.2|	5e-88	PREDICTED: GDP-Man:Man(3)GlcNAc(2)-PP-Dol alpha-1,2-mannosyltransferase-like [Nasonia vitripennis]
BT_B_G_ZJU_Unigene2755	gi|121543721|gb|ABM55547.1|	0	putative eukaryotic translation initiation factor 3 subunit 6 [Maconellicoccus hirsutus]
BT_B_G_ZJU_Unigene2756	gi|357617844|gb|EHJ71027.1|	8e-75	hypothetical protein KGM_09976 [Danaus plexippus]
BT_B_G_ZJU_Unigene2757	gi|242006827|ref|XP_002424246.1|	3e-54	chromosome 6 open reading frame 106, isoform A, putative [Pediculus humanus corporis] >gi|212507615|gb|EEB11508.1| chromosome 6 open reading frame 106, isoform A, putative [Pediculus humanus corporis]
BT_B_G_ZJU_Unigene2758	gi|242020246|ref|XP_002430566.1|	1e-55	Lysosomal acid phosphatase precursor, putative [Pediculus humanus corporis] >gi|212515738|gb|EEB17828.1| Lysosomal acid phosphatase precursor, putative [Pediculus humanus corporis]
BT_B_G_ZJU_Unigene2759	gi|225708778|gb|ACO10235.1|	2e-82	Methylglutaconyl-CoA hydratase, mitochondrial precursor [Caligus rogercresseyi]
BT_B_G_ZJU_Unigene2760	gi|91086225|ref|XP_972341.1|	0	PREDICTED: similar to oligosaccharyl transferase [Tribolium castaneum] >gi|270009866|gb|EFA06314.1| hypothetical protein TcasGA2_TC009183 [Tribolium castaneum]
BT_B_G_ZJU_Unigene2761	gi|270009671|gb|EFA06119.1|	3e-110	hypothetical protein TcasGA2_TC008962 [Tribolium castaneum]
BT_B_G_ZJU_Unigene2762	gi|114051600|ref|NP_001040417.1|	2e-65	LRP16 protein [Bombyx mori] >gi|95102810|gb|ABF51346.1| LRP16 protein [Bombyx mori]
BT_B_G_ZJU_Unigene2764	gi|242021990|ref|XP_002431425.1|	0	116 kDa U5 small nuclear ribonucleoprotein component, putative [Pediculus humanus corporis] >gi|212516706|gb|EEB18687.1| 116 kDa U5 small nuclear ribonucleoprotein component, putative [Pediculus humanus corporis]
BT_B_G_ZJU_Unigene2765	gi|242018509|ref|XP_002429717.1|	0	Splicing factor 3B subunit, putative [Pediculus humanus corporis] >gi|212514723|gb|EEB16979.1| Splicing factor 3B subunit, putative [Pediculus humanus corporis]
BT_B_G_ZJU_Unigene2766	gi|339721487|gb|AEJ89927.1|	4e-124	proliferating cell nuclear antigen [Litopenaeus vannamei] >gi|339721489|gb|AEJ89928.1| proliferating cell nuclear antigen [Litopenaeus vannamei]
BT_B_G_ZJU_Unigene2767	gi|270001152|gb|EEZ97599.1|	8e-99	hypothetical protein TcasGA2_TC011468 [Tribolium castaneum]
BT_B_G_ZJU_Unigene2768	gi|157134548|ref|XP_001656361.1|	1e-78	metallo-beta-lactamase, putative [Aedes aegypti] >gi|108870457|gb|EAT34682.1| metallo-beta-lactamase, putative [Aedes aegypti]
BT_B_G_ZJU_Unigene2769	gi|307167810|gb|EFN61251.1|	2e-23	HBS1-like protein [Camponotus floridanus]
BT_B_G_ZJU_Unigene2770	gi|328722041|ref|XP_001943319.2|	5e-89	PREDICTED: ubiquitin-like modifier-activating enzyme ATG7-like [Acyrthosiphon pisum]
BT_B_G_ZJU_Unigene2771	gi|383848103|ref|XP_003699691.1|	6e-115	PREDICTED: LOW QUALITY PROTEIN: tuberin-like [Megachile rotundata]
BT_B_G_ZJU_Unigene2772	gi|193700116|ref|XP_001943361.1|	1e-115	PREDICTED: dnaJ homolog subfamily C member 1-like isoform 1 [Acyrthosiphon pisum]
BT_B_G_ZJU_Unigene2774	gi|242008779|ref|XP_002425177.1|	2e-172	conserved hypothetical protein [Pediculus humanus corporis] >gi|212508879|gb|EEB12439.1| conserved hypothetical protein [Pediculus humanus corporis]
BT_B_G_ZJU_Unigene2775	gi|239789843|dbj|BAH71520.1|	1e-126	ACYPI001763 [Acyrthosiphon pisum]
BT_B_G_ZJU_Unigene2776	gi|3127936|emb|CAA06690.1|	5e-132	nuclear receptor [Tenebrio molitor]
BT_B_G_ZJU_Unigene2777	gi|195126797|ref|XP_002007857.1|	4e-21	GI12142 [Drosophila mojavensis] >gi|193919466|gb|EDW18333.1| GI12142 [Drosophila mojavensis]
BT_B_G_ZJU_Unigene2779	gi|195426628|ref|XP_002061414.1|	7e-66	GK20907 [Drosophila willistoni] >gi|194157499|gb|EDW72400.1| GK20907 [Drosophila willistoni]
BT_B_G_ZJU_Unigene2780	gi|189237703|ref|XP_966998.2|	2e-89	PREDICTED: similar to GA20259-PA [Tribolium castaneum]
BT_B_G_ZJU_Unigene2782	gi|380024429|ref|XP_003695998.1|	1e-130	PREDICTED: mannosyl-oligosaccharide glucosidase-like [Apis florea]
BT_B_G_ZJU_Unigene2783	gi|332021547|gb|EGI61912.1|	1e-25	Protein SFRS12IP1 [Acromyrmex echinatior]
BT_B_G_ZJU_Unigene2784	gi|380014773|ref|XP_003691392.1|	3e-92	PREDICTED: uncharacterized protein LOC100869176 [Apis florea]
BT_B_G_ZJU_Unigene2787	gi|327274774|ref|XP_003222151.1|	3e-35	PREDICTED: GATA zinc finger domain-containing protein 1-like [Anolis carolinensis]
BT_B_G_ZJU_Unigene2794	gi|328712498|ref|XP_001949080.2|	3e-62	PREDICTED: protein PIEZO2-like [Acyrthosiphon pisum]
BT_B_G_ZJU_Unigene2799	gi|321456334|gb|EFX67445.1|	1e-105	hypothetical protein DAPPUDRAFT_63917 [Daphnia pulex]
BT_B_G_ZJU_Unigene2800	gi|193613328|ref|XP_001949920.1|	5e-11	PREDICTED: facilitated trehalose transporter Tret1-like [Acyrthosiphon pisum]
BT_B_G_ZJU_Unigene2801	gi|158289863|ref|XP_311497.4|	1e-124	AGAP010451-PA [Anopheles gambiae str. PEST] >gi|157018362|gb|EAA07151.4| AGAP010451-PA [Anopheles gambiae str. PEST]
BT_B_G_ZJU_Unigene2808	gi|389609081|dbj|BAM18152.1|	1e-22	takeout/JHBP like protein [Papilio xuthus]
BT_B_G_ZJU_Unigene2811	gi|321469524|gb|EFX80504.1|	2e-76	hypothetical protein DAPPUDRAFT_318645 [Daphnia pulex]
BT_B_G_ZJU_Unigene2813	gi|21430916|gb|AAM51136.1|	6e-09	SD26211p [Drosophila melanogaster]
BT_B_G_ZJU_Unigene2818	gi|321475125|gb|EFX86088.1|	2e-33	hypothetical protein DAPPUDRAFT_230475 [Daphnia pulex]
BT_B_G_ZJU_Unigene2821	gi|170042197|ref|XP_001848821.1|	3e-38	AP-1 complex subunit theta-1 [Culex quinquefasciatus] >gi|167865728|gb|EDS29111.1| AP-1 complex subunit theta-1 [Culex quinquefasciatus]
BT_B_G_ZJU_Unigene2822	gi|193596731|ref|XP_001950741.1|	1e-92	PREDICTED: pyridoxine-5&apos;-phosphate oxidase-like isoform 1 [Acyrthosiphon pisum]
BT_B_G_ZJU_Unigene2824	gi|125977140|ref|XP_001352603.1|	9e-11	vsg [Drosophila pseudoobscura pseudoobscura] >gi|54641351|gb|EAL30101.1| vsg [Drosophila pseudoobscura pseudoobscura]
BT_B_G_ZJU_Unigene2825	gi|242023979|ref|XP_002432408.1|	4e-34	Anion exchange protein, putative [Pediculus humanus corporis] >gi|212517831|gb|EEB19670.1| Anion exchange protein, putative [Pediculus humanus corporis]
BT_B_G_ZJU_Unigene2826	gi|383852962|ref|XP_003701994.1|	1e-35	PREDICTED: conserved oligomeric Golgi complex subunit 8-like [Megachile rotundata]
BT_B_G_ZJU_Unigene2827	gi|242009651|ref|XP_002425596.1|	1e-57	Chloride channel protein ClC-Ka, putative [Pediculus humanus corporis] >gi|212509489|gb|EEB12858.1| Chloride channel protein ClC-Ka, putative [Pediculus humanus corporis]
BT_B_G_ZJU_Unigene2828	gi|242009896|ref|XP_002425718.1|	2e-31	eukaryotic translation initiation factor 1A, putative [Pediculus humanus corporis] >gi|212509619|gb|EEB12980.1| eukaryotic translation initiation factor 1A, putative [Pediculus humanus corporis]
BT_B_G_ZJU_Unigene2830	gi|242015386|ref|XP_002428340.1|	3e-45	UBX domain-containing protein, putative [Pediculus humanus corporis] >gi|212512936|gb|EEB15602.1| UBX domain-containing protein, putative [Pediculus humanus corporis]
BT_B_G_ZJU_Unigene2832	gi|380022948|ref|XP_003695295.1|	2e-25	PREDICTED: uncharacterized protein LOC100871777 [Apis florea]
BT_B_G_ZJU_Unigene2833	gi|345488149|ref|XP_003425849.1|	1e-33	PREDICTED: bladder cancer-associated protein-like [Nasonia vitripennis]
BT_B_G_ZJU_Unigene2836	gi|156548316|ref|XP_001602836.1|	3e-51	PREDICTED: nucleoside diphosphate kinase 6-like [Nasonia vitripennis]
BT_B_G_ZJU_Unigene2838	gi|332374938|gb|AEE62610.1|	1e-94	unknown [Dendroctonus ponderosae]
BT_B_G_ZJU_Unigene2840	gi|195028302|ref|XP_001987015.1|	8e-53	GH20204 [Drosophila grimshawi] >gi|195155234|ref|XP_002018510.1| GL16726 [Drosophila persimilis] >gi|195382451|ref|XP_002049943.1| GJ20467 [Drosophila virilis] >gi|198477392|ref|XP_002136627.1| GA27687 [Drosophila pseudoobscura pseudoobscura] >gi|193903015|gb|EDW01882.1| GH20204 [Drosophila grimshawi] >gi|194114306|gb|EDW36349.1| GL16726 [Drosophila persimilis] >gi|194144740|gb|EDW61136.1| GJ2046…
BT_B_G_ZJU_Unigene2842	gi|187105118|ref|NP_001119619.1|	1e-19	cathepsin B-5880 precursor [Acyrthosiphon pisum] >gi|163300442|tpg|DAA06127.1| TPA_inf: cathepsin B transcript 5880 [Acyrthosiphon pisum] >gi|239790051|dbj|BAH71611.1| ACYPI000015 [Acyrthosiphon pisum] >gi|239790053|dbj|BAH71612.1| ACYPI000015 [Acyrthosiphon pisum]
BT_B_G_ZJU_Unigene2843	gi|389608501|dbj|BAM17860.1|	7e-57	elongation factor 1 beta [Papilio xuthus]
BT_B_G_ZJU_Unigene2844	gi|383847164|ref|XP_003699225.1|	1e-40	PREDICTED: frataxin homolog, mitochondrial-like [Megachile rotundata]
BT_B_G_ZJU_Unigene2846	gi|262091809|gb|ACY25396.1|	7e-30	mediator complex subunit 27 CG1245-PA-like protein [Plutella xylostella]
BT_B_G_ZJU_Unigene2847	gi|357610675|gb|EHJ67089.1|	3e-47	hypothetical protein KGM_03040 [Danaus plexippus]
BT_B_G_ZJU_Unigene2848	gi|340368544|ref|XP_003382811.1|	1e-57	PREDICTED: thymidine kinase, cytosolic-like [Amphimedon queenslandica]
BT_B_G_ZJU_Unigene2849	gi|264667437|gb|ACY71304.1|	9e-59	ribosomal protein S17 [Chrysomela tremula]
BT_B_G_ZJU_Unigene2850	gi|312371148|gb|EFR19407.1|	4e-36	hypothetical protein AND_30966 [Anopheles darlingi]
BT_B_G_ZJU_Unigene2851	gi|156548264|ref|XP_001601099.1|	7e-103	PREDICTED: ubiquitin-like-conjugating enzyme ATG3 [Nasonia vitripennis]
BT_B_G_ZJU_Unigene2852	gi|193678784|ref|XP_001951823.1|	6e-112	PREDICTED: UDP-glucuronosyltransferase 2B14-like [Acyrthosiphon pisum]
BT_B_G_ZJU_Unigene2854	gi|193617759|ref|XP_001943088.1|	3e-77	PREDICTED: 60S ribosomal protein L17-like [Acyrthosiphon pisum]
BT_B_G_ZJU_Unigene2857	gi|193652385|ref|XP_001951358.1|	1e-41	PREDICTED: putative sodium-dependent multivitamin transporter-like [Acyrthosiphon pisum]
BT_B_G_ZJU_Unigene2859	gi|24664469|ref|NP_730023.1|	5e-105	CTP synthase, isoform C [Drosophila melanogaster] >gi|110816198|sp|Q9VUL1.2|PYRG_DROME RecName: Full=CTP synthase; AltName: Full=CTP synthetase; AltName: Full=UTP--ammonia ligase >gi|7294316|gb|AAF49665.1| CTP synthase, isoform C [Drosophila melanogaster] >gi|27819949|gb|AAO25012.1| LD25005p [Drosophila melanogaster]
BT_B_G_ZJU_Unigene2860	gi|312381778|gb|EFR27444.1|	4e-54	hypothetical protein AND_05847 [Anopheles darlingi]
BT_B_G_ZJU_Unigene2862	gi|193697617|ref|XP_001943575.1|	2e-88	PREDICTED: facilitated trehalose transporter Tret1-like [Acyrthosiphon pisum]
BT_B_G_ZJU_Unigene2867	gi|350420225|ref|XP_003492441.1|	4e-09	PREDICTED: acyl-CoA Delta(11) desaturase-like [Bombus impatiens]
BT_B_G_ZJU_Unigene2868	gi|157127160|ref|XP_001661062.1|	0	cysteine desulfurylase [Aedes aegypti] >gi|108873027|gb|EAT37252.1| cysteine desulfurylase [Aedes aegypti]
BT_B_G_ZJU_Unigene2869	gi|307211077|gb|EFN87320.1|	1e-114	Protein pob [Harpegnathos saltator]
BT_B_G_ZJU_Unigene2870	gi|193666869|ref|XP_001946553.1|	0	PREDICTED: isocitrate dehydrogenase [NADP] cytoplasmic-like [Acyrthosiphon pisum]
BT_B_G_ZJU_Unigene2871	gi|193664424|ref|XP_001950126.1|	2e-116	PREDICTED: solute carrier family 35 member B1 homolog [Acyrthosiphon pisum]
BT_B_G_ZJU_Unigene2872	gi|321461476|gb|EFX72508.1|	4e-94	hypothetical protein DAPPUDRAFT_110732 [Daphnia pulex]
BT_B_G_ZJU_Unigene2873	gi|91094249|ref|XP_968795.1|	1e-20	PREDICTED: similar to crotonobetainyl-CoA-hydratase, putative [Tribolium castaneum] >gi|270016266|gb|EFA12712.1| hypothetical protein TcasGA2_TC002346 [Tribolium castaneum]
BT_B_G_ZJU_Unigene2875	gi|322788709|gb|EFZ14302.1|	1e-71	hypothetical protein SINV_08384 [Solenopsis invicta]
BT_B_G_ZJU_Unigene2876	gi|357608073|gb|EHJ65810.1|	1e-22	hypothetical protein KGM_13854 [Danaus plexippus]
BT_B_G_ZJU_Unigene2877	gi|242023243|ref|XP_002432045.1|	5e-100	Dimethyladenosine transferase, putative [Pediculus humanus corporis] >gi|212517403|gb|EEB19307.1| Dimethyladenosine transferase, putative [Pediculus humanus corporis]
BT_B_G_ZJU_Unigene2878	gi|340719413|ref|XP_003398148.1|	7e-10	PREDICTED: hypothetical protein LOC100650691 [Bombus terrestris]
BT_B_G_ZJU_Unigene2879	gi|270004913|gb|EFA01361.1|	3e-72	mitochondrial cytochrome c1 [Tribolium castaneum]
BT_B_G_ZJU_Unigene2880	gi|357627033|gb|EHJ76875.1|	3e-14	hypothetical protein KGM_06911 [Danaus plexippus]
BT_B_G_ZJU_Unigene2881	gi|332022370|gb|EGI62682.1|	1e-63	Gamma-secretase subunit Aph-1 [Acromyrmex echinatior]
BT_B_G_ZJU_Unigene2882	gi|348537856|ref|XP_003456409.1|	3e-96	PREDICTED: ras-related C3 botulinum toxin substrate 1-like [Oreochromis niloticus]
BT_B_G_ZJU_Unigene2883	gi|307177324|gb|EFN66497.1|	1e-111	Adapter molecule Crk [Camponotus floridanus]
BT_B_G_ZJU_Unigene2884	gi|193713697|ref|XP_001949209.1|	1e-64	PREDICTED: hypothetical protein LOC100166610 [Acyrthosiphon pisum]
BT_B_G_ZJU_Unigene2886	gi|328705889|ref|XP_003242934.1|	9e-90	PREDICTED: 1-acyl-sn-glycerol-3-phosphate acyltransferase alpha-like isoform 2 [Acyrthosiphon pisum] >gi|328705891|ref|XP_001950878.2| PREDICTED: 1-acyl-sn-glycerol-3-phosphate acyltransferase alpha-like isoform 1 [Acyrthosiphon pisum]
BT_B_G_ZJU_Unigene2887	gi|112983802|ref|NP_001037299.1|	6e-77	Mn superoxide dismutase [Bombyx mori] >gi|52421187|dbj|BAD51413.1| Mn superoxide dismutase [Bombyx mori] >gi|58429979|gb|AAW78358.1| Mn superoxide dismutase [Bombyx mori]
BT_B_G_ZJU_Unigene2888	gi|383865623|ref|XP_003708272.1|	6e-63	PREDICTED: 28 kDa heat- and acid-stable phosphoprotein-like [Megachile rotundata]
BT_B_G_ZJU_Unigene2889	gi|328714454|ref|XP_003245364.1|	3e-58	PREDICTED: MFS-type transporter C6orf192 homolog isoform 2 [Acyrthosiphon pisum]
BT_B_G_ZJU_Unigene2890	gi|380029031|ref|XP_003698186.1|	2e-110	PREDICTED: uncharacterized protein LOC100867629 [Apis florea]
BT_B_G_ZJU_Unigene2891	gi|305678680|gb|ADM64320.1|	1e-28	GRIM-19 [Helicoverpa armigera]
BT_B_G_ZJU_Unigene2893	gi|242007501|ref|XP_002424578.1|	6e-41	conserved hypothetical protein [Pediculus humanus corporis] >gi|212508021|gb|EEB11840.1| conserved hypothetical protein [Pediculus humanus corporis]
BT_B_G_ZJU_Unigene2894	gi|289743317|gb|ADD20406.1|	3e-26	cytochrome c oxidase subunit VIb COX12 [Glossina morsitans morsitans]
BT_B_G_ZJU_Unigene2900	gi|242005763|ref|XP_002423731.1|	4e-137	COP9 signalosome complex subunit, putative [Pediculus humanus corporis] >gi|212506922|gb|EEB10993.1| COP9 signalosome complex subunit, putative [Pediculus humanus corporis]
BT_B_G_ZJU_Unigene2901	gi|357616928|gb|EHJ70487.1|	8e-40	hypothetical protein KGM_10416 [Danaus plexippus]
BT_B_G_ZJU_Unigene2903	gi|157104850|ref|XP_001648600.1|	9e-54	membrane associated progesterone receptor [Aedes aegypti] >gi|108880248|gb|EAT44473.1| membrane associated progesterone receptor [Aedes aegypti]
BT_B_G_ZJU_Unigene2904	gi|157120082|ref|XP_001659581.1|	2e-23	hypothetical protein AaeL_AAEL008899 [Aedes aegypti] >gi|108875059|gb|EAT39284.1| conserved hypothetical protein [Aedes aegypti]
BT_B_G_ZJU_Unigene2905	gi|328723643|ref|XP_003247903.1|	2e-53	PREDICTED: innexin inx7-like [Acyrthosiphon pisum]
BT_B_G_ZJU_Unigene2906	gi|358339569|dbj|GAA47606.1|	2e-09	hypothetical protein CLF_100574 [Clonorchis sinensis]
BT_B_G_ZJU_Unigene2907	gi|357614028|gb|EHJ68864.1|	1e-82	N-acetyltransferase [Danaus plexippus]
BT_B_G_ZJU_Unigene2908	gi|156551465|ref|XP_001604860.1|	5e-93	PREDICTED: putative GTP-binding protein 6-like isoform 1 [Nasonia vitripennis] >gi|345480567|ref|XP_003424173.1| PREDICTED: putative GTP-binding protein 6-like isoform 2 [Nasonia vitripennis]
BT_B_G_ZJU_Unigene2909	gi|345489360|ref|XP_003426117.1|	4e-70	PREDICTED: mitochondrial import inner membrane translocase subunit Tim17-B-like [Nasonia vitripennis]
BT_B_G_ZJU_Unigene2911	gi|91094761|ref|XP_966940.1|	3e-55	PREDICTED: similar to trafficking protein particle complex 1 [Tribolium castaneum] >gi|270016552|gb|EFA12998.1| hypothetical protein TcasGA2_TC001478 [Tribolium castaneum]
BT_B_G_ZJU_Unigene2912	gi|241616494|ref|XP_002407962.1|	3e-95	methyl-CpG binding transcription regulator, putative [Ixodes scapularis] >gi|215502882|gb|EEC12376.1| methyl-CpG binding transcription regulator, putative [Ixodes scapularis]
BT_B_G_ZJU_Unigene2915	gi|383850474|ref|XP_003700820.1|	4e-31	PREDICTED: CCAAT/enhancer-binding protein gamma-like [Megachile rotundata]
BT_B_G_ZJU_Unigene2916	gi|240848663|ref|NP_001155672.1|	8e-62	60S ribosomal protein L21-like [Acyrthosiphon pisum] >gi|239788244|dbj|BAH70810.1| ACYPI006688 [Acyrthosiphon pisum]
BT_B_G_ZJU_Unigene2917	gi|242247043|ref|NP_001156115.1|	2e-14	protein unc-50 homolog [Acyrthosiphon pisum] >gi|239791956|dbj|BAH72377.1| ACYPI002701 [Acyrthosiphon pisum]
BT_B_G_ZJU_Unigene2918	gi|156542987|ref|XP_001602994.1|	0	PREDICTED: mitochondrial Rho GTPase-like isoform 1 [Nasonia vitripennis] >gi|345493617|ref|XP_003427109.1| PREDICTED: mitochondrial Rho GTPase-like isoform 2 [Nasonia vitripennis]
BT_B_G_ZJU_Unigene2919	gi|328716789|ref|XP_001946016.2|	1e-131	PREDICTED: TBC1 domain family member CG11727-like [Acyrthosiphon pisum]
BT_B_G_ZJU_Unigene2920	gi|156541914|ref|XP_001599728.1|	2e-40	PREDICTED: UPF0139 membrane protein pMsmaA27-like [Nasonia vitripennis]
BT_B_G_ZJU_Unigene2922	gi|189234195|ref|XP_970345.2|	7e-68	PREDICTED: similar to Liprin-alpha CG11199-PA [Tribolium castaneum]
BT_B_G_ZJU_Unigene2923	gi|221103135|ref|XP_002168789.1|	1e-33	PREDICTED: hypothetical protein [Hydra magnipapillata]
BT_B_G_ZJU_Unigene2924	gi|357629461|gb|EHJ78215.1|	7e-147	HSP90 cochaperone CDC37-like proteinue [Danaus plexippus]
BT_B_G_ZJU_Unigene2925	gi|209882003|ref|XP_002142439.1|	6e-08	RNA recognition motif. family protein [Cryptosporidium muris RN66] >gi|209558045|gb|EEA08090.1| RNA recognition motif. family protein [Cryptosporidium muris RN66]
BT_B_G_ZJU_Unigene2927	gi|350426714|ref|XP_003494521.1|	5e-32	PREDICTED: proteasome activator complex subunit 3-like [Bombus impatiens]
BT_B_G_ZJU_Unigene2929	gi|383864417|ref|XP_003707675.1|	2e-104	PREDICTED: mediator of RNA polymerase II transcription subunit 19-like [Megachile rotundata]
BT_B_G_ZJU_Unigene2931	gi|345484547|ref|XP_003425066.1|	2e-79	PREDICTED: LOW QUALITY PROTEIN: peptidyl-prolyl cis-trans isomerase FKBP4-like [Nasonia vitripennis]
BT_B_G_ZJU_Unigene2933	gi|383859122|ref|XP_003705046.1|	1e-71	PREDICTED: uncharacterized protein LOC100874743 [Megachile rotundata]
BT_B_G_ZJU_Unigene2934	gi|158295326|ref|XP_316153.4|	0	AGAP006096-PA [Anopheles gambiae str. PEST] >gi|157015983|gb|EAA11282.4| AGAP006096-PA [Anopheles gambiae str. PEST]
BT_B_G_ZJU_Unigene2935	gi|270005667|gb|EFA02115.1|	1e-100	hypothetical protein TcasGA2_TC007761 [Tribolium castaneum]
BT_B_G_ZJU_Unigene2936	gi|242011684|ref|XP_002426577.1|	1e-63	Endoplasmic reticulum protein ERp29, putative [Pediculus humanus corporis] >gi|212510717|gb|EEB13839.1| Endoplasmic reticulum protein ERp29, putative [Pediculus humanus corporis]
BT_B_G_ZJU_Unigene2938	gi|91077212|ref|XP_973139.1|	2e-70	PREDICTED: similar to ribosomal protein S15e [Tribolium castaneum] >gi|270002056|gb|EEZ98503.1| hypothetical protein TcasGA2_TC001004 [Tribolium castaneum]
BT_B_G_ZJU_Unigene2939	gi|5729802|ref|NP_006692.1|	1e-78	thioredoxin-like protein 4A [Homo sapiens] >gi|13384656|ref|NP_079575.1| thioredoxin-like protein 4A isoform a [Mus musculus] >gi|386780898|ref|NP_001247795.1| thioredoxin-like protein 4A [Macaca mulatta] >gi|46577662|sp|P83876.1|TXN4A_HUMAN RecName: Full=Thioredoxin-like protein 4A; AltName: Full=DIM1 protein homolog; AltName: Full=Spliceosomal U5 snRNP-specific 15 kDa protein; AltName: Full=Thi…
BT_B_G_ZJU_Unigene2940	gi|345487116|ref|XP_001601669.2|	8e-157	PREDICTED: dolichyl-diphosphooligosaccharide--protein glycosyltransferase subunit 2-like [Nasonia vitripennis]
BT_B_G_ZJU_Unigene2943	gi|156554459|ref|XP_001601449.1|	6e-84	PREDICTED: aspartate aminotransferase, cytoplasmic-like [Nasonia vitripennis]
BT_B_G_ZJU_Unigene2944	gi|121543815|gb|ABM55572.1|	1e-88	putative ribosomal protein L11 [Maconellicoccus hirsutus]
BT_B_G_ZJU_Unigene2945	gi|260806789|ref|XP_002598266.1|	4e-17	hypothetical protein BRAFLDRAFT_194186 [Branchiostoma floridae] >gi|229283538|gb|EEN54278.1| hypothetical protein BRAFLDRAFT_194186 [Branchiostoma floridae]
BT_B_G_ZJU_Unigene2949	gi|67773378|gb|AAY81946.1|	8e-57	cysteine protease 8 [Paragonimus westermani]
BT_B_G_ZJU_Unigene2950	gi|242011359|ref|XP_002426420.1|	0	vacuolar ATP synthase subunit B, putative [Pediculus humanus corporis] >gi|212510519|gb|EEB13682.1| vacuolar ATP synthase subunit B, putative [Pediculus humanus corporis]
BT_B_G_ZJU_Unigene2952	gi|357618686|gb|EHJ71573.1|	9e-34	28S ribosomal protein S16, mitochondrial [Danaus plexippus]
BT_B_G_ZJU_Unigene2953	gi|114319093|gb|ABI63548.1|	4e-163	receptor for activated protein kinase C-like [Blattella germanica]
BT_B_G_ZJU_Unigene2955	gi|27447661|gb|AAO13691.1|AF146757_1	5e-83	alpha-amylase [Ceratitis capitata]
BT_B_G_ZJU_Unigene2957	gi|332376168|gb|AEE63224.1|	2e-100	unknown [Dendroctonus ponderosae]
BT_B_G_ZJU_Unigene2960	gi|242009038|ref|XP_002425300.1|	1e-108	DEAD box ATP-dependent RNA helicase, putative [Pediculus humanus corporis] >gi|212509065|gb|EEB12562.1| DEAD box ATP-dependent RNA helicase, putative [Pediculus humanus corporis]
BT_B_G_ZJU_Unigene2961	gi|260793442|ref|XP_002591721.1|	1e-75	hypothetical protein BRAFLDRAFT_80816 [Branchiostoma floridae] >gi|229276930|gb|EEN47732.1| hypothetical protein BRAFLDRAFT_80816 [Branchiostoma floridae]
BT_B_G_ZJU_Unigene2962	gi|350397142|ref|XP_003484783.1|	1e-92	PREDICTED: dihydropteridine reductase-like [Bombus impatiens]
BT_B_G_ZJU_Unigene2964	gi|307214261|gb|EFN89357.1|	1e-33	Probable 28S ribosomal protein S26, mitochondrial [Harpegnathos saltator]
BT_B_G_ZJU_Unigene2966	gi|389609409|dbj|BAM18316.1|	1e-90	conserved hypothetical protein [Papilio xuthus]
BT_B_G_ZJU_Unigene2968	gi|307208546|gb|EFN85885.1|	5e-13	LITAF-like protein [Harpegnathos saltator]
BT_B_G_ZJU_Unigene2969	gi|72065305|ref|XP_793273.1|	5e-10	PREDICTED: BRISC and BRCA1-A complex member 1-like [Strongylocentrotus purpuratus]
BT_B_G_ZJU_Unigene2970	gi|342359737|gb|AEL29512.1|	7e-08	amylase-related protein [Drosophila limingi]
BT_B_G_ZJU_Unigene2971	gi|383850124|ref|XP_003700667.1|	6e-36	PREDICTED: uncharacterized protein LOC100875329 [Megachile rotundata]
BT_B_G_ZJU_Unigene2974	gi|332026987|gb|EGI67083.1|	2e-10	hypothetical protein G5I_04238 [Acromyrmex echinatior]
BT_B_G_ZJU_Unigene2975	gi|189234539|ref|XP_973056.2|	0	PREDICTED: similar to AGAP001195-PA [Tribolium castaneum]
BT_B_G_ZJU_Unigene2978	gi|347971818|ref|XP_003436802.1|	1e-22	AGAP004397-PB [Anopheles gambiae str. PEST] >gi|333469043|gb|EGK97160.1| AGAP004397-PB [Anopheles gambiae str. PEST]
BT_B_G_ZJU_Unigene2979	gi|156548256|ref|XP_001607280.1|	2e-82	PREDICTED: myophilin-like [Nasonia vitripennis]
BT_B_G_ZJU_Unigene2981	gi|193638933|ref|XP_001950455.1|	2e-32	PREDICTED: hypothetical protein LOC100167645 [Acyrthosiphon pisum]
BT_B_G_ZJU_Unigene2982	gi|350418041|ref|XP_003491705.1|	1e-16	PREDICTED: hypothetical protein LOC100748259 [Bombus impatiens]
BT_B_G_ZJU_Unigene2989	gi|91089613|ref|XP_973169.1|	7e-60	PREDICTED: similar to CG8297 CG8297-PA [Tribolium castaneum] >gi|270011363|gb|EFA07811.1| hypothetical protein TcasGA2_TC005372 [Tribolium castaneum]
BT_B_G_ZJU_Unigene2991	gi|193688382|ref|XP_001948717.1|	1e-74	PREDICTED: hypothetical protein LOC100166578 [Acyrthosiphon pisum]
BT_B_G_ZJU_Unigene2993	gi|221057067|ref|XP_002259671.1|	1e-06	hypothetical protein, conserved in Plasmodium species [Plasmodium knowlesi strain H] >gi|193809743|emb|CAQ40445.1| hypothetical protein, conserved in Plasmodium species [Plasmodium knowlesi strain H]
BT_B_G_ZJU_Unigene2997	gi|321471341|gb|EFX82314.1|	1e-45	hypothetical protein DAPPUDRAFT_302577 [Daphnia pulex]
BT_B_G_ZJU_Unigene3001	gi|328706536|ref|XP_001944542.2|	4e-13	PREDICTED: multidrug resistance-associated protein 1-like [Acyrthosiphon pisum]
BT_B_G_ZJU_Unigene3002	gi|189239753|ref|XP_969432.2|	2e-42	PREDICTED: similar to Copia protein (Gag-int-pol protein) [Tribolium castaneum]
BT_B_G_ZJU_Unigene3006	gi|350400813|ref|XP_003485969.1|	1e-84	PREDICTED: ubiquitin-conjugating enzyme E2 S-like [Bombus impatiens]
BT_B_G_ZJU_Unigene3008	gi|94469210|gb|ABF18454.1|	2e-127	chloride intracellular channel 6-like protein [Aedes aegypti]
BT_B_G_ZJU_Unigene3012	gi|291415306|ref|XP_002723895.1|	1e-23	PREDICTED: hypothetical protein [Oryctolagus cuniculus]
BT_B_G_ZJU_Unigene3015	gi|156358531|ref|XP_001624571.1|	1e-09	predicted protein [Nematostella vectensis] >gi|156211360|gb|EDO32471.1| predicted protein [Nematostella vectensis]
BT_B_G_ZJU_Unigene3016	gi|332375857|gb|AEE63069.1|	6e-114	unknown [Dendroctonus ponderosae]
BT_B_G_ZJU_Unigene3028	gi|189236198|ref|XP_001811749.1|	1e-106	PREDICTED: similar to AGAP007920-PA [Tribolium castaneum]
BT_B_G_ZJU_Unigene3029	gi|328714574|ref|XP_001943811.2|	2e-61	PREDICTED: protein scribble homolog isoform 1 [Acyrthosiphon pisum]
BT_B_G_ZJU_Unigene3033	gi|91091136|ref|XP_970146.1|	2e-59	PREDICTED: similar to conserved hypothetical protein [Tribolium castaneum] >gi|270013132|gb|EFA09580.1| hypothetical protein TcasGA2_TC011695 [Tribolium castaneum]
BT_B_G_ZJU_Unigene3035	gi|291232093|ref|XP_002735980.1|	1e-06	PREDICTED: arginine/serine-rich coiled-coil 2-like [Saccoglossus kowalevskii]
BT_B_G_ZJU_Unigene3037	gi|332375138|gb|AEE62710.1|	3e-168	unknown [Dendroctonus ponderosae]
BT_B_G_ZJU_Unigene3038	gi|237874162|ref|NP_001153853.1|	3e-129	pentatricopeptide repeat domain 1 [Acyrthosiphon pisum]
BT_B_G_ZJU_Unigene3040	gi|170593687|ref|XP_001901595.1|	1e-08	CDK5RAP3-like protein [Brugia malayi]
BT_B_G_ZJU_Unigene3043	gi|221219156|gb|ACM08239.1|	1e-07	BolA-like protein 2 [Salmo salar]
BT_B_G_ZJU_Unigene3045	gi|328713005|ref|XP_003244970.1|	1e-89	PREDICTED: mitochondrial GTPase 1-like [Acyrthosiphon pisum]
BT_B_G_ZJU_Unigene3051	gi|383863538|ref|XP_003707237.1|	1e-61	PREDICTED: zinc finger RNA-binding protein-like [Megachile rotundata]
BT_B_G_ZJU_Unigene3052	gi|328722401|ref|XP_003247570.1|	1e-77	PREDICTED: KRAB-A domain-containing protein 2-like [Acyrthosiphon pisum]
BT_B_G_ZJU_Unigene3055	gi|156537994|ref|XP_001608195.1|	3e-23	PREDICTED: exocyst complex component 4-like [Nasonia vitripennis]
BT_B_G_ZJU_Unigene3057	gi|340711511|ref|XP_003394319.1|	2e-37	PREDICTED: deoxynucleotidyltransferase terminal-interacting protein 2-like [Bombus terrestris]
BT_B_G_ZJU_Unigene3064	gi|322801571|gb|EFZ22227.1|	8e-128	hypothetical protein SINV_08605 [Solenopsis invicta]
BT_B_G_ZJU_Unigene3065	gi|339240217|ref|XP_003376034.1|	2e-40	amidinotransferase family protein [Trichinella spiralis] >gi|316975272|gb|EFV58721.1| amidinotransferase family protein [Trichinella spiralis]
BT_B_G_ZJU_Unigene3067	gi|117935068|gb|AAN02439.2|AF297552_1	8e-57	circadian clock protein PERIOD [Blattella germanica]
BT_B_G_ZJU_Unigene3068	gi|383858573|ref|XP_003704775.1|	7e-89	PREDICTED: pre-mRNA-splicing factor SPF27-like [Megachile rotundata]
BT_B_G_ZJU_Unigene3069	gi|332025720|gb|EGI65878.1|	0	AP-2 complex subunit mu-1 [Acromyrmex echinatior]
BT_B_G_ZJU_Unigene3072	gi|346469271|gb|AEO34480.1|	1e-23	hypothetical protein [Amblyomma maculatum]
BT_B_G_ZJU_Unigene3073	gi|91081511|ref|XP_974643.1|	8e-81	PREDICTED: similar to synaptobrevin [Tribolium castaneum] >gi|270006153|gb|EFA02601.1| hypothetical protein TcasGA2_TC008320 [Tribolium castaneum]
BT_B_G_ZJU_Unigene3075	gi|322800613|gb|EFZ21582.1|	1e-06	hypothetical protein SINV_02755 [Solenopsis invicta]
BT_B_G_ZJU_Unigene3076	gi|325459340|gb|ADZ13687.1|	1e-15	secretory eggshell protein precursor [Clonorchis sinensis]
BT_B_G_ZJU_Unigene3078	gi|225710386|gb|ACO11039.1|	1e-70	S-phase kinase-associated protein 1 [Caligus rogercresseyi] >gi|225710690|gb|ACO11191.1| S-phase kinase-associated protein 1 [Caligus rogercresseyi] >gi|225714348|gb|ACO13020.1| S-phase kinase-associated protein 1 [Lepeophtheirus salmonis] >gi|225719430|gb|ACO15561.1| S-phase kinase-associated protein 1 [Caligus clemensi] >gi|290561056|gb|ADD37930.1| S-phase kinase-associated protein 1 [Lepeophth…
BT_B_G_ZJU_Unigene3079	gi|156542500|ref|XP_001600063.1|	1e-85	PREDICTED: sodium- and chloride-dependent GABA transporter ine-like [Nasonia vitripennis]
BT_B_G_ZJU_Unigene3080	gi|328778999|ref|XP_003249579.1|	5e-27	PREDICTED: RRP15-like protein-like [Apis mellifera]
BT_B_G_ZJU_Unigene3081	gi|91078940|ref|XP_973987.1|	9e-71	PREDICTED: similar to AGAP005556-PA [Tribolium castaneum] >gi|270003691|gb|EFA00139.1| hypothetical protein TcasGA2_TC002960 [Tribolium castaneum]
BT_B_G_ZJU_Unigene3082	gi|91090806|ref|XP_970749.1|	4e-180	PREDICTED: similar to ubiquitin-protein ligase [Tribolium castaneum] >gi|270013259|gb|EFA09707.1| hypothetical protein TcasGA2_TC011840 [Tribolium castaneum]
BT_B_G_ZJU_Unigene3084	gi|307177259|gb|EFN66437.1|	1e-89	Acyl-protein thioesterase 2 [Camponotus floridanus]
BT_B_G_ZJU_Unigene3085	gi|340727940|ref|XP_003402291.1|	1e-37	PREDICTED: LOW QUALITY PROTEIN: conserved oligomeric Golgi complex subunit 5-like [Bombus terrestris]
BT_B_G_ZJU_Unigene3086	gi|345485508|ref|XP_003425286.1|	1e-12	PREDICTED: hypothetical protein LOC100678274 [Nasonia vitripennis]
BT_B_G_ZJU_Unigene3087	gi|332374234|gb|AEE62258.1|	5e-105	unknown [Dendroctonus ponderosae]
BT_B_G_ZJU_Unigene3088	gi|91085959|ref|XP_971351.1|	6e-76	PREDICTED: similar to lethal (1) G0004 CG11738-PA [Tribolium castaneum] >gi|270010173|gb|EFA06621.1| hypothetical protein TcasGA2_TC009539 [Tribolium castaneum]
BT_B_G_ZJU_Unigene3089	gi|270010178|gb|EFA06626.1|	1e-95	hypothetical protein TcasGA2_TC009545 [Tribolium castaneum]
BT_B_G_ZJU_Unigene3090	gi|345493299|ref|XP_001605261.2|	7e-138	PREDICTED: hypothetical protein LOC100121651 [Nasonia vitripennis]
BT_B_G_ZJU_Unigene3094	gi|307203008|gb|EFN82224.1|	0	Probable 26S proteasome non-ATPase regulatory subunit 3 [Harpegnathos saltator]
BT_B_G_ZJU_Unigene3095	gi|307197735|gb|EFN78884.1|	4e-28	Pre-mRNA cleavage complex 2 protein Pcf11 [Harpegnathos saltator]
BT_B_G_ZJU_Unigene3096	gi|345481099|ref|XP_001606027.2|	3e-37	PREDICTED: host cell factor-like [Nasonia vitripennis]
BT_B_G_ZJU_Unigene3098	gi|229577161|ref|NP_001153316.1|	0	large subunit GTPase 1 homolog [Acyrthosiphon pisum]
BT_B_G_ZJU_Unigene3099	gi|340719054|ref|XP_003397972.1|	0	PREDICTED: hypothetical protein LOC100648868 [Bombus terrestris]
BT_B_G_ZJU_Unigene3100	gi|328709714|ref|XP_001947872.2|	0	PREDICTED: ATP-dependent helicase brm-like [Acyrthosiphon pisum]
BT_B_G_ZJU_Unigene3101	gi|193634134|ref|XP_001946711.1|	1e-135	PREDICTED: putative inorganic phosphate cotransporter-like isoform 1 [Acyrthosiphon pisum]
BT_B_G_ZJU_Unigene3102	gi|91090115|ref|XP_971111.1|	1e-50	PREDICTED: similar to tetraspanin D107 [Tribolium castaneum] >gi|270013737|gb|EFA10185.1| hypothetical protein TcasGA2_TC012377 [Tribolium castaneum]
BT_B_G_ZJU_Unigene3103	gi|242247219|ref|NP_001156146.1|	8e-37	U1 small nuclear ribonucleoprotein A-like [Acyrthosiphon pisum] >gi|239790514|dbj|BAH71814.1| ACYPI003668 [Acyrthosiphon pisum]
BT_B_G_ZJU_Unigene3104	gi|91092516|ref|XP_969661.1|	2e-24	PREDICTED: similar to CG14084 CG14084-PA [Tribolium castaneum] >gi|270012892|gb|EFA09340.1| hypothetical protein TcasGA2_TC001666 [Tribolium castaneum]
BT_B_G_ZJU_Unigene3106	gi|328705166|ref|XP_001945190.2|	0	PREDICTED: fatty acid synthase-like isoform 1 [Acyrthosiphon pisum]
BT_B_G_ZJU_Unigene3107	gi|345496456|ref|XP_001602380.2|	3e-125	PREDICTED: plexin domain-containing protein 2-like [Nasonia vitripennis]
BT_B_G_ZJU_Unigene3108	gi|270010871|gb|EFA07319.1|	4e-161	hypothetical protein TcasGA2_TC015912 [Tribolium castaneum]
BT_B_G_ZJU_Unigene3109	gi|357629435|gb|EHJ78201.1|	1e-105	hypothetical protein KGM_08401 [Danaus plexippus]
BT_B_G_ZJU_Unigene3110	gi|332027303|gb|EGI67387.1|	0	Nucleosome-remodeling factor subunit [Acromyrmex echinatior]
BT_B_G_ZJU_Unigene3111	gi|270011017|gb|EFA07465.1|	0	transitional endoplasmic reticulum ATPase TER94 [Tribolium castaneum]
BT_B_G_ZJU_Unigene3112	gi|328698278|ref|XP_001950238.2|	0	PREDICTED: adenylosuccinate synthetase-like [Acyrthosiphon pisum]
BT_B_G_ZJU_Unigene3114	gi|374634438|gb|AEZ54452.1|	1e-79	glutathione-S-transferase [Bemisia tabaci]
BT_B_G_ZJU_Unigene3115	gi|270013886|gb|EFA10334.1|	5e-07	hypothetical protein TcasGA2_TC012552 [Tribolium castaneum]
BT_B_G_ZJU_Unigene3116	gi|193704514|ref|XP_001944340.1|	2e-127	PREDICTED: hypothetical protein LOC100161931 [Acyrthosiphon pisum]
BT_B_G_ZJU_Unigene3117	gi|242025271|ref|XP_002433049.1|	8e-58	conserved hypothetical protein [Pediculus humanus corporis] >gi|212518565|gb|EEB20311.1| conserved hypothetical protein [Pediculus humanus corporis]
BT_B_G_ZJU_Unigene3118	gi|91093667|ref|XP_975936.1|	1e-141	PREDICTED: similar to acidic p0 ribosomal protein isoform 3 [Tribolium castaneum] >gi|270008063|gb|EFA04511.1| hypothetical protein TcasGA2_TC016306 [Tribolium castaneum]
BT_B_G_ZJU_Unigene3120	gi|380025547|ref|XP_003696532.1|	0	PREDICTED: importin-5 [Apis florea]
BT_B_G_ZJU_Unigene3121	gi|307187649|gb|EFN72621.1|	3e-70	Probable serine incorporator [Camponotus floridanus]
BT_B_G_ZJU_Unigene3122	gi|307210171|gb|EFN86844.1|	5e-173	Transmembrane protein 184B [Harpegnathos saltator]
BT_B_G_ZJU_Unigene3123	gi|94469048|gb|ABF18373.1|	2e-109	dolichyl-phosphate beta-glucosyltransferase [Aedes aegypti]
BT_B_G_ZJU_Unigene3124	gi|357622711|gb|EHJ74125.1|	7e-137	glycosyl hydrolase family 31 protein [Danaus plexippus]
BT_B_G_ZJU_Unigene3125	gi|328720391|ref|XP_001946129.2|	2e-31	PREDICTED: spectrin beta chain-like isoform 3 [Acyrthosiphon pisum]
BT_B_G_ZJU_Unigene3126	gi|332375296|gb|AEE62789.1|	4e-67	unknown [Dendroctonus ponderosae]
BT_B_G_ZJU_Unigene3127	gi|312374941|gb|EFR22400.1|	1e-88	hypothetical protein AND_15307 [Anopheles darlingi]
BT_B_G_ZJU_Unigene3128	gi|193594252|ref|XP_001949647.1|	0	PREDICTED: hypothetical protein LOC100168714 [Acyrthosiphon pisum]
BT_B_G_ZJU_Unigene3129	gi|242010636|ref|XP_002426068.1|	2e-36	conserved hypothetical protein [Pediculus humanus corporis] >gi|212510090|gb|EEB13330.1| conserved hypothetical protein [Pediculus humanus corporis]
BT_B_G_ZJU_Unigene3133	gi|350417586|ref|XP_003491494.1|	2e-12	PREDICTED: ubiquitin carboxyl-terminal hydrolase 30-like [Bombus impatiens]
BT_B_G_ZJU_Unigene3134	gi|242006225|ref|XP_002423954.1|	1e-20	conserved hypothetical protein [Pediculus humanus corporis] >gi|212507224|gb|EEB11216.1| conserved hypothetical protein [Pediculus humanus corporis]
BT_B_G_ZJU_Unigene3140	gi|328787163|ref|XP_625222.3|	1e-15	PREDICTED: hypothetical protein LOC552843 [Apis mellifera]
BT_B_G_ZJU_Unigene3141	gi|383855065|ref|XP_003703039.1|	5e-102	PREDICTED: alcohol dehydrogenase class-3-like [Megachile rotundata]
BT_B_G_ZJU_Unigene3142	gi|193666998|ref|XP_001945740.1|	2e-09	PREDICTED: ralA-binding protein 1-like [Acyrthosiphon pisum]
BT_B_G_ZJU_Unigene3144	gi|291231382|ref|XP_002735643.1|	8e-32	PREDICTED: KIAA0179-like [Saccoglossus kowalevskii]
BT_B_G_ZJU_Unigene3145	gi|22758848|gb|AAN05584.1|	4e-50	ribosomal protein L30 [Argopecten irradians]
BT_B_G_ZJU_Unigene3148	gi|383852230|ref|XP_003701631.1|	1e-41	PREDICTED: piggyBac transposable element-derived protein 4-like [Megachile rotundata]
BT_B_G_ZJU_Unigene3150	gi|340725880|ref|XP_003401293.1|	3e-15	PREDICTED: vacuolar protein sorting-associated protein 45-like [Bombus terrestris]
BT_B_G_ZJU_Unigene3151	gi|91085333|ref|XP_970254.1|	2e-38	PREDICTED: similar to AGAP001629-PA [Tribolium castaneum] >gi|270008427|gb|EFA04875.1| hypothetical protein TcasGA2_TC014933 [Tribolium castaneum]
BT_B_G_ZJU_Unigene3152	gi|157119769|ref|XP_001659497.1|	1e-35	hypothetical protein AaeL_AAEL008811 [Aedes aegypti] >gi|108875150|gb|EAT39375.1| conserved hypothetical protein [Aedes aegypti]
BT_B_G_ZJU_Unigene3153	gi|354479808|ref|XP_003502101.1|	5e-26	PREDICTED: magnesium-dependent phosphatase 1-like [Cricetulus griseus]
BT_B_G_ZJU_Unigene3159	gi|380024930|ref|XP_003696239.1|	3e-06	PREDICTED: sodium/potassium-transporting ATPase subunit alpha-like [Apis florea]
BT_B_G_ZJU_Unigene3160	gi|195566798|ref|XP_002106962.1|	4e-23	GD17187 [Drosophila simulans] >gi|194204359|gb|EDX17935.1| GD17187 [Drosophila simulans]
BT_B_G_ZJU_Unigene3161	gi|350539269|ref|NP_001232938.1|	1e-42	uncharacterized protein LOC100572680 [Acyrthosiphon pisum] >gi|239789537|dbj|BAH71386.1| ACYPI35400 [Acyrthosiphon pisum]
BT_B_G_ZJU_Unigene3167	gi|70909705|emb|CAJ17278.1|	2e-97	ribosomal protein L15e [Dascillus cervinus]
BT_B_G_ZJU_Unigene3169	gi|328698878|ref|XP_001944276.2|	3e-71	PREDICTED: UDP-glucuronosyltransferase 1-7-like [Acyrthosiphon pisum]
BT_B_G_ZJU_Unigene3170	gi|242023602|ref|XP_002432221.1|	8e-87	COP9 signalosome complex subunit 7A, putative [Pediculus humanus corporis] >gi|212517618|gb|EEB19483.1| COP9 signalosome complex subunit 7A, putative [Pediculus humanus corporis]
BT_B_G_ZJU_Unigene3172	gi|157115257|ref|XP_001658167.1|	2e-105	protein phosphatases pp1 regulatory subunit [Aedes aegypti] >gi|108883490|gb|EAT47715.1| protein phosphatases pp1 regulatory subunit [Aedes aegypti]
BT_B_G_ZJU_Unigene3174	gi|383857281|ref|XP_003704133.1|	1e-60	PREDICTED: eukaryotic translation initiation factor 2 subunit 2-like [Megachile rotundata]
BT_B_G_ZJU_Unigene3175	gi|270004660|gb|EFA01108.1|	8e-11	hypothetical protein TcasGA2_TC004033 [Tribolium castaneum]
BT_B_G_ZJU_Unigene3176	gi|328723523|ref|XP_003247864.1|	4e-18	PREDICTED: hypothetical protein LOC100571628 [Acyrthosiphon pisum]
BT_B_G_ZJU_Unigene3177	gi|156379071|ref|XP_001631282.1|	4e-24	predicted protein [Nematostella vectensis] >gi|156218320|gb|EDO39219.1| predicted protein [Nematostella vectensis]
BT_B_G_ZJU_Unigene3179	gi|260816638|ref|XP_002603195.1|	4e-46	hypothetical protein BRAFLDRAFT_115464 [Branchiostoma floridae] >gi|229288512|gb|EEN59206.1| hypothetical protein BRAFLDRAFT_115464 [Branchiostoma floridae]
BT_B_G_ZJU_Unigene3180	gi|274324145|ref|NP_001162111.1|	2e-50	28S ribosomal protein S17, mitochondrial-like [Acyrthosiphon pisum] >gi|239791473|dbj|BAH72197.1| ACYPI008968 [Acyrthosiphon pisum]
BT_B_G_ZJU_Unigene3183	gi|242005572|ref|XP_002423638.1|	7e-66	2-deoxyglucose-6-phosphate phosphatase, putative [Pediculus humanus corporis] >gi|212506798|gb|EEB10900.1| 2-deoxyglucose-6-phosphate phosphatase, putative [Pediculus humanus corporis]
BT_B_G_ZJU_Unigene3184	gi|322797134|gb|EFZ19388.1|	7e-70	hypothetical protein SINV_11142 [Solenopsis invicta]
BT_B_G_ZJU_Unigene3185	gi|389608227|dbj|BAM17725.1|	2e-74	ribosomal protein S18 [Papilio xuthus] >gi|389610859|dbj|BAM19040.1| ribosomal protein S18 [Papilio polytes]
BT_B_G_ZJU_Unigene3190	gi|307169885|gb|EFN62394.1|	3e-69	26S proteasome non-ATPase regulatory subunit 8 [Camponotus floridanus]
BT_B_G_ZJU_Unigene3191	gi|345485389|ref|XP_003425259.1|	0	PREDICTED: ATP-binding cassette sub-family B member 6, mitochondrial-like isoform 2 [Nasonia vitripennis] >gi|345485391|ref|XP_001605354.2| PREDICTED: ATP-binding cassette sub-family B member 6, mitochondrial-like isoform 1 [Nasonia vitripennis]
BT_B_G_ZJU_Unigene3196	gi|12597283|gb|AAG60014.1|	1e-42	alpha-amylase precursor [Drosophila yakuba]
BT_B_G_ZJU_Unigene3198	gi|242005728|ref|XP_002423714.1|	9e-104	Katanin p60 ATPase-containing subunit, putative [Pediculus humanus corporis] >gi|212506899|gb|EEB10976.1| Katanin p60 ATPase-containing subunit, putative [Pediculus humanus corporis]
BT_B_G_ZJU_Unigene3199	gi|242009016|ref|XP_002425289.1|	1e-55	vesicle transport V-snare protein vti1a, putative [Pediculus humanus corporis] >gi|212509054|gb|EEB12551.1| vesicle transport V-snare protein vti1a, putative [Pediculus humanus corporis]
BT_B_G_ZJU_Unigene3200	gi|307214938|gb|EFN89783.1|	1e-70	Integrator complex subunit 3 [Harpegnathos saltator]
BT_B_G_ZJU_Unigene3201	gi|240849124|ref|NP_001155525.1|	3e-60	39S ribosomal protein L15, mitochondrial-like [Acyrthosiphon pisum] >gi|239789736|dbj|BAH71471.1| ACYPI003384 [Acyrthosiphon pisum]
BT_B_G_ZJU_Unigene3202	gi|328788490|ref|XP_395073.3|	1e-57	PREDICTED: digestive organ expansion factor homolog [Apis mellifera]
BT_B_G_ZJU_Unigene3203	gi|350536967|ref|NP_001233119.1|	4e-123	uncharacterized protein LOC100162809 [Acyrthosiphon pisum] >gi|239789199|dbj|BAH71239.1| ACYPI003934 [Acyrthosiphon pisum]
BT_B_G_ZJU_Unigene3204	gi|357624104|gb|EHJ75000.1|	0	hypothetical protein KGM_18742 [Danaus plexippus]
BT_B_G_ZJU_Unigene3205	gi|291461573|dbj|BAI83421.1|	1e-84	sugar transporter 7 [Nilaparvata lugens]
BT_B_G_ZJU_Unigene3206	gi|389609001|dbj|BAM18112.1|	0	helicase [Papilio xuthus]
BT_B_G_ZJU_Unigene3207	gi|328784399|ref|XP_392650.4|	0	PREDICTED: mitogen-activated protein kinase kinase kinase 4 [Apis mellifera]
BT_B_G_ZJU_Unigene3208	gi|242014017|ref|XP_002427695.1|	0	cytoplasmic polyadenylation element binding protein, putative [Pediculus humanus corporis] >gi|212512125|gb|EEB14957.1| cytoplasmic polyadenylation element binding protein, putative [Pediculus humanus corporis]
BT_B_G_ZJU_Unigene3209	gi|328709738|ref|XP_003244058.1|	9e-09	PREDICTED: hypothetical protein LOC100575822 [Acyrthosiphon pisum]
BT_B_G_ZJU_Unigene3210	gi|158293345|ref|XP_557743.2|	0	AGAP008604-PA [Anopheles gambiae str. PEST] >gi|157016660|gb|EAL40245.2| AGAP008604-PA [Anopheles gambiae str. PEST]
BT_B_G_ZJU_Unigene3211	gi|291461571|dbj|BAI83420.1|	7e-128	sugar transporter 6 [Nilaparvata lugens]
BT_B_G_ZJU_Unigene3212	gi|158288232|ref|XP_310116.4|	5e-08	AGAP010623-PA [Anopheles gambiae str. PEST] >gi|157019225|gb|EAA05835.4| AGAP010623-PA [Anopheles gambiae str. PEST]
BT_B_G_ZJU_Unigene3213	gi|383849439|ref|XP_003700352.1|	5e-123	PREDICTED: F-actin-capping protein subunit alpha-like [Megachile rotundata]
BT_B_G_ZJU_Unigene3214	gi|383847420|ref|XP_003699352.1|	1e-19	PREDICTED: uncharacterized protein LOC100875697 [Megachile rotundata]
BT_B_G_ZJU_Unigene3215	gi|270001855|gb|EEZ98302.1|	1e-15	hypothetical protein TcasGA2_TC000755 [Tribolium castaneum]
BT_B_G_ZJU_Unigene3216	gi|301609535|ref|XP_002934335.1|	3e-09	PREDICTED: hypothetical protein LOC100101753 [Xenopus (Silurana) tropicalis]
BT_B_G_ZJU_Unigene3218	gi|291461573|dbj|BAI83421.1|	3e-23	sugar transporter 7 [Nilaparvata lugens]
BT_B_G_ZJU_Unigene3221	gi|242023622|ref|XP_002432231.1|	5e-105	uv excision repair protein rad23, putative [Pediculus humanus corporis] >gi|212517628|gb|EEB19493.1| uv excision repair protein rad23, putative [Pediculus humanus corporis]
BT_B_G_ZJU_Unigene3225	gi|91077074|ref|XP_969460.1|	7e-63	PREDICTED: similar to CG3823 CG3823-PA [Tribolium castaneum] >gi|270001735|gb|EEZ98182.1| hypothetical protein TcasGA2_TC000611 [Tribolium castaneum]
BT_B_G_ZJU_Unigene3226	gi|328702403|ref|XP_001952092.2|	0	PREDICTED: myosin heavy chain, muscle isoform 1 [Acyrthosiphon pisum]
BT_B_G_ZJU_Unigene3230	gi|318054254|ref|NP_001187796.1|	2e-47	dynactin subunit 6 [Ictalurus punctatus] >gi|308323993|gb|ADO29132.1| dynactin subunit 6 [Ictalurus punctatus]
BT_B_G_ZJU_Unigene3231	gi|307204502|gb|EFN83182.1|	2e-61	Mediator of RNA polymerase II transcription subunit 10 [Harpegnathos saltator]
BT_B_G_ZJU_Unigene3232	gi|91090384|ref|XP_969497.1|	4e-92	PREDICTED: similar to 6-phosphofructo-2-kinase/fructose-2,6-bisphosphatase short form [Tribolium castaneum]
BT_B_G_ZJU_Unigene3233	gi|328702455|ref|XP_003241907.1|	4e-16	PREDICTED: ribosomal protein 63, mitochondrial-like [Acyrthosiphon pisum]
BT_B_G_ZJU_Unigene3236	gi|357604127|gb|EHJ64054.1|	1e-39	mitochondria-associated granulocyte macrophage CSF signaling molecule [Danaus plexippus]
BT_B_G_ZJU_Unigene3237	gi|125832558|ref|XP_001332889.1|	2e-06	PREDICTED: hypothetical protein LOC793178 [Danio rerio]
BT_B_G_ZJU_Unigene3239	gi|350398516|ref|XP_003485217.1|	1e-67	PREDICTED: mps one binder kinase activator-like 2-like [Bombus impatiens]
BT_B_G_ZJU_Unigene3240	gi|91078216|ref|XP_969175.1|	4e-35	PREDICTED: similar to surfeit 4-like protein [Tribolium castaneum] >gi|270001352|gb|EEZ97799.1| hypothetical protein TcasGA2_TC000161 [Tribolium castaneum]
BT_B_G_ZJU_Unigene3242	gi|326676493|ref|XP_689690.3|	3e-41	PREDICTED: zinc finger protein 845-like [Danio rerio]
BT_B_G_ZJU_Unigene3243	gi|157111765|ref|XP_001651717.1|	4e-15	NADH-ubiquinone oxidoreductase subunit B14.5b [Aedes aegypti] >gi|108878295|gb|EAT42520.1| NADH-ubiquinone oxidoreductase subunit B14.5b [Aedes aegypti]
BT_B_G_ZJU_Unigene3244	gi|91078870|ref|XP_972519.1|	1e-74	PREDICTED: similar to AGAP012154-PA [Tribolium castaneum]
BT_B_G_ZJU_Unigene3246	gi|195130060|ref|XP_002009472.1|	4e-48	GI15367 [Drosophila mojavensis] >gi|193907922|gb|EDW06789.1| GI15367 [Drosophila mojavensis]
BT_B_G_ZJU_Unigene3248	gi|242015204|ref|XP_002428263.1|	3e-61	xaa-pro aminopeptidase, putative [Pediculus humanus corporis] >gi|212512827|gb|EEB15525.1| xaa-pro aminopeptidase, putative [Pediculus humanus corporis]
BT_B_G_ZJU_Unigene3249	gi|383861972|ref|XP_003706458.1|	1e-76	PREDICTED: signal peptidase complex subunit 3-like [Megachile rotundata]
BT_B_G_ZJU_Unigene3250	gi|91086139|ref|XP_968980.1|	2e-17	PREDICTED: similar to AGAP008073-PA [Tribolium castaneum]
BT_B_G_ZJU_Unigene3251	gi|242007634|ref|XP_002424638.1|	3e-93	protein C20orf11, putative [Pediculus humanus corporis] >gi|212508104|gb|EEB11900.1| protein C20orf11, putative [Pediculus humanus corporis]
BT_B_G_ZJU_Unigene3252	gi|350417944|ref|XP_003491657.1|	9e-157	PREDICTED: FACT complex subunit spt16-like [Bombus impatiens]
BT_B_G_ZJU_Unigene3254	gi|157122829|ref|XP_001659934.1|	1e-45	carbonic anhydrase II, putative [Aedes aegypti] >gi|108874595|gb|EAT38820.1| carbonic anhydrase II, putative [Aedes aegypti]
BT_B_G_ZJU_Unigene3255	gi|326676493|ref|XP_689690.3|	2e-20	PREDICTED: zinc finger protein 845-like [Danio rerio]
BT_B_G_ZJU_Unigene3256	gi|193610443|ref|XP_001952640.1|	4e-71	PREDICTED: facilitated trehalose transporter Tret1-like [Acyrthosiphon pisum]
BT_B_G_ZJU_Unigene3257	gi|321472365|gb|EFX83335.1|	5e-13	hypothetical protein DAPPUDRAFT_301871 [Daphnia pulex]
BT_B_G_ZJU_Unigene3258	gi|193632005|ref|XP_001947237.1|	0	PREDICTED: probable glutamine-dependent NAD(+) synthetase-like isoform 2 [Acyrthosiphon pisum] >gi|193632007|ref|XP_001947194.1| PREDICTED: probable glutamine-dependent NAD(+) synthetase-like isoform 1 [Acyrthosiphon pisum] >gi|328716267|ref|XP_003245881.1| PREDICTED: probable glutamine-dependent NAD(+) synthetase-like [Acyrthosiphon pisum]
BT_B_G_ZJU_Unigene3259	gi|340721148|ref|XP_003398987.1|	0	PREDICTED: 26S protease regulatory subunit 8-like [Bombus terrestris] >gi|350399415|ref|XP_003485515.1| PREDICTED: 26S protease regulatory subunit 8-like [Bombus impatiens]
BT_B_G_ZJU_Unigene3260	gi|383865283|ref|XP_003708104.1|	5e-57	PREDICTED: succinate dehydrogenase [ubiquinone] iron-sulfur subunit, mitochondrial-like [Megachile rotundata]
BT_B_G_ZJU_Unigene3261	gi|357606807|gb|EHJ65227.1|	1e-14	putative NADH:ubiquinone dehydrogenase [Danaus plexippus]
BT_B_G_ZJU_Unigene3262	gi|242019416|ref|XP_002430157.1|	0	minifly protein, putative [Pediculus humanus corporis] >gi|212515248|gb|EEB17419.1| minifly protein, putative [Pediculus humanus corporis]
BT_B_G_ZJU_Unigene3264	gi|187175309|ref|NP_001119671.1|	1e-17	stunted-like isoform A [Acyrthosiphon pisum]
BT_B_G_ZJU_Unigene3265	gi|350424173|ref|XP_003493711.1|	1e-159	PREDICTED: probable pyruvate dehydrogenase E1 component subunit alpha, mitochondrial-like isoform 1 [Bombus impatiens]
BT_B_G_ZJU_Unigene3266	gi|240849643|ref|NP_001155867.1|	5e-12	translocase of outer mitochondrial membrane 7 homolog [Nasonia vitripennis]
BT_B_G_ZJU_Unigene3267	gi|110456545|gb|ABG74722.1|	1e-38	cytochrome c oxidase polypeptide IV-like protein, partial [Diaphorina citri]
BT_B_G_ZJU_Unigene3269	gi|340714337|ref|XP_003395686.1|	0	PREDICTED: ubiquitin carboxyl-terminal hydrolase 5-like isoform 1 [Bombus terrestris]
BT_B_G_ZJU_Unigene3270	gi|198474918|ref|XP_001356862.2|	1e-47	GA21696 [Drosophila pseudoobscura pseudoobscura] >gi|198138604|gb|EAL33928.2| GA21696 [Drosophila pseudoobscura pseudoobscura]
BT_B_G_ZJU_Unigene3271	gi|359843272|gb|AEV89771.1|	2e-114	proteasome subunit alpha [Schistocerca gregaria]
BT_B_G_ZJU_Unigene3272	gi|91079086|ref|XP_975269.1|	4e-24	PREDICTED: hypothetical protein [Tribolium castaneum] >gi|270004207|gb|EFA00655.1| hypothetical protein TcasGA2_TC003531 [Tribolium castaneum]
BT_B_G_ZJU_Unigene3275	gi|395814868|ref|XP_003780961.1|	8e-09	PREDICTED: ras-related protein Rab-6A isoform 2 [Otolemur garnettii]
BT_B_G_ZJU_Unigene3276	gi|347365176|gb|AEO89448.1|	5e-135	sucrase [Nilaparvata lugens]
BT_B_G_ZJU_Unigene3278	gi|289742649|gb|ADD20072.1|	2e-60	phosphoenolpyruvate carboxykinase [Glossina morsitans morsitans]
BT_B_G_ZJU_Unigene3281	gi|380024880|ref|XP_003696217.1|	1e-41	PREDICTED: calcium-independent protein kinase C-like isoform 2 [Apis florea]
BT_B_G_ZJU_Unigene3285	gi|322798585|gb|EFZ20189.1|	0	hypothetical protein SINV_01813 [Solenopsis invicta]
BT_B_G_ZJU_Unigene3286	gi|240848945|ref|NP_001155682.1|	4e-36	39S ribosomal protein L18, mitochondrial [Acyrthosiphon pisum] >gi|239791777|dbj|BAH72310.1| ACYPI006860 [Acyrthosiphon pisum]
BT_B_G_ZJU_Unigene3287	gi|345490872|ref|XP_003426484.1|	1e-116	PREDICTED: protein phosphatase PP2A 55 kDa regulatory subunit-like isoform 4 [Nasonia vitripennis]
BT_B_G_ZJU_Unigene3288	gi|312385196|gb|EFR29752.1|	3e-51	hypothetical protein AND_01049 [Anopheles darlingi]
BT_B_G_ZJU_Unigene3289	gi|242010659|ref|XP_002426078.1|	7e-26	conserved hypothetical protein [Pediculus humanus corporis] >gi|212510106|gb|EEB13340.1| conserved hypothetical protein [Pediculus humanus corporis]
BT_B_G_ZJU_Unigene3291	gi|357622992|gb|EHJ74323.1|	5e-129	putative Nucleolar GTP-binding protein [Danaus plexippus]
BT_B_G_ZJU_Unigene3294	gi|345494466|ref|XP_003427298.1|	5e-81	PREDICTED: peptidyl-prolyl cis-trans isomerase B-like [Nasonia vitripennis]
BT_B_G_ZJU_Unigene3296	gi|91078028|ref|XP_970713.1|	4e-128	PREDICTED: similar to sulfide quinone reductase [Tribolium castaneum] >gi|270002305|gb|EEZ98752.1| hypothetical protein TcasGA2_TC001316 [Tribolium castaneum]
BT_B_G_ZJU_Unigene3298	gi|345483324|ref|XP_003424792.1|	1e-70	PREDICTED: venom serine carboxypeptidase-like isoform 2 [Nasonia vitripennis]
BT_B_G_ZJU_Unigene3299	gi|383857644|ref|XP_003704314.1|	1e-113	PREDICTED: venom serine carboxypeptidase-like [Megachile rotundata]
BT_B_G_ZJU_Unigene3300	gi|383852418|ref|XP_003701725.1|	3e-133	PREDICTED: annexin-B9-like [Megachile rotundata]
BT_B_G_ZJU_Unigene3301	gi|383852418|ref|XP_003701725.1|	6e-129	PREDICTED: annexin-B9-like [Megachile rotundata]
BT_B_G_ZJU_Unigene3302	gi|357613321|gb|EHJ68432.1|	1e-31	hypothetical protein KGM_22037 [Danaus plexippus]
BT_B_G_ZJU_Unigene3303	gi|359843258|gb|AEV89764.1|	0	catalase, partial [Schistocerca gregaria]
BT_B_G_ZJU_Unigene3304	gi|242014664|ref|XP_002428005.1|	5e-50	YY1-associated factor, putative [Pediculus humanus corporis] >gi|212512524|gb|EEB15267.1| YY1-associated factor, putative [Pediculus humanus corporis]
BT_B_G_ZJU_Unigene3305	gi|339265053|ref|XP_003366348.1|	1e-28	conserved hypothetical protein [Trichinella spiralis] >gi|316958438|gb|EFV47377.1| conserved hypothetical protein [Trichinella spiralis]
BT_B_G_ZJU_Unigene3306	gi|193594137|ref|XP_001952759.1|	1e-43	PREDICTED: transmembrane protein 170A-like [Acyrthosiphon pisum]
BT_B_G_ZJU_Unigene3307	gi|328779115|ref|XP_395210.2|	3e-79	PREDICTED: transcription initiation factor TFIID subunit 8-like [Apis mellifera]
BT_B_G_ZJU_Unigene3308	gi|346468797|gb|AEO34243.1|	2e-74	hypothetical protein [Amblyomma maculatum]
BT_B_G_ZJU_Unigene3309	gi|240849097|ref|NP_001155822.1|	2e-25	39S ribosomal protein L27, mitochondrial [Acyrthosiphon pisum] >gi|239792997|dbj|BAH72768.1| ACYPI009921 [Acyrthosiphon pisum]
BT_B_G_ZJU_Unigene3310	gi|346470237|gb|AEO34963.1|	9e-28	hypothetical protein [Amblyomma maculatum]
BT_B_G_ZJU_Unigene3311	gi|380020092|ref|XP_003693930.1|	3e-126	PREDICTED: LOW QUALITY PROTEIN: RNA polymerase II elongation factor ELL2-like [Apis florea]
BT_B_G_ZJU_Unigene3312	gi|339896229|gb|AEK21800.1|	4e-46	cytochrome P450 [Bemisia tabaci]
BT_B_G_ZJU_Unigene3314	gi|193693026|ref|XP_001949990.1|	2e-42	PREDICTED: alpha-tocopherol transfer protein-like [Acyrthosiphon pisum]
BT_B_G_ZJU_Unigene3317	gi|332018047|gb|EGI58672.1|	0	Transmembrane 9 superfamily member 2 [Acromyrmex echinatior]
BT_B_G_ZJU_Unigene3318	gi|383847464|ref|XP_003699373.1|	4e-162	PREDICTED: mitochondrial import inner membrane translocase subunit TIM44-like [Megachile rotundata]
BT_B_G_ZJU_Unigene3320	gi|328791088|ref|XP_392731.3|	3e-156	PREDICTED: synaptic vesicle membrane protein VAT-1 homolog-like [Apis mellifera] >gi|380025391|ref|XP_003696458.1| PREDICTED: synaptic vesicle membrane protein VAT-1 homolog-like [Apis florea]
BT_B_G_ZJU_Unigene3323	gi|91087949|ref|XP_972541.1|	5e-06	PREDICTED: similar to conserved hypothetical protein [Tribolium castaneum] >gi|270012034|gb|EFA08482.1| hypothetical protein TcasGA2_TC006133 [Tribolium castaneum]
BT_B_G_ZJU_Unigene3324	gi|270008051|gb|EFA04499.1|	9e-42	hypothetical protein TcasGA2_TC014807 [Tribolium castaneum]
BT_B_G_ZJU_Unigene3326	gi|193664529|ref|XP_001945226.1|	1e-45	PREDICTED: glucose dehydrogenase [acceptor]-like [Acyrthosiphon pisum]
BT_B_G_ZJU_Unigene3327	gi|300487873|gb|ACT68012.1|	4e-16	cytochrome P450 CYP6CX1v1 [Bemisia tabaci]
BT_B_G_ZJU_Unigene3330	gi|195037889|ref|XP_001990393.1|	2e-11	GH19322 [Drosophila grimshawi] >gi|193894589|gb|EDV93455.1| GH19322 [Drosophila grimshawi]
BT_B_G_ZJU_Unigene3332	gi|357625874|gb|EHJ76163.1|	8e-12	hypothetical protein KGM_07910 [Danaus plexippus]
BT_B_G_ZJU_Unigene3337	gi|380017504|ref|XP_003692695.1|	1e-10	PREDICTED: venom serine carboxypeptidase-like [Apis florea]
BT_B_G_ZJU_Unigene3338	gi|193591688|ref|XP_001942741.1|	2e-10	PREDICTED: NADH-ubiquinone oxidoreductase 75 kDa subunit, mitochondrial-like [Acyrthosiphon pisum]
BT_B_G_ZJU_Unigene3339	gi|350423434|ref|XP_003493481.1|	3e-29	PREDICTED: hypothetical protein LOC100743997 [Bombus impatiens]
BT_B_G_ZJU_Unigene3341	gi|349805845|gb|AEQ18395.1|	7e-07	putative comm domain containing 8 [Hymenochirus curtipes]
BT_B_G_ZJU_Unigene3342	gi|328719233|ref|XP_001945831.2|	1e-68	PREDICTED: serine/threonine-protein phosphatase 2B catalytic subunit 3-like [Acyrthosiphon pisum]
BT_B_G_ZJU_Unigene3344	gi|345488083|ref|XP_003425831.1|	4e-58	PREDICTED: dynamin-like isoform 2 [Nasonia vitripennis]
BT_B_G_ZJU_Unigene3351	gi|91094747|ref|XP_971437.1|	7e-98	PREDICTED: similar to s-adenosyl-methyl transferase mraw [Tribolium castaneum] >gi|270010790|gb|EFA07238.1| hypothetical protein TcasGA2_TC010595 [Tribolium castaneum]
BT_B_G_ZJU_Unigene3352	gi|156550269|ref|XP_001602692.1|	8e-30	PREDICTED: acylglycerol kinase, mitochondrial-like [Nasonia vitripennis]
BT_B_G_ZJU_Unigene3355	gi|91092518|ref|XP_969733.1|	4e-25	PREDICTED: similar to NHL (ring finger b-box coiled coil) domain containing family member (nhl-3) [Tribolium castaneum] >gi|270012903|gb|EFA09351.1| hypothetical protein TcasGA2_TC001677 [Tribolium castaneum]
BT_B_G_ZJU_Unigene3356	gi|242019732|ref|XP_002430313.1|	6e-06	60S ribosomal protein L7, putative [Pediculus humanus corporis] >gi|212515428|gb|EEB17575.1| 60S ribosomal protein L7, putative [Pediculus humanus corporis]
BT_B_G_ZJU_Unigene3358	gi|123459136|ref|XP_001316601.1|	4e-06	F/Y-rich N-terminus family protein [Trichomonas vaginalis G3] >gi|121899312|gb|EAY04378.1| F/Y-rich N-terminus family protein [Trichomonas vaginalis G3]
BT_B_G_ZJU_Unigene3360	gi|345485482|ref|XP_001606190.2|	6e-06	PREDICTED: nuclear protein localization protein 4 homolog [Nasonia vitripennis]
BT_B_G_ZJU_Unigene3362	gi|345479919|ref|XP_001607443.2|	5e-06	PREDICTED: hypothetical protein LOC100123740 [Nasonia vitripennis]
BT_B_G_ZJU_Unigene3364	gi|242246997|ref|NP_001156315.1|	2e-67	ryanodine receptor-like [Acyrthosiphon pisum] >gi|239790070|dbj|BAH71620.1| ACYPI010034 [Acyrthosiphon pisum]
BT_B_G_ZJU_Unigene3366	gi|240849523|ref|NP_001155734.1|	1e-25	solute carrier family 25 member 35-like [Acyrthosiphon pisum] >gi|239788828|dbj|BAH71075.1| ACYPI007990 [Acyrthosiphon pisum]
BT_B_G_ZJU_Unigene3371	gi|350413109|ref|XP_003489882.1|	0	PREDICTED: dystrophin, isoforms A/C/F/G/H-like isoform 2 [Bombus impatiens]
BT_B_G_ZJU_Unigene3374	gi|242023765|ref|XP_002432301.1|	7e-11	dual specificity protein kinase CLK2, putative [Pediculus humanus corporis] >gi|212517724|gb|EEB19563.1| dual specificity protein kinase CLK2, putative [Pediculus humanus corporis]
BT_B_G_ZJU_Unigene3377	gi|357619503|gb|EHJ72048.1|	1e-74	putative cyclophilin-10 [Danaus plexippus]
BT_B_G_ZJU_Unigene3382	gi|195048918|ref|XP_001992616.1|	2e-102	GH24109 [Drosophila grimshawi] >gi|193893457|gb|EDV92323.1| GH24109 [Drosophila grimshawi]
BT_B_G_ZJU_Unigene3384	gi|321461201|gb|EFX72235.1|	2e-28	hypothetical protein DAPPUDRAFT_231461 [Daphnia pulex]
BT_B_G_ZJU_Unigene3386	gi|156406785|ref|XP_001641225.1|	6e-47	predicted protein [Nematostella vectensis] >gi|156228363|gb|EDO49162.1| predicted protein [Nematostella vectensis]
BT_B_G_ZJU_Unigene3391	gi|145539181|ref|XP_001455285.1|	1e-06	hypothetical protein [Paramecium tetraurelia strain d4-2] >gi|124423084|emb|CAK87888.1| unnamed protein product [Paramecium tetraurelia]
BT_B_G_ZJU_Unigene3393	gi|328710292|ref|XP_001942770.2|	2e-137	PREDICTED: transmembrane protein 120 homolog [Acyrthosiphon pisum]
BT_B_G_ZJU_Unigene3394	gi|242020915|ref|XP_002430896.1|	8e-30	Tuftelin-interacting protein, putative [Pediculus humanus corporis] >gi|212516107|gb|EEB18158.1| Tuftelin-interacting protein, putative [Pediculus humanus corporis]
BT_B_G_ZJU_Unigene3396	gi|270014704|gb|EFA11152.1|	1e-55	hypothetical protein TcasGA2_TC004756 [Tribolium castaneum]
BT_B_G_ZJU_Unigene3398	gi|389613321|dbj|BAM20019.1|	1e-46	homolog of RecQ, partial [Papilio xuthus]
BT_B_G_ZJU_Unigene3400	gi|328709446|ref|XP_001950389.2|	9e-50	PREDICTED: fasciculation and elongation protein zeta-2-like [Acyrthosiphon pisum]
BT_B_G_ZJU_Unigene3415	gi|242003519|ref|XP_002422761.1|	4e-52	DNA-directed RNA polymerase II subunit J, putative [Pediculus humanus corporis] >gi|212505604|gb|EEB10023.1| DNA-directed RNA polymerase II subunit J, putative [Pediculus humanus corporis]
BT_B_G_ZJU_Unigene3416	gi|350409711|ref|XP_003488822.1|	7e-86	PREDICTED: F-box/WD repeat-containing protein 5-like [Bombus impatiens]
BT_B_G_ZJU_Unigene3417	gi|240849489|ref|NP_001155485.1|	4e-45	myofilin isoform b [Acyrthosiphon pisum] >gi|253735725|ref|NP_001156710.1| myofilin isoform b [Acyrthosiphon pisum] >gi|239793567|dbj|BAH72895.1| ACYPI002609 [Acyrthosiphon pisum]
BT_B_G_ZJU_Unigene3418	gi|350396433|ref|XP_003484550.1|	0	PREDICTED: RNA polymerase-associated protein CTR9 homolog [Bombus impatiens]
BT_B_G_ZJU_Unigene3420	gi|270006182|gb|EFA02630.1|	1e-22	hypothetical protein TcasGA2_TC008350 [Tribolium castaneum]
BT_B_G_ZJU_Unigene3421	gi|328715901|ref|XP_001944617.2|	0	PREDICTED: probable phospholipid-transporting ATPase IIB-like [Acyrthosiphon pisum]
BT_B_G_ZJU_Unigene3422	gi|170059692|ref|XP_001865472.1|	3e-115	NADH-ubiquinone oxidoreductase 39 kda subunit [Culex quinquefasciatus] >gi|167878361|gb|EDS41744.1| NADH-ubiquinone oxidoreductase 39 kda subunit [Culex quinquefasciatus]
BT_B_G_ZJU_Unigene3424	gi|237820631|ref|NP_001153783.1|	6e-105	Rab-protein 14 [Tribolium castaneum]
BT_B_G_ZJU_Unigene3425	gi|307184678|gb|EFN71007.1|	3e-173	Carnitine O-palmitoyltransferase I, liver isoform [Camponotus floridanus]
BT_B_G_ZJU_Unigene3428	gi|112982906|ref|NP_001036922.1|	7e-76	MAP kinse-ERK kinase [Bombyx mori] >gi|77799294|dbj|BAE46742.1| MAP kinse-ERK kinase [Bombyx mori]
BT_B_G_ZJU_Unigene3429	gi|346466279|gb|AEO32984.1|	5e-50	hypothetical protein [Amblyomma maculatum]
BT_B_G_ZJU_Unigene3430	gi|307167634|gb|EFN61158.1|	1e-32	Zinc finger protein on ecdysone puffs [Camponotus floridanus]
BT_B_G_ZJU_Unigene3431	gi|350401320|ref|XP_003486117.1|	1e-53	PREDICTED: paired amphipathic helix protein Sin3b-like [Bombus impatiens]
BT_B_G_ZJU_Unigene3432	gi|240849143|ref|NP_001155731.1|	4e-39	28S ribosomal protein S10, mitochondrial [Acyrthosiphon pisum] >gi|239791178|dbj|BAH72091.1| ACYPI007817 [Acyrthosiphon pisum]
BT_B_G_ZJU_Unigene3433	gi|380025768|ref|XP_003696640.1|	5e-16	PREDICTED: uncharacterized protein LOC100869759 [Apis florea]
BT_B_G_ZJU_Unigene3434	gi|307209206|gb|EFN86313.1|	2e-09	Cell division cycle 2-like protein kinase 5 [Harpegnathos saltator]
BT_B_G_ZJU_Unigene3435	gi|189235593|ref|XP_968272.2|	4e-51	PREDICTED: similar to short-chain dehydrogenase [Tribolium castaneum]
BT_B_G_ZJU_Unigene3436	gi|195117584|ref|XP_002003327.1|	1e-73	GI23110 [Drosophila mojavensis] >gi|193913902|gb|EDW12769.1| GI23110 [Drosophila mojavensis]
BT_B_G_ZJU_Unigene3437	gi|307167667|gb|EFN61170.1|	8e-104	40S ribosomal protein S5 [Camponotus floridanus]
BT_B_G_ZJU_Unigene3438	gi|307180246|gb|EFN68279.1|	7e-25	Transmembrane protein 60 [Camponotus floridanus]
BT_B_G_ZJU_Unigene3441	gi|383861059|ref|XP_003706004.1|	6e-149	PREDICTED: poly(U)-binding-splicing factor half pint-like [Megachile rotundata]
BT_B_G_ZJU_Unigene3442	gi|322799508|gb|EFZ20816.1|	6e-60	hypothetical protein SINV_08134 [Solenopsis invicta]
BT_B_G_ZJU_Unigene3443	gi|48762476|dbj|BAD23809.1|	3e-47	cathepsin B-S [Tuberaphis styraci] >gi|204022069|dbj|BAG71132.1| cathepsin B-S1 [Tuberaphis styraci]
BT_B_G_ZJU_Unigene3444	gi|348542596|ref|XP_003458770.1|	1e-63	PREDICTED: NIF3-like protein 1-like [Oreochromis niloticus]
BT_B_G_ZJU_Unigene3445	gi|307203822|gb|EFN82758.1|	4e-12	hypothetical protein EAI_01915 [Harpegnathos saltator]
BT_B_G_ZJU_Unigene3447	gi|195032803|ref|XP_001988564.1|	1e-52	GH11232 [Drosophila grimshawi] >gi|195088011|ref|XP_001997459.1| GH23831 [Drosophila grimshawi] >gi|193904564|gb|EDW03431.1| GH11232 [Drosophila grimshawi] >gi|193906037|gb|EDW04904.1| GH23831 [Drosophila grimshawi]
BT_B_G_ZJU_Unigene3448	gi|242004060|ref|XP_002422957.1|	2e-115	rhogtpase, putative [Pediculus humanus corporis] >gi|212505873|gb|EEB10219.1| rhogtpase, putative [Pediculus humanus corporis]
BT_B_G_ZJU_Unigene3451	gi|328704651|ref|XP_001950809.2|	0	PREDICTED: hexosaminidase D-like [Acyrthosiphon pisum]
BT_B_G_ZJU_Unigene3452	gi|328701837|ref|XP_001944504.2|	7e-68	PREDICTED: facilitated trehalose transporter Tret1-like [Acyrthosiphon pisum]
BT_B_G_ZJU_Unigene3453	gi|159459914|gb|ABW96354.1|	3e-106	aquaporin 1 [Bemisia tabaci]
BT_B_G_ZJU_Unigene3454	gi|328785091|ref|XP_392015.3|	0	PREDICTED: chloride channel protein 2-like [Apis mellifera]
BT_B_G_ZJU_Unigene3455	gi|242018773|ref|XP_002429848.1|	0	conserved hypothetical protein [Pediculus humanus corporis] >gi|212514866|gb|EEB17110.1| conserved hypothetical protein [Pediculus humanus corporis]
BT_B_G_ZJU_Unigene3456	gi|270013832|gb|EFA10280.1|	1e-07	hypothetical protein TcasGA2_TC012484 [Tribolium castaneum]
BT_B_G_ZJU_Unigene3457	gi|91079166|ref|XP_967495.1|	1e-147	PREDICTED: similar to bap28 [Tribolium castaneum] >gi|270003615|gb|EFA00063.1| hypothetical protein TcasGA2_TC002876 [Tribolium castaneum]
BT_B_G_ZJU_Unigene3458	gi|158299226|ref|XP_319349.4|	4e-114	AGAP010175-PA [Anopheles gambiae str. PEST] >gi|157014263|gb|EAA43629.4| AGAP010175-PA [Anopheles gambiae str. PEST]
BT_B_G_ZJU_Unigene3459	gi|340729554|ref|XP_003403065.1|	3e-117	PREDICTED: hypothetical protein LOC100646570 [Bombus terrestris]
BT_B_G_ZJU_Unigene3460	gi|91082701|ref|XP_971906.1|	2e-91	PREDICTED: similar to secretory carrier-associated membrane protein [Tribolium castaneum] >gi|270015052|gb|EFA11500.1| hypothetical protein TcasGA2_TC014214 [Tribolium castaneum]
BT_B_G_ZJU_Unigene3461	gi|345496139|ref|XP_001604744.2|	1e-91	PREDICTED: angio-associated migratory cell protein-like [Nasonia vitripennis]
BT_B_G_ZJU_Unigene3462	gi|242009487|ref|XP_002425517.1|	5e-55	Sarcosine dehydrogenase, putative [Pediculus humanus corporis] >gi|212509372|gb|EEB12779.1| Sarcosine dehydrogenase, putative [Pediculus humanus corporis]
BT_B_G_ZJU_Unigene3463	gi|242008012|ref|XP_002424807.1|	0	hect E3 ubiquitin ligase, putative [Pediculus humanus corporis] >gi|212508345|gb|EEB12069.1| hect E3 ubiquitin ligase, putative [Pediculus humanus corporis]
BT_B_G_ZJU_Unigene3465	gi|345491361|ref|XP_001604347.2|	1e-09	PREDICTED: probable multidrug resistance-associated protein lethal(2)03659-like [Nasonia vitripennis]
BT_B_G_ZJU_Unigene3466	gi|291242375|ref|XP_002741084.1|	5e-48	PREDICTED: CG9107-like [Saccoglossus kowalevskii]
BT_B_G_ZJU_Unigene3467	gi|239791006|dbj|BAH72025.1|	5e-95	ACYPI002894 [Acyrthosiphon pisum]
BT_B_G_ZJU_Unigene3468	gi|197131003|gb|ACH47049.1|	0	target of rapamycin [Blattella germanica]
BT_B_G_ZJU_Unigene3469	gi|91076880|ref|XP_975007.1|	4e-151	PREDICTED: similar to glycerol-3-phosphate dehydrogenase [Tribolium castaneum] >gi|270001802|gb|EEZ98249.1| hypothetical protein TcasGA2_TC000688 [Tribolium castaneum]
BT_B_G_ZJU_Unigene3470	gi|320169899|gb|EFW46798.1|	3e-34	leucine zipper and ctnnbip1 domain-containing protein [Capsaspora owczarzaki ATCC 30864]
BT_B_G_ZJU_Unigene3471	gi|345497495|ref|XP_001599996.2|	1e-130	PREDICTED: elongation of very long chain fatty acids protein AAEL008004-like [Nasonia vitripennis]
BT_B_G_ZJU_Unigene3472	gi|198467224|ref|XP_001354314.2|	3e-59	GA18189 [Drosophila pseudoobscura pseudoobscura] >gi|198149556|gb|EAL31367.2| GA18189 [Drosophila pseudoobscura pseudoobscura]
BT_B_G_ZJU_Unigene3473	gi|242010669|ref|XP_002426083.1|	2e-114	protein pellino, putative [Pediculus humanus corporis] >gi|212510111|gb|EEB13345.1| protein pellino, putative [Pediculus humanus corporis]
BT_B_G_ZJU_Unigene3474	gi|307212336|gb|EFN88140.1|	1e-21	Ankyrin repeat domain-containing protein 17 [Harpegnathos saltator]
BT_B_G_ZJU_Unigene3475	gi|193577861|ref|XP_001945250.1|	4e-100	PREDICTED: ubiquitin domain-containing protein 1-like [Acyrthosiphon pisum]
BT_B_G_ZJU_Unigene3476	gi|383862219|ref|XP_003706581.1|	0	PREDICTED: arginine--tRNA ligase, cytoplasmic-like [Megachile rotundata]
BT_B_G_ZJU_Unigene3478	gi|383864249|ref|XP_003707592.1|	1e-88	PREDICTED: calcium-binding protein p22-like [Megachile rotundata]
BT_B_G_ZJU_Unigene3480	gi|91084741|ref|XP_971031.1|	5e-82	PREDICTED: similar to apolipoprotein D [Tribolium castaneum] >gi|270008943|gb|EFA05391.1| hypothetical protein TcasGA2_TC015563 [Tribolium castaneum]
BT_B_G_ZJU_Unigene3481	gi|193615410|ref|XP_001949443.1|	6e-10	PREDICTED: plastin-3-like [Acyrthosiphon pisum]
BT_B_G_ZJU_Unigene3482	gi|328705328|ref|XP_001949841.2|	0	PREDICTED: ATP-dependent RNA helicase SUV3 homolog, mitochondrial-like [Acyrthosiphon pisum]
BT_B_G_ZJU_Unigene3483	gi|350536317|ref|NP_001233190.1|	0	uncharacterized protein LOC100159667 [Acyrthosiphon pisum] >gi|305689817|gb|ADM64338.1| ACYPI001018 protein [Acyrthosiphon pisum]
BT_B_G_ZJU_Unigene3487	gi|242247339|ref|NP_001156244.1|	4e-48	FUN14 domain-containing protein 1-like [Acyrthosiphon pisum] >gi|239788224|dbj|BAH70800.1| ACYPI007484 [Acyrthosiphon pisum] >gi|239788226|dbj|BAH70801.1| ACYPI007484 [Acyrthosiphon pisum]
BT_B_G_ZJU_Unigene3489	gi|358339569|dbj|GAA47606.1|	7e-07	hypothetical protein CLF_100574 [Clonorchis sinensis]
BT_B_G_ZJU_Unigene3490	gi|290994693|ref|XP_002679966.1|	9e-07	predicted protein [Naegleria gruberi] >gi|284093585|gb|EFC47222.1| predicted protein [Naegleria gruberi]
BT_B_G_ZJU_Unigene3492	gi|357617806|gb|EHJ71003.1|	1e-43	putative prefoldin subunit 5 [Danaus plexippus]
BT_B_G_ZJU_Unigene3493	gi|242008905|ref|XP_002425236.1|	5e-45	serine-threonine kinase receptor-associated protein, putative [Pediculus humanus corporis] >gi|212508970|gb|EEB12498.1| serine-threonine kinase receptor-associated protein, putative [Pediculus humanus corporis]
BT_B_G_ZJU_Unigene3495	gi|332018098|gb|EGI58712.1|	2e-31	Putative small nuclear ribonucleoprotein G [Acromyrmex echinatior]
BT_B_G_ZJU_Unigene3496	gi|240849009|ref|NP_001155594.1|	1e-20	uncharacterized protein LOC100163907 precursor [Acyrthosiphon pisum] >gi|239787951|dbj|BAH70675.1| ACYPI004958 [Acyrthosiphon pisum]
BT_B_G_ZJU_Unigene3497	gi|391324981|ref|XP_003737019.1|	3e-14	PREDICTED: prostaglandin E synthase 3-like [Metaseiulus occidentalis]
BT_B_G_ZJU_Unigene3498	gi|307192153|gb|EFN75481.1|	0	Constitutive coactivator of PPAR-gamma-like protein 2 [Harpegnathos saltator]
BT_B_G_ZJU_Unigene3499	gi|307213083|gb|EFN88605.1|	1e-12	hypothetical protein EAI_10907 [Harpegnathos saltator]
BT_B_G_ZJU_Unigene3501	gi|91085415|ref|XP_967672.1|	2e-42	PREDICTED: similar to CG11166 CG11166-PD [Tribolium castaneum] >gi|270009158|gb|EFA05606.1| hypothetical protein TcasGA2_TC015812 [Tribolium castaneum]
BT_B_G_ZJU_Unigene3502	gi|60678801|gb|AAX33735.1|	8e-48	MPA13 allergen [Periplaneta americana]
BT_B_G_ZJU_Unigene3504	gi|307189250|gb|EFN73693.1|	1e-158	Zinc finger with UFM1-specific peptidase domain protein [Camponotus floridanus]
BT_B_G_ZJU_Unigene3514	gi|340726169|ref|XP_003401434.1|	3e-58	PREDICTED: UPF0368 protein Cxorf26-like [Bombus terrestris]
BT_B_G_ZJU_Unigene3515	gi|193716261|ref|XP_001944890.1|	4e-07	PREDICTED: n-alpha-acetyltransferase 38, NatC auxiliary subunit-like [Acyrthosiphon pisum]
BT_B_G_ZJU_Unigene3518	gi|380016841|ref|XP_003692380.1|	2e-20	PREDICTED: uncharacterized protein LOC100872485 [Apis florea]
BT_B_G_ZJU_Unigene3520	gi|121543794|gb|ABM55562.1|	4e-41	ribosomal protein L37A-like protein [Maconellicoccus hirsutus]
BT_B_G_ZJU_Unigene3522	gi|357621249|gb|EHJ73146.1|	0	vacuolar protein sorting 4 [Danaus plexippus]
BT_B_G_ZJU_Unigene3525	gi|114053007|ref|NP_001040540.1|	2e-88	glyoxylate reductase/hydroxypyruvate reductase [Bombyx mori] >gi|95103032|gb|ABF51457.1| glyoxylate reductase/hydroxypyruvate reductase [Bombyx mori]
BT_B_G_ZJU_Unigene3526	gi|91082507|ref|XP_973065.1|	2e-158	PREDICTED: similar to camp-dependent protein kinase catalytic subunit [Tribolium castaneum] >gi|270007546|gb|EFA03994.1| hypothetical protein TcasGA2_TC014143 [Tribolium castaneum]
BT_B_G_ZJU_Unigene3527	gi|322789790|gb|EFZ14954.1|	1e-40	hypothetical protein SINV_12944 [Solenopsis invicta]
BT_B_G_ZJU_Unigene3528	gi|242013553|ref|XP_002427469.1|	1e-06	fetal alzheimer antigen, falz, putative [Pediculus humanus corporis] >gi|212511855|gb|EEB14731.1| fetal alzheimer antigen, falz, putative [Pediculus humanus corporis]
BT_B_G_ZJU_Unigene3529	gi|56283929|ref|NP_523475.3|	8e-06	salivary gland secretion 1 [Drosophila melanogaster] >gi|55380421|gb|AAF50957.4| salivary gland secretion 1 [Drosophila melanogaster]
BT_B_G_ZJU_Unigene3531	gi|307205404|gb|EFN83745.1|	6e-38	LysM and putative peptidoglycan-binding domain-containing protein 2 [Harpegnathos saltator]
BT_B_G_ZJU_Unigene3533	gi|322791269|gb|EFZ15793.1|	4e-94	hypothetical protein SINV_08497 [Solenopsis invicta]
BT_B_G_ZJU_Unigene3534	gi|328708386|ref|XP_001942633.2|	4e-06	PREDICTED: multiple PDZ domain protein-like [Acyrthosiphon pisum]
BT_B_G_ZJU_Unigene3535	gi|221117333|ref|XP_002159342.1|	2e-50	PREDICTED: similar to RNA exonuclease 4 [Hydra magnipapillata]
BT_B_G_ZJU_Unigene3537	gi|380020957|ref|XP_003694341.1|	9e-46	PREDICTED: coiled-coil domain-containing protein 12-like [Apis florea]
BT_B_G_ZJU_Unigene3538	gi|187105118|ref|NP_001119619.1|	1e-12	cathepsin B-5880 precursor [Acyrthosiphon pisum] >gi|163300442|tpg|DAA06127.1| TPA_inf: cathepsin B transcript 5880 [Acyrthosiphon pisum] >gi|239790051|dbj|BAH71611.1| ACYPI000015 [Acyrthosiphon pisum] >gi|239790053|dbj|BAH71612.1| ACYPI000015 [Acyrthosiphon pisum]
BT_B_G_ZJU_Unigene3539	gi|332376761|gb|AEE63520.1|	5e-114	unknown [Dendroctonus ponderosae]
BT_B_G_ZJU_Unigene3540	gi|270004506|gb|EFA00954.1|	3e-49	hypothetical protein TcasGA2_TC003864 [Tribolium castaneum]
BT_B_G_ZJU_Unigene3541	gi|322786059|gb|EFZ12670.1|	2e-27	hypothetical protein SINV_02953 [Solenopsis invicta]
BT_B_G_ZJU_Unigene3542	gi|242021237|ref|XP_002431052.1|	1e-177	Long-chain-fatty-acid--CoA ligase, putative [Pediculus humanus corporis] >gi|212516281|gb|EEB18314.1| Long-chain-fatty-acid--CoA ligase, putative [Pediculus humanus corporis]
BT_B_G_ZJU_Unigene3543	gi|307211856|gb|EFN87803.1|	1e-47	Vigilin [Harpegnathos saltator]
BT_B_G_ZJU_Unigene3545	gi|91077592|ref|XP_973319.1|	1e-21	PREDICTED: similar to AGAP000591-PA [Tribolium castaneum]
BT_B_G_ZJU_Unigene3546	gi|340724772|ref|XP_003400755.1|	5e-65	PREDICTED: 60S ribosomal protein L23-like [Bombus terrestris]
BT_B_G_ZJU_Unigene3547	gi|380029229|ref|XP_003698282.1|	4e-48	PREDICTED: dynein light chain Tctex-type 1-like [Apis florea]
BT_B_G_ZJU_Unigene3548	gi|242022402|ref|XP_002431629.1|	2e-164	jumonji/arid domain-containing protein, putative [Pediculus humanus corporis] >gi|212516937|gb|EEB18891.1| jumonji/arid domain-containing protein, putative [Pediculus humanus corporis]
BT_B_G_ZJU_Unigene3549	gi|357630898|gb|EHJ78717.1|	4e-54	putative protein transport protein sec13 [Danaus plexippus]
BT_B_G_ZJU_Unigene3550	gi|350412276|ref|XP_003489593.1|	2e-107	PREDICTED: putative U5 small nuclear ribonucleoprotein 200 kDa helicase-like [Bombus impatiens]
BT_B_G_ZJU_Unigene3554	gi|307198673|gb|EFN79509.1|	1e-118	Trinucleotide repeat-containing gene 6C protein [Harpegnathos saltator]
BT_B_G_ZJU_Unigene3557	gi|242018620|ref|XP_002429772.1|	4e-117	cell division control protein, putative [Pediculus humanus corporis] >gi|212514784|gb|EEB17034.1| cell division control protein, putative [Pediculus humanus corporis]
BT_B_G_ZJU_Unigene3558	gi|146285362|gb|ABQ18257.1|	5e-16	unknown [Lygus lineolaris]
BT_B_G_ZJU_Unigene3561	gi|156555620|ref|XP_001603028.1|	3e-27	PREDICTED: mannose-6-phosphate isomerase-like [Nasonia vitripennis]
BT_B_G_ZJU_Unigene3565	gi|383855426|ref|XP_003703213.1|	6e-20	PREDICTED: ectopic P granules protein 5 homolog [Megachile rotundata]
BT_B_G_ZJU_Unigene3567	gi|328709459|ref|XP_001947095.2|	3e-28	PREDICTED: alpha-(1,6)-fucosyltransferase-like [Acyrthosiphon pisum] >gi|328709468|ref|XP_001951687.2| PREDICTED: alpha-(1,6)-fucosyltransferase-like isoform 1 [Acyrthosiphon pisum] >gi|328709470|ref|XP_003243969.1| PREDICTED: alpha-(1,6)-fucosyltransferase-like isoform 2 [Acyrthosiphon pisum]
BT_B_G_ZJU_Unigene3568	gi|54792412|emb|CAH65680.1|	1e-08	nemo-like protein [Nilaparvata lugens]
BT_B_G_ZJU_Unigene3578	gi|350405610|ref|XP_003487493.1|	1e-13	PREDICTED: putative inorganic phosphate cotransporter-like isoform 1 [Bombus impatiens] >gi|350405614|ref|XP_003487494.1| PREDICTED: putative inorganic phosphate cotransporter-like isoform 2 [Bombus impatiens]
BT_B_G_ZJU_Unigene3579	gi|242009539|ref|XP_002425541.1|	8e-06	APC/C activator protein CDH1, putative [Pediculus humanus corporis] >gi|212509416|gb|EEB12803.1| APC/C activator protein CDH1, putative [Pediculus humanus corporis]
BT_B_G_ZJU_Unigene3581	gi|156544311|ref|XP_001607169.1|	4e-39	PREDICTED: ATP-dependent helicase brm [Nasonia vitripennis]
BT_B_G_ZJU_Unigene3583	gi|328708451|ref|XP_001951162.2|	7e-31	PREDICTED: 4-coumarate--CoA ligase 3-like [Acyrthosiphon pisum]
BT_B_G_ZJU_Unigene3586	gi|312373755|gb|EFR21445.1|	2e-09	hypothetical protein AND_17040 [Anopheles darlingi]
BT_B_G_ZJU_Unigene3587	gi|350420652|ref|XP_003492579.1|	6e-41	PREDICTED: pre-mRNA-splicing factor SLU7-like [Bombus impatiens]
BT_B_G_ZJU_Unigene3589	gi|156537576|ref|XP_001607680.1|	1e-14	PREDICTED: acyl-CoA synthetase family member 3, mitochondrial-like isoform 1 [Nasonia vitripennis] >gi|345479629|ref|XP_003423995.1| PREDICTED: acyl-CoA synthetase family member 3, mitochondrial-like isoform 2 [Nasonia vitripennis] >gi|345479632|ref|XP_003423996.1| PREDICTED: acyl-CoA synthetase family member 3, mitochondrial-like isoform 3 [Nasonia vitripennis]
BT_B_G_ZJU_Unigene3590	gi|345484397|ref|XP_003425024.1|	1e-06	PREDICTED: serine/threonine-protein phosphatase 4 regulatory subunit 1-like isoform 3 [Nasonia vitripennis]
BT_B_G_ZJU_Unigene3604	gi|357197050|tpg|DAA34979.1|	1e-06	TPA_exp: minicollagen 5 [Hydra magnipapillata]
BT_B_G_ZJU_Unigene3605	gi|154413677|ref|XP_001579868.1|	2e-06	hypothetical protein [Trichomonas vaginalis G3] >gi|121914079|gb|EAY18882.1| conserved hypothetical protein [Trichomonas vaginalis G3]
BT_B_G_ZJU_Unigene3608	gi|353230640|emb|CCD77057.1|	5e-06	putative suppressor of hairy wing homolog [Schistosoma mansoni]
BT_B_G_ZJU_Unigene3616	gi|195437510|ref|XP_002066683.1|	1e-22	GK24436 [Drosophila willistoni] >gi|194162768|gb|EDW77669.1| GK24436 [Drosophila willistoni]
BT_B_G_ZJU_Unigene3617	gi|189240635|ref|XP_969354.2|	6e-07	PREDICTED: similar to AGAP009835-PA [Tribolium castaneum]
BT_B_G_ZJU_Unigene3619	gi|270011425|gb|EFA07873.1|	3e-17	hypothetical protein TcasGA2_TC005447 [Tribolium castaneum]
BT_B_G_ZJU_Unigene3624	gi|307181809|gb|EFN69252.1|	1e-10	Zinc finger protein 76 [Camponotus floridanus]
BT_B_G_ZJU_Unigene3625	gi|242011272|ref|XP_002426379.1|	1e-16	Cytoplasmic dynein 1 light intermediate chain, putative [Pediculus humanus corporis] >gi|212510456|gb|EEB13641.1| Cytoplasmic dynein 1 light intermediate chain, putative [Pediculus humanus corporis]
BT_B_G_ZJU_Unigene3626	gi|332372608|gb|AEE61446.1|	4e-27	unknown [Dendroctonus ponderosae]
BT_B_G_ZJU_Unigene3630	gi|193702398|ref|XP_001952170.1|	1e-40	PREDICTED: dual specificity mitogen-activated protein kinase kinase 6-like [Acyrthosiphon pisum]
BT_B_G_ZJU_Unigene3631	gi|261335949|emb|CBH09282.1|	8e-22	putative mitogen-activated protein kinase (MAPKK) [Heliconius melpomene]
BT_B_G_ZJU_Unigene3632	gi|350421245|ref|XP_003492783.1|	2e-24	PREDICTED: RNA polymerase sigma factor rpoD-like [Bombus impatiens]
BT_B_G_ZJU_Unigene3635	gi|328700531|ref|XP_003241292.1|	1e-22	PREDICTED: lethal(2) giant larvae protein-like isoform 2 [Acyrthosiphon pisum] >gi|328700533|ref|XP_003241293.1| PREDICTED: lethal(2) giant larvae protein-like isoform 3 [Acyrthosiphon pisum]
BT_B_G_ZJU_Unigene3637	gi|383849675|ref|XP_003700470.1|	4e-10	PREDICTED: scavenger receptor class B member 1-like [Megachile rotundata]
BT_B_G_ZJU_Unigene3639	gi|332019010|gb|EGI59549.1|	4e-10	Remodeling and spacing factor 1 [Acromyrmex echinatior]
BT_B_G_ZJU_Unigene3640	gi|241157980|ref|XP_002408170.1|	6e-09	WD-repeat protein, putative [Ixodes scapularis] >gi|215494307|gb|EEC03948.1| WD-repeat protein, putative [Ixodes scapularis]
BT_B_G_ZJU_Unigene3641	gi|270001700|gb|EEZ98147.1|	3e-26	hypothetical protein TcasGA2_TC000572 [Tribolium castaneum]
BT_B_G_ZJU_Unigene3643	gi|242007056|ref|XP_002424358.1|	8e-07	leucine-rich repeat-containing protein 1, lrrc1/lap4, putative [Pediculus humanus corporis] >gi|212507758|gb|EEB11620.1| leucine-rich repeat-containing protein 1, lrrc1/lap4, putative [Pediculus humanus corporis]
BT_B_G_ZJU_Unigene3645	gi|330801649|ref|XP_003288837.1|	2e-08	hypothetical protein DICPUDRAFT_88221 [Dictyostelium purpureum] >gi|325081083|gb|EGC34612.1| hypothetical protein DICPUDRAFT_88221 [Dictyostelium purpureum]
BT_B_G_ZJU_Unigene3646	gi|170036186|ref|XP_001845946.1|	2e-15	serine protease [Culex quinquefasciatus] >gi|167878744|gb|EDS42127.1| serine protease [Culex quinquefasciatus]
BT_B_G_ZJU_Unigene3647	gi|189238464|ref|XP_966906.2|	4e-22	PREDICTED: similar to cyclophilin [Tribolium castaneum]
BT_B_G_ZJU_Unigene3654	gi|297139749|ref|NP_001171929.1|	3e-26	LMBR1 domain-containing protein 2 homolog [Tribolium castaneum]
BT_B_G_ZJU_Unigene3659	gi|357617714|gb|EHJ70954.1|	1e-17	hypothetical protein KGM_14813 [Danaus plexippus]
BT_B_G_ZJU_Unigene3661	gi|350419316|ref|XP_003492141.1|	9e-19	PREDICTED: hypothetical protein LOC100741151 [Bombus impatiens]
BT_B_G_ZJU_Unigene3672	gi|242013351|ref|XP_002427373.1|	6e-49	conserved hypothetical protein [Pediculus humanus corporis] >gi|212511742|gb|EEB14635.1| conserved hypothetical protein [Pediculus humanus corporis]
BT_B_G_ZJU_Unigene3673	gi|328710146|ref|XP_003244179.1|	8e-06	PREDICTED: twitchin-like [Acyrthosiphon pisum]
BT_B_G_ZJU_Unigene3674	gi|328710146|ref|XP_003244179.1|	1e-29	PREDICTED: twitchin-like [Acyrthosiphon pisum]
BT_B_G_ZJU_Unigene3677	gi|307208936|gb|EFN86147.1|	4e-24	RUN and FYVE domain-containing protein 2 [Harpegnathos saltator]
BT_B_G_ZJU_Unigene3678	gi|270002384|gb|EEZ98831.1|	3e-11	hypothetical protein TcasGA2_TC004440 [Tribolium castaneum]
BT_B_G_ZJU_Unigene3682	gi|328789509|ref|XP_392191.4|	7e-11	PREDICTED: LOW QUALITY PROTEIN: hypothetical protein LOC408652 [Apis mellifera]
BT_B_G_ZJU_Unigene3693	gi|193702416|ref|XP_001945408.1|	2e-10	PREDICTED: solute carrier family 25 member 42-like [Acyrthosiphon pisum]
BT_B_G_ZJU_Unigene3694	gi|340723196|ref|XP_003399981.1|	5e-21	PREDICTED: organic cation transporter protein-like, partial [Bombus terrestris]
BT_B_G_ZJU_Unigene3695	gi|307201806|gb|EFN81479.1|	1e-16	Ecdysteroid UDP-glucosyltransferase [Harpegnathos saltator]
BT_B_G_ZJU_Unigene3697	gi|334883365|dbj|BAK38647.1|	9e-27	unnamed protein product [Tribolium castaneum]
BT_B_G_ZJU_Unigene3706	gi|328701148|ref|XP_003241507.1|	5e-29	PREDICTED: kinesin-like protein KIF21A-like isoform 3 [Acyrthosiphon pisum] >gi|328701150|ref|XP_001949752.2| PREDICTED: kinesin-like protein KIF21A-like isoform 1 [Acyrthosiphon pisum]
BT_B_G_ZJU_Unigene3726	gi|270016838|gb|EFA13284.1|	1e-11	hypothetical protein TcasGA2_TC010304 [Tribolium castaneum]
BT_B_G_ZJU_Unigene3728	gi|193659722|ref|XP_001943231.1|	2e-57	PREDICTED: phosphatidylinositol 3-kinase catalytic subunit type 3-like [Acyrthosiphon pisum]
BT_B_G_ZJU_Unigene3731	gi|350408186|ref|XP_003488331.1|	5e-23	PREDICTED: hypothetical protein LOC100740617 [Bombus impatiens]
BT_B_G_ZJU_Unigene3734	gi|334313416|ref|XP_001377149.2|	1e-06	PREDICTED: zinc finger protein 569-like [Monodelphis domestica]
BT_B_G_ZJU_Unigene3741	gi|327262226|ref|XP_003215926.1|	5e-14	PREDICTED: constitutive coactivator of peroxisome proliferator-activated receptor gamma-like [Anolis carolinensis]
BT_B_G_ZJU_Unigene3745	gi|328703795|ref|XP_001950234.2|	3e-09	PREDICTED: LOW QUALITY PROTEIN: low-density lipoprotein receptor-related protein 5-like [Acyrthosiphon pisum]
BT_B_G_ZJU_Unigene3746	gi|242247453|ref|NP_001156061.1|	3e-30	ferredoxin-like [Acyrthosiphon pisum] >gi|239791146|dbj|BAH72080.1| ACYPI000611 [Acyrthosiphon pisum]
BT_B_G_ZJU_Unigene3748	gi|321477846|gb|EFX88804.1|	2e-18	hypothetical protein DAPPUDRAFT_304801 [Daphnia pulex]
BT_B_G_ZJU_Unigene3758	gi|240848789|ref|NP_001155799.1|	4e-08	uncharacterized protein LOC100168749 precursor [Acyrthosiphon pisum] >gi|239788070|dbj|BAH70730.1| ACYPI009426 [Acyrthosiphon pisum]
BT_B_G_ZJU_Unigene3764	gi|328712775|ref|XP_003244902.1|	2e-26	PREDICTED: putative gustatory receptor 64f-like [Acyrthosiphon pisum]
BT_B_G_ZJU_Unigene3767	gi|332376192|gb|AEE63236.1|	1e-08	unknown [Dendroctonus ponderosae]
BT_B_G_ZJU_Unigene3771	gi|270007014|gb|EFA03462.1|	1e-55	hypothetical protein TcasGA2_TC013457 [Tribolium castaneum]
BT_B_G_ZJU_Unigene3777	gi|357617383|gb|EHJ70760.1|	8e-62	putative dynamin [Danaus plexippus]
BT_B_G_ZJU_Unigene3782	gi|242008146|ref|XP_002424873.1|	6e-35	restnoblastoma-binding protein, putative [Pediculus humanus corporis] >gi|212508431|gb|EEB12135.1| restnoblastoma-binding protein, putative [Pediculus humanus corporis]
BT_B_G_ZJU_Unigene3784	gi|260797173|ref|XP_002593578.1|	7e-10	hypothetical protein BRAFLDRAFT_125154 [Branchiostoma floridae] >gi|229278804|gb|EEN49589.1| hypothetical protein BRAFLDRAFT_125154 [Branchiostoma floridae]
BT_B_G_ZJU_Unigene3786	gi|380017922|ref|XP_003692892.1|	3e-32	PREDICTED: S-adenosylmethionine decarboxylase proenzyme-like [Apis florea]
BT_B_G_ZJU_Unigene3788	gi|328724927|ref|XP_001952390.2|	3e-06	PREDICTED: zinc finger protein 161 homolog [Acyrthosiphon pisum]
BT_B_G_ZJU_Unigene3796	gi|242015760|ref|XP_002428515.1|	1e-17	asparagine-rich protein, putative [Pediculus humanus corporis] >gi|212513149|gb|EEB15777.1| asparagine-rich protein, putative [Pediculus humanus corporis]
BT_B_G_ZJU_Unigene3804	gi|242022424|ref|XP_002431640.1|	8e-35	heat containing protein, putative [Pediculus humanus corporis] >gi|212516948|gb|EEB18902.1| heat containing protein, putative [Pediculus humanus corporis]
BT_B_G_ZJU_Unigene3811	gi|307187117|gb|EFN72361.1|	7e-10	Far upstream element-binding protein 1 [Camponotus floridanus]
BT_B_G_ZJU_Unigene3822	gi|383850196|ref|XP_003700683.1|	6e-12	PREDICTED: RNA-binding protein 45-like [Megachile rotundata]
BT_B_G_ZJU_Unigene3824	gi|170027698|ref|XP_001841734.1|	3e-13	Eftud2 protein [Culex quinquefasciatus] >gi|167862304|gb|EDS25687.1| Eftud2 protein [Culex quinquefasciatus]
BT_B_G_ZJU_Unigene3834	gi|345482357|ref|XP_003424580.1|	5e-22	PREDICTED: protein GPR107-like [Nasonia vitripennis]
BT_B_G_ZJU_Unigene3835	gi|242015907|ref|XP_002428584.1|	3e-50	glucuronyltransferase-S, putative [Pediculus humanus corporis] >gi|212513228|gb|EEB15846.1| glucuronyltransferase-S, putative [Pediculus humanus corporis]
BT_B_G_ZJU_Unigene3845	gi|328699770|ref|XP_001950673.2|	9e-29	PREDICTED: synembryn-like [Acyrthosiphon pisum]
BT_B_G_ZJU_Unigene3847	gi|345498153|ref|XP_001605799.2|	1e-29	PREDICTED: integrator complex subunit 6-like [Nasonia vitripennis]
BT_B_G_ZJU_Unigene3854	gi|383856082|ref|XP_003703539.1|	1e-29	PREDICTED: nipped-B protein-like [Megachile rotundata]
BT_B_G_ZJU_Unigene3857	gi|328698134|ref|XP_003240554.1|	9e-08	PREDICTED: THAP domain-containing protein 4-like [Acyrthosiphon pisum]
BT_B_G_ZJU_Unigene3860	gi|328717077|ref|XP_003246113.1|	5e-19	PREDICTED: nuclear hormone receptor FTZ-F1 beta-like isoform 2 [Acyrthosiphon pisum]
BT_B_G_ZJU_Unigene3862	gi|242015666|ref|XP_002428469.1|	1e-26	lethal giant larvae, putative [Pediculus humanus corporis] >gi|212513092|gb|EEB15731.1| lethal giant larvae, putative [Pediculus humanus corporis]
BT_B_G_ZJU_Unigene3866	gi|345486046|ref|XP_001606101.2|	4e-16	PREDICTED: tRNA modification GTPase GTPBP3, mitochondrial-like [Nasonia vitripennis]
BT_B_G_ZJU_Unigene3867	gi|350402319|ref|XP_003486443.1|	2e-17	PREDICTED: hypothetical protein LOC100745602 [Bombus impatiens]
BT_B_G_ZJU_Unigene3872	gi|242005242|ref|XP_002423480.1|	6e-43	dynein heavy chain, cytosolic, putative [Pediculus humanus corporis] >gi|212506568|gb|EEB10742.1| dynein heavy chain, cytosolic, putative [Pediculus humanus corporis]
BT_B_G_ZJU_Unigene3873	gi|332028699|gb|EGI68731.1|	1e-09	ATP-dependent RNA helicase DDX24 [Acromyrmex echinatior]
BT_B_G_ZJU_Unigene3880	gi|383851951|ref|XP_003701494.1|	7e-48	PREDICTED: ras GTPase-activating protein 1-like [Megachile rotundata]
BT_B_G_ZJU_Unigene3891	gi|158294034|ref|XP_315362.4|	1e-21	AGAP005350-PA [Anopheles gambiae str. PEST] >gi|157015377|gb|EAA11798.4| AGAP005350-PA [Anopheles gambiae str. PEST]
BT_B_G_ZJU_Unigene3894	gi|194875127|ref|XP_001973534.1|	6e-17	GG16136 [Drosophila erecta] >gi|190655317|gb|EDV52560.1| GG16136 [Drosophila erecta]
BT_B_G_ZJU_Unigene3895	gi|194214438|ref|XP_001915702.1|	7e-15	PREDICTED: ATP-dependent RNA helicase DDX51 [Equus caballus]
BT_B_G_ZJU_Unigene3902	gi|307181036|gb|EFN68810.1|	1e-15	Kaptin [Camponotus floridanus]
BT_B_G_ZJU_Unigene3903	gi|345485560|ref|XP_001607788.2|	1e-19	PREDICTED: poly(A)-specific ribonuclease PARN-like [Nasonia vitripennis]
BT_B_G_ZJU_Unigene3908	gi|270016285|gb|EFA12731.1|	2e-09	hypothetical protein TcasGA2_TC002366 [Tribolium castaneum]
BT_B_G_ZJU_Unigene3910	gi|328712944|ref|XP_001942873.2|	4e-07	PREDICTED: ubiquitin conjugation factor E4 A-like [Acyrthosiphon pisum]
BT_B_G_ZJU_Unigene3912	gi|260797469|ref|XP_002593725.1|	3e-06	hypothetical protein BRAFLDRAFT_142173 [Branchiostoma floridae] >gi|229278953|gb|EEN49736.1| hypothetical protein BRAFLDRAFT_142173 [Branchiostoma floridae]
BT_B_G_ZJU_Unigene3913	gi|383848495|ref|XP_003699885.1|	1e-18	PREDICTED: probable ATP-dependent RNA helicase CG8611-like [Megachile rotundata]
BT_B_G_ZJU_Unigene3917	gi|242003862|ref|XP_002422889.1|	2e-45	Calpain C, putative [Pediculus humanus corporis] >gi|212505771|gb|EEB10151.1| Calpain C, putative [Pediculus humanus corporis]
BT_B_G_ZJU_Unigene3920	gi|328705638|ref|XP_001947126.2|	7e-39	PREDICTED: hypothetical protein LOC100162880 [Acyrthosiphon pisum]
BT_B_G_ZJU_Unigene3925	gi|242014292|ref|XP_002427825.1|	5e-50	Nuclear distribution protein nudF, putative [Pediculus humanus corporis] >gi|212512294|gb|EEB15087.1| Nuclear distribution protein nudF, putative [Pediculus humanus corporis]
BT_B_G_ZJU_Unigene3927	gi|332020765|gb|EGI61169.1|	4e-118	Ras-related protein Rab-40C [Acromyrmex echinatior]
BT_B_G_ZJU_Unigene3928	gi|91078878|ref|XP_972869.1|	2e-113	PREDICTED: similar to conserved hypothetical protein [Tribolium castaneum] >gi|270003710|gb|EFA00158.1| hypothetical protein TcasGA2_TC002979 [Tribolium castaneum]
BT_B_G_ZJU_Unigene3929	gi|307200017|gb|EFN80363.1|	4e-147	Merlin [Harpegnathos saltator]
BT_B_G_ZJU_Unigene3930	gi|193606011|ref|XP_001942745.1|	1e-97	PREDICTED: ras GTPase-activating protein 1-like [Acyrthosiphon pisum]
BT_B_G_ZJU_Unigene3932	gi|345497133|ref|XP_003427915.1|	4e-25	PREDICTED: hypothetical protein LOC100679957 [Nasonia vitripennis]
BT_B_G_ZJU_Unigene3935	gi|242005728|ref|XP_002423714.1|	2e-35	Katanin p60 ATPase-containing subunit, putative [Pediculus humanus corporis] >gi|212506899|gb|EEB10976.1| Katanin p60 ATPase-containing subunit, putative [Pediculus humanus corporis]
BT_B_G_ZJU_Unigene3942	gi|91088207|ref|XP_973242.1|	9e-25	PREDICTED: similar to CG3808 CG3808-PA [Tribolium castaneum] >gi|270011827|gb|EFA08275.1| hypothetical protein TcasGA2_TC005909 [Tribolium castaneum]
BT_B_G_ZJU_Unigene3948	gi|270013012|gb|EFA09460.1|	1e-52	hypothetical protein TcasGA2_TC010676 [Tribolium castaneum]
BT_B_G_ZJU_Unigene3949	gi|345495719|ref|XP_001606322.2|	2e-36	PREDICTED: multiple epidermal growth factor-like domains protein 11-like [Nasonia vitripennis]
BT_B_G_ZJU_Unigene3951	gi|321452261|gb|EFX63688.1|	7e-33	hypothetical protein DAPPUDRAFT_267921 [Daphnia pulex]
BT_B_G_ZJU_Unigene3954	gi|321461509|gb|EFX72540.1|	3e-31	hypothetical protein DAPPUDRAFT_326077 [Daphnia pulex]
BT_B_G_ZJU_Unigene3956	gi|345486109|ref|XP_003425403.1|	2e-80	PREDICTED: UPF0663 transmembrane protein C17orf28 homolog isoform 2 [Nasonia vitripennis]
BT_B_G_ZJU_Unigene3958	gi|380026645|ref|XP_003697056.1|	3e-72	PREDICTED: protein sly1 homolog [Apis florea]
BT_B_G_ZJU_Unigene3959	gi|380014277|ref|XP_003691166.1|	3e-86	PREDICTED: LOW QUALITY PROTEIN: histone acetyltransferase KAT2A-like [Apis florea]
BT_B_G_ZJU_Unigene3960	gi|270004161|gb|EFA00609.1|	2e-20	hypothetical protein TcasGA2_TC003484 [Tribolium castaneum]
BT_B_G_ZJU_Unigene3961	gi|242025305|ref|XP_002433066.1|	3e-43	arginine/serine-rich splicing factor, putative [Pediculus humanus corporis] >gi|212518582|gb|EEB20328.1| arginine/serine-rich splicing factor, putative [Pediculus humanus corporis]
BT_B_G_ZJU_Unigene3962	gi|328706311|ref|XP_001950146.2|	2e-12	PREDICTED: metallophosphoesterase 1 homolog [Acyrthosiphon pisum]
BT_B_G_ZJU_Unigene3963	gi|350402662|ref|XP_003486559.1|	1e-33	PREDICTED: UPF0536 protein C12orf66-like [Bombus impatiens]
BT_B_G_ZJU_Unigene3967	gi|157167859|ref|XP_001662645.1|	2e-47	DNA replication licensing factor MCM6 [Aedes aegypti] >gi|108871049|gb|EAT35274.1| DNA replication licensing factor MCM6 [Aedes aegypti]
BT_B_G_ZJU_Unigene3968	gi|350411621|ref|XP_003489405.1|	1e-66	PREDICTED: hypothetical protein LOC100749764 [Bombus impatiens]
BT_B_G_ZJU_Unigene3970	gi|157120615|ref|XP_001659688.1|	2e-43	lupus la ribonucleoprotein [Aedes aegypti] >gi|108874874|gb|EAT39099.1| lupus la ribonucleoprotein [Aedes aegypti]
BT_B_G_ZJU_Unigene3971	gi|389610809|dbj|BAM19015.1|	1e-12	glucosyl/glucuronosyl transferase [Papilio polytes]
BT_B_G_ZJU_Unigene3977	gi|336391166|ref|NP_001229570.1|	4e-74	retinal rod rhodopsin-sensitive cGMP 3&apos;,5&apos;-cyclic phosphodiesterase subunit delta-like [Acyrthosiphon pisum] >gi|239790658|dbj|BAH71877.1| ACYPI000717 [Acyrthosiphon pisum] >gi|239790660|dbj|BAH71878.1| ACYPI000717 [Acyrthosiphon pisum] >gi|239790662|dbj|BAH71879.1| ACYPI000717 [Acyrthosiphon pisum]
BT_B_G_ZJU_Unigene3979	gi|312379686|gb|EFR25882.1|	5e-38	hypothetical protein AND_08374 [Anopheles darlingi]
BT_B_G_ZJU_Unigene3984	gi|332019974|gb|EGI60434.1|	3e-31	Ubiquinone biosynthesis methyltransferase COQ5, mitochondrial [Acromyrmex echinatior]
BT_B_G_ZJU_Unigene3987	gi|91080709|ref|XP_975318.1|	1e-66	PREDICTED: similar to vesicle protein sorting-associated [Tribolium castaneum] >gi|270005472|gb|EFA01920.1| hypothetical protein TcasGA2_TC007530 [Tribolium castaneum]
BT_B_G_ZJU_Unigene3988	gi|158298602|ref|XP_318802.4|	1e-31	AGAP009724-PA [Anopheles gambiae str. PEST] >gi|157013963|gb|EAA14206.4| AGAP009724-PA [Anopheles gambiae str. PEST]
BT_B_G_ZJU_Unigene3989	gi|224052757|ref|XP_002193665.1|	1e-29	PREDICTED: programmed cell death 11 [Taeniopygia guttata]
BT_B_G_ZJU_Unigene3990	gi|242021229|ref|XP_002431048.1|	2e-46	1-O-acylceramide synthase precursor, putative [Pediculus humanus corporis] >gi|212516277|gb|EEB18310.1| 1-O-acylceramide synthase precursor, putative [Pediculus humanus corporis]
BT_B_G_ZJU_Unigene3993	gi|270004028|gb|EFA00476.1|	5e-38	hypothetical protein TcasGA2_TC003335 [Tribolium castaneum]
BT_B_G_ZJU_Unigene3996	gi|324120740|dbj|BAJ78761.1|	1e-93	DNA polymerase delta catalytic subunit [Bemisia tabaci]
BT_B_G_ZJU_Unigene3997	gi|242010646|ref|XP_002426073.1|	3e-52	exocyst complex component, putative [Pediculus humanus corporis] >gi|212510095|gb|EEB13335.1| exocyst complex component, putative [Pediculus humanus corporis]
BT_B_G_ZJU_Unigene3999	gi|270004596|gb|EFA01044.1|	3e-35	hypothetical protein TcasGA2_TC003960 [Tribolium castaneum]
BT_B_G_ZJU_Unigene4002	gi|392464564|gb|AFM73648.1|	2e-122	heat shock protein 70, partial [Bicyclus anynana]
BT_B_G_ZJU_Unigene4004	gi|270005025|gb|EFA01473.1|	2e-07	hypothetical protein TcasGA2_TC007022 [Tribolium castaneum]
BT_B_G_ZJU_Unigene4005	gi|322798625|gb|EFZ20229.1|	1e-48	hypothetical protein SINV_08093 [Solenopsis invicta]
BT_B_G_ZJU_Unigene4010	gi|270010451|gb|EFA06899.1|	1e-14	hypothetical protein TcasGA2_TC009846 [Tribolium castaneum]
BT_B_G_ZJU_Unigene4011	gi|328707232|ref|XP_003243335.1|	4e-32	PREDICTED: prominin-1-A-like isoform 2 [Acyrthosiphon pisum]
BT_B_G_ZJU_Unigene4015	gi|240848665|ref|NP_001155479.1|	6e-50	arylalkylamine N-acetyltransferase-like [Acyrthosiphon pisum] >gi|239788497|dbj|BAH70924.1| ACYPI002543 [Acyrthosiphon pisum]
BT_B_G_ZJU_Unigene4018	gi|281205731|gb|EFA79920.1|	7e-11	putative RNA splicing factor [Polysphondylium pallidum PN500]
BT_B_G_ZJU_Unigene4020	gi|328702487|ref|XP_003241914.1|	1e-44	PREDICTED: hypothetical protein LOC100162635 isoform 4 [Acyrthosiphon pisum]
BT_B_G_ZJU_Unigene4023	gi|345485742|ref|XP_003425329.1|	3e-72	PREDICTED: LOW QUALITY PROTEIN: E3 ubiquitin-protein ligase HUWE1 [Nasonia vitripennis]
BT_B_G_ZJU_Unigene4024	gi|193573533|ref|XP_001948639.1|	6e-120	PREDICTED: pre-mRNA-processing-splicing factor 8-like [Acyrthosiphon pisum]
BT_B_G_ZJU_Unigene4028	gi|242021435|ref|XP_002431150.1|	7e-89	Nuclear pore complex protein Nup133, putative [Pediculus humanus corporis] >gi|212516399|gb|EEB18412.1| Nuclear pore complex protein Nup133, putative [Pediculus humanus corporis]
BT_B_G_ZJU_Unigene4031	gi|270004384|gb|EFA00832.1|	6e-15	hypothetical protein TcasGA2_TC003720 [Tribolium castaneum]
BT_B_G_ZJU_Unigene4033	gi|307167342|gb|EFN60972.1|	1e-28	Sphingomyelin phosphodiesterase 4 [Camponotus floridanus]
BT_B_G_ZJU_Unigene4040	gi|242014704|ref|XP_002428025.1|	7e-68	transcription initiation factor TFIID subunit, putative [Pediculus humanus corporis] >gi|212512544|gb|EEB15287.1| transcription initiation factor TFIID subunit, putative [Pediculus humanus corporis]
BT_B_G_ZJU_Unigene4041	gi|193573527|ref|XP_001946019.1|	1e-99	PREDICTED: peptide transporter family 1-like [Acyrthosiphon pisum]
BT_B_G_ZJU_Unigene4043	gi|156551752|ref|XP_001602133.1|	1e-47	PREDICTED: glucose dehydrogenase [acceptor]-like [Nasonia vitripennis]
BT_B_G_ZJU_Unigene4044	gi|357609358|gb|EHJ66405.1|	1e-130	hypothetical protein KGM_01156 [Danaus plexippus]
BT_B_G_ZJU_Unigene4046	gi|156630456|sp|Q6NTZ6.2|FUT10_XENLA	1e-16	RecName: Full=Alpha-(1,3)-fucosyltransferase 10; AltName: Full=Fucosyltransferase X; Short=Fuc-TX; Short=FucT-X; AltName: Full=Galactoside 3-L-fucosyltransferase 10; Short=Fucosyltransferase 10
BT_B_G_ZJU_Unigene4047	gi|307206150|gb|EFN84230.1|	8e-41	Mediator of RNA polymerase II transcription subunit 7 [Harpegnathos saltator]
BT_B_G_ZJU_Unigene4051	gi|157131054|ref|XP_001655797.1|	8e-60	ubiquitin specific protease [Aedes aegypti] >gi|108871674|gb|EAT35899.1| ubiquitin specific protease [Aedes aegypti]
BT_B_G_ZJU_Unigene4056	gi|345481701|ref|XP_001603582.2|	2e-18	PREDICTED: piwi-like protein 1-like [Nasonia vitripennis]
BT_B_G_ZJU_Unigene4057	gi|242019728|ref|XP_002430311.1|	1e-28	hypothetical protein Phum_PHUM472670 [Pediculus humanus corporis] >gi|212515426|gb|EEB17573.1| hypothetical protein Phum_PHUM472670 [Pediculus humanus corporis]
BT_B_G_ZJU_Unigene4061	gi|328873217|gb|EGG21584.1|	9e-07	kinesin family member 9 [Dictyostelium fasciculatum]
BT_B_G_ZJU_Unigene4065	gi|289739521|gb|ADD18508.1|	1e-61	3-hydroxyisobutyryl-coenzyme A hydrolase [Glossina morsitans morsitans]
BT_B_G_ZJU_Unigene4066	gi|170049983|ref|XP_001858939.1|	1e-14	conserved hypothetical protein [Culex quinquefasciatus] >gi|167871614|gb|EDS34997.1| conserved hypothetical protein [Culex quinquefasciatus]
BT_B_G_ZJU_Unigene4068	gi|328717003|ref|XP_001950298.2|	2e-67	PREDICTED: nucleolar protein 6-like [Acyrthosiphon pisum]
BT_B_G_ZJU_Unigene4069	gi|328706348|ref|XP_001949300.2|	4e-06	PREDICTED: SPARC-related modular calcium-binding protein 2-like [Acyrthosiphon pisum]
BT_B_G_ZJU_Unigene4072	gi|358640273|dbj|BAL21568.1|	6e-07	shell matrix protein [Pteria penguin]
BT_B_G_ZJU_Unigene4073	gi|72176552|ref|XP_789683.1|	7e-07	PREDICTED: uncharacterized protein LOC584740 [Strongylocentrotus purpuratus]
BT_B_G_ZJU_Unigene4082	gi|242005969|ref|XP_002423832.1|	9e-50	DNA excision repair protein haywire, putative [Pediculus humanus corporis] >gi|212507048|gb|EEB11094.1| DNA excision repair protein haywire, putative [Pediculus humanus corporis]
BT_B_G_ZJU_Unigene4083	gi|328707593|ref|XP_003243439.1|	2e-23	PREDICTED: RNA-directed DNA polymerase from mobile element jockey-like [Acyrthosiphon pisum]
BT_B_G_ZJU_Unigene4084	gi|242010390|ref|XP_002425951.1|	5e-55	predicted protein [Pediculus humanus corporis] >gi|212509934|gb|EEB13213.1| predicted protein [Pediculus humanus corporis]
BT_B_G_ZJU_Unigene4086	gi|332021060|gb|EGI61447.1|	1e-132	Putative RNA-binding protein 15B [Acromyrmex echinatior]
BT_B_G_ZJU_Unigene4087	gi|328711567|ref|XP_003244574.1|	5e-10	PREDICTED: titin-like [Acyrthosiphon pisum]
BT_B_G_ZJU_Unigene4089	gi|242024602|ref|XP_002432716.1|	7e-41	Cyclin-G2, putative [Pediculus humanus corporis] >gi|212518192|gb|EEB19978.1| Cyclin-G2, putative [Pediculus humanus corporis]
BT_B_G_ZJU_Unigene4090	gi|307177514|gb|EFN66625.1|	7e-67	Baculoviral IAP repeat-containing protein 6 [Camponotus floridanus]
BT_B_G_ZJU_Unigene4092	gi|328713887|ref|XP_001951826.2|	7e-72	PREDICTED: tRNA-dihydrouridine synthase 4-like [Acyrthosiphon pisum]
BT_B_G_ZJU_Unigene4095	gi|341879488|gb|EGT35423.1|	3e-13	hypothetical protein CAEBREN_28110 [Caenorhabditis brenneri]
BT_B_G_ZJU_Unigene4097	gi|193664749|ref|XP_001945390.1|	4e-25	PREDICTED: hypothetical protein LOC100164315 [Acyrthosiphon pisum]
BT_B_G_ZJU_Unigene4099	gi|74876134|sp|Q75JC9.1|Y8484_DICDI	3e-13	RecName: Full=Uncharacterized protein DDB_G0271670; Flags: Precursor
BT_B_G_ZJU_Unigene4102	gi|260829583|ref|XP_002609741.1|	2e-40	hypothetical protein BRAFLDRAFT_280281 [Branchiostoma floridae] >gi|229295103|gb|EEN65751.1| hypothetical protein BRAFLDRAFT_280281 [Branchiostoma floridae]
BT_B_G_ZJU_Unigene4107	gi|193647911|ref|XP_001951736.1|	1e-103	PREDICTED: RAC serine/threonine-protein kinase-like isoform 1 [Acyrthosiphon pisum]
BT_B_G_ZJU_Unigene4109	gi|193618085|ref|XP_001944739.1|	2e-72	PREDICTED: CWF19-like protein 2-like [Acyrthosiphon pisum]
BT_B_G_ZJU_Unigene4111	gi|242012703|ref|XP_002427067.1|	4e-31	conserved hypothetical protein [Pediculus humanus corporis] >gi|212511325|gb|EEB14329.1| conserved hypothetical protein [Pediculus humanus corporis]
BT_B_G_ZJU_Unigene4112	gi|242010511|ref|XP_002426011.1|	5e-32	conserved hypothetical protein [Pediculus humanus corporis] >gi|212510002|gb|EEB13273.1| conserved hypothetical protein [Pediculus humanus corporis]
BT_B_G_ZJU_Unigene4113	gi|345492954|ref|XP_001601140.2|	6e-69	PREDICTED: hypothetical protein LOC100116714 [Nasonia vitripennis]
BT_B_G_ZJU_Unigene4120	gi|193683433|ref|XP_001949933.1|	4e-10	PREDICTED: hypothetical protein LOC100169317 [Acyrthosiphon pisum]
BT_B_G_ZJU_Unigene4122	gi|270005358|gb|EFA01806.1|	3e-50	hypothetical protein TcasGA2_TC007407 [Tribolium castaneum]
BT_B_G_ZJU_Unigene4123	gi|242012594|ref|XP_002427016.1|	3e-64	conserved hypothetical protein [Pediculus humanus corporis] >gi|212511254|gb|EEB14278.1| conserved hypothetical protein [Pediculus humanus corporis]
BT_B_G_ZJU_Unigene4126	gi|260810973|ref|XP_002600197.1|	1e-59	hypothetical protein BRAFLDRAFT_204501 [Branchiostoma floridae] >gi|229285483|gb|EEN56209.1| hypothetical protein BRAFLDRAFT_204501 [Branchiostoma floridae]
BT_B_G_ZJU_Unigene4133	gi|121543863|gb|ABM55596.1|	1e-67	putative hydroxysteroid (17-beta) dehydrogenase 8 [Maconellicoccus hirsutus]
BT_B_G_ZJU_Unigene4135	gi|336455288|gb|AEI59124.1|	1e-15	cysteine proteases inhibitor [Haliotis discus hannai]
BT_B_G_ZJU_Unigene4136	gi|391336237|ref|XP_003742488.1|	9e-06	PREDICTED: RNA-directed DNA polymerase from mobile element jockey-like [Metaseiulus occidentalis]
BT_B_G_ZJU_Unigene4137	gi|345489196|ref|XP_001602571.2|	1e-42	PREDICTED: DNA-directed RNA polymerase III subunit RPC1-like [Nasonia vitripennis]
BT_B_G_ZJU_Unigene4141	gi|224090637|ref|XP_002189013.1|	1e-52	PREDICTED: importin 11 [Taeniopygia guttata]
BT_B_G_ZJU_Unigene4142	gi|357607073|gb|EHJ65343.1|	1e-24	putative ubiquitin-conjugating enzyme morgue [Danaus plexippus]
BT_B_G_ZJU_Unigene4149	gi|354473204|ref|XP_003498826.1|	2e-08	PREDICTED: tectonin beta-propeller repeat-containing protein 2-like [Cricetulus griseus]
BT_B_G_ZJU_Unigene4157	gi|91083225|ref|XP_973597.1|	2e-53	PREDICTED: similar to CG7371 CG7371-PA [Tribolium castaneum] >gi|270006960|gb|EFA03408.1| hypothetical protein TcasGA2_TC013395 [Tribolium castaneum]
BT_B_G_ZJU_Unigene4158	gi|307203947|gb|EFN82854.1|	1e-08	IWS1-like protein [Harpegnathos saltator]
BT_B_G_ZJU_Unigene4160	gi|270007579|gb|EFA04027.1|	1e-06	hypothetical protein TcasGA2_TC014256 [Tribolium castaneum]
BT_B_G_ZJU_Unigene4163	gi|328696470|ref|XP_001943804.2|	3e-35	PREDICTED: facilitated trehalose transporter Tret1-like [Acyrthosiphon pisum]
BT_B_G_ZJU_Unigene4164	gi|66500091|ref|XP_393236.2|	7e-08	PREDICTED: motile sperm domain-containing protein 2-like [Apis mellifera]
BT_B_G_ZJU_Unigene4165	gi|340728339|ref|XP_003402483.1|	1e-07	PREDICTED: 1-phosphatidylinositol-4,5-bisphosphate phosphodiesterase classes I and II-like isoform 2 [Bombus terrestris]
BT_B_G_ZJU_Unigene4168	gi|328704722|ref|XP_001946382.2|	3e-59	PREDICTED: dyslexia-associated protein KIAA0319-like protein-like [Acyrthosiphon pisum]
BT_B_G_ZJU_Unigene4169	gi|328719077|ref|XP_003246656.1|	3e-43	PREDICTED: hypothetical protein LOC100159761 isoform 2 [Acyrthosiphon pisum]
BT_B_G_ZJU_Unigene4170	gi|357621618|gb|EHJ73393.1|	4e-42	putative o-sialoglycoprotein endopeptidase [Danaus plexippus]
BT_B_G_ZJU_Unigene4176	gi|149212457|gb|ABR22533.1|	7e-12	forkhead box transcription factor subgroup N1 [Aedes aegypti]
BT_B_G_ZJU_Unigene4177	gi|345482259|ref|XP_001607886.2|	6e-11	PREDICTED: intersectin-1-like [Nasonia vitripennis]
BT_B_G_ZJU_Unigene4187	gi|328714913|ref|XP_001943752.2|	1e-63	PREDICTED: calcitonin gene-related peptide type 1 receptor-like [Acyrthosiphon pisum]
BT_B_G_ZJU_Unigene4195	gi|189240794|ref|XP_968229.2|	8e-53	PREDICTED: similar to xanthine dehydrogenase [Tribolium castaneum]
BT_B_G_ZJU_Unigene4197	gi|307176423|gb|EFN65994.1|	1e-43	Retrovirus-related Pol polyprotein from transposon TNT 1-94 [Camponotus floridanus]
BT_B_G_ZJU_Unigene4198	gi|357616972|gb|EHJ70511.1|	9e-29	hypothetical protein KGM_04171 [Danaus plexippus]
BT_B_G_ZJU_Unigene4199	gi|312373837|gb|EFR21518.1|	4e-59	hypothetical protein AND_16935 [Anopheles darlingi]
BT_B_G_ZJU_Unigene4201	gi|328699576|ref|XP_001949226.2|	4e-64	PREDICTED: meiotically up-regulated gene 71 protein-like [Acyrthosiphon pisum]
BT_B_G_ZJU_Unigene4202	gi|350400877|ref|XP_003485990.1|	1e-12	PREDICTED: pumilio homolog 1-like [Bombus impatiens]
BT_B_G_ZJU_Unigene4203	gi|350424544|ref|XP_003493830.1|	6e-06	PREDICTED: WD repeat-containing protein 48-like [Bombus impatiens]
BT_B_G_ZJU_Unigene4205	gi|242011168|ref|XP_002426327.1|	2e-29	conserved hypothetical protein [Pediculus humanus corporis] >gi|212510404|gb|EEB13589.1| conserved hypothetical protein [Pediculus humanus corporis]
BT_B_G_ZJU_Unigene4206	gi|307180275|gb|EFN68308.1|	8e-53	Protein SHQ1-like protein [Camponotus floridanus]
BT_B_G_ZJU_Unigene4212	gi|380011926|ref|XP_003690043.1|	1e-21	PREDICTED: ribonuclease Oy-like [Apis florea]
BT_B_G_ZJU_Unigene4214	gi|585173|sp|P38404.1|GNAO_LOCMI	7e-125	RecName: Full=Guanine nucleotide-binding protein G(o) subunit alpha
BT_B_G_ZJU_Unigene4217	gi|383855654|ref|XP_003703325.1|	1e-113	PREDICTED: elongation factor Tu GTP-binding domain-containing protein 1-like [Megachile rotundata]
BT_B_G_ZJU_Unigene4221	gi|380018077|ref|XP_003692963.1|	5e-157	PREDICTED: pyruvate dehydrogenase phosphatase regulatory subunit, mitochondrial-like [Apis florea]
BT_B_G_ZJU_Unigene4222	gi|328718436|ref|XP_001949836.2|	9e-42	PREDICTED: methionyl-tRNA synthetase, mitochondrial-like [Acyrthosiphon pisum]
BT_B_G_ZJU_Unigene4223	gi|91092004|ref|XP_970296.1|	7e-15	PREDICTED: similar to Male-specific lethal 3-like 1 (MSL3-like 1) (Male-specific lethal-3 homolog 1) [Tribolium castaneum] >gi|270000766|gb|EEZ97213.1| hypothetical protein TcasGA2_TC011005 [Tribolium castaneum]
BT_B_G_ZJU_Unigene4228	gi|66524277|ref|XP_623354.1|	5e-115	PREDICTED: protein enhancer of sevenless 2B [Apis mellifera] >gi|340724886|ref|XP_003400809.1| PREDICTED: protein enhancer of sevenless 2B-like [Bombus terrestris] >gi|350422009|ref|XP_003493027.1| PREDICTED: protein enhancer of sevenless 2B-like [Bombus impatiens]
BT_B_G_ZJU_Unigene4229	gi|307167342|gb|EFN60972.1|	2e-42	Sphingomyelin phosphodiesterase 4 [Camponotus floridanus]
BT_B_G_ZJU_Unigene4231	gi|350412548|ref|XP_003489685.1|	0	PREDICTED: histone-arginine methyltransferase CARMER-like [Bombus impatiens]
BT_B_G_ZJU_Unigene4235	gi|242020467|ref|XP_002430675.1|	2e-27	Thiamine transporter, putative [Pediculus humanus corporis] >gi|212515855|gb|EEB17937.1| Thiamine transporter, putative [Pediculus humanus corporis]
BT_B_G_ZJU_Unigene4236	gi|332029838|gb|EGI69707.1|	1e-49	Dystrophin [Acromyrmex echinatior]
BT_B_G_ZJU_Unigene4241	gi|193709179|ref|XP_001947609.1|	8e-17	PREDICTED: ATPase family AAA domain-containing protein 2B-like isoform 1 [Acyrthosiphon pisum] >gi|328698638|ref|XP_003240692.1| PREDICTED: ATPase family AAA domain-containing protein 2B-like isoform 2 [Acyrthosiphon pisum] >gi|328698640|ref|XP_003240693.1| PREDICTED: ATPase family AAA domain-containing protein 2B-like isoform 3 [Acyrthosiphon pisum]
BT_B_G_ZJU_Unigene4248	gi|242022502|ref|XP_002431679.1|	1e-45	conserved hypothetical protein [Pediculus humanus corporis] >gi|212516987|gb|EEB18941.1| conserved hypothetical protein [Pediculus humanus corporis]
BT_B_G_ZJU_Unigene4250	gi|156549692|ref|XP_001605201.1|	1e-14	PREDICTED: nuclear pore complex protein Nup50-like [Nasonia vitripennis]
BT_B_G_ZJU_Unigene4251	gi|328708632|ref|XP_001945323.2|	1e-108	PREDICTED: protein Red-like [Acyrthosiphon pisum]
BT_B_G_ZJU_Unigene4253	gi|332031126|gb|EGI70703.1|	1e-41	Protein-L-isoaspartate O-methyltransferase domain-containing protein 1 [Acromyrmex echinatior]
BT_B_G_ZJU_Unigene4257	gi|307189573|gb|EFN73937.1|	1e-76	Peptidyl-prolyl cis-trans isomerase E [Camponotus floridanus]
BT_B_G_ZJU_Unigene4258	gi|193634339|ref|XP_001949879.1|	1e-69	PREDICTED: zinc finger CCHC domain-containing protein 4-like [Acyrthosiphon pisum]
BT_B_G_ZJU_Unigene4259	gi|357605044|gb|EHJ64447.1|	3e-45	hypothetical protein KGM_08330 [Danaus plexippus]
BT_B_G_ZJU_Unigene4260	gi|383858826|ref|XP_003704900.1|	6e-22	PREDICTED: U4/U6 small nuclear ribonucleoprotein Prp31-like [Megachile rotundata]
BT_B_G_ZJU_Unigene4263	gi|328708040|ref|XP_003243583.1|	8e-11	PREDICTED: RNA-directed DNA polymerase from mobile element jockey-like [Acyrthosiphon pisum]
BT_B_G_ZJU_Unigene4266	gi|328702266|ref|XP_003241855.1|	6e-12	PREDICTED: hypothetical protein LOC100571222 [Acyrthosiphon pisum]
BT_B_G_ZJU_Unigene4267	gi|340727004|ref|XP_003401841.1|	1e-110	PREDICTED: hypothetical protein LOC100648841 [Bombus terrestris]
BT_B_G_ZJU_Unigene4268	gi|380016966|ref|XP_003692438.1|	1e-19	PREDICTED: innexin inx7-like [Apis florea]
BT_B_G_ZJU_Unigene4270	gi|332023548|gb|EGI63784.1|	1e-15	Transcription initiation factor TFIID subunit 1 [Acromyrmex echinatior]
BT_B_G_ZJU_Unigene4276	gi|332024665|gb|EGI64859.1|	8e-14	Alpha-tocopherol transfer protein-like protein [Acromyrmex echinatior]
BT_B_G_ZJU_Unigene4278	gi|321461072|gb|EFX72107.1|	1e-10	hypothetical protein DAPPUDRAFT_308541 [Daphnia pulex]
BT_B_G_ZJU_Unigene4283	gi|158299572|ref|XP_319665.4|	3e-84	AGAP008917-PA [Anopheles gambiae str. PEST] >gi|157013582|gb|EAA14841.5| AGAP008917-PA [Anopheles gambiae str. PEST]
BT_B_G_ZJU_Unigene4290	gi|242023939|ref|XP_002432388.1|	1e-96	serine/threonine-protein kinase, putative [Pediculus humanus corporis] >gi|212517811|gb|EEB19650.1| serine/threonine-protein kinase, putative [Pediculus humanus corporis]
BT_B_G_ZJU_Unigene4292	gi|193582590|ref|XP_001951535.1|	2e-64	PREDICTED: dynein heavy chain, cytoplasmic-like [Acyrthosiphon pisum]
BT_B_G_ZJU_Unigene4298	gi|328708855|ref|XP_003243816.1|	2e-48	PREDICTED: hypothetical protein LOC100573509 isoform 1 [Acyrthosiphon pisum] >gi|328708857|ref|XP_003243817.1| PREDICTED: hypothetical protein LOC100573509 isoform 2 [Acyrthosiphon pisum]
BT_B_G_ZJU_Unigene4306	gi|357608413|gb|EHJ65991.1|	4e-110	putative Serine/threonine-protein kinase 23 [Danaus plexippus]
BT_B_G_ZJU_Unigene4307	gi|340712018|ref|XP_003394562.1|	7e-45	PREDICTED: transcription initiation factor TFIID subunit 7-like [Bombus terrestris]
BT_B_G_ZJU_Unigene4308	gi|48958427|gb|AAT47767.1|	4e-13	RE14563p [Drosophila melanogaster]
BT_B_G_ZJU_Unigene4313	gi|345482657|ref|XP_001608026.2|	1e-107	PREDICTED: luc7-like protein 3-like [Nasonia vitripennis]
BT_B_G_ZJU_Unigene4314	gi|307177104|gb|EFN66359.1|	1e-25	Cyclic AMP-dependent transcription factor ATF-6 alpha [Camponotus floridanus]
BT_B_G_ZJU_Unigene4315	gi|307175619|gb|EFN65528.1|	6e-47	Cell division cycle 2-like protein kinase 5 [Camponotus floridanus]
BT_B_G_ZJU_Unigene4318	gi|328777761|ref|XP_396777.4|	2e-06	PREDICTED: spectrin beta chain [Apis mellifera]
BT_B_G_ZJU_Unigene4321	gi|242013381|ref|XP_002427386.1|	0	JmjC domain-containing histone demethylation protein 1B, putative [Pediculus humanus corporis] >gi|212511760|gb|EEB14648.1| JmjC domain-containing histone demethylation protein 1B, putative [Pediculus humanus corporis]
BT_B_G_ZJU_Unigene4322	gi|91078076|ref|XP_971952.1|	1e-51	PREDICTED: similar to prolyl-tRNA synthetase [Tribolium castaneum]
BT_B_G_ZJU_Unigene4323	gi|350411484|ref|XP_003489366.1|	2e-127	PREDICTED: dynamin-like 120 kDa protein, mitochondrial-like isoform 2 [Bombus impatiens]
BT_B_G_ZJU_Unigene4324	gi|307183303|gb|EFN70172.1|	0	AP-2 complex subunit alpha [Camponotus floridanus]
BT_B_G_ZJU_Unigene4326	gi|328712434|ref|XP_001944955.2|	2e-83	PREDICTED: hypothetical protein LOC100161450 [Acyrthosiphon pisum]
BT_B_G_ZJU_Unigene4330	gi|350422156|ref|XP_003493074.1|	1e-47	PREDICTED: acetolactate synthase isozyme 3 large subunit-like [Bombus impatiens]
BT_B_G_ZJU_Unigene4332	gi|242006688|ref|XP_002424179.1|	8e-70	RWD domain-containing protein, putative [Pediculus humanus corporis] >gi|212507520|gb|EEB11441.1| RWD domain-containing protein, putative [Pediculus humanus corporis]
BT_B_G_ZJU_Unigene4334	gi|322783222|gb|EFZ10808.1|	1e-44	hypothetical protein SINV_06875 [Solenopsis invicta]
BT_B_G_ZJU_Unigene4335	gi|170051617|ref|XP_001861845.1|	1e-107	recessive suppressor of secretory defect [Culex quinquefasciatus] >gi|167872801|gb|EDS36184.1| recessive suppressor of secretory defect [Culex quinquefasciatus]
BT_B_G_ZJU_Unigene4337	gi|307211254|gb|EFN87440.1|	1e-24	Transmembrane protein 192 [Harpegnathos saltator]
BT_B_G_ZJU_Unigene4345	gi|357617485|gb|EHJ70822.1|	1e-66	hypothetical protein KGM_12868 [Danaus plexippus]
BT_B_G_ZJU_Unigene4346	gi|332027079|gb|EGI67175.1|	8e-92	G2/M phase-specific E3 ubiquitin-protein ligase [Acromyrmex echinatior]
BT_B_G_ZJU_Unigene4349	gi|66516850|ref|XP_624074.1|	3e-36	PREDICTED: coiled-coil domain-containing protein 6-like [Apis mellifera]
BT_B_G_ZJU_Unigene4354	gi|357624154|gb|EHJ75033.1|	1e-42	putative acetyltransferase C complex catalytic subunit Mak3 [Danaus plexippus]
BT_B_G_ZJU_Unigene4360	gi|270014779|gb|EFA11227.1|	0	hypothetical protein TcasGA2_TC010759 [Tribolium castaneum]
BT_B_G_ZJU_Unigene4362	gi|242023108|ref|XP_002431978.1|	0	serine/threonine-protein kinase prp4, putative [Pediculus humanus corporis] >gi|212517329|gb|EEB19240.1| serine/threonine-protein kinase prp4, putative [Pediculus humanus corporis]
BT_B_G_ZJU_Unigene4363	gi|242020489|ref|XP_002430685.1|	1e-17	conserved hypothetical protein [Pediculus humanus corporis] >gi|212515875|gb|EEB17947.1| conserved hypothetical protein [Pediculus humanus corporis]
BT_B_G_ZJU_Unigene4364	gi|322796992|gb|EFZ19308.1|	0	hypothetical protein SINV_13032 [Solenopsis invicta]
BT_B_G_ZJU_Unigene4365	gi|66807483|ref|XP_637464.1|	3e-06	hypothetical protein DDB_G0286921 [Dictyostelium discoideum AX4] >gi|60465888|gb|EAL63958.1| hypothetical protein DDB_G0286921 [Dictyostelium discoideum AX4]
BT_B_G_ZJU_Unigene4367	gi|340729136|ref|XP_003402864.1|	1e-126	PREDICTED: u4/U6 small nuclear ribonucleoprotein Prp31-like [Bombus terrestris] >gi|350401578|ref|XP_003486196.1| PREDICTED: U4/U6 small nuclear ribonucleoprotein Prp31-like [Bombus impatiens]
BT_B_G_ZJU_Unigene4370	gi|340727946|ref|XP_003402294.1|	1e-44	PREDICTED: hypothetical protein LOC100645931 [Bombus terrestris]
BT_B_G_ZJU_Unigene4375	gi|380028495|ref|XP_003697935.1|	1e-22	PREDICTED: DNA-directed RNA polymerase III subunit RPC7-like [Apis florea]
BT_B_G_ZJU_Unigene4381	gi|328703305|ref|XP_001948038.2|	6e-10	PREDICTED: hypothetical protein LOC100163299 [Acyrthosiphon pisum]
BT_B_G_ZJU_Unigene4387	gi|328711508|ref|XP_003244558.1|	3e-138	PREDICTED: peroxisomal multifunctional enzyme type 2-like isoform 2 [Acyrthosiphon pisum] >gi|328711510|ref|XP_003244559.1| PREDICTED: peroxisomal multifunctional enzyme type 2-like isoform 3 [Acyrthosiphon pisum]
BT_B_G_ZJU_Unigene4389	gi|242010994|ref|XP_002426242.1|	7e-27	predicted protein [Pediculus humanus corporis] >gi|212510305|gb|EEB13504.1| predicted protein [Pediculus humanus corporis]
BT_B_G_ZJU_Unigene4390	gi|156545354|ref|XP_001606048.1|	2e-28	PREDICTED: ATP synthase subunit s-like protein-like [Nasonia vitripennis]
BT_B_G_ZJU_Unigene4391	gi|380035615|dbj|BAL72155.1|	2e-65	PERIOD, isoform 1 [Apteronemobius asahinai]
BT_B_G_ZJU_Unigene4392	gi|242007002|ref|XP_002424331.1|	4e-08	Cleavage and polyadenylation specificity factor 73 kDa subunit, putative [Pediculus humanus corporis] >gi|212507731|gb|EEB11593.1| Cleavage and polyadenylation specificity factor 73 kDa subunit, putative [Pediculus humanus corporis]
BT_B_G_ZJU_Unigene4393	gi|350425715|ref|XP_003494210.1|	1e-17	PREDICTED: hypothetical protein LOC100742486, partial [Bombus impatiens]
BT_B_G_ZJU_Unigene4394	gi|383859266|ref|XP_003705116.1|	0	PREDICTED: PHD finger and CXXC domain-containing protein CG17446-like [Megachile rotundata]
BT_B_G_ZJU_Unigene4395	gi|328707128|ref|XP_001948564.2|	1e-41	PREDICTED: cyclin-Y-like [Acyrthosiphon pisum]
BT_B_G_ZJU_Unigene4396	gi|328715901|ref|XP_001944617.2|	2e-116	PREDICTED: probable phospholipid-transporting ATPase IIB-like [Acyrthosiphon pisum]
BT_B_G_ZJU_Unigene4397	gi|307175941|gb|EFN65751.1|	1e-20	Probable phospholipid-transporting ATPase IIB [Camponotus floridanus]
BT_B_G_ZJU_Unigene4398	gi|307175941|gb|EFN65751.1|	3e-36	Probable phospholipid-transporting ATPase IIB [Camponotus floridanus]
BT_B_G_ZJU_Unigene4401	gi|91080139|ref|XP_968438.1|	1e-13	PREDICTED: similar to FIG4 homolog [Tribolium castaneum] >gi|270005661|gb|EFA02109.1| hypothetical protein TcasGA2_TC007753 [Tribolium castaneum]
BT_B_G_ZJU_Unigene4404	gi|194752704|ref|XP_001958659.1|	7e-14	GF12456 [Drosophila ananassae] >gi|190619957|gb|EDV35481.1| GF12456 [Drosophila ananassae]
BT_B_G_ZJU_Unigene4406	gi|307179548|gb|EFN67862.1|	6e-72	Guanine nucleotide-releasing factor 2 [Camponotus floridanus]
BT_B_G_ZJU_Unigene4408	gi|209734510|gb|ACI68124.1|	3e-08	Bystin [Salmo salar]
BT_B_G_ZJU_Unigene4409	gi|193584719|ref|XP_001952537.1|	7e-136	PREDICTED: pseudouridylate synthase 7 homolog [Acyrthosiphon pisum]
BT_B_G_ZJU_Unigene4411	gi|194205453|gb|ACF34980.1|	3e-110	cytochrome b [Sus scrofa]
BT_B_G_ZJU_Unigene4415	gi|345496038|ref|XP_003427629.1|	1e-88	PREDICTED: zinc transporter 1-like [Nasonia vitripennis]
BT_B_G_ZJU_Unigene4418	gi|270004467|gb|EFA00915.1|	1e-30	hypothetical protein TcasGA2_TC003821 [Tribolium castaneum]
BT_B_G_ZJU_Unigene4419	gi|91080419|ref|XP_968050.1|	1e-17	PREDICTED: similar to CG5287 CG5287-PA [Tribolium castaneum] >gi|270005750|gb|EFA02198.1| hypothetical protein TcasGA2_TC007854 [Tribolium castaneum]
BT_B_G_ZJU_Unigene4420	gi|380022648|ref|XP_003695151.1|	1e-68	PREDICTED: neurobeachin-like, partial [Apis florea]
BT_B_G_ZJU_Unigene4421	gi|328722435|ref|XP_001945764.2|	5e-21	PREDICTED: hypothetical protein LOC100162327 [Acyrthosiphon pisum]
BT_B_G_ZJU_Unigene4423	gi|332376112|gb|AEE63196.1|	8e-63	unknown [Dendroctonus ponderosae]
BT_B_G_ZJU_Unigene4425	gi|66555613|ref|XP_396789.2|	7e-79	PREDICTED: exportin-5 [Apis mellifera]
BT_B_G_ZJU_Unigene4426	gi|270004132|gb|EFA00580.1|	1e-26	hypothetical protein TcasGA2_TC003450 [Tribolium castaneum]
BT_B_G_ZJU_Unigene4430	gi|383854060|ref|XP_003702540.1|	1e-49	PREDICTED: vacuolar protein sorting-associated protein 72 homolog [Megachile rotundata]
BT_B_G_ZJU_Unigene4431	gi|357604775|gb|EHJ64314.1|	1e-37	hypothetical protein KGM_13764 [Danaus plexippus]
BT_B_G_ZJU_Unigene4432	gi|307191176|gb|EFN74873.1|	7e-29	Isoleucyl-tRNA synthetase, mitochondrial [Camponotus floridanus]
BT_B_G_ZJU_Unigene4433	gi|226482514|emb|CAX73856.1|	4e-15	glycoprotein 2-beta-D-xylosyltransferase [Schistosoma japonicum]
BT_B_G_ZJU_Unigene4441	gi|350421272|ref|XP_003492791.1|	1e-77	PREDICTED: DNA-directed RNA polymerase subunit beta&apos;-like [Bombus impatiens]
BT_B_G_ZJU_Unigene4442	gi|242023522|ref|XP_002432181.1|	2e-26	conserved hypothetical protein [Pediculus humanus corporis] >gi|212517578|gb|EEB19443.1| conserved hypothetical protein [Pediculus humanus corporis]
BT_B_G_ZJU_Unigene4448	gi|322796360|gb|EFZ18901.1|	2e-55	hypothetical protein SINV_03909 [Solenopsis invicta]
BT_B_G_ZJU_Unigene4449	gi|242012594|ref|XP_002427016.1|	8e-61	conserved hypothetical protein [Pediculus humanus corporis] >gi|212511254|gb|EEB14278.1| conserved hypothetical protein [Pediculus humanus corporis]
BT_B_G_ZJU_Unigene4450	gi|350398436|ref|XP_003485194.1|	1e-18	PREDICTED: hypothetical protein LOC100746802 [Bombus impatiens]
BT_B_G_ZJU_Unigene4455	gi|91090910|ref|XP_973922.1|	1e-85	PREDICTED: similar to AGAP006653-PB [Tribolium castaneum] >gi|270013221|gb|EFA09669.1| hypothetical protein TcasGA2_TC011795 [Tribolium castaneum]
BT_B_G_ZJU_Unigene4460	gi|307198052|gb|EFN79105.1|	2e-97	Protein bicaudal D [Harpegnathos saltator]
BT_B_G_ZJU_Unigene4466	gi|383855894|ref|XP_003703445.1|	4e-09	PREDICTED: ribosomal protein S6 kinase alpha-5-like [Megachile rotundata]
BT_B_G_ZJU_Unigene4469	gi|242021654|ref|XP_002431259.1|	1e-173	conserved hypothetical protein [Pediculus humanus corporis] >gi|212516513|gb|EEB18521.1| conserved hypothetical protein [Pediculus humanus corporis]
BT_B_G_ZJU_Unigene4471	gi|380021799|ref|XP_003694744.1|	2e-39	PREDICTED: nucleolar protein 11-like [Apis florea]
BT_B_G_ZJU_Unigene4472	gi|66504524|ref|XP_623875.1|	1e-46	PREDICTED: transmembrane protein 93-like [Apis mellifera] >gi|340710561|ref|XP_003393856.1| PREDICTED: transmembrane protein 93-like [Bombus terrestris] >gi|350427316|ref|XP_003494720.1| PREDICTED: transmembrane protein 93-like [Bombus impatiens] >gi|380026511|ref|XP_003696994.1| PREDICTED: transmembrane protein 93-like [Apis florea]
BT_B_G_ZJU_Unigene4474	gi|91091418|ref|XP_971893.1|	7e-34	PREDICTED: similar to ezrin-binding protein pace-1 [Tribolium castaneum] >gi|270000964|gb|EEZ97411.1| hypothetical protein TcasGA2_TC011240 [Tribolium castaneum]
BT_B_G_ZJU_Unigene4475	gi|242003170|ref|XP_002422637.1|	4e-93	conserved hypothetical protein [Pediculus humanus corporis] >gi|212505438|gb|EEB09899.1| conserved hypothetical protein [Pediculus humanus corporis]
BT_B_G_ZJU_Unigene4482	gi|193632092|ref|XP_001942699.1|	4e-12	PREDICTED: ATP-binding cassette sub-family B member 8, mitochondrial-like [Acyrthosiphon pisum]
BT_B_G_ZJU_Unigene4483	gi|345485386|ref|XP_001604043.2|	5e-08	PREDICTED: hypothetical protein LOC100119572 [Nasonia vitripennis]
BT_B_G_ZJU_Unigene4484	gi|193659748|ref|XP_001946449.1|	2e-36	PREDICTED: flavin-containing monooxygenase FMO GS-OX3-like [Acyrthosiphon pisum]
BT_B_G_ZJU_Unigene4485	gi|193659748|ref|XP_001946449.1|	5e-18	PREDICTED: flavin-containing monooxygenase FMO GS-OX3-like [Acyrthosiphon pisum]
BT_B_G_ZJU_Unigene4488	gi|47226781|emb|CAG06623.1|	1e-13	unnamed protein product [Tetraodon nigroviridis]
BT_B_G_ZJU_Unigene4490	gi|345493341|ref|XP_001604369.2|	7e-92	PREDICTED: biotin--protein ligase-like [Nasonia vitripennis]
BT_B_G_ZJU_Unigene4492	gi|91078490|ref|XP_968588.1|	7e-39	PREDICTED: similar to G protein pathway suppressor 1 [Tribolium castaneum] >gi|270004016|gb|EFA00464.1| hypothetical protein TcasGA2_TC003322 [Tribolium castaneum]
BT_B_G_ZJU_Unigene4494	gi|380025371|ref|XP_003696448.1|	2e-21	PREDICTED: zinc finger protein 568-like [Apis florea]
BT_B_G_ZJU_Unigene4503	gi|242005556|ref|XP_002423630.1|	1e-65	ptpla domain protein, putative [Pediculus humanus corporis] >gi|212506790|gb|EEB10892.1| ptpla domain protein, putative [Pediculus humanus corporis]
BT_B_G_ZJU_Unigene4506	gi|350412751|ref|XP_003489749.1|	6e-153	PREDICTED: DNA excision repair protein haywire-like isoform 2 [Bombus impatiens]
BT_B_G_ZJU_Unigene4513	gi|322801315|gb|EFZ22002.1|	6e-118	hypothetical protein SINV_15099 [Solenopsis invicta]
BT_B_G_ZJU_Unigene4521	gi|260831654|ref|XP_002610773.1|	2e-98	hypothetical protein BRAFLDRAFT_126313 [Branchiostoma floridae] >gi|229296142|gb|EEN66783.1| hypothetical protein BRAFLDRAFT_126313 [Branchiostoma floridae]
BT_B_G_ZJU_Unigene4522	gi|189241449|ref|XP_973088.2|	1e-30	PREDICTED: similar to GA12518-PA [Tribolium castaneum]
BT_B_G_ZJU_Unigene4526	gi|195112686|ref|XP_002000903.1|	2e-18	GI10491 [Drosophila mojavensis] >gi|193917497|gb|EDW16364.1| GI10491 [Drosophila mojavensis]
BT_B_G_ZJU_Unigene4528	gi|167538689|ref|XP_001751006.1|	1e-20	hypothetical protein [Monosiga brevicollis MX1] >gi|163770485|gb|EDQ84176.1| predicted protein [Monosiga brevicollis MX1]
BT_B_G_ZJU_Unigene4530	gi|357625227|gb|EHJ75736.1|	2e-16	putative coiled-coil domain containing 98 [Danaus plexippus]
BT_B_G_ZJU_Unigene4531	gi|193610737|ref|XP_001943491.1|	1e-51	PREDICTED: putative nuclease HARBI1-like [Acyrthosiphon pisum]
BT_B_G_ZJU_Unigene4532	gi|260824083|ref|XP_002606997.1|	2e-16	hypothetical protein BRAFLDRAFT_275493 [Branchiostoma floridae] >gi|229292343|gb|EEN63007.1| hypothetical protein BRAFLDRAFT_275493 [Branchiostoma floridae]
BT_B_G_ZJU_Unigene4533	gi|91091658|ref|XP_971261.1|	2e-59	PREDICTED: similar to predicted protein [Tribolium castaneum] >gi|270000885|gb|EEZ97332.1| hypothetical protein TcasGA2_TC011144 [Tribolium castaneum]
BT_B_G_ZJU_Unigene4539	gi|270001742|gb|EEZ98189.1|	1e-09	hypothetical protein TcasGA2_TC000618 [Tribolium castaneum]
BT_B_G_ZJU_Unigene4540	gi|125843865|ref|XP_001343884.1|	3e-09	PREDICTED: uncharacterized protein K02A2.6-like [Danio rerio]
BT_B_G_ZJU_Unigene4541	gi|124505339|ref|XP_001351411.1|	7e-07	replication factor a protein, putative [Plasmodium falciparum 3D7] >gi|6562734|emb|CAB62873.1| replication factor a protein, putative [Plasmodium falciparum 3D7]
BT_B_G_ZJU_Unigene4542	gi|270003291|gb|EEZ99738.1|	5e-47	hypothetical protein TcasGA2_TC002507 [Tribolium castaneum]
BT_B_G_ZJU_Unigene4543	gi|328707744|ref|XP_001947954.2|	2e-138	PREDICTED: phospholipase A-2-activating protein-like isoform 1 [Acyrthosiphon pisum] >gi|328707746|ref|XP_003243489.1| PREDICTED: phospholipase A-2-activating protein-like isoform 2 [Acyrthosiphon pisum]
BT_B_G_ZJU_Unigene4544	gi|340723756|ref|XP_003400255.1|	4e-42	PREDICTED: 2-oxoglutarate and iron-dependent oxygenase domain-containing protein 1-like [Bombus terrestris]
BT_B_G_ZJU_Unigene4551	gi|270007519|gb|EFA03967.1|	3e-07	hypothetical protein TcasGA2_TC014112 [Tribolium castaneum]
BT_B_G_ZJU_Unigene4554	gi|270016343|gb|EFA12789.1|	2e-17	hypothetical protein TcasGA2_TC010625 [Tribolium castaneum]
BT_B_G_ZJU_Unigene4556	gi|240848831|ref|NP_001155522.1|	4e-09	phosphatidylinositol glycan anchor biosynthesis, class H-like [Acyrthosiphon pisum] >gi|239789906|dbj|BAH71549.1| ACYPI003354 [Acyrthosiphon pisum]
BT_B_G_ZJU_Unigene4557	gi|322780422|gb|EFZ09910.1|	1e-43	hypothetical protein SINV_07156 [Solenopsis invicta]
BT_B_G_ZJU_Unigene4559	gi|270005671|gb|EFA02119.1|	2e-53	hypothetical protein TcasGA2_TC007765 [Tribolium castaneum]
BT_B_G_ZJU_Unigene4561	gi|270002439|gb|EEZ98886.1|	5e-66	hypothetical protein TcasGA2_TC004501 [Tribolium castaneum]
BT_B_G_ZJU_Unigene4568	gi|156554970|ref|XP_001602441.1|	5e-35	PREDICTED: transmembrane channel-like protein 7-like [Nasonia vitripennis]
BT_B_G_ZJU_Unigene4570	gi|328701133|ref|XP_003241502.1|	9e-08	PREDICTED: zinc finger protein Xfin-like [Acyrthosiphon pisum]
BT_B_G_ZJU_Unigene4572	gi|91083789|ref|XP_972713.1|	3e-28	PREDICTED: similar to suppressor of yeast mitotic catastrophe [Tribolium castaneum]
BT_B_G_ZJU_Unigene4577	gi|312382844|gb|EFR28149.1|	5e-27	hypothetical protein AND_04255 [Anopheles darlingi]
BT_B_G_ZJU_Unigene4579	gi|332027981|gb|EGI68032.1|	2e-75	Polycomb complex protein BMI-1 [Acromyrmex echinatior]
BT_B_G_ZJU_Unigene4583	gi|270014568|gb|EFA11016.1|	6e-59	hypothetical protein TcasGA2_TC004603 [Tribolium castaneum]
BT_B_G_ZJU_Unigene4584	gi|291222173|ref|XP_002731094.1|	1e-08	PREDICTED: Pao retrotransposon peptidase family protein-like [Saccoglossus kowalevskii]
BT_B_G_ZJU_Unigene4589	gi|53828415|dbj|BAD54748.1|	1e-49	ABC membrane transporter [Athalia rosae]
BT_B_G_ZJU_Unigene4591	gi|198468596|ref|XP_001354749.2|	4e-11	GA11369 [Drosophila pseudoobscura pseudoobscura] >gi|198146482|gb|EAL31804.2| GA11369 [Drosophila pseudoobscura pseudoobscura]
BT_B_G_ZJU_Unigene4595	gi|58332568|ref|NP_001011358.1|	3e-32	nucleolar protein 6 [Xenopus (Silurana) tropicalis] >gi|62900664|sp|Q5M7P5.1|NOL6_XENTR RecName: Full=Nucleolar protein 6 >gi|56789554|gb|AAH88522.1| nucleolar protein family 6 (RNA-associated) [Xenopus (Silurana) tropicalis]
BT_B_G_ZJU_Unigene4597	gi|322778727|gb|EFZ09143.1|	5e-35	hypothetical protein SINV_01313 [Solenopsis invicta]
BT_B_G_ZJU_Unigene4598	gi|123458287|ref|XP_001316562.1|	6e-11	viral A-type inclusion protein [Trichomonas vaginalis G3]
BT_B_G_ZJU_Unigene4608	gi|328701452|ref|XP_003241605.1|	4e-83	PREDICTED: phosphatidate phosphatase LPIN3-like isoform 2 [Acyrthosiphon pisum] >gi|328701454|ref|XP_003241606.1| PREDICTED: phosphatidate phosphatase LPIN3-like isoform 3 [Acyrthosiphon pisum]
BT_B_G_ZJU_Unigene4611	gi|328723622|ref|XP_001945638.2|	2e-21	PREDICTED: probable maltase L-like [Acyrthosiphon pisum]
BT_B_G_ZJU_Unigene4614	gi|328783715|ref|XP_001121916.2|	1e-119	PREDICTED: pantothenate kinase 2, mitochondrial-like [Apis mellifera]
BT_B_G_ZJU_Unigene4617	gi|242019474|ref|XP_002430186.1|	2e-41	conserved hypothetical protein [Pediculus humanus corporis] >gi|212515277|gb|EEB17448.1| conserved hypothetical protein [Pediculus humanus corporis]
BT_B_G_ZJU_Unigene4618	gi|242020308|ref|XP_002430597.1|	2e-56	protein phosphatase methylesterase, putative [Pediculus humanus corporis] >gi|212515769|gb|EEB17859.1| protein phosphatase methylesterase, putative [Pediculus humanus corporis]
BT_B_G_ZJU_Unigene4623	gi|307199471|gb|EFN80084.1|	2e-64	Flotillin-1 [Harpegnathos saltator]
BT_B_G_ZJU_Unigene4626	gi|380017233|ref|XP_003692564.1|	8e-22	PREDICTED: solute carrier family 25 member 40-like [Apis florea]
BT_B_G_ZJU_Unigene4629	gi|332372864|gb|AEE61574.1|	3e-06	unknown [Dendroctonus ponderosae]
BT_B_G_ZJU_Unigene4642	gi|260831599|ref|XP_002610746.1|	1e-15	hypothetical protein BRAFLDRAFT_115297 [Branchiostoma floridae] >gi|229296114|gb|EEN66756.1| hypothetical protein BRAFLDRAFT_115297 [Branchiostoma floridae]
BT_B_G_ZJU_Unigene4643	gi|270006665|gb|EFA03113.1|	5e-76	hypothetical protein TcasGA2_TC013023 [Tribolium castaneum]
BT_B_G_ZJU_Unigene4646	gi|197098000|ref|NP_001127599.1|	1e-16	transcriptional adapter 3 [Pongo abelii] >gi|75041160|sp|Q5R5V0.1|TADA3_PONAB RecName: Full=Transcriptional adapter 3; AltName: Full=ADA3 homolog; AltName: Full=Transcriptional adapter 3-like; Short=ADA3-like protein
BT_B_G_ZJU_Unigene4647	gi|242020246|ref|XP_002430566.1|	7e-15	Lysosomal acid phosphatase precursor, putative [Pediculus humanus corporis] >gi|212515738|gb|EEB17828.1| Lysosomal acid phosphatase precursor, putative [Pediculus humanus corporis]
BT_B_G_ZJU_Unigene4649	gi|157167401|ref|XP_001653907.1|	2e-50	lipoate-protein ligase b [Aedes aegypti] >gi|108874231|gb|EAT38456.1| lipoate-protein ligase b [Aedes aegypti]
BT_B_G_ZJU_Unigene4655	gi|157113137|ref|XP_001651908.1|	1e-70	microtubule associated serine/threonine kinase [Aedes aegypti] >gi|157113139|ref|XP_001651909.1| microtubule associated serine/threonine kinase [Aedes aegypti] >gi|108877843|gb|EAT42068.1| microtubule associated serine/threonine kinase [Aedes aegypti] >gi|108877844|gb|EAT42069.1| microtubule associated serine/threonine kinase [Aedes aegypti]
BT_B_G_ZJU_Unigene4656	gi|242014607|ref|XP_002427978.1|	1e-59	trafficking protein particle complex protein, putative [Pediculus humanus corporis] >gi|212512477|gb|EEB15240.1| trafficking protein particle complex protein, putative [Pediculus humanus corporis]
BT_B_G_ZJU_Unigene4660	gi|198462924|ref|XP_002135401.1|	2e-07	GA28524 [Drosophila pseudoobscura pseudoobscura] >gi|198151037|gb|EDY74028.1| GA28524 [Drosophila pseudoobscura pseudoobscura]
BT_B_G_ZJU_Unigene4662	gi|270010424|gb|EFA06872.1|	2e-29	hypothetical protein TcasGA2_TC009817 [Tribolium castaneum]
BT_B_G_ZJU_Unigene4663	gi|189233881|ref|XP_970343.2|	6e-103	PREDICTED: similar to Chromodomain-helicase-DNA-binding protein [Tribolium castaneum] >gi|270014822|gb|EFA11270.1| hypothetical protein TcasGA2_TC010805 [Tribolium castaneum]
BT_B_G_ZJU_Unigene4665	gi|193596661|ref|XP_001945595.1|	2e-57	PREDICTED: chromatin-remodeling complex ATPase chain Iswi-like [Acyrthosiphon pisum]
BT_B_G_ZJU_Unigene4668	gi|328713142|ref|XP_001951374.2|	7e-135	PREDICTED: nipped-B-like protein [Acyrthosiphon pisum]
BT_B_G_ZJU_Unigene4670	gi|380025198|ref|XP_003696364.1|	5e-63	PREDICTED: LOW QUALITY PROTEIN: DNA-directed RNA polymerase III subunit RPC1-like, partial [Apis florea]
BT_B_G_ZJU_Unigene4673	gi|242004263|ref|XP_002423025.1|	2e-15	beta-1,3-galactosyltransferase, putative [Pediculus humanus corporis] >gi|212505956|gb|EEB10287.1| beta-1,3-galactosyltransferase, putative [Pediculus humanus corporis]
BT_B_G_ZJU_Unigene4681	gi|195396023|ref|XP_002056632.1|	1e-22	GJ10115 [Drosophila virilis] >gi|194143341|gb|EDW59744.1| GJ10115 [Drosophila virilis]
BT_B_G_ZJU_Unigene4684	gi|242022211|ref|XP_002431534.1|	2e-32	synaptic vesicular amine transporter, putative [Pediculus humanus corporis] >gi|212516837|gb|EEB18796.1| synaptic vesicular amine transporter, putative [Pediculus humanus corporis]
BT_B_G_ZJU_Unigene4691	gi|270005515|gb|EFA01963.1|	1e-53	hypothetical protein TcasGA2_TC007584 [Tribolium castaneum]
BT_B_G_ZJU_Unigene4692	gi|328710985|ref|XP_001942634.2|	1e-12	PREDICTED: myosin-IA [Acyrthosiphon pisum]
BT_B_G_ZJU_Unigene4693	gi|242024545|ref|XP_002432688.1|	4e-06	dab2-interacting protein, putative [Pediculus humanus corporis] >gi|212518158|gb|EEB19950.1| dab2-interacting protein, putative [Pediculus humanus corporis]
BT_B_G_ZJU_Unigene4695	gi|328709489|ref|XP_001943760.2|	9e-40	PREDICTED: non-lysosomal glucosylceramidase-like [Acyrthosiphon pisum]
BT_B_G_ZJU_Unigene4696	gi|328706685|ref|XP_001946037.2|	6e-06	PREDICTED: la-related protein 4-like [Acyrthosiphon pisum]
BT_B_G_ZJU_Unigene4699	gi|193716034|ref|XP_001952245.1|	1e-53	PREDICTED: UPF0518 protein GA25918-like [Acyrthosiphon pisum]
BT_B_G_ZJU_Unigene4705	gi|325117966|emb|CBZ53517.1|	5e-06	conserved hypothetical protein [Neospora caninum Liverpool]
BT_B_G_ZJU_Unigene4706	gi|158289903|ref|XP_311528.4|	4e-10	AGAP010420-PA [Anopheles gambiae str. PEST] >gi|157018382|gb|EAA07254.5| AGAP010420-PA [Anopheles gambiae str. PEST]
BT_B_G_ZJU_Unigene4709	gi|242016212|ref|XP_002428723.1|	7e-07	hypothetical protein Phum_PHUM398300 [Pediculus humanus corporis] >gi|212513408|gb|EEB15985.1| hypothetical protein Phum_PHUM398300 [Pediculus humanus corporis]
BT_B_G_ZJU_Unigene4712	gi|390358879|ref|XP_797583.3|	1e-21	PREDICTED: structural maintenance of chromosomes protein 4-like [Strongylocentrotus purpuratus]
BT_B_G_ZJU_Unigene4713	gi|350421728|ref|XP_003492938.1|	8e-45	PREDICTED: nuclear pore complex protein Nup160 homolog [Bombus impatiens]
BT_B_G_ZJU_Unigene4714	gi|321472021|gb|EFX82992.1|	1e-138	hypothetical protein DAPPUDRAFT_316089 [Daphnia pulex]
BT_B_G_ZJU_Unigene4715	gi|350420491|ref|XP_003492526.1|	4e-96	PREDICTED: hypothetical protein LOC100748229 [Bombus impatiens]
BT_B_G_ZJU_Unigene4717	gi|328789575|ref|XP_623061.2|	1e-34	PREDICTED: putative oxidoreductase GLYR1 homolog [Apis mellifera] >gi|380026194|ref|XP_003696841.1| PREDICTED: putative oxidoreductase GLYR1 homolog [Apis florea]
BT_B_G_ZJU_Unigene4721	gi|308500844|ref|XP_003112607.1|	8e-10	hypothetical protein CRE_31104 [Caenorhabditis remanei] >gi|308267175|gb|EFP11128.1| hypothetical protein CRE_31104 [Caenorhabditis remanei]
BT_B_G_ZJU_Unigene4725	gi|339896289|gb|AEK21830.1|	1e-94	cytochrome P450 [Bemisia tabaci]
BT_B_G_ZJU_Unigene4727	gi|383854583|ref|XP_003702800.1|	4e-25	PREDICTED: origin recognition complex subunit 4-like [Megachile rotundata]
BT_B_G_ZJU_Unigene4732	gi|194877439|ref|XP_001973881.1|	1e-29	GG21400 [Drosophila erecta] >gi|259511278|sp|B3NKH7.1|NARF_DROER RecName: Full=Probable cytosolic Fe-S cluster assembly factor GG21400 >gi|190657068|gb|EDV54281.1| GG21400 [Drosophila erecta]
BT_B_G_ZJU_Unigene4733	gi|357608227|gb|EHJ65884.1|	1e-08	putative zinc finger protein 107 [Danaus plexippus]
BT_B_G_ZJU_Unigene4735	gi|345490373|ref|XP_001606093.2|	2e-75	PREDICTED: rhomboid-related protein 3-like [Nasonia vitripennis]
BT_B_G_ZJU_Unigene4738	gi|390357670|ref|XP_795922.3|	1e-11	PREDICTED: golgi-associated PDZ and coiled-coil motif-containing protein-like [Strongylocentrotus purpuratus]
BT_B_G_ZJU_Unigene4739	gi|189237479|ref|XP_970444.2|	1e-17	PREDICTED: similar to predicted protein [Tribolium castaneum]
BT_B_G_ZJU_Unigene4742	gi|321473453|gb|EFX84420.1|	1e-09	hypothetical protein DAPPUDRAFT_314716 [Daphnia pulex]
BT_B_G_ZJU_Unigene4746	gi|242016587|ref|XP_002428860.1|	2e-21	hypothetical protein Phum_PHUM405430 [Pediculus humanus corporis] >gi|212513603|gb|EEB16122.1| hypothetical protein Phum_PHUM405430 [Pediculus humanus corporis]
BT_B_G_ZJU_Unigene4750	gi|328700097|ref|XP_003241148.1|	7e-26	PREDICTED: hypothetical protein LOC100169531 isoform 2 [Acyrthosiphon pisum]
BT_B_G_ZJU_Unigene4751	gi|380026403|ref|XP_003696941.1|	1e-08	PREDICTED: Na(+)/H(+) exchange regulatory cofactor NHE-RF2-like [Apis florea]
BT_B_G_ZJU_Unigene4752	gi|193702257|ref|XP_001946012.1|	1e-19	PREDICTED: cryptochrome-1-like [Acyrthosiphon pisum]
BT_B_G_ZJU_Unigene4754	gi|124487940|gb|ABN12053.1|	3e-27	hypothetical protein [Maconellicoccus hirsutus]
BT_B_G_ZJU_Unigene4756	gi|242021883|ref|XP_002431372.1|	1e-47	mitochondrial 2-oxoglutarate/malate carrier protein, putative [Pediculus humanus corporis] >gi|212516648|gb|EEB18634.1| mitochondrial 2-oxoglutarate/malate carrier protein, putative [Pediculus humanus corporis]
BT_B_G_ZJU_Unigene4759	gi|242013215|ref|XP_002427310.1|	9e-32	Bromodomain-containing protein, putative [Pediculus humanus corporis] >gi|212511651|gb|EEB14572.1| Bromodomain-containing protein, putative [Pediculus humanus corporis]
BT_B_G_ZJU_Unigene4761	gi|350424445|ref|XP_003493798.1|	1e-34	PREDICTED: 30S ribosomal protein S10-like [Bombus impatiens]
BT_B_G_ZJU_Unigene4763	gi|345490822|ref|XP_001601580.2|	2e-50	PREDICTED: DNA topoisomerase 2-like [Nasonia vitripennis]
BT_B_G_ZJU_Unigene4766	gi|307195478|gb|EFN77364.1|	1e-07	CWF19-like protein 2 [Harpegnathos saltator]
BT_B_G_ZJU_Unigene4768	gi|350407874|ref|XP_003488224.1|	1e-39	PREDICTED: niemann-Pick C1 protein-like [Bombus impatiens]
BT_B_G_ZJU_Unigene4769	gi|345490733|ref|XP_001602322.2|	1e-28	PREDICTED: hypothetical protein LOC100118326 [Nasonia vitripennis]
BT_B_G_ZJU_Unigene4772	gi|328707904|ref|XP_003243535.1|	1e-13	PREDICTED: hypothetical protein LOC100575004 [Acyrthosiphon pisum]
BT_B_G_ZJU_Unigene4776	gi|328718286|ref|XP_001952079.2|	5e-56	PREDICTED: insulin-like receptor-like [Acyrthosiphon pisum]
BT_B_G_ZJU_Unigene4778	gi|344275542|ref|XP_003409571.1|	4e-90	PREDICTED: RNA 3&apos;-terminal phosphate cyclase-like [Loxodonta africana]
BT_B_G_ZJU_Unigene4781	gi|307210717|gb|EFN87140.1|	2e-45	Cysteinyl-tRNA synthetase, cytoplasmic [Harpegnathos saltator]
BT_B_G_ZJU_Unigene4782	gi|345480756|ref|XP_001605917.2|	1e-30	PREDICTED: zinc finger protein DPF3 [Nasonia vitripennis]
BT_B_G_ZJU_Unigene4790	gi|322801272|gb|EFZ21959.1|	3e-41	hypothetical protein SINV_06830 [Solenopsis invicta]
BT_B_G_ZJU_Unigene4792	gi|240848665|ref|NP_001155479.1|	6e-16	arylalkylamine N-acetyltransferase-like [Acyrthosiphon pisum] >gi|239788497|dbj|BAH70924.1| ACYPI002543 [Acyrthosiphon pisum]
BT_B_G_ZJU_Unigene4794	gi|242009661|ref|XP_002425601.1|	7e-48	Bromodomain-containing protein, putative [Pediculus humanus corporis] >gi|212509494|gb|EEB12863.1| Bromodomain-containing protein, putative [Pediculus humanus corporis]
BT_B_G_ZJU_Unigene4795	gi|332027115|gb|EGI67211.1|	1e-14	Amidophosphoribosyltransferase [Acromyrmex echinatior]
BT_B_G_ZJU_Unigene4806	gi|312376351|gb|EFR23462.1|	1e-18	hypothetical protein AND_12833 [Anopheles darlingi]
BT_B_G_ZJU_Unigene4808	gi|328703954|ref|XP_001947422.2|	3e-56	PREDICTED: cAMP-specific 3&apos;,5&apos;-cyclic phosphodiesterase-like [Acyrthosiphon pisum]
BT_B_G_ZJU_Unigene4812	gi|307197538|gb|EFN78768.1|	6e-28	Uncharacterized protein C17orf85-like protein [Harpegnathos saltator]
BT_B_G_ZJU_Unigene4814	gi|170049688|ref|XP_001870911.1|	6e-139	groucho protein [Culex quinquefasciatus] >gi|167871413|gb|EDS34796.1| groucho protein [Culex quinquefasciatus]
BT_B_G_ZJU_Unigene4818	gi|357621962|gb|EHJ73600.1|	1e-10	arrestin domain containing 4 [Danaus plexippus]
BT_B_G_ZJU_Unigene4821	gi|345483239|ref|XP_001602150.2|	4e-15	PREDICTED: dnaJ homolog subfamily C member 21-like [Nasonia vitripennis]
BT_B_G_ZJU_Unigene4823	gi|340712317|ref|XP_003394708.1|	2e-08	PREDICTED: nucleosome-remodeling factor subunit NURF301-like isoform 2 [Bombus terrestris]
BT_B_G_ZJU_Unigene4828	gi|91092208|ref|XP_969730.1|	8e-42	PREDICTED: similar to CG9773 CG9773-PA [Tribolium castaneum] >gi|270014482|gb|EFA10930.1| hypothetical protein TcasGA2_TC001757 [Tribolium castaneum]
BT_B_G_ZJU_Unigene4832	gi|357627574|gb|EHJ77227.1|	4e-25	putative synembryn-A [Danaus plexippus]
BT_B_G_ZJU_Unigene4833	gi|242017277|ref|XP_002429118.1|	1e-57	NAD-dependent deacetylase sirtuin-2, putative [Pediculus humanus corporis] >gi|212513982|gb|EEB16380.1| NAD-dependent deacetylase sirtuin-2, putative [Pediculus humanus corporis]
BT_B_G_ZJU_Unigene4834	gi|328711623|ref|XP_003244590.1|	1e-27	PREDICTED: hypothetical protein LOC100161584 isoform 2 [Acyrthosiphon pisum]
BT_B_G_ZJU_Unigene4836	gi|383856938|ref|XP_003703963.1|	1e-76	PREDICTED: transcription initiation factor TFIID subunit 2-like [Megachile rotundata]
BT_B_G_ZJU_Unigene4838	gi|383865170|ref|XP_003708048.1|	2e-95	PREDICTED: protein EFR3 homolog cmp44E-like [Megachile rotundata]
BT_B_G_ZJU_Unigene4839	gi|383864005|ref|XP_003707470.1|	2e-41	PREDICTED: WD repeat and FYVE domain-containing protein 2-like [Megachile rotundata]
BT_B_G_ZJU_Unigene4840	gi|157115853|ref|XP_001658314.1|	2e-35	phosphoinositide-binding protein, putative [Aedes aegypti] >gi|108883484|gb|EAT47709.1| phosphoinositide-binding protein, putative [Aedes aegypti]
BT_B_G_ZJU_Unigene4842	gi|345481825|ref|XP_003424463.1|	5e-10	PREDICTED: hypothetical protein LOC100117621 [Nasonia vitripennis]
BT_B_G_ZJU_Unigene4847	gi|193613348|ref|XP_001950332.1|	7e-49	PREDICTED: rho GTPase-activating protein 17-like [Acyrthosiphon pisum]
BT_B_G_ZJU_Unigene4849	gi|332375789|gb|AEE63035.1|	1e-14	unknown [Dendroctonus ponderosae]
BT_B_G_ZJU_Unigene4850	gi|67597944|ref|XP_666184.1|	8e-09	hypothetical protein [Cryptosporidium hominis TU502] >gi|54657128|gb|EAL35955.1| hypothetical protein Chro.50010 [Cryptosporidium hominis]
BT_B_G_ZJU_Unigene4851	gi|91093513|ref|XP_969441.1|	4e-06	PREDICTED: similar to tpr repeat nuclear phosphoprotein [Tribolium castaneum] >gi|270002675|gb|EEZ99122.1| hypothetical protein TcasGA2_TC005228 [Tribolium castaneum]
BT_B_G_ZJU_Unigene4854	gi|209571446|ref|NP_001129356.1|	7e-89	isovaleryl coenzyme A dehydrogenase [Bombyx mori] >gi|208609173|dbj|BAG72196.1| isovaleryl coenzyme A dehydrogenase [Bombyx mori] >gi|209172195|dbj|BAG74561.1| isovaleryl Coenzyme A dehydrogenase [Bombyx mori]
BT_B_G_ZJU_Unigene4855	gi|390336638|ref|XP_001197784.2|	7e-33	PREDICTED: probable alpha-ketoglutarate-dependent dioxygenase ABH7-like [Strongylocentrotus purpuratus]
BT_B_G_ZJU_Unigene4859	gi|340714833|ref|XP_003395928.1|	6e-07	PREDICTED: probable RISC-loading complex subunit BRAFLDRAFT_242885-like [Bombus terrestris]
BT_B_G_ZJU_Unigene4860	gi|307208277|gb|EFN85709.1|	1e-27	General transcription factor IIE subunit 2 [Harpegnathos saltator]
BT_B_G_ZJU_Unigene4861	gi|345490642|ref|XP_001601945.2|	4e-52	PREDICTED: kinesin-like protein KIF23 [Nasonia vitripennis]
BT_B_G_ZJU_Unigene4862	gi|242007435|ref|XP_002424545.1|	1e-26	conserved hypothetical protein [Pediculus humanus corporis] >gi|212507988|gb|EEB11807.1| conserved hypothetical protein [Pediculus humanus corporis]
BT_B_G_ZJU_Unigene4864	gi|334331660|ref|XP_001373850.2|	8e-09	PREDICTED: e3 ubiquitin ligase RNF4-like [Monodelphis domestica]
BT_B_G_ZJU_Unigene4866	gi|194762814|ref|XP_001963529.1|	1e-64	GF20445 [Drosophila ananassae] >gi|190629188|gb|EDV44605.1| GF20445 [Drosophila ananassae]
BT_B_G_ZJU_Unigene4870	gi|193690822|ref|XP_001945082.1|	2e-53	PREDICTED: ADAM 17-like protease-like [Acyrthosiphon pisum]
BT_B_G_ZJU_Unigene4871	gi|328712919|ref|XP_001946359.2|	3e-82	PREDICTED: tubulin polyglutamylase TTLL4-like [Acyrthosiphon pisum]
BT_B_G_ZJU_Unigene4872	gi|156537125|ref|XP_001603225.1|	5e-21	PREDICTED: DNA polymerase V-like [Nasonia vitripennis]
BT_B_G_ZJU_Unigene4873	gi|307210507|gb|EFN87010.1|	1e-86	Probable ATP-dependent RNA helicase DDX31 [Harpegnathos saltator]
BT_B_G_ZJU_Unigene4875	gi|189242082|ref|XP_001809963.1|	2e-13	PREDICTED: similar to BEL12_AG transposon polyprotein [Tribolium castaneum] >gi|270017009|gb|EFA13455.1| hypothetical protein TcasGA2_TC010686 [Tribolium castaneum]
BT_B_G_ZJU_Unigene4876	gi|383847064|ref|XP_003699175.1|	4e-24	PREDICTED: uncharacterized protein LOC100874762 [Megachile rotundata]
BT_B_G_ZJU_Unigene4883	gi|91087855|ref|XP_968688.1|	5e-26	PREDICTED: similar to vacuolar protein sorting-associated protein 33A [Tribolium castaneum] >gi|270012007|gb|EFA08455.1| hypothetical protein TcasGA2_TC006102 [Tribolium castaneum]
BT_B_G_ZJU_Unigene4885	gi|241573929|ref|XP_002403232.1|	1e-18	protease, putative [Ixodes scapularis] >gi|215500198|gb|EEC09692.1| protease, putative [Ixodes scapularis]
BT_B_G_ZJU_Unigene4888	gi|322801474|gb|EFZ22135.1|	1e-24	hypothetical protein SINV_09804 [Solenopsis invicta]
BT_B_G_ZJU_Unigene4892	gi|383855616|ref|XP_003703306.1|	4e-06	PREDICTED: carboxypeptidase D-like [Megachile rotundata]
BT_B_G_ZJU_Unigene4898	gi|322791200|gb|EFZ15737.1|	1e-59	hypothetical protein SINV_05188 [Solenopsis invicta]
BT_B_G_ZJU_Unigene4901	gi|157111037|ref|XP_001651363.1|	6e-32	microtubule associated protein xmap215 [Aedes aegypti] >gi|108878554|gb|EAT42779.1| microtubule associated protein xmap215 [Aedes aegypti]
BT_B_G_ZJU_Unigene4902	gi|158302225|ref|XP_321825.4|	1e-08	AGAP001320-PA [Anopheles gambiae str. PEST] >gi|157012848|gb|EAA01189.4| AGAP001320-PA [Anopheles gambiae str. PEST]
BT_B_G_ZJU_Unigene4903	gi|357621038|gb|EHJ73016.1|	3e-54	hypothetical protein KGM_15956 [Danaus plexippus]
BT_B_G_ZJU_Unigene4905	gi|307173386|gb|EFN64345.1|	7e-128	Furin-like protease 1, isoforms 1/1-X/2 [Camponotus floridanus]
BT_B_G_ZJU_Unigene4907	gi|340384915|ref|XP_003390956.1|	1e-45	PREDICTED: elongation factor Tu-like [Amphimedon queenslandica]
BT_B_G_ZJU_Unigene4908	gi|158299804|ref|XP_319824.3|	1e-09	AGAP009074-PA [Anopheles gambiae str. PEST] >gi|157013694|gb|EAA14748.3| AGAP009074-PA [Anopheles gambiae str. PEST]
BT_B_G_ZJU_Unigene4909	gi|124506727|ref|XP_001351961.1|	2e-06	conserved Plasmodium protein, unknown function [Plasmodium falciparum 3D7] >gi|23504989|emb|CAD51772.1| conserved Plasmodium protein, unknown function [Plasmodium falciparum 3D7]
BT_B_G_ZJU_Unigene4910	gi|322785610|gb|EFZ12265.1|	4e-26	hypothetical protein SINV_07643 [Solenopsis invicta]
BT_B_G_ZJU_Unigene4912	gi|147905566|ref|NP_001085191.1|	8e-22	kaptin (actin binding protein) [Xenopus laevis] >gi|47937700|gb|AAH72276.1| MGC82410 protein [Xenopus laevis]
BT_B_G_ZJU_Unigene4913	gi|332023845|gb|EGI64069.1|	1e-122	EH domain-binding protein 1 [Acromyrmex echinatior]
BT_B_G_ZJU_Unigene4919	gi|91091516|ref|XP_969603.1|	1e-72	PREDICTED: similar to AGAP010219-PA [Tribolium castaneum] >gi|270000928|gb|EEZ97375.1| hypothetical protein TcasGA2_TC011200 [Tribolium castaneum]
BT_B_G_ZJU_Unigene4923	gi|170037285|ref|XP_001846489.1|	2e-42	FAD oxidoreductase [Culex quinquefasciatus] >gi|167880398|gb|EDS43781.1| FAD oxidoreductase [Culex quinquefasciatus]
BT_B_G_ZJU_Unigene4925	gi|328706800|ref|XP_001950941.2|	1e-122	PREDICTED: serine/threonine-protein kinase hippo-like [Acyrthosiphon pisum]
BT_B_G_ZJU_Unigene4933	gi|91091782|ref|XP_969684.1|	2e-67	PREDICTED: similar to cell division control protein [Tribolium castaneum] >gi|270001087|gb|EEZ97534.1| hypothetical protein TcasGA2_TC011382 [Tribolium castaneum]
BT_B_G_ZJU_Unigene4937	gi|328712909|ref|XP_003244940.1|	5e-70	PREDICTED: battenin-like isoform 1 [Acyrthosiphon pisum] >gi|328712911|ref|XP_003244941.1| PREDICTED: battenin-like isoform 2 [Acyrthosiphon pisum] >gi|328712913|ref|XP_003244942.1| PREDICTED: battenin-like isoform 3 [Acyrthosiphon pisum]
BT_B_G_ZJU_Unigene4938	gi|307178226|gb|EFN67011.1|	1e-105	Pre-mRNA-splicing factor 38B [Camponotus floridanus]
BT_B_G_ZJU_Unigene4941	gi|242021014|ref|XP_002430942.1|	8e-28	conserved hypothetical protein [Pediculus humanus corporis] >gi|212516160|gb|EEB18204.1| conserved hypothetical protein [Pediculus humanus corporis]
BT_B_G_ZJU_Unigene4947	gi|156552764|ref|XP_001602315.1|	5e-59	PREDICTED: NF-kappa-B inhibitor-interacting Ras-like protein-like isoform 1 [Nasonia vitripennis] >gi|345487062|ref|XP_003425618.1| PREDICTED: NF-kappa-B inhibitor-interacting Ras-like protein-like isoform 2 [Nasonia vitripennis]
BT_B_G_ZJU_Unigene4952	gi|307170760|gb|EFN62885.1|	2e-33	Presequence protease, mitochondrial [Camponotus floridanus]
BT_B_G_ZJU_Unigene4962	gi|347971461|ref|XP_313115.4|	2e-06	AGAP004211-PA [Anopheles gambiae str. PEST] >gi|333468679|gb|EAA08630.4| AGAP004211-PA [Anopheles gambiae str. PEST]
BT_B_G_ZJU_Unigene4965	gi|345498442|ref|XP_001601227.2|	9e-19	PREDICTED: glycerol-3-phosphate acyltransferase 1, mitochondrial-like [Nasonia vitripennis]
BT_B_G_ZJU_Unigene4966	gi|242004048|ref|XP_002422952.1|	1e-75	glycerol-3-phosphate acyltransferase, putative [Pediculus humanus corporis] >gi|212505868|gb|EEB10214.1| glycerol-3-phosphate acyltransferase, putative [Pediculus humanus corporis]
BT_B_G_ZJU_Unigene4967	gi|195045017|ref|XP_001991921.1|	6e-07	GH11800 [Drosophila grimshawi] >gi|193901679|gb|EDW00546.1| GH11800 [Drosophila grimshawi]
BT_B_G_ZJU_Unigene4968	gi|380017785|ref|XP_003692825.1|	2e-57	PREDICTED: DNA-directed RNA polymerase III subunit RPC2 [Apis florea]
BT_B_G_ZJU_Unigene4969	gi|260809845|ref|XP_002599715.1|	2e-70	hypothetical protein BRAFLDRAFT_106711 [Branchiostoma floridae] >gi|229284996|gb|EEN55727.1| hypothetical protein BRAFLDRAFT_106711 [Branchiostoma floridae]
BT_B_G_ZJU_Unigene4970	gi|345480101|ref|XP_001606759.2|	3e-11	PREDICTED: hypothetical protein LOC100123150 [Nasonia vitripennis]
BT_B_G_ZJU_Unigene4979	gi|328784855|ref|XP_392496.4|	1e-52	PREDICTED: calcium-binding mitochondrial carrier protein Aralar1 [Apis mellifera] >gi|380020524|ref|XP_003694133.1| PREDICTED: calcium-binding mitochondrial carrier protein Aralar1-like [Apis florea]
BT_B_G_ZJU_Unigene4982	gi|380023888|ref|XP_003695741.1|	9e-81	PREDICTED: LOW QUALITY PROTEIN: protein CLP1 homolog [Apis florea]
BT_B_G_ZJU_Unigene4984	gi|350410088|ref|XP_003488940.1|	4e-40	PREDICTED: hypothetical protein LOC100743667 [Bombus impatiens]
BT_B_G_ZJU_Unigene4986	gi|291461591|dbj|BAI83430.1|	2e-16	sugar transporter 16 [Nilaparvata lugens]
BT_B_G_ZJU_Unigene4987	gi|91077436|ref|XP_966791.1|	7e-63	PREDICTED: similar to wd-repeat protein [Tribolium castaneum] >gi|270001624|gb|EEZ98071.1| hypothetical protein TcasGA2_TC000478 [Tribolium castaneum]
BT_B_G_ZJU_Unigene4991	gi|383859112|ref|XP_003705041.1|	1e-32	PREDICTED: enhancer of mRNA-decapping protein 4-like [Megachile rotundata]
BT_B_G_ZJU_Unigene4996	gi|340709092|ref|XP_003393148.1|	5e-70	PREDICTED: hypothetical protein LOC100648310 [Bombus terrestris]
BT_B_G_ZJU_Unigene5000	gi|242018333|ref|XP_002429632.1|	2e-71	Regulatory-associated protein of mTOR, putative [Pediculus humanus corporis] >gi|212514611|gb|EEB16894.1| Regulatory-associated protein of mTOR, putative [Pediculus humanus corporis]
BT_B_G_ZJU_Unigene5001	gi|328723080|ref|XP_003247751.1|	3e-47	PREDICTED: mitochondrial sodium/hydrogen exchanger NHA2-like isoform 2 [Acyrthosiphon pisum]
BT_B_G_ZJU_Unigene5003	gi|383864011|ref|XP_003707473.1|	1e-137	PREDICTED: myosin-VIIa-like isoform 2 [Megachile rotundata]
BT_B_G_ZJU_Unigene5004	gi|242012669|ref|XP_002427051.1|	8e-12	histone deacetylase 7A, putative [Pediculus humanus corporis] >gi|212511301|gb|EEB14313.1| histone deacetylase 7A, putative [Pediculus humanus corporis]
BT_B_G_ZJU_Unigene5005	gi|194743882|ref|XP_001954427.1|	9e-92	GF18257 [Drosophila ananassae] >gi|190627464|gb|EDV42988.1| GF18257 [Drosophila ananassae]
BT_B_G_ZJU_Unigene5011	gi|328701837|ref|XP_001944504.2|	1e-39	PREDICTED: facilitated trehalose transporter Tret1-like [Acyrthosiphon pisum]
BT_B_G_ZJU_Unigene5012	gi|242020386|ref|XP_002430636.1|	1e-12	activating signal cointegrator 1 complex subunit 3, helc1, putative [Pediculus humanus corporis] >gi|212515808|gb|EEB17898.1| activating signal cointegrator 1 complex subunit 3, helc1, putative [Pediculus humanus corporis]
BT_B_G_ZJU_Unigene5013	gi|322800169|gb|EFZ21254.1|	1e-19	hypothetical protein SINV_03907 [Solenopsis invicta]
BT_B_G_ZJU_Unigene5015	gi|189240927|ref|XP_969726.2|	1e-29	PREDICTED: similar to Blastoderm-specific gene 25D CG14025-PC [Tribolium castaneum]
BT_B_G_ZJU_Unigene5017	gi|328715040|ref|XP_001943598.2|	6e-49	PREDICTED: putative U5 small nuclear ribonucleoprotein 200 kDa helicase-like isoform 1 [Acyrthosiphon pisum]
BT_B_G_ZJU_Unigene5019	gi|242015484|ref|XP_002428383.1|	3e-07	tyrosine-protein kinase Src42A, putative [Pediculus humanus corporis] >gi|212512995|gb|EEB15645.1| tyrosine-protein kinase Src42A, putative [Pediculus humanus corporis]
BT_B_G_ZJU_Unigene5021	gi|340724684|ref|XP_003400711.1|	2e-57	PREDICTED: prostatic acid phosphatase-like [Bombus terrestris]
BT_B_G_ZJU_Unigene5022	gi|380026985|ref|XP_003697218.1|	7e-38	PREDICTED: uncharacterized protein LOC100867822 [Apis florea]
BT_B_G_ZJU_Unigene5024	gi|328697048|ref|XP_001948136.2|	1e-66	PREDICTED: hypothetical protein LOC100168705 [Acyrthosiphon pisum]
BT_B_G_ZJU_Unigene5025	gi|307195493|gb|EFN77379.1|	2e-07	HIRA-interacting protein 3 [Harpegnathos saltator]
BT_B_G_ZJU_Unigene5030	gi|350401254|ref|XP_003486100.1|	2e-23	PREDICTED: glucose dehydrogenase [acceptor]-like [Bombus impatiens]
BT_B_G_ZJU_Unigene5031	gi|156353422|ref|XP_001623065.1|	1e-14	predicted protein [Nematostella vectensis] >gi|156209719|gb|EDO30965.1| predicted protein [Nematostella vectensis]
BT_B_G_ZJU_Unigene5033	gi|291241585|ref|XP_002740692.1|	7e-13	PREDICTED: CG6931-like [Saccoglossus kowalevskii]
BT_B_G_ZJU_Unigene5034	gi|390351548|ref|XP_782314.3|	1e-15	PREDICTED: tubulin polyglutamylase complex subunit 2-like [Strongylocentrotus purpuratus]
BT_B_G_ZJU_Unigene5035	gi|335347251|gb|AEH42073.1|	1e-09	cytochrome oxidase subunit 1, partial (mitochondrion) [Bemisia tabaci]
BT_B_G_ZJU_Unigene5037	gi|383858134|ref|XP_003704557.1|	9e-81	PREDICTED: mediator of RNA polymerase II transcription subunit 14-like isoform 1 [Megachile rotundata]
BT_B_G_ZJU_Unigene5040	gi|328717974|ref|XP_003246351.1|	3e-34	PREDICTED: CLIP-associating protein 1-like [Acyrthosiphon pisum]
BT_B_G_ZJU_Unigene5043	gi|241839200|ref|XP_002415225.1|	3e-27	conserved hypothetical protein [Ixodes scapularis] >gi|215509437|gb|EEC18890.1| conserved hypothetical protein [Ixodes scapularis]
BT_B_G_ZJU_Unigene5044	gi|391347241|ref|XP_003747873.1|	4e-10	PREDICTED: LOW QUALITY PROTEIN: carnitine O-palmitoyltransferase 2, mitochondrial-like [Metaseiulus occidentalis]
BT_B_G_ZJU_Unigene5053	gi|242016159|ref|XP_002428703.1|	2e-81	Procollagen-lysine,2-oxoglutarate 5-dioxygenase 3 precursor, putative [Pediculus humanus corporis] >gi|212513374|gb|EEB15965.1| Procollagen-lysine,2-oxoglutarate 5-dioxygenase 3 precursor, putative [Pediculus humanus corporis]
BT_B_G_ZJU_Unigene5055	gi|157117949|ref|XP_001653115.1|	7e-68	procollagen-lysine,2-oxoglutarate 5-dioxygenase [Aedes aegypti] >gi|108875910|gb|EAT40135.1| procollagen-lysine,2-oxoglutarate 5-dioxygenase [Aedes aegypti]
BT_B_G_ZJU_Unigene5057	gi|66556485|ref|XP_395187.2|	3e-37	PREDICTED: probable queuine tRNA-ribosyltransferase [Apis mellifera]
BT_B_G_ZJU_Unigene5059	gi|91091060|ref|XP_966576.1|	3e-10	PREDICTED: similar to AGAP003843-PA [Tribolium castaneum] >gi|270013157|gb|EFA09605.1| hypothetical protein TcasGA2_TC011725 [Tribolium castaneum]
BT_B_G_ZJU_Unigene5060	gi|326368255|ref|NP_001191906.1|	9e-48	cytochrome c heme lyase [Acyrthosiphon pisum]
BT_B_G_ZJU_Unigene5061	gi|380026667|ref|XP_003697066.1|	1e-23	PREDICTED: glucose 1,6-bisphosphate synthase-like [Apis florea]
BT_B_G_ZJU_Unigene5064	gi|383865325|ref|XP_003708125.1|	2e-27	PREDICTED: uncharacterized protein LOC100878018 [Megachile rotundata]
BT_B_G_ZJU_Unigene5075	gi|189237828|ref|XP_001814919.1|	2e-06	PREDICTED: similar to CG18472 CG18472-PA [Tribolium castaneum] >gi|270006748|gb|EFA03196.1| hypothetical protein TcasGA2_TC013116 [Tribolium castaneum]
BT_B_G_ZJU_Unigene5078	gi|350422585|ref|XP_003493217.1|	9e-48	PREDICTED: PI-PLC X domain-containing protein 3-like [Bombus impatiens]
BT_B_G_ZJU_Unigene5080	gi|395545866|ref|XP_003774818.1|	2e-26	PREDICTED: regulator of nonsense transcripts 3B, partial [Sarcophilus harrisii]
BT_B_G_ZJU_Unigene5081	gi|344276480|ref|XP_003410036.1|	3e-41	PREDICTED: sulfatase-modifying factor 1 [Loxodonta africana]
BT_B_G_ZJU_Unigene5084	gi|383857373|ref|XP_003704179.1|	9e-26	PREDICTED: uncharacterized protein LOC100878859 [Megachile rotundata]
BT_B_G_ZJU_Unigene5097	gi|145315706|gb|ABP63247.1|	1e-79	NADH dehydrogenase subunit 6 [Sus scrofa]
BT_B_G_ZJU_Unigene5108	gi|322785548|gb|EFZ12210.1|	7e-10	hypothetical protein SINV_14695 [Solenopsis invicta]
BT_B_G_ZJU_Unigene5111	gi|328780340|ref|XP_396227.4|	9e-58	PREDICTED: hypothetical protein LOC412774 isoform 1 [Apis mellifera]
BT_B_G_ZJU_Unigene5115	gi|350408163|ref|XP_003488325.1|	3e-12	PREDICTED: hypothetical protein LOC100750113 [Bombus impatiens]
BT_B_G_ZJU_Unigene5117	gi|383853892|ref|XP_003702456.1|	4e-138	PREDICTED: E3 ubiquitin-protein ligase HECW2-like [Megachile rotundata]
BT_B_G_ZJU_Unigene5120	gi|158299437|ref|XP_319575.4|	2e-57	AGAP008830-PA [Anopheles gambiae str. PEST] >gi|157013519|gb|EAA14848.4| AGAP008830-PA [Anopheles gambiae str. PEST]
BT_B_G_ZJU_Unigene5125	gi|350417888|ref|XP_003491629.1|	1e-16	PREDICTED: abhydrolase domain-containing protein 13-like [Bombus impatiens]
BT_B_G_ZJU_Unigene5132	gi|328710146|ref|XP_003244179.1|	1e-91	PREDICTED: twitchin-like [Acyrthosiphon pisum]
BT_B_G_ZJU_Unigene5136	gi|260783123|ref|XP_002586627.1|	1e-09	hypothetical protein BRAFLDRAFT_106108 [Branchiostoma floridae] >gi|229271747|gb|EEN42638.1| hypothetical protein BRAFLDRAFT_106108 [Branchiostoma floridae]
BT_B_G_ZJU_Unigene5141	gi|307199491|gb|EFN80104.1|	6e-51	Chromodomain-helicase-DNA-binding protein Mi-2-like protein [Harpegnathos saltator]
BT_B_G_ZJU_Unigene5143	gi|328711942|ref|XP_003244683.1|	1e-14	PREDICTED: origin recognition complex subunit 5-like [Acyrthosiphon pisum]
BT_B_G_ZJU_Unigene5146	gi|383855178|ref|XP_003703094.1|	0	PREDICTED: uncharacterized protein LOC100877957 [Megachile rotundata]
BT_B_G_ZJU_Unigene5147	gi|13346918|gb|AAK08186.2|	5e-21	putative transposase [Lordiphosa miki]
BT_B_G_ZJU_Unigene5148	gi|242025416|ref|XP_002433120.1|	4e-63	phospholipid-transporting ATPase, putative [Pediculus humanus corporis] >gi|212518661|gb|EEB20382.1| phospholipid-transporting ATPase, putative [Pediculus humanus corporis]
BT_B_G_ZJU_Unigene5159	gi|350412848|ref|XP_003489786.1|	1e-24	PREDICTED: RNA-directed DNA polymerase from mobile element jockey-like [Bombus impatiens]
BT_B_G_ZJU_Unigene5161	gi|242004468|ref|XP_002423105.1|	1e-10	transcriptional repressor p66 beta, putative [Pediculus humanus corporis] >gi|212506051|gb|EEB10367.1| transcriptional repressor p66 beta, putative [Pediculus humanus corporis]
BT_B_G_ZJU_Unigene5162	gi|345484574|ref|XP_001601697.2|	2e-25	PREDICTED: procollagen-lysine,2-oxoglutarate 5-dioxygenase 3-like [Nasonia vitripennis]
BT_B_G_ZJU_Unigene5168	gi|328719083|ref|XP_003246657.1|	4e-72	PREDICTED: RUN domain-containing protein 1-like isoform 2 [Acyrthosiphon pisum]
BT_B_G_ZJU_Unigene5169	gi|7768507|dbj|BAA95430.1|	1e-21	alpha-amylase [Drosophila kikkawai] >gi|20513481|dbj|BAB91521.1| alpha-amylase [Drosophila kikkawai] >gi|20513493|dbj|BAB91527.1| alpha-amylase [Drosophila kikkawai] >gi|20513497|dbj|BAB91529.1| alpha-amylase [Drosophila kikkawai]
BT_B_G_ZJU_Unigene5174	gi|307177000|gb|EFN66306.1|	3e-46	Single-stranded DNA-binding protein 3 [Camponotus floridanus]
BT_B_G_ZJU_Unigene5175	gi|156543459|ref|XP_001601325.1|	6e-40	PREDICTED: threonine aspartase 1-like [Nasonia vitripennis]
BT_B_G_ZJU_Unigene5177	gi|242012275|ref|XP_002426859.1|	3e-26	hypothetical protein Phum_PHUM281890 [Pediculus humanus corporis] >gi|212511072|gb|EEB14121.1| hypothetical protein Phum_PHUM281890 [Pediculus humanus corporis]
[truncated: 10,880 more rows]
