# Supplementary material for: Transcriptomic analyses reveal the adaptive features and biological differences of guts from two invasive whitefly species
Source: BMC Genomics. 2014 May 15;15(1):370. doi: 10.1186/1471-2164-15-370 (PMC4035086; doi:10.1186/1471-2164-15-370)
Supplement: Supplementary file 2 — Additional file 2: Top BLAST hits of MED gut transcripts. BLAST results against the NCBI nr database for all the transcripts with a cut-off E-value <1.0E−5 are shown. (XLSX 745 KB) [file 12864_2014_6066_MOESM2_ESM.xlsx]

## Sheet: MED
Transcript ID	Nr ID	Nr Evalue	Nr Annotation
BT_Q_G_ZJU_Unigene790	gi|307213083|gb|EFN88605.1|	1e-12	hypothetical protein EAI_10907 [Harpegnathos saltator]
BT_Q_G_ZJU_Unigene793	gi|121512030|gb|ABM55466.1|	4e-48	ribosomal protein L35 [Xenopsylla cheopis] >gi|389032517|gb|AFK82395.1| ribosomal protein L35 [Ctenocephalides felis]
BT_Q_G_ZJU_Unigene794	gi|339896279|gb|AEK21825.1|	0	cytochrome P450 [Bemisia tabaci]
BT_Q_G_ZJU_Unigene796	gi|119114046|ref|XP_319006.3|	2e-36	AGAP009888-PA [Anopheles gambiae str. PEST] >gi|116118228|gb|EAA14440.3| AGAP009888-PA [Anopheles gambiae str. PEST]
BT_Q_G_ZJU_Unigene800	gi|383861559|ref|XP_003706253.1|	0	PREDICTED: nuclear protein localization protein 4 homolog [Megachile rotundata]
BT_Q_G_ZJU_Unigene801	gi|340714937|ref|XP_003395978.1|	0	PREDICTED: t-complex protein 1 subunit gamma-like isoform 1 [Bombus terrestris]
BT_Q_G_ZJU_Unigene802	gi|66556116|ref|XP_624727.1|	2e-84	PREDICTED: UPF0563 protein C17orf95 homolog [Apis mellifera]
BT_Q_G_ZJU_Unigene804	gi|380027324|ref|XP_003697377.1|	1e-51	PREDICTED: uncharacterized protein LOC100868892 [Apis florea]
BT_Q_G_ZJU_Unigene805	gi|363896046|gb|AEW43107.1|	1e-20	UDP-glycosyltransferase UGT33B3 [Helicoverpa armigera]
BT_Q_G_ZJU_Unigene806	gi|346466869|gb|AEO33279.1|	2e-22	hypothetical protein [Amblyomma maculatum]
BT_Q_G_ZJU_Unigene807	gi|383854040|ref|XP_003702530.1|	4e-71	PREDICTED: amphiphysin-like isoform 2 [Megachile rotundata]
BT_Q_G_ZJU_Unigene808	gi|161343861|tpg|DAA06111.1|	1e-44	TPA: TPA_inf: cathepsin B [Myzus persicae]
BT_Q_G_ZJU_Unigene809	gi|346471883|gb|AEO35786.1|	8e-26	hypothetical protein [Amblyomma maculatum]
BT_Q_G_ZJU_Unigene810	gi|345491361|ref|XP_001604347.2|	1e-08	PREDICTED: probable multidrug resistance-associated protein lethal(2)03659-like [Nasonia vitripennis]
BT_Q_G_ZJU_Unigene811	gi|301632603|ref|XP_002945371.1|	1e-39	PREDICTED: acetolactate synthase small subunit-like [Xenopus (Silurana) tropicalis]
BT_Q_G_ZJU_Unigene812	gi|333980944|gb|ACY66386.2|	3e-64	histone H2AV [Scylla paramamosain]
BT_Q_G_ZJU_Unigene816	gi|328784463|ref|XP_003250454.1|	8e-71	PREDICTED: glyoxylate reductase/hydroxypyruvate reductase-like [Apis mellifera]
BT_Q_G_ZJU_Unigene817	gi|91090015|ref|XP_967095.1|	3e-67	PREDICTED: similar to TBC1 domain family, member 7 [Tribolium castaneum] >gi|270013691|gb|EFA10139.1| hypothetical protein TcasGA2_TC012325 [Tribolium castaneum]
BT_Q_G_ZJU_Unigene818	gi|239789950|dbj|BAH71568.1|	6e-22	ACYPI009559 [Acyrthosiphon pisum]
BT_Q_G_ZJU_Unigene819	gi|297295972|ref|XP_001114423.2|	9e-06	PREDICTED: hypothetical protein LOC719760 [Macaca mulatta]
BT_Q_G_ZJU_Unigene821	gi|193643608|ref|XP_001943928.1|	1e-64	PREDICTED: mannose-P-dolichol utilization defect 1 protein homolog [Acyrthosiphon pisum]
BT_Q_G_ZJU_Unigene822	gi|242005572|ref|XP_002423638.1|	1e-64	2-deoxyglucose-6-phosphate phosphatase, putative [Pediculus humanus corporis] >gi|212506798|gb|EEB10900.1| 2-deoxyglucose-6-phosphate phosphatase, putative [Pediculus humanus corporis]
BT_Q_G_ZJU_Unigene823	gi|355695115|gb|AER99899.1|	1e-35	heat-responsive protein 12 [Mustela putorius furo]
BT_Q_G_ZJU_Unigene824	gi|350422230|ref|XP_003493098.1|	8e-57	PREDICTED: argininosuccinate synthase-like [Bombus impatiens]
BT_Q_G_ZJU_Unigene825	gi|221126285|ref|XP_002164734.1|	8e-127	PREDICTED: similar to YALI0E07271p [Hydra magnipapillata]
BT_Q_G_ZJU_Unigene826	gi|328701555|ref|XP_001943471.2|	4e-64	PREDICTED: hypothetical protein LOC100159582 [Acyrthosiphon pisum]
BT_Q_G_ZJU_Unigene827	gi|242018398|ref|XP_002429664.1|	8e-93	Pyrroline-5-carboxylate reductase, putative [Pediculus humanus corporis] >gi|212514649|gb|EEB16926.1| Pyrroline-5-carboxylate reductase, putative [Pediculus humanus corporis]
BT_Q_G_ZJU_Unigene828	gi|383860835|ref|XP_003705894.1|	8e-50	PREDICTED: coiled-coil domain-containing protein 43-like [Megachile rotundata]
BT_Q_G_ZJU_Unigene830	gi|328791817|ref|XP_001120930.2|	5e-56	PREDICTED: f-box only protein 6-like isoform 1 [Apis mellifera]
BT_Q_G_ZJU_Unigene832	gi|94732555|emb|CAK05045.1|	9e-12	novel protein [Danio rerio]
BT_Q_G_ZJU_Unigene833	gi|359843274|gb|AEV89772.1|	3e-62	Rho GDP dissociation inhibitor [Schistocerca gregaria]
BT_Q_G_ZJU_Unigene834	gi|307197080|gb|EFN78448.1|	3e-24	UPF0539 protein CG14977 [Harpegnathos saltator]
BT_Q_G_ZJU_Unigene835	gi|90819982|gb|ABD98749.1|	1e-40	putative ATP synthase oligomycin sensitivity conferral protein [Graphocephala atropunctata]
BT_Q_G_ZJU_Unigene836	gi|363896058|gb|AEW43113.1|	8e-65	UDP-glycosyltransferase UGT33B11 [Helicoverpa armigera]
BT_Q_G_ZJU_Unigene837	gi|328716042|ref|XP_003245819.1|	1e-134	PREDICTED: chromodomain-helicase-DNA-binding protein Mi-2 homolog [Acyrthosiphon pisum]
BT_Q_G_ZJU_Unigene838	gi|383865999|ref|XP_003708459.1|	3e-38	PREDICTED: transcription elongation factor B polypeptide 2-like [Megachile rotundata]
BT_Q_G_ZJU_Unigene839	gi|350426509|ref|XP_003494459.1|	2e-149	PREDICTED: 26S proteasome non-ATPase regulatory subunit 7-like [Bombus impatiens]
BT_Q_G_ZJU_Unigene840	gi|242018051|ref|XP_002429496.1|	1e-61	mcfdp2, putative [Pediculus humanus corporis] >gi|212514434|gb|EEB16758.1| mcfdp2, putative [Pediculus humanus corporis]
BT_Q_G_ZJU_Unigene841	gi|383847249|ref|XP_003699267.1|	2e-85	PREDICTED: serrate RNA effector molecule homolog [Megachile rotundata]
BT_Q_G_ZJU_Unigene842	gi|195040357|ref|XP_001991053.1|	1e-14	GH12463 [Drosophila grimshawi] >gi|193900811|gb|EDV99677.1| GH12463 [Drosophila grimshawi]
BT_Q_G_ZJU_Unigene843	gi|307213701|gb|EFN89050.1|	1e-22	hypothetical protein EAI_08444 [Harpegnathos saltator]
BT_Q_G_ZJU_Unigene844	gi|357627868|gb|EHJ77408.1|	2e-63	40S ribosomal protein S11 [Danaus plexippus]
BT_Q_G_ZJU_Unigene845	gi|242008257|ref|XP_002424923.1|	4e-68	sodium antiporter, putative [Pediculus humanus corporis] >gi|212508537|gb|EEB12185.1| sodium antiporter, putative [Pediculus humanus corporis]
BT_Q_G_ZJU_Unigene846	gi|157136375|ref|XP_001663728.1|	1e-116	hypothetical protein AaeL_AAEL013533 [Aedes aegypti] >gi|108869977|gb|EAT34202.1| conserved hypothetical protein [Aedes aegypti]
BT_Q_G_ZJU_Unigene847	gi|189239434|ref|XP_974831.2|	9e-46	PREDICTED: similar to 5,10-methenyltetrahydrofolate synthetase (5-formyltetrahydrofolate cyclo-ligase) [Tribolium castaneum]
BT_Q_G_ZJU_Unigene848	gi|322792004|gb|EFZ16109.1|	5e-13	hypothetical protein SINV_00593 [Solenopsis invicta]
BT_Q_G_ZJU_Unigene850	gi|242020246|ref|XP_002430566.1|	8e-67	Lysosomal acid phosphatase precursor, putative [Pediculus humanus corporis] >gi|212515738|gb|EEB17828.1| Lysosomal acid phosphatase precursor, putative [Pediculus humanus corporis]
BT_Q_G_ZJU_Unigene851	gi|223951435|gb|ACN29682.1|	1e-133	alakaline phosphatase 1 [Nilaparvata lugens]
BT_Q_G_ZJU_Unigene852	gi|357625874|gb|EHJ76163.1|	2e-40	hypothetical protein KGM_07910 [Danaus plexippus]
BT_Q_G_ZJU_Unigene853	gi|357614028|gb|EHJ68864.1|	3e-82	N-acetyltransferase [Danaus plexippus]
BT_Q_G_ZJU_Unigene857	gi|242022101|ref|XP_002431480.1|	1e-31	Pleiotrophic factor-alpha-1 precursor, putative [Pediculus humanus corporis] >gi|212516768|gb|EEB18742.1| Pleiotrophic factor-alpha-1 precursor, putative [Pediculus humanus corporis]
BT_Q_G_ZJU_Unigene858	gi|360044067|emb|CCD81614.1|	6e-06	putative ankyrin 2,3/unc44 [Schistosoma mansoni]
BT_Q_G_ZJU_Unigene860	gi|340722966|ref|XP_003399870.1|	3e-12	PREDICTED: hypothetical protein LOC100644221 [Bombus terrestris]
BT_Q_G_ZJU_Unigene861	gi|357601979|gb|EHJ63222.1|	6e-19	leukotriene A4 hydrolase [Danaus plexippus]
BT_Q_G_ZJU_Unigene862	gi|91077554|ref|XP_972108.1|	2e-82	PREDICTED: similar to AGAP010450-PA [Tribolium castaneum] >gi|270001586|gb|EEZ98033.1| hypothetical protein TcasGA2_TC000434 [Tribolium castaneum]
BT_Q_G_ZJU_Unigene863	gi|91083485|ref|XP_971858.1|	2e-103	PREDICTED: similar to ras-related protein Rab-8A, putative [Tribolium castaneum]
BT_Q_G_ZJU_Unigene864	gi|328697944|ref|XP_001951372.2|	3e-87	PREDICTED: 28S ribosomal protein S29, mitochondrial-like [Acyrthosiphon pisum]
BT_Q_G_ZJU_Unigene869	gi|340729587|ref|XP_003403081.1|	2e-54	PREDICTED: hypothetical protein LOC100648540 [Bombus terrestris] >gi|350402244|ref|XP_003486418.1| PREDICTED: hypothetical protein LOC100742620 [Bombus impatiens]
BT_Q_G_ZJU_Unigene870	gi|24668401|ref|NP_730693.1|	2e-115	Nopp140, isoform B [Drosophila melanogaster] >gi|23094282|gb|AAF51789.2| Nopp140, isoform B [Drosophila melanogaster]
BT_Q_G_ZJU_Unigene871	gi|195473607|ref|XP_002089084.1|	3e-121	GE18922 [Drosophila yakuba] >gi|194175185|gb|EDW88796.1| GE18922 [Drosophila yakuba]
BT_Q_G_ZJU_Unigene872	gi|357622442|gb|EHJ73915.1|	1e-21	Myb-MuvB complex subunit Lin-52 [Danaus plexippus]
BT_Q_G_ZJU_Unigene873	gi|241648037|ref|XP_002411195.1|	1e-08	conserved hypothetical protein [Ixodes scapularis] >gi|215503825|gb|EEC13319.1| conserved hypothetical protein [Ixodes scapularis]
BT_Q_G_ZJU_Unigene874	gi|66514203|ref|XP_624533.1|	1e-07	PREDICTED: dnaJ homolog subfamily C member 1-like [Apis mellifera]
BT_Q_G_ZJU_Unigene877	gi|270010395|gb|EFA06843.1|	2e-25	hypothetical protein TcasGA2_TC009786 [Tribolium castaneum]
BT_Q_G_ZJU_Unigene878	gi|340719568|ref|XP_003398222.1|	1e-80	PREDICTED: pyridine nucleotide-disulfide oxidoreductase domain-containing protein 1-like [Bombus terrestris]
BT_Q_G_ZJU_Unigene879	gi|91085787|ref|XP_974503.1|	1e-23	PREDICTED: similar to thioredoxin-like protein [Tribolium castaneum] >gi|270010127|gb|EFA06575.1| hypothetical protein TcasGA2_TC009487 [Tribolium castaneum]
BT_Q_G_ZJU_Unigene882	gi|170049876|ref|XP_001870953.1|	4e-83	glucosyl/glucuronosyl transferase [Culex quinquefasciatus] >gi|167871559|gb|EDS34942.1| glucosyl/glucuronosyl transferase [Culex quinquefasciatus]
BT_Q_G_ZJU_Unigene883	gi|383858894|ref|XP_003704934.1|	4e-48	PREDICTED: sugar phosphate exchanger 2-like [Megachile rotundata]
BT_Q_G_ZJU_Unigene884	gi|345492376|ref|XP_003426826.1|	7e-65	PREDICTED: protein Dr1-like [Nasonia vitripennis]
BT_Q_G_ZJU_Unigene885	gi|66508837|ref|XP_392366.2|	9e-122	PREDICTED: neuroendocrine convertase 2 isoform 1 [Apis mellifera]
BT_Q_G_ZJU_Unigene886	gi|114051632|ref|NP_001040418.1|	3e-40	LSM Sm-like protein family member [Bombyx mori] >gi|95102812|gb|ABF51347.1| LSM Sm-like protein family member [Bombyx mori]
BT_Q_G_ZJU_Unigene887	gi|156542825|ref|XP_001608075.1|	2e-80	PREDICTED: thioredoxin-like protein 1-like [Nasonia vitripennis]
BT_Q_G_ZJU_Unigene888	gi|242004490|ref|XP_002423116.1|	1e-34	protein JTB precursor, putative [Pediculus humanus corporis] >gi|212506062|gb|EEB10378.1| protein JTB precursor, putative [Pediculus humanus corporis]
BT_Q_G_ZJU_Unigene889	gi|350408303|ref|XP_003488364.1|	8e-29	PREDICTED: glutamate--cysteine ligase catalytic subunit-like [Bombus impatiens]
BT_Q_G_ZJU_Unigene891	gi|321477907|gb|EFX88865.1|	9e-35	hypothetical protein DAPPUDRAFT_95804 [Daphnia pulex]
BT_Q_G_ZJU_Unigene893	gi|91089051|ref|XP_970069.1|	1e-116	PREDICTED: similar to ribosome-associated protein P40 [Tribolium castaneum] >gi|270012401|gb|EFA08849.1| hypothetical protein TcasGA2_TC006550 [Tribolium castaneum]
BT_Q_G_ZJU_Unigene894	gi|312378004|gb|EFR24692.1|	3e-28	hypothetical protein AND_10531 [Anopheles darlingi]
BT_Q_G_ZJU_Unigene895	gi|307184603|gb|EFN70941.1|	0	Vacuolar ATP synthase catalytic subunit A [Camponotus floridanus]
BT_Q_G_ZJU_Unigene896	gi|240848945|ref|NP_001155682.1|	4e-36	39S ribosomal protein L18, mitochondrial [Acyrthosiphon pisum] >gi|239791777|dbj|BAH72310.1| ACYPI006860 [Acyrthosiphon pisum]
BT_Q_G_ZJU_Unigene897	gi|242002550|ref|XP_002435918.1|	1e-28	hypothetical protein IscW_ISCW024385 [Ixodes scapularis] >gi|215499254|gb|EEC08748.1| hypothetical protein IscW_ISCW024385 [Ixodes scapularis]
BT_Q_G_ZJU_Unigene898	gi|380018266|ref|XP_003693054.1|	6e-86	PREDICTED: NADH dehydrogenase [ubiquinone] iron-sulfur protein 7, mitochondrial-like [Apis florea]
BT_Q_G_ZJU_Unigene900	gi|170046723|ref|XP_001850901.1|	2e-15	conserved hypothetical protein [Culex quinquefasciatus] >gi|167869401|gb|EDS32784.1| conserved hypothetical protein [Culex quinquefasciatus]
BT_Q_G_ZJU_Unigene901	gi|242010453|ref|XP_002425982.1|	0	fumarate hydratase, putative [Pediculus humanus corporis] >gi|212509973|gb|EEB13244.1| fumarate hydratase, putative [Pediculus humanus corporis]
BT_Q_G_ZJU_Unigene902	gi|194909828|ref|XP_001982018.1|	0	GG12360 [Drosophila erecta] >gi|190656656|gb|EDV53888.1| GG12360 [Drosophila erecta]
BT_Q_G_ZJU_Unigene903	gi|291461585|dbj|BAI83427.1|	2e-131	sugar transporter 13 [Nilaparvata lugens]
BT_Q_G_ZJU_Unigene904	gi|328709879|ref|XP_001947589.2|	4e-175	PREDICTED: sialin-like [Acyrthosiphon pisum]
BT_Q_G_ZJU_Unigene906	gi|340719054|ref|XP_003397972.1|	0	PREDICTED: hypothetical protein LOC100648868 [Bombus terrestris]
BT_Q_G_ZJU_Unigene908	gi|242005331|ref|XP_002423523.1|	2e-28	Ornithine decarboxylase antizyme, putative [Pediculus humanus corporis] >gi|212506637|gb|EEB10785.1| Ornithine decarboxylase antizyme, putative [Pediculus humanus corporis]
BT_Q_G_ZJU_Unigene909	gi|123431636|ref|XP_001308251.1|	1e-07	flocculin [Trichomonas vaginalis G3]
BT_Q_G_ZJU_Unigene910	gi|125775701|ref|XP_001359035.1|	3e-48	GA13222 [Drosophila pseudoobscura pseudoobscura] >gi|195146302|ref|XP_002014126.1| GL24509 [Drosophila persimilis] >gi|54638776|gb|EAL28178.1| GA13222 [Drosophila pseudoobscura pseudoobscura] >gi|194103069|gb|EDW25112.1| GL24509 [Drosophila persimilis]
BT_Q_G_ZJU_Unigene911	gi|242013549|ref|XP_002427467.1|	4e-23	multisynthetase complex auxiliary component p38, putative [Pediculus humanus corporis] >gi|212511853|gb|EEB14729.1| multisynthetase complex auxiliary component p38, putative [Pediculus humanus corporis]
BT_Q_G_ZJU_Unigene912	gi|242007398|ref|XP_002424527.1|	6e-20	conserved hypothetical protein [Pediculus humanus corporis] >gi|212507960|gb|EEB11789.1| conserved hypothetical protein [Pediculus humanus corporis]
BT_Q_G_ZJU_Unigene916	gi|326435739|gb|EGD81309.1|	3e-07	hypothetical protein PTSG_13172 [Salpingoeca sp. ATCC 50818]
BT_Q_G_ZJU_Unigene917	gi|359326557|gb|AEV23867.1|	2e-19	glutathione S transferase class delta variant 1 [Periplaneta americana] >gi|359326559|gb|AEV23868.1| glutathione S transferase class delta variant 2 [Periplaneta americana]
BT_Q_G_ZJU_Unigene919	gi|170040111|ref|XP_001847855.1|	0	elongation factor G 1, mitochondrial [Culex quinquefasciatus] >gi|261263143|sp|B0WGM1.1|EFGM_CULQU RecName: Full=Elongation factor G, mitochondrial; Short=EF-Gmt; AltName: Full=Elongation factor G 1, mitochondrial; Short=mEF-G 1; AltName: Full=Elongation factor G1; Flags: Precursor >gi|167863667|gb|EDS27050.1| elongation factor G 1, mitochondrial [Culex quinquefasciatus]
BT_Q_G_ZJU_Unigene921	gi|307176235|gb|EFN65870.1|	1e-23	E3 ubiquitin-protein ligase HUWE1 [Camponotus floridanus]
BT_Q_G_ZJU_Unigene922	gi|383859443|ref|XP_003705204.1|	1e-09	PREDICTED: ribosome production factor 2 homolog [Megachile rotundata]
BT_Q_G_ZJU_Unigene925	gi|242005433|ref|XP_002423571.1|	8e-30	guanine nucleotide-exchange, putative [Pediculus humanus corporis] >gi|212506706|gb|EEB10833.1| guanine nucleotide-exchange, putative [Pediculus humanus corporis]
BT_Q_G_ZJU_Unigene946	gi|307169167|gb|EFN61983.1|	1e-08	Conserved oligomeric Golgi complex subunit 2 [Camponotus floridanus]
BT_Q_G_ZJU_Unigene951	gi|328714419|ref|XP_003245354.1|	0	PREDICTED: acetyl-CoA carboxylase-like isoform 4 [Acyrthosiphon pisum]
BT_Q_G_ZJU_Unigene952	gi|328718522|ref|XP_003246504.1|	6e-86	PREDICTED: hypothetical protein LOC100164801 isoform 2 [Acyrthosiphon pisum]
BT_Q_G_ZJU_Unigene953	gi|193671783|ref|XP_001944699.1|	0	PREDICTED: UDP-glucose:glycoprotein glucosyltransferase-like [Acyrthosiphon pisum]
BT_Q_G_ZJU_Unigene955	gi|291232093|ref|XP_002735980.1|	9e-07	PREDICTED: arginine/serine-rich coiled-coil 2-like [Saccoglossus kowalevskii]
BT_Q_G_ZJU_Unigene957	gi|328697738|ref|XP_001942812.2|	2e-19	PREDICTED: MAGUK p55 subfamily member 5-like [Acyrthosiphon pisum]
BT_Q_G_ZJU_Unigene958	gi|91090894|ref|XP_973482.1|	8e-114	PREDICTED: similar to sodium-bile acid cotransporter [Tribolium castaneum] >gi|270013229|gb|EFA09677.1| hypothetical protein TcasGA2_TC011805 [Tribolium castaneum]
BT_Q_G_ZJU_Unigene960	gi|270006167|gb|EFA02615.1|	3e-15	hypothetical protein TcasGA2_TC008335 [Tribolium castaneum]
BT_Q_G_ZJU_Unigene964	gi|328704184|ref|XP_001948324.2|	9e-33	PREDICTED: hypothetical protein LOC100163944 [Acyrthosiphon pisum]
BT_Q_G_ZJU_Unigene965	gi|242011359|ref|XP_002426420.1|	0	vacuolar ATP synthase subunit B, putative [Pediculus humanus corporis] >gi|212510519|gb|EEB13682.1| vacuolar ATP synthase subunit B, putative [Pediculus humanus corporis]
BT_Q_G_ZJU_Unigene967	gi|193697617|ref|XP_001943575.1|	3e-25	PREDICTED: facilitated trehalose transporter Tret1-like [Acyrthosiphon pisum]
BT_Q_G_ZJU_Unigene968	gi|340723518|ref|XP_003400136.1|	0	PREDICTED: pyruvate carboxylase, mitochondrial-like isoform 1 [Bombus terrestris]
BT_Q_G_ZJU_Unigene970	gi|91090802|ref|XP_970620.1|	6e-59	PREDICTED: similar to CG10225 CG10225-PA [Tribolium castaneum] >gi|270013975|gb|EFA10423.1| hypothetical protein TcasGA2_TC012664 [Tribolium castaneum]
BT_Q_G_ZJU_Unigene972	gi|383848558|ref|XP_003699916.1|	4e-31	PREDICTED: sex-regulated protein janus-A-like [Megachile rotundata]
BT_Q_G_ZJU_Unigene973	gi|121543815|gb|ABM55572.1|	8e-89	putative ribosomal protein L11 [Maconellicoccus hirsutus]
BT_Q_G_ZJU_Unigene975	gi|66519504|ref|XP_624674.1|	2e-70	PREDICTED: translocon-associated protein subunit gamma-like [Apis mellifera] >gi|110769762|ref|XP_001119895.1| PREDICTED: translocon-associated protein subunit gamma-like [Apis mellifera] >gi|380015648|ref|XP_003691811.1| PREDICTED: translocon-associated protein subunit gamma-like [Apis florea]
BT_Q_G_ZJU_Unigene976	gi|389608227|dbj|BAM17725.1|	3e-74	ribosomal protein S18 [Papilio xuthus] >gi|389610859|dbj|BAM19040.1| ribosomal protein S18 [Papilio polytes]
BT_Q_G_ZJU_Unigene977	gi|189217457|ref|NP_001121203.1|	1e-06	lysosomal acid phosphatase precursor [Xenopus laevis] >gi|218525909|sp|B1H1P9.1|PPAL_XENLA RecName: Full=Lysosomal acid phosphatase; Short=LAP; Flags: Precursor >gi|169642546|gb|AAI60691.1| LOC100158274 protein [Xenopus laevis]
BT_Q_G_ZJU_Unigene978	gi|344248780|gb|EGW04884.1|	7e-12	hypothetical protein I79_020146 [Cricetulus griseus]
BT_Q_G_ZJU_Unigene979	gi|156538611|ref|XP_001607571.1|	1e-93	PREDICTED: NEDD8-activating enzyme E1 regulatory subunit-like [Nasonia vitripennis]
BT_Q_G_ZJU_Unigene981	gi|91080855|ref|XP_971795.1|	1e-72	PREDICTED: similar to homocysteine S-methyltransferase [Tribolium castaneum] >gi|270005414|gb|EFA01862.1| hypothetical protein TcasGA2_TC007465 [Tribolium castaneum]
BT_Q_G_ZJU_Unigene982	gi|383852730|ref|XP_003701878.1|	1e-74	PREDICTED: beclin-1-like protein-like [Megachile rotundata]
BT_Q_G_ZJU_Unigene985	gi|347365176|gb|AEO89448.1|	7e-148	sucrase [Nilaparvata lugens]
BT_Q_G_ZJU_Unigene986	gi|339896229|gb|AEK21800.1|	4e-46	cytochrome P450 [Bemisia tabaci]
BT_Q_G_ZJU_Unigene987	gi|294865716|ref|XP_002764472.1|	1e-06	hypothetical protein Pmar_PMAR012804 [Perkinsus marinus ATCC 50983] >gi|239863939|gb|EEQ97189.1| hypothetical protein Pmar_PMAR012804 [Perkinsus marinus ATCC 50983]
BT_Q_G_ZJU_Unigene988	gi|242022049|ref|XP_002431454.1|	1e-140	arp2/3, putative [Pediculus humanus corporis] >gi|212516742|gb|EEB18716.1| arp2/3, putative [Pediculus humanus corporis]
BT_Q_G_ZJU_Unigene990	gi|332020392|gb|EGI60812.1|	0	Pre-mRNA-processing-splicing factor 8 [Acromyrmex echinatior]
BT_Q_G_ZJU_Unigene991	gi|240848871|ref|NP_001155426.1|	8e-21	uncharacterized protein LOC100160144 [Acyrthosiphon pisum] >gi|239788240|dbj|BAH70808.1| ACYPI001466 [Acyrthosiphon pisum]
BT_Q_G_ZJU_Unigene992	gi|156550181|ref|XP_001604681.1|	3e-131	PREDICTED: 40S ribosomal protein S2-like [Nasonia vitripennis]
BT_Q_G_ZJU_Unigene993	gi|332025707|gb|EGI65865.1|	2e-92	tRNA (guanine-N(7)-)-methyltransferase [Acromyrmex echinatior]
BT_Q_G_ZJU_Unigene994	gi|193659748|ref|XP_001946449.1|	6e-83	PREDICTED: flavin-containing monooxygenase FMO GS-OX3-like [Acyrthosiphon pisum]
BT_Q_G_ZJU_Unigene997	gi|345481380|ref|XP_001602182.2|	5e-123	PREDICTED: heterogeneous nuclear ribonucleoprotein Q-like, partial [Nasonia vitripennis]
BT_Q_G_ZJU_Unigene998	gi|270012370|gb|EFA08818.1|	7e-37	hypothetical protein TcasGA2_TC006513 [Tribolium castaneum]
BT_Q_G_ZJU_Unigene999	gi|157122829|ref|XP_001659934.1|	3e-46	carbonic anhydrase II, putative [Aedes aegypti] >gi|108874595|gb|EAT38820.1| carbonic anhydrase II, putative [Aedes aegypti]
BT_Q_G_ZJU_Unigene1000	gi|345492614|ref|XP_001600425.2|	5e-87	PREDICTED: protein YIF1B-like isoform 1 [Nasonia vitripennis]
BT_Q_G_ZJU_Unigene1001	gi|332028650|gb|EGI68684.1|	0	Importin subunit alpha-4 [Acromyrmex echinatior]
BT_Q_G_ZJU_Unigene1002	gi|346469271|gb|AEO34480.1|	1e-23	hypothetical protein [Amblyomma maculatum]
BT_Q_G_ZJU_Unigene1003	gi|261335954|emb|CBH09287.1|	3e-81	putative regulator of ribosome biosynthesis [Heliconius melpomene]
BT_Q_G_ZJU_Unigene1004	gi|291242991|ref|XP_002741389.1|	2e-72	PREDICTED: methionine adenosyltransferase II, beta-like [Saccoglossus kowalevskii]
BT_Q_G_ZJU_Unigene1005	gi|347365176|gb|AEO89448.1|	2e-119	sucrase [Nilaparvata lugens]
BT_Q_G_ZJU_Unigene1006	gi|193634248|ref|XP_001946712.1|	2e-70	PREDICTED: ferritin heavy polypeptide-like 17-like isoform 1 [Acyrthosiphon pisum]
BT_Q_G_ZJU_Unigene1007	gi|242019981|ref|XP_002430436.1|	1e-29	conserved hypothetical protein [Pediculus humanus corporis] >gi|212515574|gb|EEB17698.1| conserved hypothetical protein [Pediculus humanus corporis]
BT_Q_G_ZJU_Unigene1009	gi|193675189|ref|XP_001951950.1|	1e-149	PREDICTED: eukaryotic translation initiation factor 2 subunit 1-like isoform 1 [Acyrthosiphon pisum] >gi|328714887|ref|XP_003245484.1| PREDICTED: eukaryotic translation initiation factor 2 subunit 1-like isoform 2 [Acyrthosiphon pisum]
BT_Q_G_ZJU_Unigene1010	gi|193690842|ref|XP_001948058.1|	3e-33	PREDICTED: hypothetical protein LOC100166300 isoform 1 [Acyrthosiphon pisum]
BT_Q_G_ZJU_Unigene1012	gi|193610443|ref|XP_001952640.1|	1e-72	PREDICTED: facilitated trehalose transporter Tret1-like [Acyrthosiphon pisum]
BT_Q_G_ZJU_Unigene1014	gi|339896273|gb|AEK21822.1|	1e-58	cytochrome P450 [Bemisia tabaci]
BT_Q_G_ZJU_Unigene1016	gi|312375929|gb|EFR23170.1|	2e-91	hypothetical protein AND_13392 [Anopheles darlingi]
BT_Q_G_ZJU_Unigene1019	gi|350404233|ref|XP_003487042.1|	9e-107	PREDICTED: L-lactate dehydrogenase-like isoform 2 [Bombus impatiens]
BT_Q_G_ZJU_Unigene1023	gi|52220949|ref|YP_086809.1|	1e-55	NADH dehydrogenase subunit 6 [Bemisia tabaci] >gi|51944944|gb|AAU14200.1| NADH dehydrogenase subunit 6 [Bemisia tabaci]
BT_Q_G_ZJU_Unigene1024	gi|254540140|ref|NP_001156901.1|	1e-22	uncharacterized protein LOC100302525 [Tribolium castaneum]
BT_Q_G_ZJU_Unigene1026	gi|328721466|ref|XP_003247310.1|	1e-06	PREDICTED: hypothetical protein LOC100165491 isoform 2 [Acyrthosiphon pisum]
BT_Q_G_ZJU_Unigene1030	gi|345491767|ref|XP_001607501.2|	2e-90	PREDICTED: charged multivesicular body protein 4b-like [Nasonia vitripennis]
BT_Q_G_ZJU_Unigene1034	gi|332023418|gb|EGI63661.1|	1e-22	ER degradation-enhancing alpha-mannosidase-like 2 [Acromyrmex echinatior]
BT_Q_G_ZJU_Unigene1036	gi|350401320|ref|XP_003486117.1|	3e-146	PREDICTED: paired amphipathic helix protein Sin3b-like [Bombus impatiens]
BT_Q_G_ZJU_Unigene1040	gi|350539269|ref|NP_001232938.1|	2e-38	uncharacterized protein LOC100572680 [Acyrthosiphon pisum] >gi|239789537|dbj|BAH71386.1| ACYPI35400 [Acyrthosiphon pisum]
BT_Q_G_ZJU_Unigene1042	gi|237761908|emb|CAR94540.1|	5e-67	baiser CG11785-PA protein [Blattella germanica]
BT_Q_G_ZJU_Unigene1043	gi|260831390|ref|XP_002610642.1|	2e-23	hypothetical protein BRAFLDRAFT_117885 [Branchiostoma floridae] >gi|229296009|gb|EEN66652.1| hypothetical protein BRAFLDRAFT_117885 [Branchiostoma floridae]
BT_Q_G_ZJU_Unigene1046	gi|195121436|ref|XP_002005226.1|	2e-66	GI19202 [Drosophila mojavensis] >gi|193910294|gb|EDW09161.1| GI19202 [Drosophila mojavensis]
BT_Q_G_ZJU_Unigene1047	gi|345497495|ref|XP_001599996.2|	5e-130	PREDICTED: elongation of very long chain fatty acids protein AAEL008004-like [Nasonia vitripennis]
BT_Q_G_ZJU_Unigene1048	gi|383855838|ref|XP_003703417.1|	6e-11	PREDICTED: survival motor neuron protein-like [Megachile rotundata]
BT_Q_G_ZJU_Unigene1049	gi|156543358|ref|XP_001607969.1|	4e-43	PREDICTED: fructose-1,6-bisphosphatase 1-like [Nasonia vitripennis]
BT_Q_G_ZJU_Unigene1051	gi|270007150|gb|EFA03598.1|	5e-17	hypothetical protein TcasGA2_TC013685 [Tribolium castaneum]
BT_Q_G_ZJU_Unigene1053	gi|358336608|dbj|GAA55080.1|	4e-64	large subunit ribosomal protein L40e [Clonorchis sinensis]
BT_Q_G_ZJU_Unigene1054	gi|242008505|ref|XP_002425044.1|	2e-35	conserved hypothetical protein [Pediculus humanus corporis] >gi|212508693|gb|EEB12306.1| conserved hypothetical protein [Pediculus humanus corporis]
BT_Q_G_ZJU_Unigene1058	gi|339896265|gb|AEK21818.1|	1e-135	cytochrome P450 [Bemisia tabaci]
BT_Q_G_ZJU_Unigene1059	gi|91088885|ref|XP_972389.1|	0	PREDICTED: similar to Rpt1 CG1341-PA [Tribolium castaneum] >gi|270012350|gb|EFA08798.1| hypothetical protein TcasGA2_TC006492 [Tribolium castaneum]
BT_Q_G_ZJU_Unigene1060	gi|240849643|ref|NP_001155867.1|	5e-12	translocase of outer mitochondrial membrane 7 homolog [Nasonia vitripennis]
BT_Q_G_ZJU_Unigene1062	gi|328718270|ref|XP_001946118.2|	5e-14	PREDICTED: DNA mismatch repair protein Msh6-like [Acyrthosiphon pisum]
BT_Q_G_ZJU_Unigene1063	gi|264667437|gb|ACY71304.1|	7e-59	ribosomal protein S17 [Chrysomela tremula]
BT_Q_G_ZJU_Unigene1064	gi|307201783|gb|EFN81456.1|	0	Serine/threonine-protein phosphatase 2A 65 kDa regulatory subunit A alpha isoform [Harpegnathos saltator]
BT_Q_G_ZJU_Unigene1065	gi|91078482|ref|XP_975769.1|	1e-85	PREDICTED: similar to AGAP006099-PA isoform 2 [Tribolium castaneum] >gi|270004017|gb|EFA00465.1| hypothetical protein TcasGA2_TC003323 [Tribolium castaneum]
BT_Q_G_ZJU_Unigene1067	gi|332376579|gb|AEE63429.1|	1e-11	unknown [Dendroctonus ponderosae]
BT_Q_G_ZJU_Unigene1068	gi|110671490|gb|ABG81996.1|	1e-44	putative pterin-4-alpha-carbinolamine dehydratase [Diaphorina citri]
BT_Q_G_ZJU_Unigene1071	gi|242015163|ref|XP_002428243.1|	1e-44	Basigin precursor, putative [Pediculus humanus corporis] >gi|212512804|gb|EEB15505.1| Basigin precursor, putative [Pediculus humanus corporis]
BT_Q_G_ZJU_Unigene1072	gi|242015163|ref|XP_002428243.1|	1e-44	Basigin precursor, putative [Pediculus humanus corporis] >gi|212512804|gb|EEB15505.1| Basigin precursor, putative [Pediculus humanus corporis]
BT_Q_G_ZJU_Unigene1073	gi|242015163|ref|XP_002428243.1|	1e-44	Basigin precursor, putative [Pediculus humanus corporis] >gi|212512804|gb|EEB15505.1| Basigin precursor, putative [Pediculus humanus corporis]
BT_Q_G_ZJU_Unigene1074	gi|270002547|gb|EEZ98994.1|	0	hypothetical protein TcasGA2_TC004855 [Tribolium castaneum]
BT_Q_G_ZJU_Unigene1076	gi|383848426|ref|XP_003699851.1|	7e-102	PREDICTED: autophagy protein 5-like [Megachile rotundata]
BT_Q_G_ZJU_Unigene1077	gi|193652361|ref|XP_001949600.1|	8e-94	PREDICTED: fumarylacetoacetate hydrolase domain-containing protein 2-like [Acyrthosiphon pisum]
BT_Q_G_ZJU_Unigene1078	gi|345496179|ref|XP_001603746.2|	0	PREDICTED: nucleolar protein 56-like [Nasonia vitripennis]
BT_Q_G_ZJU_Unigene1079	gi|307212336|gb|EFN88140.1|	1e-21	Ankyrin repeat domain-containing protein 17 [Harpegnathos saltator]
BT_Q_G_ZJU_Unigene1080	gi|242005763|ref|XP_002423731.1|	5e-137	COP9 signalosome complex subunit, putative [Pediculus humanus corporis] >gi|212506922|gb|EEB10993.1| COP9 signalosome complex subunit, putative [Pediculus humanus corporis]
BT_Q_G_ZJU_Unigene1081	gi|156545980|ref|XP_001607273.1|	1e-117	PREDICTED: activator of 90 kDa heat shock protein ATPase homolog 1-like [Nasonia vitripennis]
BT_Q_G_ZJU_Unigene1082	gi|383862587|ref|XP_003706765.1|	5e-149	PREDICTED: uncharacterized protein LOC100878424 [Megachile rotundata]
BT_Q_G_ZJU_Unigene1083	gi|312383635|gb|EFR28645.1|	1e-47	hypothetical protein AND_03130 [Anopheles darlingi]
BT_Q_G_ZJU_Unigene1084	gi|357619274|gb|EHJ71918.1|	4e-71	hypothetical protein KGM_06034 [Danaus plexippus]
BT_Q_G_ZJU_Unigene1085	gi|328701837|ref|XP_001944504.2|	5e-58	PREDICTED: facilitated trehalose transporter Tret1-like [Acyrthosiphon pisum]
BT_Q_G_ZJU_Unigene1087	gi|328723464|ref|XP_001950821.2|	2e-72	PREDICTED: mitochondrial ribonuclease P protein 1 homolog [Acyrthosiphon pisum]
BT_Q_G_ZJU_Unigene1088	gi|328786961|ref|XP_003250866.1|	0	PREDICTED: LOW QUALITY PROTEIN: selenide, water dikinase [Apis mellifera] >gi|380015611|ref|XP_003691793.1| PREDICTED: LOW QUALITY PROTEIN: selenide, water dikinase-like [Apis florea] >gi|383860524|ref|XP_003705739.1| PREDICTED: LOW QUALITY PROTEIN: selenide, water dikinase-like [Megachile rotundata]
BT_Q_G_ZJU_Unigene1089	gi|340728543|ref|XP_003402581.1|	7e-77	PREDICTED: histone deacetylase complex subunit SAP30 homolog [Bombus terrestris]
BT_Q_G_ZJU_Unigene1092	gi|239792525|dbj|BAH72596.1|	1e-39	ACYPI004614 [Acyrthosiphon pisum]
BT_Q_G_ZJU_Unigene1093	gi|328698876|ref|XP_003240755.1|	7e-87	PREDICTED: UDP-glucuronosyltransferase 1-7C-like [Acyrthosiphon pisum]
BT_Q_G_ZJU_Unigene1095	gi|307211077|gb|EFN87320.1|	1e-114	Protein pob [Harpegnathos saltator]
BT_Q_G_ZJU_Unigene1097	gi|332016540|gb|EGI57421.1|	4e-89	Inositol monophosphatase [Acromyrmex echinatior]
BT_Q_G_ZJU_Unigene1098	gi|328702494|ref|XP_001942998.2|	2e-20	PREDICTED: syntaxin-1B-like [Acyrthosiphon pisum]
BT_Q_G_ZJU_Unigene1099	gi|229577323|ref|NP_001153353.1|	2e-74	signal sequence receptor, alpha precursor [Nasonia vitripennis]
BT_Q_G_ZJU_Unigene1100	gi|242003874|ref|XP_002422894.1|	9e-78	ubiquitin carboxyl-terminal hydrolase, putative [Pediculus humanus corporis] >gi|212505776|gb|EEB10156.1| ubiquitin carboxyl-terminal hydrolase, putative [Pediculus humanus corporis]
BT_Q_G_ZJU_Unigene1101	gi|260803097|ref|XP_002596428.1|	1e-28	hypothetical protein BRAFLDRAFT_130336 [Branchiostoma floridae] >gi|229281683|gb|EEN52440.1| hypothetical protein BRAFLDRAFT_130336 [Branchiostoma floridae]
BT_Q_G_ZJU_Unigene1102	gi|321474424|gb|EFX85389.1|	8e-74	hypothetical protein DAPPUDRAFT_230557 [Daphnia pulex]
BT_Q_G_ZJU_Unigene1103	gi|193659845|ref|XP_001945501.1|	4e-36	PREDICTED: hypothetical protein LOC100162227 [Acyrthosiphon pisum]
BT_Q_G_ZJU_Unigene1104	gi|340714159|ref|XP_003395599.1|	9e-168	PREDICTED: threonine dehydratase catabolic-like isoform 2 [Bombus terrestris]
BT_Q_G_ZJU_Unigene1105	gi|240849397|ref|NP_001155817.1|	1e-69	40S ribosomal protein S16-like [Acyrthosiphon pisum] >gi|239788307|dbj|BAH70842.1| ACYPI009856 [Acyrthosiphon pisum]
BT_Q_G_ZJU_Unigene1106	gi|193606139|ref|XP_001943654.1|	1e-98	PREDICTED: bifunctional methylenetetrahydrofolate dehydrogenase/cyclohydrolase, mitochondrial-like [Acyrthosiphon pisum]
BT_Q_G_ZJU_Unigene1107	gi|328782646|ref|XP_624124.3|	4e-154	PREDICTED: beta amyloid protein precursor-like isoform 1 [Apis mellifera]
BT_Q_G_ZJU_Unigene1110	gi|209915626|ref|NP_001119645.2|	0	ATP synthase subunit beta, mitochondrial [Acyrthosiphon pisum]
BT_Q_G_ZJU_Unigene1111	gi|240848783|ref|NP_001155438.1|	5e-88	glyoxylate/hydroxypyruvate reductase-like [Acyrthosiphon pisum] >gi|239789334|dbj|BAH71297.1| ACYPI001693 [Acyrthosiphon pisum]
BT_Q_G_ZJU_Unigene1112	gi|321477556|gb|EFX88514.1|	8e-126	hypothetical protein DAPPUDRAFT_220710 [Daphnia pulex]
BT_Q_G_ZJU_Unigene1113	gi|350400050|ref|XP_003485721.1|	0	PREDICTED: hypothetical protein LOC100750102 [Bombus impatiens]
BT_Q_G_ZJU_Unigene1114	gi|242025090|ref|XP_002432959.1|	0	BTB/POZ domain-containing protein, putative [Pediculus humanus corporis] >gi|212518468|gb|EEB20221.1| BTB/POZ domain-containing protein, putative [Pediculus humanus corporis]
BT_Q_G_ZJU_Unigene1116	gi|390344325|ref|XP_001198895.2|	5e-12	PREDICTED: uncharacterized protein LOC763041 [Strongylocentrotus purpuratus]
BT_Q_G_ZJU_Unigene1117	gi|321475125|gb|EFX86088.1|	6e-31	hypothetical protein DAPPUDRAFT_230475 [Daphnia pulex]
BT_Q_G_ZJU_Unigene1119	gi|156353422|ref|XP_001623065.1|	3e-21	predicted protein [Nematostella vectensis] >gi|156209719|gb|EDO30965.1| predicted protein [Nematostella vectensis]
BT_Q_G_ZJU_Unigene1120	gi|91078994|ref|XP_974658.1|	1e-35	PREDICTED: similar to AGAP012587-PA [Tribolium castaneum] >gi|270004170|gb|EFA00618.1| hypothetical protein TcasGA2_TC003494 [Tribolium castaneum]
BT_Q_G_ZJU_Unigene1121	gi|350426832|ref|XP_003494557.1|	3e-101	PREDICTED: chaperone protein DnaK-like [Bombus impatiens]
BT_Q_G_ZJU_Unigene1126	gi|157129892|ref|XP_001661804.1|	3e-84	ribose-5-phosphate isomerase [Aedes aegypti] >gi|108872043|gb|EAT36268.1| ribose-5-phosphate isomerase [Aedes aegypti]
BT_Q_G_ZJU_Unigene1127	gi|242004598|ref|XP_002423167.1|	5e-49	conserved hypothetical protein [Pediculus humanus corporis] >gi|212506132|gb|EEB10429.1| conserved hypothetical protein [Pediculus humanus corporis]
BT_Q_G_ZJU_Unigene1128	gi|350416034|ref|XP_003490822.1|	5e-107	PREDICTED: hypothetical protein LOC100741553 [Bombus impatiens]
BT_Q_G_ZJU_Unigene1129	gi|242013527|ref|XP_002427456.1|	1e-24	Acyl-coenzyme A oxidase 3, peroxisomal, putative [Pediculus humanus corporis] >gi|212511842|gb|EEB14718.1| Acyl-coenzyme A oxidase 3, peroxisomal, putative [Pediculus humanus corporis]
BT_Q_G_ZJU_Unigene1131	gi|348555201|ref|XP_003463412.1|	9e-13	PREDICTED: coenzyme Q-binding protein COQ10 homolog B, mitochondrial-like [Cavia porcellus]
BT_Q_G_ZJU_Unigene1132	gi|321479260|gb|EFX90216.1|	1e-08	hypothetical protein DAPPUDRAFT_232652 [Daphnia pulex]
BT_Q_G_ZJU_Unigene1133	gi|195477156|ref|XP_002100111.1|	3e-12	GE16861 [Drosophila yakuba] >gi|194187635|gb|EDX01219.1| GE16861 [Drosophila yakuba]
BT_Q_G_ZJU_Unigene1140	gi|328709271|ref|XP_001951876.2|	0	PREDICTED: putative inorganic phosphate cotransporter-like isoform 1 [Acyrthosiphon pisum]
BT_Q_G_ZJU_Unigene1141	gi|240848715|ref|NP_001155488.1|	3e-82	translation initiation factor 5a-like [Acyrthosiphon pisum] >gi|239788242|dbj|BAH70809.1| ACYPI002632 [Acyrthosiphon pisum]
BT_Q_G_ZJU_Unigene1142	gi|383865837|ref|XP_003708379.1|	2e-32	PREDICTED: RNA-directed DNA polymerase from mobile element jockey-like, partial [Megachile rotundata]
BT_Q_G_ZJU_Unigene1144	gi|348582420|ref|XP_003476974.1|	6e-43	PREDICTED: transmembrane protein 41A-like [Cavia porcellus]
BT_Q_G_ZJU_Unigene1147	gi|91093052|ref|XP_967459.1|	0	PREDICTED: similar to chaperonin [Tribolium castaneum] >gi|270002664|gb|EEZ99111.1| hypothetical protein TcasGA2_TC005004 [Tribolium castaneum]
BT_Q_G_ZJU_Unigene1148	gi|328697438|ref|XP_001942911.2|	2e-120	PREDICTED: choline/ethanolamine kinase-like [Acyrthosiphon pisum]
BT_Q_G_ZJU_Unigene1152	gi|189236792|ref|XP_966417.2|	0	PREDICTED: similar to protein phosphatase 1, catalytic subunit, beta isoform 1 [Tribolium castaneum]
BT_Q_G_ZJU_Unigene1153	gi|348505795|ref|XP_003440446.1|	2e-74	PREDICTED: WAS protein family homolog 1-like [Oreochromis niloticus]
BT_Q_G_ZJU_Unigene1155	gi|91078852|ref|XP_976352.1|	2e-12	PREDICTED: hypothetical protein [Tribolium castaneum]
BT_Q_G_ZJU_Unigene1157	gi|157131660|ref|XP_001655912.1|	5e-103	methylthioadenosine phosphorylase [Aedes aegypti] >gi|157131662|ref|XP_001655913.1| methylthioadenosine phosphorylase [Aedes aegypti] >gi|122127167|sp|Q16MW6.1|MTAP_AEDAE RecName: Full=S-methyl-5&apos;-thioadenosine phosphorylase; AltName: Full=5&apos;-methylthioadenosine phosphorylase; Short=MTA phosphorylase; Short=MTAP; Short=MTAPase >gi|108871452|gb|EAT35677.1| methylthioadenosine phosphoryla…
BT_Q_G_ZJU_Unigene1158	gi|158295326|ref|XP_316153.4|	0	AGAP006096-PA [Anopheles gambiae str. PEST] >gi|157015983|gb|EAA11282.4| AGAP006096-PA [Anopheles gambiae str. PEST]
BT_Q_G_ZJU_Unigene1159	gi|239787108|ref|NP_001155157.1|	2e-103	aspartylglucosaminidase precursor [Nasonia vitripennis]
BT_Q_G_ZJU_Unigene1160	gi|156551872|ref|XP_001603255.1|	1e-63	PREDICTED: B-cell receptor-associated protein 31-like isoform 1 [Nasonia vitripennis]
BT_Q_G_ZJU_Unigene1162	gi|270005857|gb|EFA02305.1|	0	hypothetical protein TcasGA2_TC007971 [Tribolium castaneum]
BT_Q_G_ZJU_Unigene1163	gi|318087206|gb|ADV40195.1|	5e-82	putative ubiquitin-conjugating enzyme E2-17 kDa [Latrodectus hesperus]
BT_Q_G_ZJU_Unigene1165	gi|194881840|ref|XP_001975029.1|	7e-80	GG20794 [Drosophila erecta] >gi|190658216|gb|EDV55429.1| GG20794 [Drosophila erecta]
BT_Q_G_ZJU_Unigene1166	gi|225710646|gb|ACO11169.1|	4e-57	RING finger protein 11 [Caligus rogercresseyi]
BT_Q_G_ZJU_Unigene1167	gi|91094761|ref|XP_966940.1|	3e-55	PREDICTED: similar to trafficking protein particle complex 1 [Tribolium castaneum] >gi|270016552|gb|EFA12998.1| hypothetical protein TcasGA2_TC001478 [Tribolium castaneum]
BT_Q_G_ZJU_Unigene1168	gi|335892843|ref|NP_001229451.1|	2e-173	dolichyl-diphosphooligosaccharide--protein glycosyltransferase subunit 1 [Apis mellifera]
BT_Q_G_ZJU_Unigene1169	gi|383855544|ref|XP_003703270.1|	6e-133	PREDICTED: nucleosome assembly protein 1-like 4-like [Megachile rotundata]
BT_Q_G_ZJU_Unigene1170	gi|242008834|ref|XP_002425202.1|	8e-105	PRKCA-binding protein, putative [Pediculus humanus corporis] >gi|212508923|gb|EEB12464.1| PRKCA-binding protein, putative [Pediculus humanus corporis]
BT_Q_G_ZJU_Unigene1171	gi|223951435|gb|ACN29682.1|	1e-133	alakaline phosphatase 1 [Nilaparvata lugens]
BT_Q_G_ZJU_Unigene1172	gi|52630941|gb|AAU84934.1|	7e-51	putative ATP synthase-like protein [Toxoptera citricida]
BT_Q_G_ZJU_Unigene1173	gi|383850756|ref|XP_003700942.1|	0	PREDICTED: coatomer subunit delta-like [Megachile rotundata]
BT_Q_G_ZJU_Unigene1174	gi|328711925|ref|XP_003244678.1|	0	PREDICTED: eukaryotic peptide chain release factor subunit 1-like [Acyrthosiphon pisum]
BT_Q_G_ZJU_Unigene1183	gi|350534644|ref|NP_001232961.1|	6e-22	stress-activated map kinase-interacting protein 1-like [Acyrthosiphon pisum] >gi|239790172|dbj|BAH71663.1| ACYPI009676 [Acyrthosiphon pisum]
BT_Q_G_ZJU_Unigene1186	gi|156538136|ref|XP_001608256.1|	4e-88	PREDICTED: proteasome subunit alpha type-2-like [Nasonia vitripennis]
BT_Q_G_ZJU_Unigene1195	gi|91079290|ref|XP_972870.1|	2e-36	PREDICTED: similar to mitochondrial ribosomal protein S2 CG2937-PA [Tribolium castaneum] >gi|270003534|gb|EEZ99981.1| hypothetical protein TcasGA2_TC002780 [Tribolium castaneum]
BT_Q_G_ZJU_Unigene1199	gi|325119765|emb|CBZ55318.1|	7e-08	putative sodium-and chloride-dependent neutral and basic amino acid transporter [Neospora caninum Liverpool]
BT_Q_G_ZJU_Unigene1202	gi|90819962|gb|ABD98738.1|	5e-35	putative ribonuclease [Graphocephala atropunctata]
BT_Q_G_ZJU_Unigene1204	gi|328718304|ref|XP_003246447.1|	4e-20	PREDICTED: neogenin-like isoform 2 [Acyrthosiphon pisum]
BT_Q_G_ZJU_Unigene1206	gi|195589764|ref|XP_002084619.1|	6e-09	GD12741 [Drosophila simulans] >gi|194196628|gb|EDX10204.1| GD12741 [Drosophila simulans]
BT_Q_G_ZJU_Unigene1208	gi|193713675|ref|XP_001948273.1|	3e-17	PREDICTED: beta carbonic anhydrase 1-like [Acyrthosiphon pisum]
BT_Q_G_ZJU_Unigene1213	gi|242023483|ref|XP_002432163.1|	2e-167	protein tyrosine phosphatse n18, putative [Pediculus humanus corporis] >gi|212517545|gb|EEB19425.1| protein tyrosine phosphatse n18, putative [Pediculus humanus corporis]
BT_Q_G_ZJU_Unigene1215	gi|68065616|ref|XP_674792.1|	9e-06	hypothetical protein [Plasmodium berghei strain ANKA] >gi|56493594|emb|CAH95751.1| hypothetical protein PB102707.00.0 [Plasmodium berghei]
BT_Q_G_ZJU_Unigene1218	gi|56283929|ref|NP_523475.3|	2e-06	salivary gland secretion 1 [Drosophila melanogaster] >gi|55380421|gb|AAF50957.4| salivary gland secretion 1 [Drosophila melanogaster]
BT_Q_G_ZJU_Unigene1220	gi|157105119|ref|XP_001648726.1|	1e-90	cytochrome P450 [Aedes aegypti] >gi|108869082|gb|EAT33307.1| cytochrome P450 [Aedes aegypti]
BT_Q_G_ZJU_Unigene1228	gi|187127220|ref|NP_001119628.1|	3e-49	vacuolar ATP synthase subunit G-like protein [Acyrthosiphon pisum] >gi|89574481|gb|ABD76371.1| vacuolar ATP synthase subunit G-like protein [Acyrthosiphon pisum] >gi|239788148|dbj|BAH70766.1| ACYPI000034 [Acyrthosiphon pisum] >gi|239788150|dbj|BAH70767.1| ACYPI000034 [Acyrthosiphon pisum] >gi|239788152|dbj|BAH70768.1| ACYPI000034 [Acyrthosiphon pisum]
BT_Q_G_ZJU_Unigene1232	gi|242007296|ref|XP_002424477.1|	4e-43	Surfeit locus protein, putative [Pediculus humanus corporis] >gi|212507895|gb|EEB11739.1| Surfeit locus protein, putative [Pediculus humanus corporis]
BT_Q_G_ZJU_Unigene1234	gi|195375267|ref|XP_002046423.1|	8e-160	GJ12512 [Drosophila virilis] >gi|194153581|gb|EDW68765.1| GJ12512 [Drosophila virilis]
BT_Q_G_ZJU_Unigene1235	gi|193596505|ref|XP_001945593.1|	6e-111	PREDICTED: 26S protease regulatory subunit 6B-like [Acyrthosiphon pisum]
BT_Q_G_ZJU_Unigene1236	gi|332375668|gb|AEE62975.1|	8e-28	unknown [Dendroctonus ponderosae]
BT_Q_G_ZJU_Unigene1238	gi|157115218|ref|XP_001658149.1|	1e-62	peroxiredoxin 5, prdx5 [Aedes aegypti] >gi|108876980|gb|EAT41205.1| peroxiredoxin 5, prdx5 [Aedes aegypti]
BT_Q_G_ZJU_Unigene1239	gi|332018098|gb|EGI58712.1|	5e-31	Putative small nuclear ribonucleoprotein G [Acromyrmex echinatior]
BT_Q_G_ZJU_Unigene1240	gi|325459340|gb|ADZ13687.1|	1e-15	secretory eggshell protein precursor [Clonorchis sinensis]
BT_Q_G_ZJU_Unigene1243	gi|66517510|ref|XP_395252.2|	1e-58	PREDICTED: akirin-2 isoform 2 [Apis mellifera] >gi|380027238|ref|XP_003697336.1| PREDICTED: akirin-like [Apis florea]
BT_Q_G_ZJU_Unigene1244	gi|149689082|gb|ABR27872.1|	4e-77	eukaryotic translation initiation factor 3 subunit 12-like protein [Triatoma infestans]
BT_Q_G_ZJU_Unigene1245	gi|328710168|ref|XP_001943202.2|	5e-30	PREDICTED: epidermal growth factor receptor kinase substrate 8-like [Acyrthosiphon pisum]
BT_Q_G_ZJU_Unigene1246	gi|91083097|ref|XP_969333.1|	5e-41	PREDICTED: similar to CG6664 CG6664-PA [Tribolium castaneum] >gi|270006992|gb|EFA03440.1| hypothetical protein TcasGA2_TC013430 [Tribolium castaneum]
BT_Q_G_ZJU_Unigene1247	gi|339896279|gb|AEK21825.1|	1e-143	cytochrome P450 [Bemisia tabaci]
BT_Q_G_ZJU_Unigene1248	gi|332375338|gb|AEE62810.1|	1e-117	unknown [Dendroctonus ponderosae]
BT_Q_G_ZJU_Unigene1249	gi|307172377|gb|EFN63843.1|	6e-63	Rab11 family-interacting protein 1 [Camponotus floridanus]
BT_Q_G_ZJU_Unigene1250	gi|332375857|gb|AEE63069.1|	4e-124	unknown [Dendroctonus ponderosae]
BT_Q_G_ZJU_Unigene1252	gi|91094307|ref|XP_972149.1|	3e-160	PREDICTED: similar to GA18629-PA [Tribolium castaneum] >gi|270014410|gb|EFA10858.1| hypothetical protein TcasGA2_TC001635 [Tribolium castaneum]
BT_Q_G_ZJU_Unigene1253	gi|357618686|gb|EHJ71573.1|	2e-34	28S ribosomal protein S16, mitochondrial [Danaus plexippus]
BT_Q_G_ZJU_Unigene1254	gi|157108771|ref|XP_001650379.1|	1e-62	RNA and export factor binding protein [Aedes aegypti] >gi|157110681|ref|XP_001651200.1| RNA and export factor binding protein [Aedes aegypti] >gi|108868361|gb|EAT32586.1| RNA and export factor binding protein [Aedes aegypti] >gi|108879221|gb|EAT43446.1| RNA and export factor binding protein [Aedes aegypti]
BT_Q_G_ZJU_Unigene1256	gi|242010659|ref|XP_002426078.1|	2e-75	conserved hypothetical protein [Pediculus humanus corporis] >gi|212510106|gb|EEB13340.1| conserved hypothetical protein [Pediculus humanus corporis]
BT_Q_G_ZJU_Unigene1258	gi|328696741|ref|XP_003240113.1|	1e-76	PREDICTED: lipid storage droplets surface-binding protein 1-like isoform 2 [Acyrthosiphon pisum]
BT_Q_G_ZJU_Unigene1259	gi|350426088|ref|XP_003494330.1|	4e-31	PREDICTED: hypothetical protein LOC100747266 [Bombus impatiens]
BT_Q_G_ZJU_Unigene1262	gi|357604127|gb|EHJ64054.1|	7e-40	mitochondria-associated granulocyte macrophage CSF signaling molecule [Danaus plexippus]
BT_Q_G_ZJU_Unigene1263	gi|322791269|gb|EFZ15793.1|	4e-139	hypothetical protein SINV_08497 [Solenopsis invicta]
BT_Q_G_ZJU_Unigene1264	gi|332023231|gb|EGI63487.1|	0	FCH domain only protein 2 [Acromyrmex echinatior]
BT_Q_G_ZJU_Unigene1265	gi|242021429|ref|XP_002431147.1|	4e-177	Tryptophanyl-tRNA synthetase, putative [Pediculus humanus corporis] >gi|212516396|gb|EEB18409.1| Tryptophanyl-tRNA synthetase, putative [Pediculus humanus corporis]
BT_Q_G_ZJU_Unigene1268	gi|242012485|ref|XP_002426963.1|	1e-36	mitochondrial 50S ribosomal protein L41, putative [Pediculus humanus corporis] >gi|212511192|gb|EEB14225.1| mitochondrial 50S ribosomal protein L41, putative [Pediculus humanus corporis]
BT_Q_G_ZJU_Unigene1269	gi|345492640|ref|XP_001600878.2|	2e-97	PREDICTED: tetratricopeptide repeat protein 7B-like [Nasonia vitripennis]
BT_Q_G_ZJU_Unigene1270	gi|350410158|ref|XP_003488966.1|	0	PREDICTED: RNA-binding protein 39-like isoform 1 [Bombus impatiens]
BT_Q_G_ZJU_Unigene1271	gi|357627502|gb|EHJ77181.1|	5e-37	putative Mdm2, transformed 3T3 cell double minute 2, p53 binding protein [Danaus plexippus]
BT_Q_G_ZJU_Unigene1272	gi|242012821|ref|XP_002427125.1|	2e-61	conserved hypothetical protein [Pediculus humanus corporis] >gi|212511396|gb|EEB14387.1| conserved hypothetical protein [Pediculus humanus corporis]
BT_Q_G_ZJU_Unigene1273	gi|345486418|ref|XP_003425471.1|	6e-66	PREDICTED: hypothetical protein LOC100679661 [Nasonia vitripennis]
BT_Q_G_ZJU_Unigene1274	gi|328709357|ref|XP_001945985.2|	5e-49	PREDICTED: UDP-glucuronosyltransferase 2C1-like [Acyrthosiphon pisum]
BT_Q_G_ZJU_Unigene1275	gi|328722061|ref|XP_001947706.2|	1e-48	PREDICTED: pyridoxine/pyridoxamine 5&apos;-phosphate oxidase-like [Acyrthosiphon pisum]
BT_Q_G_ZJU_Unigene1278	gi|157123171|ref|XP_001660042.1|	2e-73	cd36 antigen [Aedes aegypti] >gi|108874481|gb|EAT38706.1| cd36 antigen [Aedes aegypti]
BT_Q_G_ZJU_Unigene1279	gi|46561764|gb|AAT01087.1|	2e-109	putative rab11 [Homalodisca vitripennis]
BT_Q_G_ZJU_Unigene1281	gi|312385196|gb|EFR29752.1|	7e-52	hypothetical protein AND_01049 [Anopheles darlingi]
BT_Q_G_ZJU_Unigene1282	gi|392584104|gb|AFM78642.1|	1e-69	glutathione S-transferase sigma 1 [Aphis gossypii]
BT_Q_G_ZJU_Unigene1283	gi|321456471|gb|EFX67578.1|	1e-56	hypothetical protein DAPPUDRAFT_218645 [Daphnia pulex]
BT_Q_G_ZJU_Unigene1284	gi|110766351|ref|XP_395869.3|	2e-97	PREDICTED: microfibrillar-associated protein 1 [Apis mellifera]
BT_Q_G_ZJU_Unigene1286	gi|242019111|ref|XP_002430009.1|	2e-09	Spectrin alpha chain, putative [Pediculus humanus corporis] >gi|212515067|gb|EEB17271.1| Spectrin alpha chain, putative [Pediculus humanus corporis]
BT_Q_G_ZJU_Unigene1293	gi|193609423|ref|XP_001950447.1|	1e-69	PREDICTED: probable ubiquitin-conjugating enzyme E2 W-like [Acyrthosiphon pisum]
BT_Q_G_ZJU_Unigene1294	gi|350537367|ref|NP_001233210.1|	2e-130	uncharacterized protein LOC100159152 [Acyrthosiphon pisum] >gi|334884064|gb|AEH21125.1| amino acid transporter [Acyrthosiphon pisum]
BT_Q_G_ZJU_Unigene1295	gi|328713782|ref|XP_001943808.2|	1e-85	PREDICTED: 15-hydroxyprostaglandin dehydrogenase [NAD+]-like [Acyrthosiphon pisum]
BT_Q_G_ZJU_Unigene1296	gi|91082217|ref|XP_972523.1|	1e-27	PREDICTED: similar to AGAP008432-PA [Tribolium castaneum] >gi|270007225|gb|EFA03673.1| hypothetical protein TcasGA2_TC013774 [Tribolium castaneum]
BT_Q_G_ZJU_Unigene1297	gi|322797348|gb|EFZ19460.1|	2e-06	hypothetical protein SINV_03299 [Solenopsis invicta]
BT_Q_G_ZJU_Unigene1298	gi|307210171|gb|EFN86844.1|	7e-173	Transmembrane protein 184B [Harpegnathos saltator]
BT_Q_G_ZJU_Unigene1299	gi|156403676|ref|XP_001640034.1|	9e-11	predicted protein [Nematostella vectensis] >gi|156227166|gb|EDO47971.1| predicted protein [Nematostella vectensis]
BT_Q_G_ZJU_Unigene1300	gi|158297231|ref|XP_317493.4|	2e-165	AGAP007975-PA [Anopheles gambiae str. PEST] >gi|157015094|gb|EAA12479.4| AGAP007975-PA [Anopheles gambiae str. PEST]
BT_Q_G_ZJU_Unigene1301	gi|328711080|ref|XP_003244442.1|	8e-12	PREDICTED: hypothetical protein LOC100575791 [Acyrthosiphon pisum]
BT_Q_G_ZJU_Unigene1302	gi|242020678|ref|XP_002430779.1|	0	conserved hypothetical protein [Pediculus humanus corporis] >gi|212515976|gb|EEB18041.1| conserved hypothetical protein [Pediculus humanus corporis]
BT_Q_G_ZJU_Unigene1303	gi|91087761|ref|XP_974991.1|	4e-76	PREDICTED: similar to predicted protein [Tribolium castaneum] >gi|270009385|gb|EFA05833.1| hypothetical protein TcasGA2_TC008617 [Tribolium castaneum]
BT_Q_G_ZJU_Unigene1304	gi|380024132|ref|XP_003695860.1|	3e-07	PREDICTED: grpE protein homolog, mitochondrial-like [Apis florea]
BT_Q_G_ZJU_Unigene1305	gi|339896301|gb|AEK21836.1|	8e-46	cytochrome P450 [Bemisia tabaci]
BT_Q_G_ZJU_Unigene1307	gi|379699042|ref|NP_001243995.1|	4e-69	UDP-glycosyltransferase UGT33D5 precursor [Bombyx mori] >gi|363896130|gb|AEW43149.1| UDP-glycosyltransferase UGT33D5 [Bombyx mori]
BT_Q_G_ZJU_Unigene1309	gi|226022668|dbj|BAH36878.1|	6e-49	Ras association family member [Gryllus bimaculatus]
BT_Q_G_ZJU_Unigene1313	gi|321476128|gb|EFX87089.1|	3e-06	hypothetical protein DAPPUDRAFT_312612 [Daphnia pulex]
BT_Q_G_ZJU_Unigene1315	gi|322793765|gb|EFZ17149.1|	8e-120	hypothetical protein SINV_11697 [Solenopsis invicta]
BT_Q_G_ZJU_Unigene1316	gi|239788286|dbj|BAH70830.1|	8e-20	ACYPI38240 [Acyrthosiphon pisum]
BT_Q_G_ZJU_Unigene1317	gi|307186696|gb|EFN72167.1|	2e-55	F-box only protein 28 [Camponotus floridanus]
BT_Q_G_ZJU_Unigene1319	gi|328712100|ref|XP_001946127.2|	5e-11	PREDICTED: zinc finger protein 12-like isoform 1 [Acyrthosiphon pisum] >gi|328712102|ref|XP_003244731.1| PREDICTED: zinc finger protein 12-like isoform 2 [Acyrthosiphon pisum] >gi|328712104|ref|XP_003244732.1| PREDICTED: zinc finger protein 12-like isoform 3 [Acyrthosiphon pisum]
BT_Q_G_ZJU_Unigene1320	gi|270005303|gb|EFA01751.1|	0	hypothetical protein TcasGA2_TC007349 [Tribolium castaneum]
BT_Q_G_ZJU_Unigene1322	gi|91085447|ref|XP_969197.1|	5e-21	PREDICTED: similar to AGAP002245-PA [Tribolium castaneum] >gi|270009213|gb|EFA05661.1| hypothetical protein TcasGA2_TC014895 [Tribolium castaneum]
BT_Q_G_ZJU_Unigene1323	gi|383863456|ref|XP_003707197.1|	4e-35	PREDICTED: carnitine O-palmitoyltransferase 1, liver isoform-like [Megachile rotundata]
BT_Q_G_ZJU_Unigene1324	gi|112983406|ref|NP_001037642.1|	1e-29	nucleolar phosphoprotein [Bombyx mori] >gi|109706827|gb|ABG43000.1| nucleolar phosphoprotein [Bombyx mori]
BT_Q_G_ZJU_Unigene1325	gi|359843258|gb|AEV89764.1|	0	catalase, partial [Schistocerca gregaria]
BT_Q_G_ZJU_Unigene1328	gi|383862774|ref|XP_003706858.1|	6e-146	PREDICTED: cAMP-dependent protein kinase type II regulatory subunit-like isoform 1 [Megachile rotundata]
BT_Q_G_ZJU_Unigene1329	gi|321462866|gb|EFX73886.1|	1e-08	hypothetical protein DAPPUDRAFT_307538 [Daphnia pulex]
BT_Q_G_ZJU_Unigene1331	gi|307095106|gb|ADN29859.1|	2e-44	ubiquitin/ribosomal protein S30e fusion protein [Triatoma matogrossensis]
BT_Q_G_ZJU_Unigene1332	gi|156542987|ref|XP_001602994.1|	8e-158	PREDICTED: mitochondrial Rho GTPase-like isoform 1 [Nasonia vitripennis] >gi|345493617|ref|XP_003427109.1| PREDICTED: mitochondrial Rho GTPase-like isoform 2 [Nasonia vitripennis]
BT_Q_G_ZJU_Unigene1333	gi|221127062|ref|XP_002161015.1|	9e-09	PREDICTED: similar to rCG59548, partial [Hydra magnipapillata]
BT_Q_G_ZJU_Unigene1335	gi|193683802|ref|XP_001945401.1|	1e-14	PREDICTED: AP-2 complex subunit beta-like isoform 1 [Acyrthosiphon pisum] >gi|328712609|ref|XP_003244859.1| PREDICTED: AP-2 complex subunit beta-like isoform 2 [Acyrthosiphon pisum] >gi|328712611|ref|XP_003244860.1| PREDICTED: AP-2 complex subunit beta-like isoform 3 [Acyrthosiphon pisum]
BT_Q_G_ZJU_Unigene1336	gi|347965719|ref|XP_321827.5|	3e-119	AGAP001319-PA [Anopheles gambiae str. PEST] >gi|333470381|gb|EAA01774.5| AGAP001319-PA [Anopheles gambiae str. PEST]
BT_Q_G_ZJU_Unigene1337	gi|157138272|ref|XP_001664207.1|	6e-22	hypothetical protein AaeL_AAEL013965 [Aedes aegypti] >gi|108869542|gb|EAT33767.1| conserved hypothetical protein [Aedes aegypti]
BT_Q_G_ZJU_Unigene1338	gi|345479533|ref|XP_003423969.1|	2e-20	PREDICTED: rhophilin-2-like isoform 2 [Nasonia vitripennis]
BT_Q_G_ZJU_Unigene1342	gi|110671430|gb|ABG81966.1|	2e-39	putative ribosomal protein L34 [Diaphorina citri]
BT_Q_G_ZJU_Unigene1344	gi|91083103|ref|XP_969549.1|	4e-152	PREDICTED: similar to aspartate aminotransferase [Tribolium castaneum] >gi|270007674|gb|EFA04122.1| hypothetical protein TcasGA2_TC014364 [Tribolium castaneum]
BT_Q_G_ZJU_Unigene1346	gi|270005912|gb|EFA02360.1|	4e-76	hypothetical protein TcasGA2_TC008035 [Tribolium castaneum]
BT_Q_G_ZJU_Unigene1347	gi|270013462|gb|EFA09910.1|	6e-55	hypothetical protein TcasGA2_TC012061 [Tribolium castaneum]
BT_Q_G_ZJU_Unigene1348	gi|270013462|gb|EFA09910.1|	7e-49	hypothetical protein TcasGA2_TC012061 [Tribolium castaneum]
BT_Q_G_ZJU_Unigene1350	gi|328698662|ref|XP_001945064.2|	2e-78	PREDICTED: acetylcholine receptor subunit alpha-type acr-16-like [Acyrthosiphon pisum]
BT_Q_G_ZJU_Unigene1351	gi|91083979|ref|XP_975179.1|	2e-35	PREDICTED: similar to AGAP001502-PA [Tribolium castaneum] >gi|270006714|gb|EFA03162.1| hypothetical protein TcasGA2_TC013081 [Tribolium castaneum]
BT_Q_G_ZJU_Unigene1352	gi|270004913|gb|EFA01361.1|	4e-72	mitochondrial cytochrome c1 [Tribolium castaneum]
BT_Q_G_ZJU_Unigene1353	gi|270003255|gb|EEZ99702.1|	0	hypothetical protein TcasGA2_TC002463 [Tribolium castaneum]
BT_Q_G_ZJU_Unigene1354	gi|157674499|gb|ABV60345.1|	1e-53	putative serine protease inhibitor 4 [Lutzomyia longipalpis]
BT_Q_G_ZJU_Unigene1355	gi|357613321|gb|EHJ68432.1|	6e-32	hypothetical protein KGM_22037 [Danaus plexippus]
BT_Q_G_ZJU_Unigene1356	gi|350409421|ref|XP_003488730.1|	1e-133	PREDICTED: mitochondrial glutamate carrier 1-like [Bombus impatiens]
BT_Q_G_ZJU_Unigene1357	gi|346473125|gb|AEO36407.1|	6e-25	hypothetical protein [Amblyomma maculatum]
BT_Q_G_ZJU_Unigene1359	gi|332025661|gb|EGI65823.1|	9e-32	UPF0131 protein [Acromyrmex echinatior]
BT_Q_G_ZJU_Unigene1360	gi|383852800|ref|XP_003701913.1|	1e-18	PREDICTED: uncharacterized protein LOC100876574 [Megachile rotundata]
BT_Q_G_ZJU_Unigene1361	gi|260828901|ref|XP_002609401.1|	8e-17	hypothetical protein BRAFLDRAFT_124622 [Branchiostoma floridae] >gi|229294757|gb|EEN65411.1| hypothetical protein BRAFLDRAFT_124622 [Branchiostoma floridae]
BT_Q_G_ZJU_Unigene1362	gi|156544064|ref|XP_001605142.1|	7e-16	PREDICTED: autophagy protein 5 [Nasonia vitripennis]
BT_Q_G_ZJU_Unigene1363	gi|110671474|gb|ABG81988.1|	6e-41	putative mitochondrial cytochrome c oxidase polypeptide Va [Diaphorina citri]
BT_Q_G_ZJU_Unigene1364	gi|242013708|ref|XP_002427544.1|	7e-136	conserved hypothetical protein [Pediculus humanus corporis] >gi|212511946|gb|EEB14806.1| conserved hypothetical protein [Pediculus humanus corporis]
BT_Q_G_ZJU_Unigene1365	gi|170053011|ref|XP_001862481.1|	5e-25	p31A [Culex quinquefasciatus] >gi|167873703|gb|EDS37086.1| p31A [Culex quinquefasciatus]
BT_Q_G_ZJU_Unigene1367	gi|58381888|ref|XP_311527.2|	1e-55	AGAP010421-PA [Anopheles gambiae str. PEST] >gi|55242737|gb|EAA07168.2| AGAP010421-PA [Anopheles gambiae str. PEST]
BT_Q_G_ZJU_Unigene1368	gi|193596703|ref|XP_001949131.1|	6e-24	PREDICTED: hypothetical protein LOC100159524 [Acyrthosiphon pisum]
BT_Q_G_ZJU_Unigene1371	gi|242007058|ref|XP_002424359.1|	2e-160	coiled-coil domain-containing protein 47 precursor, putative [Pediculus humanus corporis] >gi|212507759|gb|EEB11621.1| coiled-coil domain-containing protein 47 precursor, putative [Pediculus humanus corporis]
BT_Q_G_ZJU_Unigene1372	gi|350400192|ref|XP_003485763.1|	2e-13	PREDICTED: lipopolysaccharide-induced tumor necrosis factor-alpha factor homolog [Bombus impatiens]
BT_Q_G_ZJU_Unigene1374	gi|328709250|ref|XP_001945416.2|	1e-39	PREDICTED: hypothetical protein LOC100166909 [Acyrthosiphon pisum]
BT_Q_G_ZJU_Unigene1375	gi|270011046|gb|EFA07494.1|	8e-25	exuperantia [Tribolium castaneum]
BT_Q_G_ZJU_Unigene1377	gi|110671514|gb|ABG82008.1|	4e-76	putative ribosomal protein S7e [Diaphorina citri]
BT_Q_G_ZJU_Unigene1378	gi|45822211|emb|CAE47502.1|	1e-11	cathepsin B-like proteinase [Diabrotica virgifera virgifera]
BT_Q_G_ZJU_Unigene1379	gi|242024906|ref|XP_002432867.1|	7e-56	cornichon, putative [Pediculus humanus corporis] >gi|212518376|gb|EEB20129.1| cornichon, putative [Pediculus humanus corporis]
BT_Q_G_ZJU_Unigene1380	gi|270006751|gb|EFA03199.1|	8e-63	hypothetical protein TcasGA2_TC013119 [Tribolium castaneum]
BT_Q_G_ZJU_Unigene1381	gi|346471331|gb|AEO35510.1|	0	hypothetical protein [Amblyomma maculatum]
BT_Q_G_ZJU_Unigene1383	gi|383858335|ref|XP_003704657.1|	3e-135	PREDICTED: peptidyl-prolyl cis-trans isomerase FKBP4-like [Megachile rotundata]
BT_Q_G_ZJU_Unigene1384	gi|328703062|ref|XP_001952497.2|	0	PREDICTED: pantothenate kinase 4 [Acyrthosiphon pisum]
BT_Q_G_ZJU_Unigene1385	gi|322783231|gb|EFZ10817.1|	7e-102	hypothetical protein SINV_10218 [Solenopsis invicta]
BT_Q_G_ZJU_Unigene1386	gi|110760457|ref|XP_391829.3|	0	PREDICTED: putative ATP-dependent RNA helicase Pl10 [Apis mellifera]
BT_Q_G_ZJU_Unigene1388	gi|156553815|ref|XP_001604863.1|	2e-58	PREDICTED: RNA-binding protein 8A-like [Nasonia vitripennis]
BT_Q_G_ZJU_Unigene1390	gi|307170788|gb|EFN62905.1|	4e-75	Broad-complex core protein isoform 6 [Camponotus floridanus]
BT_Q_G_ZJU_Unigene1391	gi|282721012|ref|NP_001164206.1|	2e-15	NADH dehydrogenase (ubiquinone) Fe-S protein 5, 15kDa (NADH-coenzyme Q reductase) [Tribolium castaneum]
BT_Q_G_ZJU_Unigene1392	gi|307180567|gb|EFN68523.1|	3e-16	Serine proteinase stubble [Camponotus floridanus]
BT_Q_G_ZJU_Unigene1395	gi|289742279|gb|ADD19887.1|	8e-87	60s ribosomal protein L19 [Glossina morsitans morsitans]
BT_Q_G_ZJU_Unigene1396	gi|383860762|ref|XP_003705858.1|	3e-65	PREDICTED: probable ribosome biogenesis protein RLP24-like [Megachile rotundata]
BT_Q_G_ZJU_Unigene1398	gi|270003026|gb|EEZ99473.1|	3e-35	hypothetical protein TcasGA2_TC000046 [Tribolium castaneum]
BT_Q_G_ZJU_Unigene1399	gi|189239399|ref|XP_973602.2|	1e-127	PREDICTED: similar to AGAP009439-PA [Tribolium castaneum]
BT_Q_G_ZJU_Unigene1400	gi|332019553|gb|EGI60032.1|	6e-88	Fumarylacetoacetase [Acromyrmex echinatior]
BT_Q_G_ZJU_Unigene1401	gi|110757619|ref|XP_001120141.1|	5e-91	PREDICTED: ADP-ribosylation factor-like protein 1-like isoform 1 [Apis mellifera] >gi|380019913|ref|XP_003693845.1| PREDICTED: ADP-ribosylation factor-like protein 1-like isoform 1 [Apis florea] >gi|383855768|ref|XP_003703382.1| PREDICTED: ADP-ribosylation factor-like protein 1-like [Megachile rotundata]
BT_Q_G_ZJU_Unigene1402	gi|322788793|gb|EFZ14361.1|	2e-07	hypothetical protein SINV_07775 [Solenopsis invicta]
BT_Q_G_ZJU_Unigene1403	gi|332024039|gb|EGI64257.1|	6e-76	RING finger protein 185 [Acromyrmex echinatior]
BT_Q_G_ZJU_Unigene1405	gi|242006835|ref|XP_002424250.1|	4e-141	WD repeat domain phosphoinositide-interacting protein, putative [Pediculus humanus corporis] >gi|212507619|gb|EEB11512.1| WD repeat domain phosphoinositide-interacting protein, putative [Pediculus humanus corporis]
BT_Q_G_ZJU_Unigene1406	gi|91080689|ref|XP_975235.1|	2e-114	PREDICTED: similar to NADH-ubiquinone oxidoreductase 39 kda subunit [Tribolium castaneum] >gi|270006426|gb|EFA02874.1| hypothetical protein TcasGA2_TC007967 [Tribolium castaneum]
BT_Q_G_ZJU_Unigene1408	gi|121511952|gb|ABM55427.1|	7e-26	conserved secreted salivary protein [Xenopsylla cheopis]
BT_Q_G_ZJU_Unigene1409	gi|290986282|ref|XP_002675853.1|	2e-15	mitochondrial carrier protein [Naegleria gruberi] >gi|284089452|gb|EFC43109.1| mitochondrial carrier protein [Naegleria gruberi]
BT_Q_G_ZJU_Unigene1414	gi|383863697|ref|XP_003707316.1|	2e-20	PREDICTED: cyclin-K-like [Megachile rotundata]
BT_Q_G_ZJU_Unigene1415	gi|193603697|ref|XP_001950356.1|	0	PREDICTED: exocyst complex component 3-like isoform 1 [Acyrthosiphon pisum] >gi|328720341|ref|XP_003247006.1| PREDICTED: exocyst complex component 3-like isoform 2 [Acyrthosiphon pisum]
BT_Q_G_ZJU_Unigene1417	gi|110758071|ref|XP_001120920.1|	1e-14	PREDICTED: phosphomevalonate kinase-like [Apis mellifera]
BT_Q_G_ZJU_Unigene1418	gi|328722570|ref|XP_003247607.1|	1e-27	PREDICTED: pentatricopeptide repeat-containing protein 1-like [Acyrthosiphon pisum]
BT_Q_G_ZJU_Unigene1421	gi|162949363|gb|ABY21317.1|	2e-47	defender against apoptotic cell death [Mayetiola destructor]
BT_Q_G_ZJU_Unigene1422	gi|312373968|gb|EFR21629.1|	0	hypothetical protein AND_16684 [Anopheles darlingi]
BT_Q_G_ZJU_Unigene1424	gi|239788444|dbj|BAH70904.1|	1e-41	ACYPI31744 [Acyrthosiphon pisum]
BT_Q_G_ZJU_Unigene1428	gi|345496252|ref|XP_001603085.2|	5e-108	PREDICTED: sodium/potassium/calcium exchanger 4-like [Nasonia vitripennis]
BT_Q_G_ZJU_Unigene1431	gi|91077948|ref|XP_966879.1|	2e-59	PREDICTED: similar to mitochondrial ribosome recycling factor [Tribolium castaneum] >gi|270002287|gb|EEZ98734.1| hypothetical protein TcasGA2_TC001287 [Tribolium castaneum]
BT_Q_G_ZJU_Unigene1432	gi|223951435|gb|ACN29682.1|	1e-133	alakaline phosphatase 1 [Nilaparvata lugens]
BT_Q_G_ZJU_Unigene1433	gi|307191798|gb|EFN75236.1|	1e-115	Amyloid protein-binding protein 2 [Harpegnathos saltator]
BT_Q_G_ZJU_Unigene1434	gi|157116375|ref|XP_001658446.1|	0	leucine rich protein, putative [Aedes aegypti] >gi|108876497|gb|EAT40722.1| leucine rich protein, putative [Aedes aegypti]
BT_Q_G_ZJU_Unigene1435	gi|357622954|gb|EHJ74296.1|	1e-12	hypothetical protein KGM_22006 [Danaus plexippus]
BT_Q_G_ZJU_Unigene1436	gi|91091720|ref|XP_966874.1|	9e-107	PREDICTED: similar to kynurenine aminotransferase [Tribolium castaneum]
BT_Q_G_ZJU_Unigene1437	gi|67043769|gb|AAY63983.1|	2e-129	succinate dehydrogenase iron sulfur subunit B [Lysiphlebus testaceipes]
BT_Q_G_ZJU_Unigene1438	gi|242013533|ref|XP_002427459.1|	3e-149	RING finger protein, putative [Pediculus humanus corporis] >gi|212511845|gb|EEB14721.1| RING finger protein, putative [Pediculus humanus corporis]
BT_Q_G_ZJU_Unigene1439	gi|332374498|gb|AEE62390.1|	1e-143	unknown [Dendroctonus ponderosae]
BT_Q_G_ZJU_Unigene1440	gi|332027748|gb|EGI67815.1|	1e-153	Asparagine-linked glycosylation protein 11-like protein [Acromyrmex echinatior]
BT_Q_G_ZJU_Unigene1441	gi|91079166|ref|XP_967495.1|	2e-105	PREDICTED: similar to bap28 [Tribolium castaneum] >gi|270003615|gb|EFA00063.1| hypothetical protein TcasGA2_TC002876 [Tribolium castaneum]
BT_Q_G_ZJU_Unigene1442	gi|307095100|gb|ADN29856.1|	6e-88	putative 40S ribosomal protein S6 [Triatoma matogrossensis]
BT_Q_G_ZJU_Unigene1443	gi|332377021|gb|AEE63650.1|	1e-165	unknown [Dendroctonus ponderosae]
BT_Q_G_ZJU_Unigene1444	gi|156254075|gb|AAZ17399.2|	0	70 kDa heat shock protein [Bemisia tabaci]
BT_Q_G_ZJU_Unigene1446	gi|328704609|ref|XP_003242547.1|	5e-172	PREDICTED: ubiquilin-1-like isoform 2 [Acyrthosiphon pisum]
BT_Q_G_ZJU_Unigene1447	gi|91093353|ref|XP_969001.1|	9e-157	PREDICTED: similar to Transmembrane protein 195 [Tribolium castaneum] >gi|270015303|gb|EFA11751.1| hypothetical protein TcasGA2_TC004241 [Tribolium castaneum]
BT_Q_G_ZJU_Unigene1448	gi|225711774|gb|ACO11733.1|	1e-36	Replication protein A 32 kDa subunit [Caligus rogercresseyi]
BT_Q_G_ZJU_Unigene1454	gi|350421272|ref|XP_003492791.1|	2e-78	PREDICTED: DNA-directed RNA polymerase subunit beta&apos;-like [Bombus impatiens]
BT_Q_G_ZJU_Unigene1458	gi|351715982|gb|EHB18901.1|	2e-19	CAAX prenyl protease 1-like protein [Heterocephalus glaber]
BT_Q_G_ZJU_Unigene1461	gi|170051594|ref|XP_001861835.1|	2e-22	hyperplastic discs protein [Culex quinquefasciatus] >gi|167872772|gb|EDS36155.1| hyperplastic discs protein [Culex quinquefasciatus]
BT_Q_G_ZJU_Unigene1462	gi|270016307|gb|EFA12753.1|	1e-09	hypothetical protein TcasGA2_TC010280 [Tribolium castaneum]
BT_Q_G_ZJU_Unigene1467	gi|158297024|ref|XP_317327.4|	1e-50	AGAP008133-PA [Anopheles gambiae str. PEST] >gi|157014996|gb|EAA12417.4| AGAP008133-PA [Anopheles gambiae str. PEST]
BT_Q_G_ZJU_Unigene1468	gi|121543851|gb|ABM55590.1|	4e-13	nucleoplasmin isoform 1-like protein [Maconellicoccus hirsutus]
BT_Q_G_ZJU_Unigene1474	gi|357629666|gb|EHJ78286.1|	2e-12	putative zinc finger protein 624 [Danaus plexippus]
BT_Q_G_ZJU_Unigene1477	gi|307176282|gb|EFN65913.1|	1e-93	Mediator of RNA polymerase II transcription subunit 6 [Camponotus floridanus]
BT_Q_G_ZJU_Unigene1478	gi|91089827|ref|XP_969424.1|	8e-43	PREDICTED: similar to AGAP002956-PA [Tribolium castaneum]
BT_Q_G_ZJU_Unigene1486	gi|320544548|ref|NP_001188697.1|	5e-09	Muscle-specific protein 300, isoform I [Drosophila melanogaster] >gi|318068312|gb|ADV36947.1| Muscle-specific protein 300, isoform I [Drosophila melanogaster]
BT_Q_G_ZJU_Unigene1489	gi|350537367|ref|NP_001233210.1|	9e-81	uncharacterized protein LOC100159152 [Acyrthosiphon pisum] >gi|334884064|gb|AEH21125.1| amino acid transporter [Acyrthosiphon pisum]
BT_Q_G_ZJU_Unigene1490	gi|242019111|ref|XP_002430009.1|	3e-12	Spectrin alpha chain, putative [Pediculus humanus corporis] >gi|212515067|gb|EEB17271.1| Spectrin alpha chain, putative [Pediculus humanus corporis]
BT_Q_G_ZJU_Unigene1492	gi|220980842|emb|CAQ19275.1|	2e-06	Tropomyosin 1 isoform A [Lethocerus indicus]
BT_Q_G_ZJU_Unigene1495	gi|157134795|ref|XP_001656446.1|	4e-23	hypothetical protein AaeL_AAEL000418 [Aedes aegypti] >gi|108884323|gb|EAT48548.1| conserved hypothetical protein [Aedes aegypti]
BT_Q_G_ZJU_Unigene1497	gi|50979202|ref|NP_001003352.1|	2e-07	neurofilament heavy polypeptide [Canis lupus familiaris] >gi|24020878|gb|AAN40837.1|AF346625_1 heavy neurofilament protein [Canis lupus familiaris]
BT_Q_G_ZJU_Unigene1498	gi|340719918|ref|XP_003398391.1|	0	PREDICTED: polyadenylate-binding protein 1-like isoform 1 [Bombus terrestris]
BT_Q_G_ZJU_Unigene1503	gi|91081707|ref|XP_971145.1|	3e-52	PREDICTED: similar to AGAP004271-PA [Tribolium castaneum] >gi|270006251|gb|EFA02699.1| hypothetical protein TcasGA2_TC008421 [Tribolium castaneum]
BT_Q_G_ZJU_Unigene1505	gi|193613262|ref|XP_001952282.1|	7e-52	PREDICTED: transcription elongation factor SPT4-like [Acyrthosiphon pisum]
BT_Q_G_ZJU_Unigene1508	gi|193690534|ref|XP_001942837.1|	1e-100	PREDICTED: putative rRNA methyltransferase 3-like [Acyrthosiphon pisum]
BT_Q_G_ZJU_Unigene1510	gi|332027474|gb|EGI67557.1|	3e-36	39S ribosomal protein L21, mitochondrial [Acromyrmex echinatior]
BT_Q_G_ZJU_Unigene1511	gi|350396796|ref|XP_003484668.1|	2e-08	PREDICTED: UDP-N-acetylglucosamine--peptide N-acetylglucosaminyltransferase 110 kDa subunit-like [Bombus impatiens]
BT_Q_G_ZJU_Unigene1512	gi|307209206|gb|EFN86313.1|	4e-07	Cell division cycle 2-like protein kinase 5 [Harpegnathos saltator]
BT_Q_G_ZJU_Unigene1513	gi|193580079|ref|XP_001952371.1|	9e-50	PREDICTED: peptidyl-tRNA hydrolase ICT1, mitochondrial-like [Acyrthosiphon pisum]
BT_Q_G_ZJU_Unigene1515	gi|383851191|ref|XP_003701122.1|	4e-85	PREDICTED: ubiquitin-conjugating enzyme E2 J2-like [Megachile rotundata]
BT_Q_G_ZJU_Unigene1516	gi|307175822|gb|EFN65637.1|	5e-11	Uncharacterized protein LOC391356-like protein [Camponotus floridanus]
BT_Q_G_ZJU_Unigene1517	gi|91079028|ref|XP_974924.1|	5e-103	PREDICTED: similar to GA11814-PA [Tribolium castaneum] >gi|270004178|gb|EFA00626.1| hypothetical protein TcasGA2_TC003502 [Tribolium castaneum]
BT_Q_G_ZJU_Unigene1518	gi|321452261|gb|EFX63688.1|	2e-32	hypothetical protein DAPPUDRAFT_267921 [Daphnia pulex]
BT_Q_G_ZJU_Unigene1522	gi|157116671|ref|XP_001652827.1|	6e-62	60S ribosomal protein L9 [Aedes aegypti] >gi|157116673|ref|XP_001652828.1| 60S ribosomal protein L9 [Aedes aegypti] >gi|157116675|ref|XP_001652829.1| 60S ribosomal protein L9 [Aedes aegypti] >gi|157116677|ref|XP_001652830.1| 60S ribosomal protein L9 [Aedes aegypti] >gi|94468812|gb|ABF18255.1| ribosomal protein L9 [Aedes aegypti] >gi|108876350|gb|EAT40575.1| 60S ribosomal protein L9 [Aedes aegypti…
BT_Q_G_ZJU_Unigene1528	gi|91086139|ref|XP_968980.1|	2e-17	PREDICTED: similar to AGAP008073-PA [Tribolium castaneum]
BT_Q_G_ZJU_Unigene1529	gi|291415306|ref|XP_002723895.1|	1e-23	PREDICTED: hypothetical protein [Oryctolagus cuniculus]
BT_Q_G_ZJU_Unigene1530	gi|383862657|ref|XP_003706800.1|	6e-117	PREDICTED: DCN1-like protein 1-like [Megachile rotundata]
BT_Q_G_ZJU_Unigene1531	gi|307207075|gb|EFN84884.1|	1e-07	Protein diaphanous [Harpegnathos saltator]
BT_Q_G_ZJU_Unigene1532	gi|328792738|ref|XP_001119891.2|	3e-53	PREDICTED: tRNA methyltransferase 112 homolog [Apis mellifera] >gi|380023338|ref|XP_003695480.1| PREDICTED: tRNA methyltransferase 112 homolog [Apis florea]
BT_Q_G_ZJU_Unigene1533	gi|157167676|ref|XP_001661636.1|	5e-100	mitochondrial ribosomal protein, S9, putative [Aedes aegypti] >gi|108872301|gb|EAT36526.1| mitochondrial ribosomal protein, S9, putative [Aedes aegypti]
BT_Q_G_ZJU_Unigene1534	gi|242013460|ref|XP_002427424.1|	1e-28	Guanine nucleotide-binding protein gamma-1 subunit precursor, putative [Pediculus humanus corporis] >gi|212511804|gb|EEB14686.1| Guanine nucleotide-binding protein gamma-1 subunit precursor, putative [Pediculus humanus corporis]
BT_Q_G_ZJU_Unigene1535	gi|91079028|ref|XP_974924.1|	1e-07	PREDICTED: similar to GA11814-PA [Tribolium castaneum] >gi|270004178|gb|EFA00626.1| hypothetical protein TcasGA2_TC003502 [Tribolium castaneum]
BT_Q_G_ZJU_Unigene1536	gi|307095114|gb|ADN29863.1|	1e-115	proteasome subunit alpha type 6 [Triatoma matogrossensis]
BT_Q_G_ZJU_Unigene1537	gi|115928235|ref|XP_798116.2|	1e-119	PREDICTED: galactokinase-like [Strongylocentrotus purpuratus]
BT_Q_G_ZJU_Unigene1539	gi|345479483|ref|XP_003423956.1|	2e-24	PREDICTED: lipopolysaccharide-induced tumor necrosis factor-alpha factor homolog [Nasonia vitripennis]
BT_Q_G_ZJU_Unigene1541	gi|193592105|ref|XP_001949480.1|	1e-125	PREDICTED: mitochondrial dicarboxylate carrier-like [Acyrthosiphon pisum]
BT_Q_G_ZJU_Unigene1542	gi|307208051|gb|EFN85582.1|	4e-48	Transcription initiation factor IIA subunit 2 [Harpegnathos saltator]
BT_Q_G_ZJU_Unigene1543	gi|193699878|ref|XP_001950597.1|	2e-47	PREDICTED: peptide deformylase, mitochondrial-like [Acyrthosiphon pisum]
BT_Q_G_ZJU_Unigene1544	gi|193676215|ref|XP_001942529.1|	1e-37	PREDICTED: hypothetical protein LOC100169174 [Acyrthosiphon pisum]
BT_Q_G_ZJU_Unigene1545	gi|357605115|gb|EHJ64474.1|	3e-17	putative e2 protein [Danaus plexippus]
BT_Q_G_ZJU_Unigene1548	gi|328719875|ref|XP_003246887.1|	6e-138	PREDICTED: probable maltase L-like [Acyrthosiphon pisum]
BT_Q_G_ZJU_Unigene1549	gi|383856040|ref|XP_003703518.1|	0	PREDICTED: protein LMBR1L-like [Megachile rotundata]
BT_Q_G_ZJU_Unigene1550	gi|383861809|ref|XP_003706377.1|	8e-116	PREDICTED: hrp65 protein-like [Megachile rotundata]
BT_Q_G_ZJU_Unigene1551	gi|345485025|ref|XP_001605773.2|	9e-156	PREDICTED: ras-related GTP-binding protein A-like [Nasonia vitripennis]
BT_Q_G_ZJU_Unigene1552	gi|193573527|ref|XP_001946019.1|	1e-122	PREDICTED: peptide transporter family 1-like [Acyrthosiphon pisum]
BT_Q_G_ZJU_Unigene1554	gi|383864071|ref|XP_003707503.1|	1e-54	PREDICTED: uncharacterized protein CG1785-like [Megachile rotundata]
BT_Q_G_ZJU_Unigene1555	gi|340716465|ref|XP_003396718.1|	5e-60	PREDICTED: THUMP domain-containing protein 1-like [Bombus terrestris]
BT_Q_G_ZJU_Unigene1556	gi|328713184|ref|XP_001949624.2|	0	PREDICTED: very long-chain specific acyl-CoA dehydrogenase, mitochondrial-like isoform 1 [Acyrthosiphon pisum] >gi|328713186|ref|XP_003245012.1| PREDICTED: very long-chain specific acyl-CoA dehydrogenase, mitochondrial-like isoform 2 [Acyrthosiphon pisum]
BT_Q_G_ZJU_Unigene1557	gi|312371972|gb|EFR20027.1|	7e-89	hypothetical protein AND_20774 [Anopheles darlingi]
BT_Q_G_ZJU_Unigene1558	gi|345495298|ref|XP_001606820.2|	5e-06	PREDICTED: hypothetical protein LOC100123208 [Nasonia vitripennis]
BT_Q_G_ZJU_Unigene1559	gi|242013416|ref|XP_002427403.1|	6e-07	transcription elongation regulator, putative [Pediculus humanus corporis] >gi|212511780|gb|EEB14665.1| transcription elongation regulator, putative [Pediculus humanus corporis]
BT_Q_G_ZJU_Unigene1560	gi|328719800|ref|XP_003246863.1|	4e-53	PREDICTED: 39S ribosomal protein L46, mitochondrial-like [Acyrthosiphon pisum]
BT_Q_G_ZJU_Unigene1561	gi|328789848|ref|XP_001119958.2|	8e-118	PREDICTED: serine/threonine-protein kinase PAK 1 isoform 1 [Apis mellifera]
BT_Q_G_ZJU_Unigene1562	gi|242021569|ref|XP_002431217.1|	1e-77	Signal recognition particle 72 kDa protein, putative [Pediculus humanus corporis] >gi|212516466|gb|EEB18479.1| Signal recognition particle 72 kDa protein, putative [Pediculus humanus corporis]
BT_Q_G_ZJU_Unigene1563	gi|242247187|ref|NP_001156170.1|	1e-26	NADH dehydrogenase [ubiquinone] 1 beta subcomplex subunit 8, mitochondrial [Acyrthosiphon pisum] >gi|239789402|dbj|BAH71327.1| ACYPI004623 [Acyrthosiphon pisum]
BT_Q_G_ZJU_Unigene1564	gi|383850864|ref|XP_003700994.1|	5e-107	PREDICTED: E3 UFM1-protein ligase 1 homolog [Megachile rotundata]
BT_Q_G_ZJU_Unigene1565	gi|347968019|ref|XP_563637.3|	1e-25	AGAP002526-PA [Anopheles gambiae str. PEST] >gi|333468199|gb|EAL40900.3| AGAP002526-PA [Anopheles gambiae str. PEST]
BT_Q_G_ZJU_Unigene1573	gi|328697957|ref|XP_001949071.2|	1e-81	PREDICTED: phosphatidylinositol glycan anchor biosynthesis class U protein-like [Acyrthosiphon pisum]
BT_Q_G_ZJU_Unigene1576	gi|283046718|ref|NP_001164305.1|	5e-110	NADH dehydrogenase [ubiquinone] flavoprotein 1, mitochondrial [Tribolium castaneum]
BT_Q_G_ZJU_Unigene1579	gi|157103361|ref|XP_001647946.1|	1e-14	hypothetical protein AaeL_AAEL000022 [Aedes aegypti] >gi|108884778|gb|EAT49003.1| conserved hypothetical protein [Aedes aegypti]
BT_Q_G_ZJU_Unigene1580	gi|340721148|ref|XP_003398987.1|	0	PREDICTED: 26S protease regulatory subunit 8-like [Bombus terrestris] >gi|350399415|ref|XP_003485515.1| PREDICTED: 26S protease regulatory subunit 8-like [Bombus impatiens]
BT_Q_G_ZJU_Unigene1581	gi|241896937|ref|NP_001155929.1|	2e-54	sniffer isoform 1 [Acyrthosiphon pisum] >gi|239793501|dbj|BAH72863.1| ACYPI004813 [Acyrthosiphon pisum]
BT_Q_G_ZJU_Unigene1582	gi|195017657|ref|XP_001984639.1|	1e-14	GH14918 [Drosophila grimshawi] >gi|193898121|gb|EDV96987.1| GH14918 [Drosophila grimshawi]
BT_Q_G_ZJU_Unigene1586	gi|307177858|gb|EFN66818.1|	0	Conserved oligomeric Golgi complex subunit 6 [Camponotus floridanus]
BT_Q_G_ZJU_Unigene1589	gi|380025547|ref|XP_003696532.1|	0	PREDICTED: importin-5 [Apis florea]
BT_Q_G_ZJU_Unigene1591	gi|189014534|gb|ACD69503.1|	3e-74	ubiquinone biosynthesis protein [Gryllus pennsylvanicus]
BT_Q_G_ZJU_Unigene1593	gi|193713691|ref|XP_001951683.1|	1e-124	PREDICTED: probable protein phosphatase 2C T23F11.1-like [Acyrthosiphon pisum]
BT_Q_G_ZJU_Unigene1595	gi|345488160|ref|XP_001605009.2|	2e-174	PREDICTED: importin subunit alpha-2-like [Nasonia vitripennis]
BT_Q_G_ZJU_Unigene1599	gi|242010279|ref|XP_002425896.1|	3e-31	conserved hypothetical protein [Pediculus humanus corporis] >gi|212509872|gb|EEB13158.1| conserved hypothetical protein [Pediculus humanus corporis]
BT_Q_G_ZJU_Unigene1601	gi|156548106|ref|XP_001606466.1|	6e-08	PREDICTED: UDP-glucuronosyltransferase 1-10-like [Nasonia vitripennis]
BT_Q_G_ZJU_Unigene1602	gi|121543655|gb|ABM55529.1|	2e-72	putative phosphoglycerate mutase [Maconellicoccus hirsutus]
BT_Q_G_ZJU_Unigene1603	gi|242024705|ref|XP_002432767.1|	0	conserved hypothetical protein [Pediculus humanus corporis] >gi|212518252|gb|EEB20029.1| conserved hypothetical protein [Pediculus humanus corporis]
BT_Q_G_ZJU_Unigene1604	gi|328787163|ref|XP_625222.3|	1e-07	PREDICTED: hypothetical protein LOC552843 [Apis mellifera]
BT_Q_G_ZJU_Unigene1606	gi|156541962|ref|XP_001600045.1|	0	PREDICTED: 60 kDa heat shock protein, mitochondrial-like isoform 1 [Nasonia vitripennis] >gi|345497194|ref|XP_003427933.1| PREDICTED: 60 kDa heat shock protein, mitochondrial-like isoform 2 [Nasonia vitripennis]
BT_Q_G_ZJU_Unigene1607	gi|357624732|gb|EHJ75390.1|	3e-06	hypothetical protein KGM_03606 [Danaus plexippus]
BT_Q_G_ZJU_Unigene1609	gi|307179503|gb|EFN67817.1|	4e-40	Thioredoxin domain-containing protein 4 [Camponotus floridanus]
BT_Q_G_ZJU_Unigene1610	gi|380020819|ref|XP_003694276.1|	2e-87	PREDICTED: cell division cycle 5-like protein [Apis florea]
BT_Q_G_ZJU_Unigene1612	gi|307186404|gb|EFN72038.1|	1e-178	Importin-7 [Camponotus floridanus]
BT_Q_G_ZJU_Unigene1613	gi|307168554|gb|EFN61612.1|	1e-08	hypothetical protein EAG_05916 [Camponotus floridanus]
BT_Q_G_ZJU_Unigene1614	gi|156552169|ref|XP_001605876.1|	1e-18	PREDICTED: transcriptional adapter 3-B-like [Nasonia vitripennis]
BT_Q_G_ZJU_Unigene1615	gi|350424721|ref|XP_003493890.1|	4e-82	PREDICTED: calcium-binding mitochondrial carrier protein Aralar1-like [Bombus impatiens]
BT_Q_G_ZJU_Unigene1617	gi|91077138|ref|XP_971446.1|	4e-152	PREDICTED: similar to DnaJ homolog subfamily A member 1 [Tribolium castaneum] >gi|270001716|gb|EEZ98163.1| hypothetical protein TcasGA2_TC000590 [Tribolium castaneum]
BT_Q_G_ZJU_Unigene1618	gi|225581058|gb|ACN94635.1|	1e-65	GA17536 [Drosophila miranda]
BT_Q_G_ZJU_Unigene1621	gi|350427275|ref|XP_003494708.1|	2e-45	PREDICTED: RNA polymerase-associated protein Rtf1-like [Bombus impatiens]
BT_Q_G_ZJU_Unigene1622	gi|383857359|ref|XP_003704172.1|	1e-108	PREDICTED: 3-hydroxyisobutyryl-CoA hydrolase, mitochondrial-like [Megachile rotundata]
BT_Q_G_ZJU_Unigene1623	gi|307204822|gb|EFN83380.1|	7e-06	Transcription initiation factor TFIID subunit 11 [Harpegnathos saltator]
BT_Q_G_ZJU_Unigene1624	gi|383860846|ref|XP_003705899.1|	0	PREDICTED: signal transducer and activator of transcription 5B-like [Megachile rotundata]
BT_Q_G_ZJU_Unigene1625	gi|242020246|ref|XP_002430566.1|	8e-17	Lysosomal acid phosphatase precursor, putative [Pediculus humanus corporis] >gi|212515738|gb|EEB17828.1| Lysosomal acid phosphatase precursor, putative [Pediculus humanus corporis]
BT_Q_G_ZJU_Unigene1626	gi|22758848|gb|AAN05584.1|	4e-50	ribosomal protein L30 [Argopecten irradians]
BT_Q_G_ZJU_Unigene1627	gi|24642031|ref|NP_511157.2|	1e-38	flotillin 2, isoform B [Drosophila melanogaster] >gi|24642033|ref|NP_727799.1| flotillin 2, isoform F [Drosophila melanogaster] >gi|22832245|gb|AAN09343.1| flotillin 2, isoform B [Drosophila melanogaster] >gi|22832246|gb|AAN09344.1| flotillin 2, isoform F [Drosophila melanogaster] >gi|33589328|gb|AAQ22431.1| RE74011p [Drosophila melanogaster]
BT_Q_G_ZJU_Unigene1629	gi|242247229|ref|NP_001156046.1|	2e-77	MPV17 mitochondrial membrane protein-like [Acyrthosiphon pisum] >gi|239787933|dbj|BAH70668.1| ACYPI000120 [Acyrthosiphon pisum]
BT_Q_G_ZJU_Unigene1630	gi|242009791|ref|XP_002425666.1|	2e-31	protein C20orf121, putative [Pediculus humanus corporis] >gi|212509559|gb|EEB12928.1| protein C20orf121, putative [Pediculus humanus corporis]
BT_Q_G_ZJU_Unigene1631	gi|307198208|gb|EFN79223.1|	3e-148	DnaJ-like protein subfamily C member 7 [Harpegnathos saltator]
BT_Q_G_ZJU_Unigene1632	gi|270004201|gb|EFA00649.1|	6e-144	hypothetical protein TcasGA2_TC003525 [Tribolium castaneum]
BT_Q_G_ZJU_Unigene1634	gi|242008777|ref|XP_002425176.1|	3e-174	conserved hypothetical protein [Pediculus humanus corporis] >gi|212508878|gb|EEB12438.1| conserved hypothetical protein [Pediculus humanus corporis]
BT_Q_G_ZJU_Unigene1635	gi|270006182|gb|EFA02630.1|	1e-141	hypothetical protein TcasGA2_TC008350 [Tribolium castaneum]
BT_Q_G_ZJU_Unigene1636	gi|242018821|ref|XP_002429869.1|	5e-104	conserved hypothetical protein [Pediculus humanus corporis] >gi|212514903|gb|EEB17131.1| conserved hypothetical protein [Pediculus humanus corporis]
BT_Q_G_ZJU_Unigene1637	gi|156541401|ref|XP_001600708.1|	1e-83	PREDICTED: synaptobrevin homolog YKT6-like isoform 1 [Nasonia vitripennis] >gi|345485320|ref|XP_003425242.1| PREDICTED: synaptobrevin homolog YKT6-like isoform 2 [Nasonia vitripennis]
BT_Q_G_ZJU_Unigene1639	gi|332019279|gb|EGI59788.1|	2e-170	Acetyl-coenzyme A transporter 1 [Acromyrmex echinatior]
BT_Q_G_ZJU_Unigene1641	gi|350535004|ref|NP_001232980.1|	2e-60	uncharacterized protein LOC100168509 [Acyrthosiphon pisum] >gi|239790127|dbj|BAH71646.1| ACYPI009202 [Acyrthosiphon pisum]
BT_Q_G_ZJU_Unigene1642	gi|114319091|gb|ABI63547.1|	5e-110	triosephosphate isomerase [Blattella germanica]
BT_Q_G_ZJU_Unigene1643	gi|91085843|ref|XP_974961.1|	2e-58	PREDICTED: similar to lunapark [Tribolium castaneum] >gi|270010140|gb|EFA06588.1| hypothetical protein TcasGA2_TC009502 [Tribolium castaneum]
BT_Q_G_ZJU_Unigene1646	gi|307205404|gb|EFN83745.1|	1e-37	LysM and putative peptidoglycan-binding domain-containing protein 2 [Harpegnathos saltator]
BT_Q_G_ZJU_Unigene1649	gi|170035772|ref|XP_001845741.1|	1e-13	growth and transformation-dependent protein [Culex quinquefasciatus] >gi|167878178|gb|EDS41561.1| growth and transformation-dependent protein [Culex quinquefasciatus]
BT_Q_G_ZJU_Unigene1650	gi|91082187|ref|XP_971460.1|	1e-55	PREDICTED: similar to conserved hypothetical protein [Tribolium castaneum] >gi|270007441|gb|EFA03889.1| hypothetical protein TcasGA2_TC014013 [Tribolium castaneum]
BT_Q_G_ZJU_Unigene1651	gi|322798994|gb|EFZ20454.1|	1e-86	hypothetical protein SINV_05839 [Solenopsis invicta]
BT_Q_G_ZJU_Unigene1652	gi|307173522|gb|EFN64432.1|	5e-81	3-ketodihydrosphingosine reductase [Camponotus floridanus]
BT_Q_G_ZJU_Unigene1653	gi|242012493|ref|XP_002426967.1|	6e-45	Upstream stimulatory factor, putative [Pediculus humanus corporis] >gi|212511196|gb|EEB14229.1| Upstream stimulatory factor, putative [Pediculus humanus corporis]
BT_Q_G_ZJU_Unigene1655	gi|328705889|ref|XP_003242934.1|	9e-90	PREDICTED: 1-acyl-sn-glycerol-3-phosphate acyltransferase alpha-like isoform 2 [Acyrthosiphon pisum] >gi|328705891|ref|XP_001950878.2| PREDICTED: 1-acyl-sn-glycerol-3-phosphate acyltransferase alpha-like isoform 1 [Acyrthosiphon pisum]
BT_Q_G_ZJU_Unigene1656	gi|270008954|gb|EFA05402.1|	5e-16	hypothetical protein TcasGA2_TC015574 [Tribolium castaneum]
BT_Q_G_ZJU_Unigene1657	gi|357626909|gb|EHJ76808.1|	2e-28	ribosomal protein S34 [Danaus plexippus]
BT_Q_G_ZJU_Unigene1658	gi|193697617|ref|XP_001943575.1|	1e-58	PREDICTED: facilitated trehalose transporter Tret1-like [Acyrthosiphon pisum]
BT_Q_G_ZJU_Unigene1659	gi|242008012|ref|XP_002424807.1|	0	hect E3 ubiquitin ligase, putative [Pediculus humanus corporis] >gi|212508345|gb|EEB12069.1| hect E3 ubiquitin ligase, putative [Pediculus humanus corporis]
BT_Q_G_ZJU_Unigene1660	gi|389609001|dbj|BAM18112.1|	0	helicase [Papilio xuthus]
BT_Q_G_ZJU_Unigene1661	gi|332372931|gb|AEE61607.1|	7e-24	unknown [Dendroctonus ponderosae]
BT_Q_G_ZJU_Unigene1665	gi|121543794|gb|ABM55562.1|	4e-41	ribosomal protein L37A-like protein [Maconellicoccus hirsutus]
BT_Q_G_ZJU_Unigene1666	gi|91080577|ref|XP_973491.1|	1e-30	PREDICTED: similar to conserved hypothetical protein [Tribolium castaneum] >gi|270005808|gb|EFA02256.1| hypothetical protein TcasGA2_TC007919 [Tribolium castaneum]
BT_Q_G_ZJU_Unigene1667	gi|307196537|gb|EFN78067.1|	8e-63	N(6)-adenine-specific DNA methyltransferase 2 [Harpegnathos saltator]
BT_Q_G_ZJU_Unigene1668	gi|48113496|ref|XP_393160.1|	1e-108	PREDICTED: 5&apos;-AMP-activated protein kinase subunit beta-1 isoform 1 [Apis mellifera]
BT_Q_G_ZJU_Unigene1673	gi|332019959|gb|EGI60419.1|	0	Sortilin-related receptor [Acromyrmex echinatior]
BT_Q_G_ZJU_Unigene1674	gi|307189575|gb|EFN73939.1|	1e-58	Ancient ubiquitous protein 1 [Camponotus floridanus]
BT_Q_G_ZJU_Unigene1675	gi|110456545|gb|ABG74722.1|	1e-38	cytochrome c oxidase polypeptide IV-like protein, partial [Diaphorina citri]
BT_Q_G_ZJU_Unigene1676	gi|307178257|gb|EFN67042.1|	9e-88	Ethanolaminephosphotransferase 1 [Camponotus floridanus]
BT_Q_G_ZJU_Unigene1677	gi|340717758|ref|XP_003397343.1|	1e-54	PREDICTED: hypothetical protein LOC100650407 [Bombus terrestris]
BT_Q_G_ZJU_Unigene1679	gi|328785857|ref|XP_395948.4|	3e-42	PREDICTED: hypothetical protein LOC412491 [Apis mellifera]
BT_Q_G_ZJU_Unigene1682	gi|193603629|ref|XP_001944186.1|	6e-40	PREDICTED: vesicle transport protein SEC20-like [Acyrthosiphon pisum]
BT_Q_G_ZJU_Unigene1684	gi|157127973|ref|XP_001661254.1|	1e-28	trifunctional enzyme beta subunit (tp-beta) [Aedes aegypti] >gi|108882314|gb|EAT46539.1| trifunctional enzyme beta subunit (tp-beta) [Aedes aegypti]
BT_Q_G_ZJU_Unigene1686	gi|332022076|gb|EGI62401.1|	2e-21	hypothetical protein G5I_09287 [Acromyrmex echinatior]
BT_Q_G_ZJU_Unigene1687	gi|321478327|gb|EFX89284.1|	1e-107	hypothetical protein DAPPUDRAFT_205741 [Daphnia pulex]
BT_Q_G_ZJU_Unigene1688	gi|322799137|gb|EFZ20584.1|	1e-44	hypothetical protein SINV_15736 [Solenopsis invicta]
BT_Q_G_ZJU_Unigene1694	gi|113205580|ref|NP_001037895.1|	3e-12	ubiquinol-cytochrome c reductase complex [Xenopus (Silurana) tropicalis] >gi|89269531|emb|CAJ82412.1| ubiquinol-cytochrome c reductase complex (7.2 kD) (ucrc) [Xenopus (Silurana) tropicalis] >gi|160774282|gb|AAI55049.1| ubiquinol-cytochrome c reductase complex (7.2 kD) (ucrc) [Xenopus (Silurana) tropicalis]
BT_Q_G_ZJU_Unigene1696	gi|357619503|gb|EHJ72048.1|	1e-74	putative cyclophilin-10 [Danaus plexippus]
BT_Q_G_ZJU_Unigene1697	gi|307205554|gb|EFN83859.1|	8e-42	Sulfotransferase 1C4 [Harpegnathos saltator]
BT_Q_G_ZJU_Unigene1700	gi|46561740|gb|AAT01075.1|	4e-176	glyceraldehyde 3-phosphate dehydrogenase [Homalodisca vitripennis]
BT_Q_G_ZJU_Unigene1701	gi|328776270|ref|XP_623380.2|	4e-82	PREDICTED: coatomer subunit zeta-1 isoform 1 [Apis mellifera] >gi|380027611|ref|XP_003697515.1| PREDICTED: coatomer subunit zeta-1-like isoform 1 [Apis florea]
BT_Q_G_ZJU_Unigene1702	gi|121543569|gb|ABM55510.1|	5e-90	putative vacuolar ATP synthase subunit E [Maconellicoccus hirsutus]
BT_Q_G_ZJU_Unigene1703	gi|270016220|gb|EFA12666.1|	5e-52	serpin peptidase inhibitor 3 [Tribolium castaneum]
BT_Q_G_ZJU_Unigene1704	gi|27260894|gb|AAN86047.1|	0	heat shock cognate 70 protein [Spodoptera frugiperda]
BT_Q_G_ZJU_Unigene1705	gi|91085575|ref|XP_968070.1|	5e-166	PREDICTED: similar to glutathione synthetase [Tribolium castaneum]
BT_Q_G_ZJU_Unigene1707	gi|270004133|gb|EFA00581.1|	6e-59	hypothetical protein TcasGA2_TC003451 [Tribolium castaneum]
BT_Q_G_ZJU_Unigene1708	gi|242025608|ref|XP_002433216.1|	1e-30	mitochondrial 50S ribosomal protein L53, putative [Pediculus humanus corporis] >gi|212518757|gb|EEB20478.1| mitochondrial 50S ribosomal protein L53, putative [Pediculus humanus corporis]
BT_Q_G_ZJU_Unigene1709	gi|328717283|ref|XP_001951143.2|	1e-126	PREDICTED: putative inorganic phosphate cotransporter-like [Acyrthosiphon pisum]
BT_Q_G_ZJU_Unigene1710	gi|328707802|ref|XP_001949807.2|	1e-119	PREDICTED: protein cueball-like [Acyrthosiphon pisum]
BT_Q_G_ZJU_Unigene1711	gi|332373832|gb|AEE62057.1|	2e-101	unknown [Dendroctonus ponderosae]
BT_Q_G_ZJU_Unigene1713	gi|332018902|gb|EGI59448.1|	2e-171	Alpha-aminoadipic semialdehyde synthase, mitochondrial [Acromyrmex echinatior]
BT_Q_G_ZJU_Unigene1714	gi|350408075|ref|XP_003488293.1|	5e-10	PREDICTED: serine/arginine-rich splicing factor 4-like isoform 2 [Bombus impatiens]
BT_Q_G_ZJU_Unigene1715	gi|282392017|ref|NP_001164152.1|	1e-142	held out wings [Tribolium castaneum]
BT_Q_G_ZJU_Unigene1716	gi|193652640|ref|XP_001943100.1|	0	PREDICTED: protein ERGIC-53-like isoform 1 [Acyrthosiphon pisum] >gi|328717491|ref|XP_003246222.1| PREDICTED: protein ERGIC-53-like isoform 2 [Acyrthosiphon pisum]
BT_Q_G_ZJU_Unigene1718	gi|328716148|ref|XP_003245848.1|	2e-14	PREDICTED: hypothetical protein LOC100162709 isoform 3 [Acyrthosiphon pisum]
BT_Q_G_ZJU_Unigene1721	gi|312382668|gb|EFR28048.1|	5e-38	hypothetical protein AND_04492 [Anopheles darlingi]
BT_Q_G_ZJU_Unigene1726	gi|328790258|ref|XP_393097.4|	2e-06	PREDICTED: hypothetical protein LOC409594 [Apis mellifera]
BT_Q_G_ZJU_Unigene1728	gi|170058287|ref|XP_001864856.1|	1e-152	2-oxoisovalerate dehydrogenase subunit beta, mitochondrial [Culex quinquefasciatus] >gi|167877436|gb|EDS40819.1| 2-oxoisovalerate dehydrogenase subunit beta, mitochondrial [Culex quinquefasciatus]
BT_Q_G_ZJU_Unigene1733	gi|357621249|gb|EHJ73146.1|	0	vacuolar protein sorting 4 [Danaus plexippus]
BT_Q_G_ZJU_Unigene1738	gi|124505227|ref|XP_001351355.1|	6e-06	conserved Plasmodium protein, unknown function [Plasmodium falciparum 3D7] >gi|23498163|emb|CAD49135.1| conserved Plasmodium protein, unknown function [Plasmodium falciparum 3D7]
BT_Q_G_ZJU_Unigene1741	gi|261876400|dbj|BAI47546.1|	3e-17	period clock protein [Modicogryllus siamensis]
BT_Q_G_ZJU_Unigene1742	gi|242024338|ref|XP_002432585.1|	0	Threonyl-tRNA synthetase, cytoplasmic, putative [Pediculus humanus corporis] >gi|212518045|gb|EEB19847.1| Threonyl-tRNA synthetase, cytoplasmic, putative [Pediculus humanus corporis]
BT_Q_G_ZJU_Unigene1745	gi|91079582|ref|XP_967325.1|	2e-06	PREDICTED: similar to Haloacid dehalogenase-like hydrolase domain-containing protein 2 [Tribolium castaneum] >gi|270004457|gb|EFA00905.1| hypothetical protein TcasGA2_TC003810 [Tribolium castaneum]
BT_Q_G_ZJU_Unigene1747	gi|332373358|gb|AEE61820.1|	5e-114	unknown [Dendroctonus ponderosae]
BT_Q_G_ZJU_Unigene1758	gi|340727431|ref|XP_003402047.1|	3e-07	PREDICTED: 60S ribosomal export protein NMD3-like [Bombus terrestris]
BT_Q_G_ZJU_Unigene1759	gi|242009651|ref|XP_002425596.1|	3e-21	Chloride channel protein ClC-Ka, putative [Pediculus humanus corporis] >gi|212509489|gb|EEB12858.1| Chloride channel protein ClC-Ka, putative [Pediculus humanus corporis]
BT_Q_G_ZJU_Unigene1760	gi|242021205|ref|XP_002431036.1|	0	serine/threonine-protein kinase MARK2, putative [Pediculus humanus corporis] >gi|212516265|gb|EEB18298.1| serine/threonine-protein kinase MARK2, putative [Pediculus humanus corporis]
BT_Q_G_ZJU_Unigene1762	gi|350396084|ref|XP_003484435.1|	1e-176	PREDICTED: eukaryotic translation initiation factor 5-like [Bombus impatiens]
BT_Q_G_ZJU_Unigene1763	gi|242010558|ref|XP_002426032.1|	3e-95	KH domain-containing protein C56G2.1, putative [Pediculus humanus corporis] >gi|212510042|gb|EEB13294.1| KH domain-containing protein C56G2.1, putative [Pediculus humanus corporis]
BT_Q_G_ZJU_Unigene1764	gi|156549032|ref|XP_001607937.1|	5e-162	PREDICTED: glycerol-3-phosphate dehydrogenase [NAD+], cytoplasmic [Nasonia vitripennis]
BT_Q_G_ZJU_Unigene1767	gi|332374254|gb|AEE62268.1|	1e-149	unknown [Dendroctonus ponderosae]
BT_Q_G_ZJU_Unigene1768	gi|237874159|ref|NP_001153852.1|	0	ATP citrate lyase [Acyrthosiphon pisum]
BT_Q_G_ZJU_Unigene1773	gi|383861374|ref|XP_003706161.1|	1e-108	PREDICTED: excitatory amino acid transporter-like, partial [Megachile rotundata]
BT_Q_G_ZJU_Unigene1774	gi|321466408|gb|EFX77404.1|	1e-19	hypothetical protein DAPPUDRAFT_305840 [Daphnia pulex]
BT_Q_G_ZJU_Unigene1775	gi|270009780|gb|EFA06228.1|	1e-06	hypothetical protein TcasGA2_TC009077 [Tribolium castaneum]
BT_Q_G_ZJU_Unigene1778	gi|239792020|dbj|BAH72398.1|	2e-42	ACYPI009740 [Acyrthosiphon pisum]
BT_Q_G_ZJU_Unigene1780	gi|383865287|ref|XP_003708106.1|	9e-67	PREDICTED: protein CNPPD1-like [Megachile rotundata]
BT_Q_G_ZJU_Unigene1783	gi|390336638|ref|XP_001197784.2|	9e-33	PREDICTED: probable alpha-ketoglutarate-dependent dioxygenase ABH7-like [Strongylocentrotus purpuratus]
BT_Q_G_ZJU_Unigene1784	gi|91082701|ref|XP_971906.1|	2e-55	PREDICTED: similar to secretory carrier-associated membrane protein [Tribolium castaneum] >gi|270015052|gb|EFA11500.1| hypothetical protein TcasGA2_TC014214 [Tribolium castaneum]
BT_Q_G_ZJU_Unigene1785	gi|383857646|ref|XP_003704315.1|	3e-75	PREDICTED: protein brunelleschi-like [Megachile rotundata]
BT_Q_G_ZJU_Unigene1788	gi|170047545|ref|XP_001851278.1|	1e-65	cornichon protein [Culex quinquefasciatus] >gi|167869951|gb|EDS33334.1| cornichon protein [Culex quinquefasciatus]
BT_Q_G_ZJU_Unigene1789	gi|193596613|ref|XP_001952115.1|	5e-105	PREDICTED: 39S ribosomal protein L38, mitochondrial-like [Acyrthosiphon pisum]
BT_Q_G_ZJU_Unigene1790	gi|272876767|gb|ACZ96371.1|	2e-45	ion transport protein isoform B [Rhodnius prolixus]
BT_Q_G_ZJU_Unigene1792	gi|195048918|ref|XP_001992616.1|	1e-56	GH24109 [Drosophila grimshawi] >gi|193893457|gb|EDV92323.1| GH24109 [Drosophila grimshawi]
BT_Q_G_ZJU_Unigene1793	gi|264667439|gb|ACY71305.1|	2e-47	ribosomal protein S10 [Chrysomela tremula]
BT_Q_G_ZJU_Unigene1794	gi|390340536|ref|XP_001201634.2|	4e-28	PREDICTED: tRNA-specific adenosine deaminase 1-like [Strongylocentrotus purpuratus]
BT_Q_G_ZJU_Unigene1795	gi|110671484|gb|ABG81993.1|	8e-68	putative ribosomal protein S13e [Diaphorina citri]
BT_Q_G_ZJU_Unigene1796	gi|379698966|ref|NP_001243955.1|	4e-23	UDP-glycosyltransferase UGT33D2 precursor [Bombyx mori] >gi|363896124|gb|AEW43146.1| UDP-glycosyltransferase UGT33D2 [Bombyx mori]
BT_Q_G_ZJU_Unigene1797	gi|157104341|ref|XP_001648362.1|	1e-20	hypothetical protein AaeL_AAEL004065 [Aedes aegypti] >gi|108880346|gb|EAT44571.1| conserved hypothetical protein [Aedes aegypti]
BT_Q_G_ZJU_Unigene1798	gi|242247652|ref|NP_001156182.1|	9e-117	sideroflexin-like [Acyrthosiphon pisum] >gi|239790397|dbj|BAH71763.1| ACYPI005314 [Acyrthosiphon pisum]
BT_Q_G_ZJU_Unigene1799	gi|56199450|gb|AAV84214.1|	1e-27	cytochrome B5 [Culicoides sonorensis]
BT_Q_G_ZJU_Unigene1800	gi|242023344|ref|XP_002432094.1|	8e-56	40S ribosomal protein S19, putative [Pediculus humanus corporis] >gi|212517468|gb|EEB19356.1| 40S ribosomal protein S19, putative [Pediculus humanus corporis]
BT_Q_G_ZJU_Unigene1801	gi|241615308|ref|XP_002406742.1|	1e-79	cell cycle-associated protein, putative [Ixodes scapularis] >gi|215500860|gb|EEC10354.1| cell cycle-associated protein, putative [Ixodes scapularis]
BT_Q_G_ZJU_Unigene1803	gi|157129002|ref|XP_001655240.1|	1e-12	hypothetical protein AaeL_AAEL011301 [Aedes aegypti] >gi|157129004|ref|XP_001655241.1| hypothetical protein AaeL_AAEL011301 [Aedes aegypti] >gi|108872399|gb|EAT36624.1| conserved hypothetical protein [Aedes aegypti] >gi|108872400|gb|EAT36625.1| conserved hypothetical protein [Aedes aegypti]
BT_Q_G_ZJU_Unigene1804	gi|340724183|ref|XP_003400463.1|	4e-129	PREDICTED: PTB domain-containing adapter protein ced-6-like [Bombus terrestris]
BT_Q_G_ZJU_Unigene1805	gi|307206110|gb|EFN84190.1|	6e-23	Ribosomal RNA processing protein 1-like protein [Harpegnathos saltator]
BT_Q_G_ZJU_Unigene1806	gi|225710718|gb|ACO11205.1|	1e-09	Zinc finger CCHC domain-containing protein 9 [Caligus rogercresseyi]
BT_Q_G_ZJU_Unigene1808	gi|307189308|gb|EFN73739.1|	1e-52	Cyclin-L1 [Camponotus floridanus]
BT_Q_G_ZJU_Unigene1811	gi|242024976|ref|XP_002432902.1|	3e-64	serine/threonine/tyrosine-interacting protein, putative [Pediculus humanus corporis] >gi|212518411|gb|EEB20164.1| serine/threonine/tyrosine-interacting protein, putative [Pediculus humanus corporis]
BT_Q_G_ZJU_Unigene1812	gi|300487873|gb|ACT68012.1|	1e-156	cytochrome P450 CYP6CX1v1 [Bemisia tabaci]
BT_Q_G_ZJU_Unigene1813	gi|307185529|gb|EFN71505.1|	7e-38	FK506-binding protein 6 [Camponotus floridanus]
BT_Q_G_ZJU_Unigene1814	gi|357613322|gb|EHJ68433.1|	0	26S protease regulatory subunit 6A [Danaus plexippus]
BT_Q_G_ZJU_Unigene1815	gi|383859204|ref|XP_003705086.1|	2e-69	PREDICTED: hexaprenyldihydroxybenzoate methyltransferase, mitochondrial-like [Megachile rotundata]
BT_Q_G_ZJU_Unigene1816	gi|242008067|ref|XP_002424834.1|	1e-179	AP-3 complex subunit delta-1, putative [Pediculus humanus corporis] >gi|212508384|gb|EEB12096.1| AP-3 complex subunit delta-1, putative [Pediculus humanus corporis]
BT_Q_G_ZJU_Unigene1817	gi|322789790|gb|EFZ14954.1|	1e-49	hypothetical protein SINV_12944 [Solenopsis invicta]
BT_Q_G_ZJU_Unigene1818	gi|350418851|ref|XP_003491989.1|	3e-68	PREDICTED: hypothetical protein LOC100743357 [Bombus impatiens]
BT_Q_G_ZJU_Unigene1819	gi|307203568|gb|EFN82601.1|	2e-33	Nuclear protein Hcc-1 [Harpegnathos saltator]
BT_Q_G_ZJU_Unigene1820	gi|209571488|ref|NP_001129374.1|	8e-64	ribosomal protein L22 [Acyrthosiphon pisum]
BT_Q_G_ZJU_Unigene1821	gi|240848567|ref|NP_001155437.1|	1e-88	chromatin modifying protein 1-like [Acyrthosiphon pisum] >gi|239789172|dbj|BAH71227.1| ACYPI001676 [Acyrthosiphon pisum]
BT_Q_G_ZJU_Unigene1822	gi|170049370|ref|XP_001855817.1|	6e-165	mannose-1-phosphate guanyltransferase [Culex quinquefasciatus] >gi|167871239|gb|EDS34622.1| mannose-1-phosphate guanyltransferase [Culex quinquefasciatus]
BT_Q_G_ZJU_Unigene1823	gi|193610486|ref|XP_001945160.1|	1e-33	PREDICTED: hypothetical protein LOC100167741 isoform 1 [Acyrthosiphon pisum] >gi|328722933|ref|XP_003247711.1| PREDICTED: hypothetical protein LOC100167741 isoform 2 [Acyrthosiphon pisum]
BT_Q_G_ZJU_Unigene1824	gi|332018226|gb|EGI58831.1|	3e-132	Erlin-1 [Acromyrmex echinatior]
BT_Q_G_ZJU_Unigene1825	gi|383856895|ref|XP_003703942.1|	9e-132	PREDICTED: proliferation-associated protein 2G4-like [Megachile rotundata]
BT_Q_G_ZJU_Unigene1826	gi|383861531|ref|XP_003706239.1|	1e-47	PREDICTED: CCR4-NOT transcription complex subunit 6-like-B-like [Megachile rotundata]
BT_Q_G_ZJU_Unigene1827	gi|242000460|ref|XP_002434873.1|	1e-70	protein TEX261, putative [Ixodes scapularis] >gi|215498203|gb|EEC07697.1| protein TEX261, putative [Ixodes scapularis]
BT_Q_G_ZJU_Unigene1828	gi|357613265|gb|EHJ68411.1|	1e-56	tbp-associated factor [Danaus plexippus]
BT_Q_G_ZJU_Unigene1831	gi|328715607|ref|XP_001944877.2|	6e-167	PREDICTED: afadin-like [Acyrthosiphon pisum]
BT_Q_G_ZJU_Unigene1832	gi|340727004|ref|XP_003401841.1|	0	PREDICTED: hypothetical protein LOC100648841 [Bombus terrestris]
BT_Q_G_ZJU_Unigene1833	gi|242021215|ref|XP_002431041.1|	1e-34	mitochondrial import inner membrane translocase subunit Tim10, putative [Pediculus humanus corporis] >gi|212516270|gb|EEB18303.1| mitochondrial import inner membrane translocase subunit Tim10, putative [Pediculus humanus corporis]
BT_Q_G_ZJU_Unigene1835	gi|291461587|dbj|BAI83428.1|	2e-62	sugar transporter 14 [Nilaparvata lugens]
BT_Q_G_ZJU_Unigene1841	gi|111307761|gb|AAI21193.1|	3e-13	Mki67 protein [Xenopus laevis]
BT_Q_G_ZJU_Unigene1844	gi|348501043|ref|XP_003438080.1|	4e-09	PREDICTED: putative glycerol kinase 5-like [Oreochromis niloticus]
BT_Q_G_ZJU_Unigene1845	gi|195395232|ref|XP_002056240.1|	1e-11	GJ10829 [Drosophila virilis] >gi|194142949|gb|EDW59352.1| GJ10829 [Drosophila virilis]
BT_Q_G_ZJU_Unigene1847	gi|321461476|gb|EFX72508.1|	9e-94	hypothetical protein DAPPUDRAFT_110732 [Daphnia pulex]
BT_Q_G_ZJU_Unigene1848	gi|91094297|ref|XP_971720.1|	2e-98	PREDICTED: similar to steroid dehydrogenase [Tribolium castaneum] >gi|270014405|gb|EFA10853.1| hypothetical protein TcasGA2_TC001630 [Tribolium castaneum]
BT_Q_G_ZJU_Unigene1850	gi|161343861|tpg|DAA06111.1|	1e-44	TPA: TPA_inf: cathepsin B [Myzus persicae]
BT_Q_G_ZJU_Unigene1851	gi|270002035|gb|EEZ98482.1|	1e-44	hypothetical protein TcasGA2_TC000975 [Tribolium castaneum]
BT_Q_G_ZJU_Unigene1852	gi|196018439|ref|XP_002118803.1|	5e-48	hypothetical protein TRIADDRAFT_34775 [Trichoplax adhaerens] >gi|190578156|gb|EDV18708.1| hypothetical protein TRIADDRAFT_34775 [Trichoplax adhaerens]
BT_Q_G_ZJU_Unigene1856	gi|193711493|ref|XP_001951913.1|	1e-129	PREDICTED: solute carrier family 25 member 36-like [Acyrthosiphon pisum]
BT_Q_G_ZJU_Unigene1857	gi|158294321|ref|XP_001688676.1|	7e-96	AGAP005529-PA [Anopheles gambiae str. PEST] >gi|158294323|ref|XP_001688677.1| AGAP005529-PB [Anopheles gambiae str. PEST] >gi|157015510|gb|EDO63682.1| AGAP005529-PA [Anopheles gambiae str. PEST] >gi|157015511|gb|EDO63683.1| AGAP005529-PB [Anopheles gambiae str. PEST]
BT_Q_G_ZJU_Unigene1858	gi|383859371|ref|XP_003705168.1|	1e-88	PREDICTED: succinate dehydrogenase [ubiquinone] flavoprotein subunit, mitochondrial-like [Megachile rotundata]
BT_Q_G_ZJU_Unigene1865	gi|195587359|ref|XP_002083432.1|	1e-30	GD13727 [Drosophila simulans] >gi|194195441|gb|EDX09017.1| GD13727 [Drosophila simulans]
BT_Q_G_ZJU_Unigene1866	gi|242004650|ref|XP_002423193.1|	1e-40	Peroxisomal membrane protein PMP34, putative [Pediculus humanus corporis] >gi|212506158|gb|EEB10455.1| Peroxisomal membrane protein PMP34, putative [Pediculus humanus corporis]
BT_Q_G_ZJU_Unigene1867	gi|242021237|ref|XP_002431052.1|	1e-177	Long-chain-fatty-acid--CoA ligase, putative [Pediculus humanus corporis] >gi|212516281|gb|EEB18314.1| Long-chain-fatty-acid--CoA ligase, putative [Pediculus humanus corporis]
BT_Q_G_ZJU_Unigene1868	gi|90820006|gb|ABD98760.1|	4e-76	putative ribosomal protein S23e [Graphocephala atropunctata]
BT_Q_G_ZJU_Unigene1869	gi|380025024|ref|XP_003696281.1|	3e-58	PREDICTED: LOW QUALITY PROTEIN: vacuolar protein-sorting-associated protein 25-like [Apis florea]
BT_Q_G_ZJU_Unigene1870	gi|198419255|ref|XP_002121265.1|	4e-14	PREDICTED: similar to LOC494863 protein [Ciona intestinalis]
BT_Q_G_ZJU_Unigene1871	gi|242008039|ref|XP_002424820.1|	0	conserved hypothetical protein [Pediculus humanus corporis] >gi|212508370|gb|EEB12082.1| conserved hypothetical protein [Pediculus humanus corporis]
BT_Q_G_ZJU_Unigene1873	gi|193652561|ref|XP_001945732.1|	9e-22	PREDICTED: carbonic anhydrase 2-like [Acyrthosiphon pisum]
BT_Q_G_ZJU_Unigene1874	gi|307183761|gb|EFN70435.1|	6e-22	5&apos;-nucleotidase [Camponotus floridanus]
BT_Q_G_ZJU_Unigene1875	gi|383853235|ref|XP_003702128.1|	1e-148	PREDICTED: 1-acylglycerophosphocholine O-acyltransferase 1-like [Megachile rotundata]
BT_Q_G_ZJU_Unigene1877	gi|170573411|ref|XP_001892460.1|	5e-68	60S ribosomal protein L27a [Brugia malayi]
BT_Q_G_ZJU_Unigene1878	gi|91081511|ref|XP_974643.1|	1e-64	PREDICTED: similar to synaptobrevin [Tribolium castaneum] >gi|270006153|gb|EFA02601.1| hypothetical protein TcasGA2_TC008320 [Tribolium castaneum]
BT_Q_G_ZJU_Unigene1879	gi|91085775|ref|XP_974308.1|	9e-80	PREDICTED: similar to metaxin 2 [Tribolium castaneum]
BT_Q_G_ZJU_Unigene1880	gi|193659615|ref|XP_001952770.1|	7e-52	PREDICTED: 2-hydroxyacylsphingosine 1-beta-galactosyltransferase-like [Acyrthosiphon pisum]
BT_Q_G_ZJU_Unigene1883	gi|383851981|ref|XP_003701509.1|	1e-36	PREDICTED: RNA polymerase-associated protein CTR9 homolog [Megachile rotundata]
BT_Q_G_ZJU_Unigene1884	gi|66549049|ref|XP_395686.2|	6e-19	PREDICTED: tectonin beta-propeller repeat-containing protein [Apis mellifera]
BT_Q_G_ZJU_Unigene1885	gi|91092480|ref|XP_967611.1|	1e-25	PREDICTED: similar to dynactin subunit [Tribolium castaneum] >gi|270012933|gb|EFA09381.1| hypothetical protein TcasGA2_TC001942 [Tribolium castaneum]
BT_Q_G_ZJU_Unigene1887	gi|91079538|ref|XP_970846.1|	8e-123	PREDICTED: similar to ZK899.2 [Tribolium castaneum] >gi|270003424|gb|EEZ99871.1| hypothetical protein TcasGA2_TC002653 [Tribolium castaneum]
BT_Q_G_ZJU_Unigene1889	gi|156544125|ref|XP_001605408.1|	2e-06	PREDICTED: hypothetical protein LOC100122248 [Nasonia vitripennis]
BT_Q_G_ZJU_Unigene1890	gi|156555534|ref|XP_001603205.1|	6e-159	PREDICTED: ferrochelatase, mitochondrial-like isoform 1 [Nasonia vitripennis] >gi|345496097|ref|XP_003427650.1| PREDICTED: ferrochelatase, mitochondrial-like isoform 2 [Nasonia vitripennis]
BT_Q_G_ZJU_Unigene1892	gi|307198394|gb|EFN79336.1|	6e-38	Endoribonuclease dcr-1 [Harpegnathos saltator]
BT_Q_G_ZJU_Unigene1893	gi|91088115|ref|XP_969791.1|	3e-119	PREDICTED: similar to GA21647-PA [Tribolium castaneum] >gi|270012107|gb|EFA08555.1| hypothetical protein TcasGA2_TC006210 [Tribolium castaneum]
BT_Q_G_ZJU_Unigene1894	gi|307172271|gb|EFN63776.1|	1e-163	26S proteasome non-ATPase regulatory subunit 14 [Camponotus floridanus] >gi|332022423|gb|EGI62731.1| 26S proteasome non-ATPase regulatory subunit 14 [Acromyrmex echinatior]
BT_Q_G_ZJU_Unigene1896	gi|328698278|ref|XP_001950238.2|	0	PREDICTED: adenylosuccinate synthetase-like [Acyrthosiphon pisum]
BT_Q_G_ZJU_Unigene1897	gi|328698245|ref|XP_001949669.2|	0	PREDICTED: hypothetical protein LOC100167407 [Acyrthosiphon pisum]
BT_Q_G_ZJU_Unigene1898	gi|91081479|ref|XP_974351.1|	2e-70	PREDICTED: similar to dynactin 4 protein [Tribolium castaneum] >gi|270006145|gb|EFA02593.1| hypothetical protein TcasGA2_TC008312 [Tribolium castaneum]
BT_Q_G_ZJU_Unigene1899	gi|340375100|ref|XP_003386075.1|	1e-06	PREDICTED: bolA-like protein 2-like [Amphimedon queenslandica]
BT_Q_G_ZJU_Unigene1900	gi|291461573|dbj|BAI83421.1|	9e-92	sugar transporter 7 [Nilaparvata lugens]
BT_Q_G_ZJU_Unigene1902	gi|209730518|gb|ACI66128.1|	6e-10	Cytochrome c oxidase subunit 7C, mitochondrial precursor [Salmo salar]
BT_Q_G_ZJU_Unigene1903	gi|328705690|ref|XP_003242876.1|	9e-07	PREDICTED: UPF0640 protein CG32736-like [Acyrthosiphon pisum]
BT_Q_G_ZJU_Unigene1904	gi|328720415|ref|XP_003247024.1|	1e-179	PREDICTED: protein 4.1 homolog isoform 2 [Acyrthosiphon pisum]
BT_Q_G_ZJU_Unigene1905	gi|328702369|ref|XP_001952163.2|	5e-166	PREDICTED: probable maltase L-like [Acyrthosiphon pisum]
BT_Q_G_ZJU_Unigene1906	gi|242015522|ref|XP_002428402.1|	0	Ran-binding protein, putative [Pediculus humanus corporis] >gi|212513014|gb|EEB15664.1| Ran-binding protein, putative [Pediculus humanus corporis]
BT_Q_G_ZJU_Unigene1908	gi|270009418|gb|EFA05866.1|	9e-43	hypothetical protein TcasGA2_TC008666 [Tribolium castaneum]
BT_Q_G_ZJU_Unigene1909	gi|328709250|ref|XP_001945416.2|	4e-30	PREDICTED: hypothetical protein LOC100166909 [Acyrthosiphon pisum]
BT_Q_G_ZJU_Unigene1910	gi|357629461|gb|EHJ78215.1|	3e-147	HSP90 cochaperone CDC37-like proteinue [Danaus plexippus]
BT_Q_G_ZJU_Unigene1912	gi|383853409|ref|XP_003702215.1|	2e-98	PREDICTED: vacuolar protein-sorting-associated protein 36-like [Megachile rotundata]
BT_Q_G_ZJU_Unigene1915	gi|193652450|ref|XP_001949031.1|	0	PREDICTED: succinate-semialdehyde dehydrogenase, mitochondrial-like isoform 1 [Acyrthosiphon pisum]
BT_Q_G_ZJU_Unigene1916	gi|91086165|ref|XP_970259.1|	0	PREDICTED: similar to GA17483-PA [Tribolium castaneum] >gi|270009883|gb|EFA06331.1| hypothetical protein TcasGA2_TC009202 [Tribolium castaneum]
BT_Q_G_ZJU_Unigene1917	gi|307166537|gb|EFN60604.1|	5e-54	Protein BTG3 [Camponotus floridanus]
BT_Q_G_ZJU_Unigene1918	gi|332375783|gb|AEE63032.1|	0	unknown [Dendroctonus ponderosae]
BT_Q_G_ZJU_Unigene1920	gi|158288232|ref|XP_310116.4|	2e-07	AGAP010623-PA [Anopheles gambiae str. PEST] >gi|157019225|gb|EAA05835.4| AGAP010623-PA [Anopheles gambiae str. PEST]
BT_Q_G_ZJU_Unigene1921	gi|193599126|ref|XP_001951048.1|	6e-50	PREDICTED: protein lin-7 homolog B-like [Acyrthosiphon pisum]
BT_Q_G_ZJU_Unigene1922	gi|340718491|ref|XP_003397699.1|	3e-60	PREDICTED: renin receptor-like isoform 1 [Bombus terrestris] >gi|350401692|ref|XP_003486230.1| PREDICTED: renin receptor-like isoform 1 [Bombus impatiens]
BT_Q_G_ZJU_Unigene1923	gi|91084563|ref|XP_973600.1|	1e-86	PREDICTED: similar to proteasome beta 3 subunit [Tribolium castaneum]
BT_Q_G_ZJU_Unigene1924	gi|342356433|gb|AEL28875.1|	5e-121	ribosomal protein L5 [Heliconius melpomene cythera]
BT_Q_G_ZJU_Unigene1926	gi|359843278|gb|AEV89774.1|	2e-89	nuclear protein [Schistocerca gregaria]
BT_Q_G_ZJU_Unigene1927	gi|189234241|ref|XP_976116.2|	2e-65	PREDICTED: similar to high-affinity copper uptake protein isoform 2 [Tribolium castaneum]
BT_Q_G_ZJU_Unigene1928	gi|193596549|ref|XP_001949175.1|	2e-31	PREDICTED: 28S ribosomal protein S33, mitochondrial-like isoform 2 [Acyrthosiphon pisum] >gi|328723873|ref|XP_003247963.1| PREDICTED: 28S ribosomal protein S33, mitochondrial-like [Acyrthosiphon pisum]
BT_Q_G_ZJU_Unigene1929	gi|51965704|emb|CAG29674.1|	1e-165	translation initiation factor 2 gamma subunit [Cercopis vulnerata]
BT_Q_G_ZJU_Unigene1933	gi|198462498|ref|XP_001352454.2|	2e-08	GA15373 [Drosophila pseudoobscura pseudoobscura] >gi|198150850|gb|EAL29950.2| GA15373 [Drosophila pseudoobscura pseudoobscura]
BT_Q_G_ZJU_Unigene1934	gi|317419339|emb|CBN81376.1|	3e-68	NIF3-like protein 1 [Dicentrarchus labrax]
BT_Q_G_ZJU_Unigene1935	gi|328699538|ref|XP_003240965.1|	4e-173	PREDICTED: sodium- and chloride-dependent glycine transporter 2-like isoform 3 [Acyrthosiphon pisum]
BT_Q_G_ZJU_Unigene1938	gi|383852380|ref|XP_003701706.1|	1e-10	PREDICTED: uncharacterized protein LOC100881350 [Megachile rotundata]
BT_Q_G_ZJU_Unigene1940	gi|158295078|ref|XP_316001.4|	0	AGAP005961-PA [Anopheles gambiae str. PEST] >gi|157015863|gb|EAA11702.5| AGAP005961-PA [Anopheles gambiae str. PEST]
BT_Q_G_ZJU_Unigene1941	gi|17865460|sp|P97399.2|DSPP_MOUSE	1e-06	RecName: Full=Dentin sialophosphoprotein; AltName: Full=Dentin matrix protein 3; Short=DMP-3; Contains: RecName: Full=Dentin phosphoprotein; AltName: Full=Dentin phosphophoryn; Short=DPP; Contains: RecName: Full=Dentin sialoprotein; Short=DSP; Flags: Precursor >gi|2911243|gb|AAC12787.1| dentin sialophosphoprotein precursor [Mus musculus]
BT_Q_G_ZJU_Unigene1942	gi|193591985|ref|XP_001948129.1|	1e-179	PREDICTED: structural maintenance of chromosomes protein 1A-like [Acyrthosiphon pisum]
BT_Q_G_ZJU_Unigene1943	gi|94469294|gb|ABF18496.1|	1e-49	mitochondrial NADH:ubiquinone oxidoreductase NDUFA8/PGIV/19 kDa subunit [Aedes aegypti]
BT_Q_G_ZJU_Unigene1946	gi|91090496|ref|XP_969212.1|	9e-53	PREDICTED: similar to aminoacylase, putative [Tribolium castaneum] >gi|270013867|gb|EFA10315.1| hypothetical protein TcasGA2_TC012531 [Tribolium castaneum]
BT_Q_G_ZJU_Unigene1947	gi|395538144|ref|XP_003771045.1|	3e-07	PREDICTED: active regulator of SIRT1 [Sarcophilus harrisii]
BT_Q_G_ZJU_Unigene1948	gi|380019489|ref|XP_003693637.1|	1e-104	PREDICTED: probable ATP-dependent RNA helicase DDX52-like, partial [Apis florea]
BT_Q_G_ZJU_Unigene1950	gi|193627302|ref|XP_001946944.1|	2e-128	PREDICTED: serine/threonine-protein kinase PINK1, mitochondrial-like [Acyrthosiphon pisum]
BT_Q_G_ZJU_Unigene1951	gi|270013462|gb|EFA09910.1|	8e-37	hypothetical protein TcasGA2_TC012061 [Tribolium castaneum]
BT_Q_G_ZJU_Unigene1952	gi|324497752|gb|ADY39525.1|	5e-16	putative DnaJ-related heat shock protein [Hottentotta judaicus]
BT_Q_G_ZJU_Unigene1953	gi|149689038|gb|ABR27834.1|	1e-19	E3 ubiquitin ligase [Triatoma infestans]
BT_Q_G_ZJU_Unigene1954	gi|194902066|ref|XP_001980572.1|	6e-49	GG18100 [Drosophila erecta] >gi|190652275|gb|EDV49530.1| GG18100 [Drosophila erecta]
BT_Q_G_ZJU_Unigene1958	gi|58392833|ref|XP_319655.2|	4e-141	AGAP008908-PA [Anopheles gambiae str. PEST] >gi|55235211|gb|EAA14867.2| AGAP008908-PA [Anopheles gambiae str. PEST]
BT_Q_G_ZJU_Unigene1960	gi|351699441|gb|EHB02360.1|	1e-13	Protein FAM105B [Heterocephalus glaber]
BT_Q_G_ZJU_Unigene1961	gi|348514866|ref|XP_003444961.1|	6e-55	PREDICTED: transforming protein RhoA-like isoform 1 [Oreochromis niloticus]
BT_Q_G_ZJU_Unigene1963	gi|121543696|gb|ABM55539.1|	3e-54	putative ribosomal protein L32 [Maconellicoccus hirsutus]
BT_Q_G_ZJU_Unigene1964	gi|110671516|gb|ABG82009.1|	6e-31	putative ribosomal protein L28 [Diaphorina citri]
BT_Q_G_ZJU_Unigene1965	gi|17975567|ref|NP_524709.1|	4e-65	ribosomal protein S15Aa, isoform D [Drosophila melanogaster] >gi|24641743|ref|NP_727690.1| ribosomal protein S15Aa, isoform A [Drosophila melanogaster] >gi|24641747|ref|NP_727692.1| ribosomal protein S15Aa, isoform C [Drosophila melanogaster] >gi|24641750|ref|NP_727693.1| ribosomal protein S15Aa, isoform E [Drosophila melanogaster] >gi|281360807|ref|NP_001162738.1| ribosomal protein S15Aa, isofor…
BT_Q_G_ZJU_Unigene1966	gi|307175574|gb|EFN65486.1|	2e-97	Charged multivesicular body protein 2a [Camponotus floridanus]
BT_Q_G_ZJU_Unigene1967	gi|121543794|gb|ABM55562.1|	3e-41	ribosomal protein L37A-like protein [Maconellicoccus hirsutus]
BT_Q_G_ZJU_Unigene1970	gi|395515319|ref|XP_003761853.1|	7e-38	PREDICTED: bis(5&apos;-nucleosyl)-tetraphosphatase [asymmetrical] [Sarcophilus harrisii]
BT_Q_G_ZJU_Unigene1971	gi|345490416|ref|XP_003426369.1|	1e-07	PREDICTED: hypothetical protein LOC100117839 isoform 2 [Nasonia vitripennis]
BT_Q_G_ZJU_Unigene1972	gi|327262226|ref|XP_003215926.1|	4e-40	PREDICTED: constitutive coactivator of peroxisome proliferator-activated receptor gamma-like [Anolis carolinensis]
BT_Q_G_ZJU_Unigene1973	gi|307207058|gb|EFN84867.1|	7e-127	Casein kinase II subunit alpha [Harpegnathos saltator]
BT_Q_G_ZJU_Unigene1975	gi|332019175|gb|EGI59685.1|	7e-81	Transmembrane and coiled-coil domains protein 1 [Acromyrmex echinatior]
BT_Q_G_ZJU_Unigene1978	gi|383847420|ref|XP_003699352.1|	5e-20	PREDICTED: uncharacterized protein LOC100875697 [Megachile rotundata]
BT_Q_G_ZJU_Unigene1982	gi|383860708|ref|XP_003705831.1|	0	PREDICTED: V-type proton ATPase subunit d-like [Megachile rotundata]
BT_Q_G_ZJU_Unigene1983	gi|263173502|gb|ACY69956.1|	2e-149	mitochondrial phosphate carrier protein [Cimex lectularius]
BT_Q_G_ZJU_Unigene1984	gi|194748535|ref|XP_001956700.1|	1e-142	GF24451 [Drosophila ananassae] >gi|190623982|gb|EDV39506.1| GF24451 [Drosophila ananassae]
BT_Q_G_ZJU_Unigene1985	gi|383852270|ref|XP_003701651.1|	0	PREDICTED: ubiquitin-like modifier-activating enzyme 1-like [Megachile rotundata]
BT_Q_G_ZJU_Unigene1986	gi|307195451|gb|EFN77337.1|	0	Protein shuttle craft [Harpegnathos saltator]
BT_Q_G_ZJU_Unigene1987	gi|395501717|ref|XP_003755237.1|	1e-119	PREDICTED: aspartate aminotransferase, cytoplasmic [Sarcophilus harrisii]
BT_Q_G_ZJU_Unigene1988	gi|345481099|ref|XP_001606027.2|	3e-75	PREDICTED: host cell factor-like [Nasonia vitripennis]
BT_Q_G_ZJU_Unigene1989	gi|307177259|gb|EFN66437.1|	2e-89	Acyl-protein thioesterase 2 [Camponotus floridanus]
BT_Q_G_ZJU_Unigene1990	gi|270010108|gb|EFA06556.1|	7e-17	hypothetical protein TcasGA2_TC009467 [Tribolium castaneum]
BT_Q_G_ZJU_Unigene1991	gi|328710168|ref|XP_001943202.2|	0	PREDICTED: epidermal growth factor receptor kinase substrate 8-like [Acyrthosiphon pisum]
BT_Q_G_ZJU_Unigene1992	gi|242014046|ref|XP_002427709.1|	0	Dihydrolipoyl dehydrogenase, putative [Pediculus humanus corporis] >gi|212512144|gb|EEB14971.1| Dihydrolipoyl dehydrogenase, putative [Pediculus humanus corporis]
BT_Q_G_ZJU_Unigene1993	gi|307199100|gb|EFN79810.1|	0	Chloride channel protein 3 [Harpegnathos saltator]
BT_Q_G_ZJU_Unigene1994	gi|156554152|ref|XP_001599414.1|	5e-71	PREDICTED: TM2 domain-containing protein CG10795-like [Nasonia vitripennis]
BT_Q_G_ZJU_Unigene1995	gi|242004208|ref|XP_002423010.1|	1e-97	epsin 4/enthoprotin, putative [Pediculus humanus corporis] >gi|212505926|gb|EEB10272.1| epsin 4/enthoprotin, putative [Pediculus humanus corporis]
BT_Q_G_ZJU_Unigene1998	gi|158291382|ref|XP_312890.4|	1e-07	AGAP003193-PA [Anopheles gambiae str. PEST] >gi|157017749|gb|EAA08400.4| AGAP003193-PA [Anopheles gambiae str. PEST]
BT_Q_G_ZJU_Unigene2002	gi|354477501|ref|XP_003500958.1|	7e-82	PREDICTED: putative deoxyribose-phosphate aldolase-like [Cricetulus griseus]
BT_Q_G_ZJU_Unigene2003	gi|328715278|ref|XP_001951043.2|	1e-44	PREDICTED: hypothetical protein LOC100160294 isoform 1 [Acyrthosiphon pisum]
BT_Q_G_ZJU_Unigene2005	gi|242021181|ref|XP_002431024.1|	3e-45	Ribosomal protein S6 kinase alpha-5, putative [Pediculus humanus corporis] >gi|212516253|gb|EEB18286.1| Ribosomal protein S6 kinase alpha-5, putative [Pediculus humanus corporis]
BT_Q_G_ZJU_Unigene2006	gi|321458041|gb|EFX69116.1|	1e-42	hypothetical protein DAPPUDRAFT_93571 [Daphnia pulex]
BT_Q_G_ZJU_Unigene2008	gi|91091390|ref|XP_973483.1|	5e-08	PREDICTED: similar to ZNF403 [Tribolium castaneum] >gi|270014166|gb|EFA10614.1| hypothetical protein TcasGA2_TC012875 [Tribolium castaneum]
BT_Q_G_ZJU_Unigene2010	gi|383850004|ref|XP_003700618.1|	0	PREDICTED: 6-phosphofructo-2-kinase/fructose-2,6-bisphosphatase 1-like [Megachile rotundata]
BT_Q_G_ZJU_Unigene2013	gi|270002084|gb|EEZ98531.1|	1e-82	hypothetical protein TcasGA2_TC001035 [Tribolium castaneum]
BT_Q_G_ZJU_Unigene2021	gi|312375378|gb|EFR22765.1|	0	hypothetical protein AND_14241 [Anopheles darlingi]
BT_Q_G_ZJU_Unigene2023	gi|156542829|ref|XP_001608109.1|	6e-78	PREDICTED: nuclear cap-binding protein subunit 2-like [Nasonia vitripennis]
BT_Q_G_ZJU_Unigene2024	gi|270014951|gb|EFA11399.1|	1e-27	hypothetical protein TcasGA2_TC013572 [Tribolium castaneum]
BT_Q_G_ZJU_Unigene2027	gi|350399706|ref|XP_003485615.1|	9e-108	PREDICTED: exocyst complex component 6B-like isoform 2 [Bombus impatiens]
BT_Q_G_ZJU_Unigene2032	gi|390370344|ref|XP_003731810.1|	1e-16	PREDICTED: uncharacterized protein LOC100892982, partial [Strongylocentrotus purpuratus]
BT_Q_G_ZJU_Unigene2038	gi|339896293|gb|AEK21832.1|	0	cytochrome P450 [Bemisia tabaci]
BT_Q_G_ZJU_Unigene2039	gi|328710697|ref|XP_003244336.1|	1e-19	PREDICTED: hypothetical protein LOC100569010 [Acyrthosiphon pisum]
BT_Q_G_ZJU_Unigene2041	gi|345481823|ref|XP_001605178.2|	0	PREDICTED: E3 ubiquitin-protein ligase UBR3-like [Nasonia vitripennis]
BT_Q_G_ZJU_Unigene2056	gi|328710571|ref|XP_003244301.1|	3e-90	PREDICTED: hypothetical protein LOC100569507 [Acyrthosiphon pisum]
BT_Q_G_ZJU_Unigene2057	gi|380016984|ref|XP_003692447.1|	2e-71	PREDICTED: peptidyl-prolyl cis-trans isomerase NIMA-interacting 1-like [Apis florea]
BT_Q_G_ZJU_Unigene2058	gi|91091060|ref|XP_966576.1|	8e-58	PREDICTED: similar to AGAP003843-PA [Tribolium castaneum] >gi|270013157|gb|EFA09605.1| hypothetical protein TcasGA2_TC011725 [Tribolium castaneum]
BT_Q_G_ZJU_Unigene2059	gi|383852960|ref|XP_003701993.1|	6e-27	PREDICTED: WD and tetratricopeptide repeats protein 1-like [Megachile rotundata]
BT_Q_G_ZJU_Unigene2060	gi|326320050|ref|NP_001191891.1|	9e-41	uncharacterized protein LOC100166096 [Acyrthosiphon pisum] >gi|239788521|dbj|BAH70935.1| ACYPI006997 [Acyrthosiphon pisum]
BT_Q_G_ZJU_Unigene2062	gi|332374160|gb|AEE62221.1|	7e-26	unknown [Dendroctonus ponderosae]
BT_Q_G_ZJU_Unigene2067	gi|340722178|ref|XP_003399486.1|	3e-26	PREDICTED: NADH dehydrogenase [ubiquinone] 1 beta subcomplex subunit 7-like isoform 2 [Bombus terrestris]
BT_Q_G_ZJU_Unigene2068	gi|242016224|ref|XP_002428729.1|	3e-114	import inner membrane translocase subunit TIM50-C, putative [Pediculus humanus corporis] >gi|212513414|gb|EEB15991.1| import inner membrane translocase subunit TIM50-C, putative [Pediculus humanus corporis]
BT_Q_G_ZJU_Unigene2069	gi|74095993|ref|NP_001027852.1|	5e-29	protein HIRA [Takifugu rubripes] >gi|3023946|sp|O42611.1|HIRA_FUGRU RecName: Full=Protein HIRA; AltName: Full=TUP1-like enhancer of split protein 1 >gi|2352031|gb|AAC60369.1| Tuple1/HirA [Takifugu rubripes] >gi|2352036|gb|AAC60370.1| Tuple1/HirA [Takifugu rubripes]
BT_Q_G_ZJU_Unigene2070	gi|242018979|ref|XP_002429946.1|	1e-94	eukaryotic translation initiation factor 3 subunit, putative [Pediculus humanus corporis] >gi|212514992|gb|EEB17208.1| eukaryotic translation initiation factor 3 subunit, putative [Pediculus humanus corporis]
BT_Q_G_ZJU_Unigene2071	gi|146285362|gb|ABQ18257.1|	1e-16	unknown [Lygus lineolaris]
BT_Q_G_ZJU_Unigene2072	gi|322789376|gb|EFZ14688.1|	0	hypothetical protein SINV_15552 [Solenopsis invicta]
BT_Q_G_ZJU_Unigene2073	gi|215820602|ref|NP_001135960.1|	1e-70	uridine diphosphate glucosyltransferase [Bombyx mori] >gi|213494483|gb|ACJ48963.1| uridine diphosphate glucosyltransferase [Bombyx mori]
BT_Q_G_ZJU_Unigene2074	gi|345495296|ref|XP_001606812.2|	1e-137	PREDICTED: nesprin-1-like [Nasonia vitripennis]
BT_Q_G_ZJU_Unigene2075	gi|242005518|ref|XP_002423612.1|	2e-32	COP9 signalosome complex subunit, putative [Pediculus humanus corporis] >gi|212506760|gb|EEB10874.1| COP9 signalosome complex subunit, putative [Pediculus humanus corporis]
BT_Q_G_ZJU_Unigene2078	gi|307177661|gb|EFN66707.1|	7e-38	Coiled-coil domain-containing protein 134 [Camponotus floridanus]
BT_Q_G_ZJU_Unigene2079	gi|383847645|ref|XP_003699463.1|	2e-20	PREDICTED: protein dpy-30 homolog [Megachile rotundata]
BT_Q_G_ZJU_Unigene2082	gi|308208146|gb|ADO20320.1|	9e-88	Cu/Zn superoxide dismutase [Bemisia tabaci]
BT_Q_G_ZJU_Unigene2083	gi|193683329|ref|XP_001949000.1|	2e-122	PREDICTED: proteasomal ubiquitin receptor ADRM1 homolog [Acyrthosiphon pisum]
BT_Q_G_ZJU_Unigene2084	gi|389610083|dbj|BAM18653.1|	9e-118	mitochondrial oxodicarboxylate carrier [Papilio xuthus]
BT_Q_G_ZJU_Unigene2085	gi|383858022|ref|XP_003704502.1|	4e-53	PREDICTED: protein fem-1 homolog B-like [Megachile rotundata]
BT_Q_G_ZJU_Unigene2086	gi|328792738|ref|XP_001119891.2|	3e-53	PREDICTED: tRNA methyltransferase 112 homolog [Apis mellifera] >gi|380023338|ref|XP_003695480.1| PREDICTED: tRNA methyltransferase 112 homolog [Apis florea]
BT_Q_G_ZJU_Unigene2088	gi|158297879|ref|XP_001689084.1|	2e-117	AGAP004775-PA [Anopheles gambiae str. PEST] >gi|158297881|ref|XP_318039.3| AGAP004775-PB [Anopheles gambiae str. PEST] >gi|157014539|gb|EDO63501.1| AGAP004775-PA [Anopheles gambiae str. PEST] >gi|157014540|gb|EAA13255.4| AGAP004775-PB [Anopheles gambiae str. PEST]
BT_Q_G_ZJU_Unigene2089	gi|91087645|ref|XP_973337.1|	4e-37	PREDICTED: similar to HERPUD family member 2 [Tribolium castaneum] >gi|270010715|gb|EFA07163.1| hypothetical protein TcasGA2_TC010160 [Tribolium castaneum]
BT_Q_G_ZJU_Unigene2090	gi|332374518|gb|AEE62400.1|	3e-61	unknown [Dendroctonus ponderosae]
BT_Q_G_ZJU_Unigene2091	gi|328724512|ref|XP_001948282.2|	8e-06	PREDICTED: hypothetical protein LOC100164870 [Acyrthosiphon pisum]
BT_Q_G_ZJU_Unigene2092	gi|380019830|ref|XP_003693804.1|	2e-107	PREDICTED: LOW QUALITY PROTEIN: ras-related GTP-binding protein D-like [Apis florea]
BT_Q_G_ZJU_Unigene2093	gi|380020092|ref|XP_003693930.1|	3e-138	PREDICTED: LOW QUALITY PROTEIN: RNA polymerase II elongation factor ELL2-like [Apis florea]
BT_Q_G_ZJU_Unigene2095	gi|307172386|gb|EFN63852.1|	5e-82	S-phase kinase-associated protein 1 [Camponotus floridanus] >gi|307199189|gb|EFN79876.1| S-phase kinase-associated protein 1 [Harpegnathos saltator] >gi|332025844|gb|EGI66000.1| S-phase kinase-associated protein 1 [Acromyrmex echinatior]
BT_Q_G_ZJU_Unigene2096	gi|307195019|gb|EFN77087.1|	3e-153	STE20-like serine/threonine-protein kinase [Harpegnathos saltator]
BT_Q_G_ZJU_Unigene2098	gi|240849124|ref|NP_001155525.1|	1e-113	39S ribosomal protein L15, mitochondrial-like [Acyrthosiphon pisum] >gi|239789736|dbj|BAH71471.1| ACYPI003384 [Acyrthosiphon pisum]
BT_Q_G_ZJU_Unigene2100	gi|189238660|ref|XP_972432.2|	4e-111	PREDICTED: similar to CG10903 CG10903-PA [Tribolium castaneum] >gi|270008360|gb|EFA04808.1| hypothetical protein TcasGA2_TC014857 [Tribolium castaneum]
BT_Q_G_ZJU_Unigene2101	gi|307214261|gb|EFN89357.1|	2e-33	Probable 28S ribosomal protein S26, mitochondrial [Harpegnathos saltator]
BT_Q_G_ZJU_Unigene2102	gi|156541932|ref|XP_001600760.1|	1e-129	PREDICTED: probable GDP-L-fucose synthase-like [Nasonia vitripennis]
BT_Q_G_ZJU_Unigene2103	gi|156542785|ref|XP_001605379.1|	3e-78	PREDICTED: probable Bax inhibitor 1-like [Nasonia vitripennis]
BT_Q_G_ZJU_Unigene2104	gi|270014286|gb|EFA10734.1|	5e-62	transformer2, partial [Tribolium castaneum]
BT_Q_G_ZJU_Unigene2105	gi|157112765|ref|XP_001651861.1|	2e-45	hypothetical protein AaeL_AAEL006270 [Aedes aegypti] >gi|108877937|gb|EAT42162.1| conserved hypothetical protein [Aedes aegypti]
BT_Q_G_ZJU_Unigene2106	gi|240849143|ref|NP_001155731.1|	3e-39	28S ribosomal protein S10, mitochondrial [Acyrthosiphon pisum] >gi|239791178|dbj|BAH72091.1| ACYPI007817 [Acyrthosiphon pisum]
BT_Q_G_ZJU_Unigene2107	gi|332024309|gb|EGI64508.1|	3e-52	Neighbor of COX4 [Acromyrmex echinatior]
BT_Q_G_ZJU_Unigene2111	gi|350422084|ref|XP_003493051.1|	3e-108	PREDICTED: DNA-directed RNA polymerase III subunit RPC5-like [Bombus impatiens]
BT_Q_G_ZJU_Unigene2113	gi|242015494|ref|XP_002428388.1|	3e-147	conserved hypothetical protein [Pediculus humanus corporis] >gi|212513000|gb|EEB15650.1| conserved hypothetical protein [Pediculus humanus corporis]
BT_Q_G_ZJU_Unigene2116	gi|193704514|ref|XP_001944340.1|	5e-11	PREDICTED: hypothetical protein LOC100161931 [Acyrthosiphon pisum]
BT_Q_G_ZJU_Unigene2118	gi|357625095|gb|EHJ75646.1|	7e-07	hypothetical protein KGM_22092 [Danaus plexippus]
BT_Q_G_ZJU_Unigene2119	gi|328790111|ref|XP_393472.4|	1e-47	PREDICTED: hypothetical protein LOC409983 [Apis mellifera]
BT_Q_G_ZJU_Unigene2120	gi|307191544|gb|EFN75047.1|	1e-90	ADP-ribosylation factor-like protein 8B [Camponotus floridanus] >gi|307213231|gb|EFN88726.1| ADP-ribosylation factor-like protein 8B [Harpegnathos saltator]
BT_Q_G_ZJU_Unigene2122	gi|66802326|ref|XP_629945.1|	1e-08	hypothetical protein DDB_G0291788 [Dictyostelium discoideum AX4] >gi|60463324|gb|EAL61515.1| hypothetical protein DDB_G0291788 [Dictyostelium discoideum AX4]
BT_Q_G_ZJU_Unigene2123	gi|307192137|gb|EFN75465.1|	3e-137	Cathepsin L [Harpegnathos saltator]
BT_Q_G_ZJU_Unigene2124	gi|91088179|ref|XP_972438.1|	8e-87	PREDICTED: similar to CG4365 CG4365-PA [Tribolium castaneum] >gi|270012133|gb|EFA08581.1| hypothetical protein TcasGA2_TC006236 [Tribolium castaneum]
BT_Q_G_ZJU_Unigene2125	gi|91094009|ref|XP_971372.1|	7e-29	PREDICTED: similar to AGAP009199-PA [Tribolium castaneum] >gi|270016169|gb|EFA12617.1| hypothetical protein TcasGA2_TC006858 [Tribolium castaneum]
BT_Q_G_ZJU_Unigene2127	gi|193582327|ref|XP_001945759.1|	1e-160	PREDICTED: oligopeptidase A-like [Acyrthosiphon pisum]
BT_Q_G_ZJU_Unigene2128	gi|242020262|ref|XP_002430574.1|	8e-101	alcohol dehydrogenase, putative [Pediculus humanus corporis] >gi|212515746|gb|EEB17836.1| alcohol dehydrogenase, putative [Pediculus humanus corporis]
BT_Q_G_ZJU_Unigene2130	gi|307206490|gb|EFN84516.1|	2e-77	E3 ubiquitin-protein ligase SIAH1 [Harpegnathos saltator]
BT_Q_G_ZJU_Unigene2134	gi|321477664|gb|EFX88622.1|	7e-90	hypothetical protein DAPPUDRAFT_191142 [Daphnia pulex]
BT_Q_G_ZJU_Unigene2137	gi|383848660|ref|XP_003699966.1|	2e-82	PREDICTED: ubiA prenyltransferase domain-containing protein 1 homolog [Megachile rotundata]
BT_Q_G_ZJU_Unigene2138	gi|345491532|ref|XP_003426634.1|	0	PREDICTED: hypoxia up-regulated protein 1-like isoform 2 [Nasonia vitripennis] >gi|345491534|ref|XP_001606217.2| PREDICTED: hypoxia up-regulated protein 1-like isoform 1 [Nasonia vitripennis] >gi|345491536|ref|XP_003426635.1| PREDICTED: hypoxia up-regulated protein 1-like isoform 3 [Nasonia vitripennis]
BT_Q_G_ZJU_Unigene2140	gi|357619920|gb|EHJ72305.1|	1e-15	hypothetical protein KGM_02365 [Danaus plexippus]
BT_Q_G_ZJU_Unigene2143	gi|242005490|ref|XP_002423598.1|	3e-51	protein TFG, putative [Pediculus humanus corporis] >gi|212506746|gb|EEB10860.1| protein TFG, putative [Pediculus humanus corporis]
BT_Q_G_ZJU_Unigene2144	gi|225542818|gb|ACN91292.1|	9e-06	dentin sialophosphoprotein precursor [Ornithorhynchus anatinus]
BT_Q_G_ZJU_Unigene2146	gi|357613207|gb|EHJ68375.1|	1e-19	hypothetical protein KGM_14921 [Danaus plexippus]
BT_Q_G_ZJU_Unigene2148	gi|238688160|sp|B0W8L4.1|SGF11_CULQU	1e-23	RecName: Full=SAGA-associated factor 11 homolog
BT_Q_G_ZJU_Unigene2149	gi|307189225|gb|EFN73673.1|	7e-37	39S ribosomal protein L50, mitochondrial [Camponotus floridanus]
BT_Q_G_ZJU_Unigene2150	gi|170049694|ref|XP_001858079.1|	8e-06	pacifastin light chain [Culex quinquefasciatus] >gi|167871466|gb|EDS34849.1| pacifastin light chain [Culex quinquefasciatus]
BT_Q_G_ZJU_Unigene2151	gi|321457609|gb|EFX68692.1|	4e-15	hypothetical protein DAPPUDRAFT_301268 [Daphnia pulex]
BT_Q_G_ZJU_Unigene2152	gi|342905901|gb|AEL79234.1|	2e-54	ribosomal protein S26 [Rhodnius prolixus]
BT_Q_G_ZJU_Unigene2153	gi|307183115|gb|EFN70032.1|	1e-96	Probable palmitoyltransferase ZDHHC14 [Camponotus floridanus]
BT_Q_G_ZJU_Unigene2154	gi|383850810|ref|XP_003700967.1|	5e-11	PREDICTED: GC-rich sequence DNA-binding factor 1-like [Megachile rotundata]
BT_Q_G_ZJU_Unigene2157	gi|242024463|ref|XP_002432647.1|	1e-29	prefoldin subunit, putative [Pediculus humanus corporis] >gi|212518117|gb|EEB19909.1| prefoldin subunit, putative [Pediculus humanus corporis]
BT_Q_G_ZJU_Unigene2158	gi|357631694|gb|EHJ79163.1|	2e-55	hypothetical protein KGM_15604 [Danaus plexippus]
BT_Q_G_ZJU_Unigene2159	gi|332025621|gb|EGI65783.1|	6e-40	LITAF-like protein [Acromyrmex echinatior]
BT_Q_G_ZJU_Unigene2160	gi|332029626|gb|EGI69515.1|	2e-177	DnaJ-like protein subfamily C member 11 [Acromyrmex echinatior]
BT_Q_G_ZJU_Unigene2162	gi|383861290|ref|XP_003706119.1|	4e-25	PREDICTED: transcription initiation factor TFIID subunit 7-like [Megachile rotundata]
BT_Q_G_ZJU_Unigene2163	gi|328699430|ref|XP_001946626.2|	2e-134	PREDICTED: sodium/nucleoside cotransporter 2-like isoform 1 [Acyrthosiphon pisum] >gi|328699432|ref|XP_003240931.1| PREDICTED: sodium/nucleoside cotransporter 2-like isoform 2 [Acyrthosiphon pisum]
BT_Q_G_ZJU_Unigene2166	gi|66514502|ref|XP_624085.1|	1e-38	PREDICTED: protein phosphatase PTC7 homolog [Apis mellifera] >gi|380020391|ref|XP_003694070.1| PREDICTED: protein phosphatase PTC7 homolog [Apis florea]
BT_Q_G_ZJU_Unigene2169	gi|161343861|tpg|DAA06111.1|	1e-25	TPA: TPA_inf: cathepsin B [Myzus persicae]
BT_Q_G_ZJU_Unigene2170	gi|161343861|tpg|DAA06111.1|	1e-25	TPA: TPA_inf: cathepsin B [Myzus persicae]
BT_Q_G_ZJU_Unigene2171	gi|189235571|ref|XP_001812213.1|	0	PREDICTED: similar to wd-repeat protein [Tribolium castaneum]
BT_Q_G_ZJU_Unigene2172	gi|195126797|ref|XP_002007857.1|	5e-21	GI12142 [Drosophila mojavensis] >gi|193919466|gb|EDW18333.1| GI12142 [Drosophila mojavensis]
BT_Q_G_ZJU_Unigene2173	gi|345496456|ref|XP_001602380.2|	1e-124	PREDICTED: plexin domain-containing protein 2-like [Nasonia vitripennis]
BT_Q_G_ZJU_Unigene2174	gi|328718623|ref|XP_001944048.2|	1e-14	PREDICTED: beta-catenin-like protein 1-like [Acyrthosiphon pisum]
BT_Q_G_ZJU_Unigene2175	gi|339240217|ref|XP_003376034.1|	1e-39	amidinotransferase family protein [Trichinella spiralis] >gi|316975272|gb|EFV58721.1| amidinotransferase family protein [Trichinella spiralis]
BT_Q_G_ZJU_Unigene2176	gi|383847464|ref|XP_003699373.1|	4e-162	PREDICTED: mitochondrial import inner membrane translocase subunit TIM44-like [Megachile rotundata]
BT_Q_G_ZJU_Unigene2177	gi|242023708|ref|XP_002432273.1|	0	GTP-binding protein 128up, putative [Pediculus humanus corporis] >gi|212517682|gb|EEB19535.1| GTP-binding protein 128up, putative [Pediculus humanus corporis]
BT_Q_G_ZJU_Unigene2179	gi|307184923|gb|EFN71190.1|	0	Eukaryotic peptide chain release factor subunit 1 [Camponotus floridanus]
BT_Q_G_ZJU_Unigene2180	gi|357619360|gb|EHJ71970.1|	6e-58	putative histone acetyltransferase [Danaus plexippus]
BT_Q_G_ZJU_Unigene2181	gi|397310888|gb|AFO38465.1|	4e-140	delta-9 desaturase 14-26 [Spodoptera exigua]
BT_Q_G_ZJU_Unigene2182	gi|321477671|gb|EFX88629.1|	1e-64	hypothetical protein DAPPUDRAFT_41019 [Daphnia pulex]
BT_Q_G_ZJU_Unigene2183	gi|383847332|ref|XP_003699308.1|	0	PREDICTED: transmembrane 9 superfamily member 4 [Megachile rotundata]
BT_Q_G_ZJU_Unigene2184	gi|340721914|ref|XP_003399358.1|	0	PREDICTED: adenosylhomocysteinase-like isoform 1 [Bombus terrestris]
BT_Q_G_ZJU_Unigene2185	gi|332026029|gb|EGI66180.1|	0	Transketolase-like protein 2 [Acromyrmex echinatior]
BT_Q_G_ZJU_Unigene2186	gi|340726718|ref|XP_003401700.1|	0	PREDICTED: glycerol-3-phosphate dehydrogenase, mitochondrial-like isoform 1 [Bombus terrestris]
BT_Q_G_ZJU_Unigene2187	gi|383847849|ref|XP_003699565.1|	8e-52	PREDICTED: charged multivesicular body protein 6-like [Megachile rotundata]
BT_Q_G_ZJU_Unigene2189	gi|195427395|ref|XP_002061762.1|	2e-42	GK17173 [Drosophila willistoni] >gi|194157847|gb|EDW72748.1| GK17173 [Drosophila willistoni]
BT_Q_G_ZJU_Unigene2190	gi|332018418|gb|EGI59012.1|	1e-68	28S ribosomal protein S22, mitochondrial [Acromyrmex echinatior]
BT_Q_G_ZJU_Unigene2191	gi|350426377|ref|XP_003494420.1|	1e-52	PREDICTED: beta-1,3-galactosyltransferase 1-like [Bombus impatiens]
BT_Q_G_ZJU_Unigene2192	gi|242247585|ref|NP_001156240.1|	4e-36	uncharacterized protein LOC100166582 [Acyrthosiphon pisum] >gi|239788752|dbj|BAH71041.1| ACYPI007441 [Acyrthosiphon pisum]
BT_Q_G_ZJU_Unigene2193	gi|46561750|gb|AAT01080.1|	2e-95	putative mitochondrial porin [Homalodisca vitripennis]
BT_Q_G_ZJU_Unigene2194	gi|345488149|ref|XP_003425849.1|	1e-33	PREDICTED: bladder cancer-associated protein-like [Nasonia vitripennis]
BT_Q_G_ZJU_Unigene2196	gi|242015836|ref|XP_002428553.1|	1e-53	translocon-associated protein subunit beta precursor, putative [Pediculus humanus corporis] >gi|212513187|gb|EEB15815.1| translocon-associated protein subunit beta precursor, putative [Pediculus humanus corporis]
BT_Q_G_ZJU_Unigene2197	gi|350404629|ref|XP_003487168.1|	2e-60	PREDICTED: neuroguidin-A-like [Bombus impatiens]
BT_Q_G_ZJU_Unigene2198	gi|328708822|ref|XP_001947413.2|	1e-08	PREDICTED: trafficking kinesin-binding protein milt-like [Acyrthosiphon pisum]
BT_Q_G_ZJU_Unigene2200	gi|213512070|ref|NP_001133094.1|	1e-43	DPH2-like [Salmo salar] >gi|197631919|gb|ACH70683.1| DPH2-like [Salmo salar]
BT_Q_G_ZJU_Unigene2201	gi|242009725|ref|XP_002425633.1|	2e-73	surfeit locus protein, putative [Pediculus humanus corporis] >gi|212509526|gb|EEB12895.1| surfeit locus protein, putative [Pediculus humanus corporis]
BT_Q_G_ZJU_Unigene2203	gi|345479702|ref|XP_001600046.2|	1e-07	PREDICTED: 14-3-3 protein zeta-like [Nasonia vitripennis]
BT_Q_G_ZJU_Unigene2206	gi|209969778|ref|NP_001129659.1|	1e-26	heat shock factor binding protein 1-like [Apis mellifera]
BT_Q_G_ZJU_Unigene2207	gi|193709215|ref|XP_001943317.1|	2e-164	PREDICTED: probable maltase H [Acyrthosiphon pisum]
BT_Q_G_ZJU_Unigene2208	gi|193654811|ref|XP_001950178.1|	7e-115	PREDICTED: sodium/potassium-transporting ATPase subunit beta-2-like [Acyrthosiphon pisum]
BT_Q_G_ZJU_Unigene2210	gi|195028302|ref|XP_001987015.1|	7e-53	GH20204 [Drosophila grimshawi] >gi|195155234|ref|XP_002018510.1| GL16726 [Drosophila persimilis] >gi|195382451|ref|XP_002049943.1| GJ20467 [Drosophila virilis] >gi|198477392|ref|XP_002136627.1| GA27687 [Drosophila pseudoobscura pseudoobscura] >gi|193903015|gb|EDW01882.1| GH20204 [Drosophila grimshawi] >gi|194114306|gb|EDW36349.1| GL16726 [Drosophila persimilis] >gi|194144740|gb|EDW61136.1| GJ2046…
BT_Q_G_ZJU_Unigene2212	gi|33518717|gb|AAQ20841.1|	5e-47	leptin receptor-like protein [Rhodnius prolixus]
BT_Q_G_ZJU_Unigene2213	gi|345495731|ref|XP_001606443.2|	1e-51	PREDICTED: transcription initiation factor TFIID subunit 13-like [Nasonia vitripennis]
BT_Q_G_ZJU_Unigene2214	gi|383855149|ref|XP_003703080.1|	1e-42	PREDICTED: pre-mRNA-processing-splicing factor 8-like [Megachile rotundata]
BT_Q_G_ZJU_Unigene2215	gi|340711511|ref|XP_003394319.1|	2e-37	PREDICTED: deoxynucleotidyltransferase terminal-interacting protein 2-like [Bombus terrestris]
BT_Q_G_ZJU_Unigene2217	gi|345488994|ref|XP_001602461.2|	4e-54	PREDICTED: myeloid leukemia factor-like [Nasonia vitripennis]
BT_Q_G_ZJU_Unigene2218	gi|357615522|gb|EHJ69708.1|	2e-08	hypothetical protein KGM_05558 [Danaus plexippus]
BT_Q_G_ZJU_Unigene2220	gi|221502098|gb|EEE27844.1|	2e-07	DNA mismatch repair protein, putative [Toxoplasma gondii VEG]
BT_Q_G_ZJU_Unigene2221	gi|242011725|ref|XP_002426597.1|	3e-104	protein phosphatase 1 regulatory subunit, putative [Pediculus humanus corporis] >gi|212510746|gb|EEB13859.1| protein phosphatase 1 regulatory subunit, putative [Pediculus humanus corporis]
BT_Q_G_ZJU_Unigene2222	gi|383863617|ref|XP_003707276.1|	8e-80	PREDICTED: uncharacterized protein LOC100880620 [Megachile rotundata]
BT_Q_G_ZJU_Unigene2223	gi|289743317|gb|ADD20406.1|	1e-25	cytochrome c oxidase subunit VIb COX12 [Glossina morsitans morsitans]
BT_Q_G_ZJU_Unigene2224	gi|91079354|ref|XP_969967.1|	3e-23	PREDICTED: similar to putative eukaryotic translation initiation factor 3 subunit 6 [Tribolium castaneum] >gi|270003495|gb|EEZ99942.1| hypothetical protein TcasGA2_TC002738 [Tribolium castaneum]
BT_Q_G_ZJU_Unigene2225	gi|91093869|ref|XP_967782.1|	3e-63	PREDICTED: similar to specifically Rac-associated protein, putative [Tribolium castaneum] >gi|270014526|gb|EFA10974.1| hypothetical protein TcasGA2_TC004140 [Tribolium castaneum]
BT_Q_G_ZJU_Unigene2226	gi|328716332|ref|XP_003245898.1|	2e-20	PREDICTED: UPF0667 protein C1orf55 homolog [Acyrthosiphon pisum]
BT_Q_G_ZJU_Unigene2228	gi|332020195|gb|EGI60639.1|	1e-39	Iron-sulfur cluster assembly 2-like protein, mitochondrial [Acromyrmex echinatior]
BT_Q_G_ZJU_Unigene2230	gi|118429565|gb|ABK91830.1|	7e-35	60S acidic ribosomal protein P2 [Artemia franciscana]
BT_Q_G_ZJU_Unigene2233	gi|264667353|gb|ACY71262.1|	2e-25	ribosomal protein S29 [Chrysomela tremula]
BT_Q_G_ZJU_Unigene2234	gi|242015204|ref|XP_002428263.1|	1e-57	xaa-pro aminopeptidase, putative [Pediculus humanus corporis] >gi|212512827|gb|EEB15525.1| xaa-pro aminopeptidase, putative [Pediculus humanus corporis]
BT_Q_G_ZJU_Unigene2239	gi|270011341|gb|EFA07789.1|	0	hypothetical protein TcasGA2_TC005347 [Tribolium castaneum]
BT_Q_G_ZJU_Unigene2245	gi|383859989|ref|XP_003705474.1|	0	PREDICTED: aconitate hydratase, mitochondrial-like [Megachile rotundata]
BT_Q_G_ZJU_Unigene2246	gi|242014164|ref|XP_002427765.1|	6e-180	26S proteasome non-ATPase regulatory subunit, putative [Pediculus humanus corporis] >gi|212512219|gb|EEB15027.1| 26S proteasome non-ATPase regulatory subunit, putative [Pediculus humanus corporis]
BT_Q_G_ZJU_Unigene2247	gi|157124718|ref|XP_001654169.1|	1e-84	hypothetical protein AaeL_AAEL001875 [Aedes aegypti] >gi|108882798|gb|EAT47023.1| conserved hypothetical protein [Aedes aegypti]
BT_Q_G_ZJU_Unigene2249	gi|157131381|ref|XP_001662221.1|	3e-18	hypothetical protein AaeL_AAEL012074 [Aedes aegypti] >gi|108871546|gb|EAT35771.1| conserved hypothetical protein [Aedes aegypti]
BT_Q_G_ZJU_Unigene2251	gi|242011990|ref|XP_002426726.1|	0	serine/threonine-protein phosphatase PP-V, putative [Pediculus humanus corporis] >gi|212510897|gb|EEB13988.1| serine/threonine-protein phosphatase PP-V, putative [Pediculus humanus corporis]
BT_Q_G_ZJU_Unigene2252	gi|124809465|ref|XP_001348581.1|	7e-06	guanine nucleotide exchange factor, putative [Plasmodium falciparum 3D7] >gi|23497477|gb|AAN37020.1| guanine nucleotide exchange factor, putative [Plasmodium falciparum 3D7]
BT_Q_G_ZJU_Unigene2255	gi|307205416|gb|EFN83757.1|	2e-63	Eukaryotic translation initiation factor 4E [Harpegnathos saltator]
BT_Q_G_ZJU_Unigene2256	gi|345481527|ref|XP_003424389.1|	2e-68	PREDICTED: WD repeat-containing protein 55 homolog [Nasonia vitripennis]
BT_Q_G_ZJU_Unigene2257	gi|345493446|ref|XP_001604739.2|	1e-77	PREDICTED: traB domain-containing protein-like isoform 1 [Nasonia vitripennis]
BT_Q_G_ZJU_Unigene2258	gi|193690532|ref|XP_001942614.1|	4e-08	PREDICTED: hypothetical protein LOC100166785 [Acyrthosiphon pisum]
BT_Q_G_ZJU_Unigene2260	gi|380029033|ref|XP_003698187.1|	6e-117	PREDICTED: signal transducing adapter molecule 1-like [Apis florea]
BT_Q_G_ZJU_Unigene2261	gi|357608388|gb|EHJ65967.1|	7e-30	hypothetical protein KGM_15855 [Danaus plexippus]
BT_Q_G_ZJU_Unigene2265	gi|66551291|ref|XP_624118.1|	7e-17	PREDICTED: UPF0485 protein C1orf144 homolog isoform 1 [Apis mellifera]
BT_Q_G_ZJU_Unigene2266	gi|66507074|ref|XP_396568.2|	4e-90	PREDICTED: proton-coupled amino acid transporter 4-like [Apis mellifera]
BT_Q_G_ZJU_Unigene2280	gi|345495062|ref|XP_003427427.1|	7e-51	PREDICTED: E3 ubiquitin-protein ligase LRSAM1-like isoform 2 [Nasonia vitripennis]
BT_Q_G_ZJU_Unigene2283	gi|332030491|gb|EGI70179.1|	6e-07	Sphingomyelin phosphodiesterase 4 [Acromyrmex echinatior]
BT_Q_G_ZJU_Unigene2284	gi|340716158|ref|XP_003396568.1|	6e-09	PREDICTED: peptide transporter family 1-like [Bombus terrestris]
BT_Q_G_ZJU_Unigene2286	gi|91089465|ref|XP_968623.1|	1e-147	PREDICTED: similar to CG9246 CG9246-PA [Tribolium castaneum] >gi|270011403|gb|EFA07851.1| hypothetical protein TcasGA2_TC005421 [Tribolium castaneum]
BT_Q_G_ZJU_Unigene2290	gi|170035709|ref|XP_001845710.1|	0	T-complex protein 1 subunit alpha [Culex quinquefasciatus] >gi|167878016|gb|EDS41399.1| T-complex protein 1 subunit alpha [Culex quinquefasciatus]
BT_Q_G_ZJU_Unigene2292	gi|170030150|ref|XP_001842953.1|	3e-15	conserved hypothetical protein [Culex quinquefasciatus] >gi|167865959|gb|EDS29342.1| conserved hypothetical protein [Culex quinquefasciatus]
BT_Q_G_ZJU_Unigene2297	gi|270013942|gb|EFA10390.1|	0	hypothetical protein TcasGA2_TC012621 [Tribolium castaneum]
BT_Q_G_ZJU_Unigene2298	gi|91082493|ref|XP_972751.1|	0	PREDICTED: similar to LOC613054 protein [Tribolium castaneum] >gi|270007138|gb|EFA03586.1| hypothetical protein TcasGA2_TC013669 [Tribolium castaneum]
BT_Q_G_ZJU_Unigene2300	gi|328719178|ref|XP_001947729.2|	5e-12	PREDICTED: hypothetical protein LOC100167472 [Acyrthosiphon pisum]
BT_Q_G_ZJU_Unigene2304	gi|328702403|ref|XP_001952092.2|	0	PREDICTED: myosin heavy chain, muscle isoform 1 [Acyrthosiphon pisum]
BT_Q_G_ZJU_Unigene2305	gi|242007547|ref|XP_002424601.1|	2e-55	arp2/3 complex 16 kD subunit, putative [Pediculus humanus corporis] >gi|212508044|gb|EEB11863.1| arp2/3 complex 16 kD subunit, putative [Pediculus humanus corporis]
BT_Q_G_ZJU_Unigene2308	gi|161671332|gb|ABX75518.1|	6e-36	SNF2 family helicase SWR1 [Lycosa singoriensis]
BT_Q_G_ZJU_Unigene2309	gi|110765973|ref|XP_001120263.1|	5e-26	PREDICTED: 60S ribosomal protein L38 [Apis mellifera] >gi|340716495|ref|XP_003396733.1| PREDICTED: 60S ribosomal protein L38-like [Bombus terrestris] >gi|350404518|ref|XP_003487129.1| PREDICTED: 60S ribosomal protein L38-like [Bombus impatiens] >gi|380027751|ref|XP_003697582.1| PREDICTED: 60S ribosomal protein L38-like [Apis florea]
BT_Q_G_ZJU_Unigene2311	gi|189235434|ref|XP_001813433.1|	1e-80	PREDICTED: similar to paraplegin [Tribolium castaneum] >gi|270004289|gb|EFA00737.1| hypothetical protein TcasGA2_TC003619 [Tribolium castaneum]
BT_Q_G_ZJU_Unigene2313	gi|328782061|ref|XP_624605.3|	1e-54	PREDICTED: hypothetical protein LOC552225 isoform 2 [Apis mellifera]
BT_Q_G_ZJU_Unigene2315	gi|328702909|ref|XP_001947958.2|	3e-14	PREDICTED: hypothetical protein LOC100163657 [Acyrthosiphon pisum]
BT_Q_G_ZJU_Unigene2318	gi|380019009|ref|XP_003693410.1|	2e-19	PREDICTED: TRAF-interacting protein-like, partial [Apis florea]
BT_Q_G_ZJU_Unigene2320	gi|383854114|ref|XP_003702567.1|	1e-53	PREDICTED: ribosomal L1 domain-containing protein 1-like [Megachile rotundata]
BT_Q_G_ZJU_Unigene2321	gi|389608333|dbj|BAM17778.1|	0	calreticulin [Papilio xuthus]
BT_Q_G_ZJU_Unigene2323	gi|242019416|ref|XP_002430157.1|	0	minifly protein, putative [Pediculus humanus corporis] >gi|212515248|gb|EEB17419.1| minifly protein, putative [Pediculus humanus corporis]
BT_Q_G_ZJU_Unigene2325	gi|91085959|ref|XP_971351.1|	1e-75	PREDICTED: similar to lethal (1) G0004 CG11738-PA [Tribolium castaneum] >gi|270010173|gb|EFA06621.1| hypothetical protein TcasGA2_TC009539 [Tribolium castaneum]
BT_Q_G_ZJU_Unigene2326	gi|195027461|ref|XP_001986601.1|	1e-44	GH20433 [Drosophila grimshawi] >gi|193902601|gb|EDW01468.1| GH20433 [Drosophila grimshawi]
BT_Q_G_ZJU_Unigene2327	gi|91084965|ref|XP_971914.1|	1e-70	PREDICTED: similar to predicted protein [Tribolium castaneum] >gi|270009004|gb|EFA05452.1| hypothetical protein TcasGA2_TC015633 [Tribolium castaneum]
BT_Q_G_ZJU_Unigene2328	gi|71661157|ref|XP_817604.1|	1e-27	hypothetical protein [Trypanosoma cruzi strain CL Brener] >gi|70882805|gb|EAN95753.1| hypothetical protein, conserved [Trypanosoma cruzi]
BT_Q_G_ZJU_Unigene2330	gi|241124290|ref|XP_002404122.1|	5e-16	dolichol-phosphate mannosyltransferase subunit, putative [Ixodes scapularis] >gi|215493583|gb|EEC03224.1| dolichol-phosphate mannosyltransferase subunit, putative [Ixodes scapularis]
BT_Q_G_ZJU_Unigene2331	gi|312375160|gb|EFR22583.1|	4e-82	hypothetical protein AND_14509 [Anopheles darlingi]
BT_Q_G_ZJU_Unigene2332	gi|383864249|ref|XP_003707592.1|	2e-88	PREDICTED: calcium-binding protein p22-like [Megachile rotundata]
BT_Q_G_ZJU_Unigene2333	gi|242008430|ref|XP_002425009.1|	7e-38	Bromodomain-containing protein, putative [Pediculus humanus corporis] >gi|212508638|gb|EEB12271.1| Bromodomain-containing protein, putative [Pediculus humanus corporis]
BT_Q_G_ZJU_Unigene2336	gi|209863077|ref|NP_001119612.2|	1e-78	cathepsin B-912 precursor [Acyrthosiphon pisum]
BT_Q_G_ZJU_Unigene2338	gi|193641272|ref|XP_001945437.1|	0	PREDICTED: tyrosyl-tRNA synthetase, cytoplasmic [Acyrthosiphon pisum]
BT_Q_G_ZJU_Unigene2339	gi|328700632|ref|XP_003241333.1|	1e-84	PREDICTED: UDP-N-acetylglucosamine--peptide N-acetylglucosaminyltransferase 110 kDa subunit-like isoform 2 [Acyrthosiphon pisum]
BT_Q_G_ZJU_Unigene2341	gi|241695278|ref|XP_002413036.1|	1e-79	metalloendopeptidase OMA1, putative [Ixodes scapularis] >gi|215506850|gb|EEC16344.1| metalloendopeptidase OMA1, putative [Ixodes scapularis]
BT_Q_G_ZJU_Unigene2342	gi|91092542|ref|XP_968010.1|	1e-93	PREDICTED: similar to nucleoporin Nup43 [Tribolium castaneum] >gi|270006621|gb|EFA03069.1| hypothetical protein TcasGA2_TC010925 [Tribolium castaneum]
BT_Q_G_ZJU_Unigene2343	gi|332016405|gb|EGI57318.1|	1e-09	Vesicle-associated membrane protein 7 [Acromyrmex echinatior]
BT_Q_G_ZJU_Unigene2344	gi|270002041|gb|EEZ98488.1|	3e-13	hypothetical protein TcasGA2_TC000985 [Tribolium castaneum]
BT_Q_G_ZJU_Unigene2345	gi|156545002|ref|XP_001608116.1|	4e-176	PREDICTED: dolichyl-diphosphooligosaccharide--protein glycosyltransferase 48 kDa subunit-like [Nasonia vitripennis]
BT_Q_G_ZJU_Unigene2346	gi|307188223|gb|EFN73055.1|	6e-64	WW domain-containing oxidoreductase [Camponotus floridanus]
BT_Q_G_ZJU_Unigene2347	gi|240848562|ref|NP_001155834.1|	8e-33	cytochrome c oxidase subunit 5B, mitochondrial [Acyrthosiphon pisum] >gi|239788733|dbj|BAH71033.1| ACYPI010196 [Acyrthosiphon pisum]
BT_Q_G_ZJU_Unigene2348	gi|270008243|gb|EFA04691.1|	0	abnormal X segregation [Tribolium castaneum]
BT_Q_G_ZJU_Unigene2349	gi|328791188|ref|XP_624797.2|	1e-78	PREDICTED: UPF0536 protein C12orf66-like [Apis mellifera]
BT_Q_G_ZJU_Unigene2350	gi|242018981|ref|XP_002429947.1|	1e-50	vacuolar ATP synthase subunit S1, putative [Pediculus humanus corporis] >gi|212514993|gb|EEB17209.1| vacuolar ATP synthase subunit S1, putative [Pediculus humanus corporis]
BT_Q_G_ZJU_Unigene2351	gi|161343861|tpg|DAA06111.1|	6e-39	TPA: TPA_inf: cathepsin B [Myzus persicae]
BT_Q_G_ZJU_Unigene2352	gi|307200014|gb|EFN80360.1|	4e-49	ATP synthase lipid-binding protein, mitochondrial [Harpegnathos saltator]
BT_Q_G_ZJU_Unigene2354	gi|322800719|gb|EFZ21623.1|	4e-21	hypothetical protein SINV_02043 [Solenopsis invicta]
BT_Q_G_ZJU_Unigene2355	gi|328708752|ref|XP_003243793.1|	7e-110	PREDICTED: probable enoyl-CoA hydratase, mitochondrial-like [Acyrthosiphon pisum]
BT_Q_G_ZJU_Unigene2356	gi|239789731|dbj|BAH71469.1|	4e-43	hypothetical protein [Acyrthosiphon pisum]
BT_Q_G_ZJU_Unigene2358	gi|90820022|gb|ABD98767.1|	1e-32	putative mitochondrial ATP synthase [Graphocephala atropunctata]
BT_Q_G_ZJU_Unigene2359	gi|91092686|ref|XP_971550.1|	5e-28	PREDICTED: similar to ATPase inhibitor-like protein [Tribolium castaneum] >gi|270014813|gb|EFA11261.1| hypothetical protein TcasGA2_TC010795 [Tribolium castaneum]
BT_Q_G_ZJU_Unigene2360	gi|322801272|gb|EFZ21959.1|	6e-134	hypothetical protein SINV_06830 [Solenopsis invicta]
BT_Q_G_ZJU_Unigene2362	gi|321478961|gb|EFX89917.1|	7e-175	hypothetical protein DAPPUDRAFT_299812 [Daphnia pulex]
BT_Q_G_ZJU_Unigene2363	gi|242006849|ref|XP_002424257.1|	3e-82	protein Kr-H2, putative [Pediculus humanus corporis] >gi|212507626|gb|EEB11519.1| protein Kr-H2, putative [Pediculus humanus corporis]
BT_Q_G_ZJU_Unigene2364	gi|110758091|ref|XP_001120253.1|	7e-57	PREDICTED: hypothetical protein LOC725416 [Apis mellifera] >gi|340720371|ref|XP_003398614.1| PREDICTED: hypothetical protein LOC100646869 [Bombus terrestris] >gi|350398112|ref|XP_003485091.1| PREDICTED: hypothetical protein LOC100744638 [Bombus impatiens] >gi|380018123|ref|XP_003692985.1| PREDICTED: U1 small nuclear ribonucleoprotein C-like [Apis florea] >gi|383847483|ref|XP_003699382.1| PREDICTE…
BT_Q_G_ZJU_Unigene2365	gi|310616708|tpg|DAA33930.1|	6e-07	TPA: TPA_inf: pedal peptide prohormone like-1 [Schmidtea mediterranea]
BT_Q_G_ZJU_Unigene2366	gi|242009148|ref|XP_002425354.1|	2e-126	Alkaline phosphatase, tissue-nonspecific isozyme precursor, putative [Pediculus humanus corporis] >gi|212509139|gb|EEB12616.1| Alkaline phosphatase, tissue-nonspecific isozyme precursor, putative [Pediculus humanus corporis]
BT_Q_G_ZJU_Unigene2367	gi|156542482|ref|XP_001600090.1|	3e-150	PREDICTED: eukaryotic translation initiation factor 3 subunit M-like [Nasonia vitripennis]
BT_Q_G_ZJU_Unigene2368	gi|91088925|ref|XP_973309.1|	1e-69	PREDICTED: similar to CG8128 CG8128-PA [Tribolium castaneum] >gi|270012358|gb|EFA08806.1| hypothetical protein TcasGA2_TC006500 [Tribolium castaneum]
BT_Q_G_ZJU_Unigene2369	gi|383859609|ref|XP_003705285.1|	6e-160	PREDICTED: general transcription factor IIF subunit 1-like [Megachile rotundata]
BT_Q_G_ZJU_Unigene2370	gi|242011684|ref|XP_002426577.1|	5e-64	Endoplasmic reticulum protein ERp29, putative [Pediculus humanus corporis] >gi|212510717|gb|EEB13839.1| Endoplasmic reticulum protein ERp29, putative [Pediculus humanus corporis]
BT_Q_G_ZJU_Unigene2371	gi|94469048|gb|ABF18373.1|	1e-109	dolichyl-phosphate beta-glucosyltransferase [Aedes aegypti]
BT_Q_G_ZJU_Unigene2373	gi|74273320|gb|ABA01328.1|	1e-45	secreted cathepsin F [Teladorsagia circumcincta]
BT_Q_G_ZJU_Unigene2374	gi|193683464|ref|XP_001946679.1|	4e-19	PREDICTED: hypothetical protein LOC100168628 [Acyrthosiphon pisum]
BT_Q_G_ZJU_Unigene2377	gi|322780424|gb|EFZ09912.1|	3e-15	hypothetical protein SINV_07226 [Solenopsis invicta]
BT_Q_G_ZJU_Unigene2379	gi|380021853|ref|XP_003694771.1|	5e-74	PREDICTED: pre-mRNA-splicing factor Syf2-like [Apis florea]
BT_Q_G_ZJU_Unigene2386	gi|91080669|ref|XP_975087.1|	7e-91	PREDICTED: similar to snare protein sec22 [Tribolium castaneum] >gi|270005842|gb|EFA02290.1| hypothetical protein TcasGA2_TC007954 [Tribolium castaneum]
BT_Q_G_ZJU_Unigene2389	gi|156548582|ref|XP_001607513.1|	0	PREDICTED: bifunctional purine biosynthesis protein PURH [Nasonia vitripennis]
BT_Q_G_ZJU_Unigene2391	gi|158297351|ref|XP_317601.4|	2e-11	AGAP007891-PA [Anopheles gambiae str. PEST] >gi|157015154|gb|EAA12906.4| AGAP007891-PA [Anopheles gambiae str. PEST]
BT_Q_G_ZJU_Unigene2393	gi|193709215|ref|XP_001943317.1|	6e-164	PREDICTED: probable maltase H [Acyrthosiphon pisum]
BT_Q_G_ZJU_Unigene2394	gi|241896853|ref|NP_001155906.1|	7e-09	uncharacterized protein LOC100302321 [Acyrthosiphon pisum]
BT_Q_G_ZJU_Unigene2396	gi|242018859|ref|XP_002429888.1|	1e-115	translocation-associated membrane protein, putative [Pediculus humanus corporis] >gi|212514922|gb|EEB17150.1| translocation-associated membrane protein, putative [Pediculus humanus corporis]
BT_Q_G_ZJU_Unigene2397	gi|156547010|ref|XP_001600611.1|	0	PREDICTED: hypothetical protein LOC100116049 [Nasonia vitripennis]
BT_Q_G_ZJU_Unigene2398	gi|321479130|gb|EFX90086.1|	1e-175	hypothetical protein DAPPUDRAFT_186952 [Daphnia pulex]
BT_Q_G_ZJU_Unigene2399	gi|307182009|gb|EFN69414.1|	3e-61	E3 ubiquitin-protein ligase Nedd-4 [Camponotus floridanus]
BT_Q_G_ZJU_Unigene2400	gi|193700013|ref|XP_001943523.1|	1e-139	PREDICTED: ATP-binding cassette sub-family G member 1-like [Acyrthosiphon pisum]
BT_Q_G_ZJU_Unigene2405	gi|118404322|ref|NP_001072129.1|	1e-06	chemosensory protein 5 precursor [Apis mellifera] >gi|112031616|gb|ABH88173.1| chemosensory protein 5 [Apis mellifera]
BT_Q_G_ZJU_Unigene2406	gi|291461573|dbj|BAI83421.1|	8e-85	sugar transporter 7 [Nilaparvata lugens]
BT_Q_G_ZJU_Unigene2407	gi|149898779|gb|ABR27853.1|	8e-59	40S ribosomal protein S17 [Triatoma infestans]
BT_Q_G_ZJU_Unigene2408	gi|110755333|ref|XP_001121817.1|	6e-11	PREDICTED: cytochrome c oxidase subunit 6A1, mitochondrial [Apis mellifera]
BT_Q_G_ZJU_Unigene2409	gi|391341424|ref|XP_003745030.1|	2e-16	PREDICTED: cytochrome b-c1 complex subunit 8-like [Metaseiulus occidentalis]
BT_Q_G_ZJU_Unigene2412	gi|328791681|ref|XP_394947.3|	0	PREDICTED: dynamin related protein 1 isoform 1 [Apis mellifera]
BT_Q_G_ZJU_Unigene2413	gi|307187713|gb|EFN72685.1|	3e-82	Derlin-1 [Camponotus floridanus]
BT_Q_G_ZJU_Unigene2414	gi|260796001|ref|XP_002592993.1|	7e-30	hypothetical protein BRAFLDRAFT_145199 [Branchiostoma floridae] >gi|229278217|gb|EEN49004.1| hypothetical protein BRAFLDRAFT_145199 [Branchiostoma floridae]
BT_Q_G_ZJU_Unigene2417	gi|156547575|ref|XP_001602897.1|	0	PREDICTED: putative ATP-dependent RNA helicase me31b-like isoform 1 [Nasonia vitripennis] >gi|345485131|ref|XP_003425200.1| PREDICTED: putative ATP-dependent RNA helicase me31b-like isoform 2 [Nasonia vitripennis]
BT_Q_G_ZJU_Unigene2418	gi|242023622|ref|XP_002432231.1|	1e-106	uv excision repair protein rad23, putative [Pediculus humanus corporis] >gi|212517628|gb|EEB19493.1| uv excision repair protein rad23, putative [Pediculus humanus corporis]
BT_Q_G_ZJU_Unigene2420	gi|149689216|gb|ABR27984.1|	1e-21	hypothetical protein [Triatoma infestans]
BT_Q_G_ZJU_Unigene2424	gi|357613909|gb|EHJ68781.1|	4e-108	hypothetical protein KGM_00662 [Danaus plexippus]
BT_Q_G_ZJU_Unigene2425	gi|347965864|ref|XP_321709.4|	4e-110	AGAP001421-PA [Anopheles gambiae str. PEST] >gi|333470320|gb|EAA01767.4| AGAP001421-PA [Anopheles gambiae str. PEST]
BT_Q_G_ZJU_Unigene2426	gi|307181442|gb|EFN69037.1|	3e-35	Transmembrane protein 32 [Camponotus floridanus]
BT_Q_G_ZJU_Unigene2427	gi|31340370|sp|Q9NB33.3|RL44_AEDTR	4e-51	RecName: Full=60S ribosomal protein L44
BT_Q_G_ZJU_Unigene2428	gi|328705811|ref|XP_001947916.2|	5e-18	PREDICTED: ATP-binding cassette sub-family A member 3-like [Acyrthosiphon pisum]
BT_Q_G_ZJU_Unigene2431	gi|270006529|gb|EFA02977.1|	8e-57	hypothetical protein TcasGA2_TC030780 [Tribolium castaneum]
BT_Q_G_ZJU_Unigene2432	gi|383855028|ref|XP_003703021.1|	0	PREDICTED: alanine--glyoxylate aminotransferase 2-like [Megachile rotundata]
BT_Q_G_ZJU_Unigene2435	gi|321472365|gb|EFX83335.1|	5e-13	hypothetical protein DAPPUDRAFT_301871 [Daphnia pulex]
BT_Q_G_ZJU_Unigene2436	gi|270015272|gb|EFA11720.1|	5e-138	hypothetical protein TcasGA2_TC001807 [Tribolium castaneum]
BT_Q_G_ZJU_Unigene2437	gi|156546944|ref|XP_001605124.1|	2e-52	PREDICTED: 40S ribosomal protein S12-like [Nasonia vitripennis]
BT_Q_G_ZJU_Unigene2439	gi|328697842|ref|XP_001942978.2|	0	PREDICTED: moesin/ezrin/radixin homolog 1-like [Acyrthosiphon pisum]
BT_Q_G_ZJU_Unigene2440	gi|307166164|gb|EFN60413.1|	1e-70	Ubiquitin carboxyl-terminal hydrolase 7 [Camponotus floridanus]
BT_Q_G_ZJU_Unigene2441	gi|389609409|dbj|BAM18316.1|	1e-90	conserved hypothetical protein [Papilio xuthus]
BT_Q_G_ZJU_Unigene2442	gi|159459914|gb|ABW96354.1|	5e-105	aquaporin 1 [Bemisia tabaci]
BT_Q_G_ZJU_Unigene2443	gi|332030733|gb|EGI70409.1|	1e-56	Methylmalonic aciduria and homocystinuria type D-like protein, mitochondrial [Acromyrmex echinatior]
BT_Q_G_ZJU_Unigene2444	gi|91094459|ref|XP_967049.1|	2e-46	PREDICTED: similar to AGAP007325-PA isoform 1 [Tribolium castaneum]
BT_Q_G_ZJU_Unigene2445	gi|241061203|ref|XP_002408093.1|	7e-25	conserved hypothetical protein [Ixodes scapularis] >gi|215492362|gb|EEC02003.1| conserved hypothetical protein [Ixodes scapularis]
BT_Q_G_ZJU_Unigene2448	gi|193613146|ref|XP_001943756.1|	2e-18	PREDICTED: 60S ribosomal protein L29-like [Acyrthosiphon pisum]
BT_Q_G_ZJU_Unigene2449	gi|157118694|ref|XP_001653215.1|	9e-137	pyruvate dehydrogenase [Aedes aegypti] >gi|108875637|gb|EAT39862.1| pyruvate dehydrogenase [Aedes aegypti]
BT_Q_G_ZJU_Unigene2451	gi|91090496|ref|XP_969212.1|	3e-40	PREDICTED: similar to aminoacylase, putative [Tribolium castaneum] >gi|270013867|gb|EFA10315.1| hypothetical protein TcasGA2_TC012531 [Tribolium castaneum]
BT_Q_G_ZJU_Unigene2453	gi|342905928|gb|AEL79247.1|	1e-07	hypothetical protein [Rhodnius prolixus]
BT_Q_G_ZJU_Unigene2454	gi|383851248|ref|XP_003701146.1|	1e-108	PREDICTED: derlin-2-like [Megachile rotundata]
BT_Q_G_ZJU_Unigene2457	gi|289177104|ref|NP_001165965.1|	2e-153	carboxylesterase clade E, member 11 precursor [Nasonia vitripennis]
BT_Q_G_ZJU_Unigene2458	gi|307210307|gb|EFN86937.1|	1e-60	Vacuolar proton pump subunit F [Harpegnathos saltator]
BT_Q_G_ZJU_Unigene2459	gi|240849339|ref|NP_001155583.1|	2e-23	CDGSH iron-sulfur domain-containing protein-like [Acyrthosiphon pisum] >gi|239788799|dbj|BAH71062.1| ACYPI004745 [Acyrthosiphon pisum] >gi|239788801|dbj|BAH71063.1| ACYPI004745 [Acyrthosiphon pisum]
BT_Q_G_ZJU_Unigene2460	gi|328701837|ref|XP_001944504.2|	2e-23	PREDICTED: facilitated trehalose transporter Tret1-like [Acyrthosiphon pisum]
BT_Q_G_ZJU_Unigene2461	gi|161343861|tpg|DAA06111.1|	1e-44	TPA: TPA_inf: cathepsin B [Myzus persicae]
BT_Q_G_ZJU_Unigene2463	gi|91086609|ref|XP_973998.1|	1e-120	PREDICTED: similar to dolichyl-phosphate mannosyltransferase [Tribolium castaneum]
BT_Q_G_ZJU_Unigene2464	gi|383866346|ref|XP_003708631.1|	1e-39	PREDICTED: uncharacterized protein LOC100883495 [Megachile rotundata]
BT_Q_G_ZJU_Unigene2465	gi|189237921|ref|XP_001811995.1|	3e-69	PREDICTED: similar to conserved hypothetical protein [Tribolium castaneum] >gi|270006673|gb|EFA03121.1| hypothetical protein TcasGA2_TC013031 [Tribolium castaneum]
BT_Q_G_ZJU_Unigene2468	gi|380024036|ref|XP_003695813.1|	7e-31	PREDICTED: 39S ribosomal protein L35, mitochondrial-like [Apis florea]
BT_Q_G_ZJU_Unigene2469	gi|240849523|ref|NP_001155734.1|	2e-103	solute carrier family 25 member 35-like [Acyrthosiphon pisum] >gi|239788828|dbj|BAH71075.1| ACYPI007990 [Acyrthosiphon pisum]
BT_Q_G_ZJU_Unigene2471	gi|91079086|ref|XP_975269.1|	2e-24	PREDICTED: hypothetical protein [Tribolium castaneum] >gi|270004207|gb|EFA00655.1| hypothetical protein TcasGA2_TC003531 [Tribolium castaneum]
BT_Q_G_ZJU_Unigene2472	gi|350415427|ref|XP_003490638.1|	4e-100	PREDICTED: troponin I-like isoform 3 [Bombus impatiens]
BT_Q_G_ZJU_Unigene2473	gi|328713300|ref|XP_001951227.2|	0	PREDICTED: 10-formyltetrahydrofolate dehydrogenase-like [Acyrthosiphon pisum]
BT_Q_G_ZJU_Unigene2474	gi|156537980|ref|XP_001608187.1|	6e-46	PREDICTED: sequestosome-1-like [Nasonia vitripennis]
BT_Q_G_ZJU_Unigene2476	gi|91085575|ref|XP_968070.1|	2e-168	PREDICTED: similar to glutathione synthetase [Tribolium castaneum]
BT_Q_G_ZJU_Unigene2477	gi|355779850|gb|EHH64326.1|	1e-33	Ribonuclease UK114 [Macaca fascicularis] >gi|380808678|gb|AFE76214.1| ribonuclease UK114 [Macaca mulatta] >gi|383414077|gb|AFH30252.1| ribonuclease UK114 [Macaca mulatta] >gi|384944434|gb|AFI35822.1| ribonuclease UK114 [Macaca mulatta]
BT_Q_G_ZJU_Unigene2479	gi|66530680|ref|XP_624640.1|	8e-74	PREDICTED: EF-hand domain-containing protein CG10641-like [Apis mellifera]
BT_Q_G_ZJU_Unigene2482	gi|340730320|ref|XP_003403428.1|	6e-74	PREDICTED: 60S ribosomal protein L12-like [Bombus terrestris]
BT_Q_G_ZJU_Unigene2483	gi|357602584|gb|EHJ63456.1|	2e-48	short-chain dehydrogenase [Danaus plexippus]
BT_Q_G_ZJU_Unigene2486	gi|237820631|ref|NP_001153783.1|	6e-105	Rab-protein 14 [Tribolium castaneum]
BT_Q_G_ZJU_Unigene2487	gi|253683402|ref|NP_001153391.1|	2e-49	ribosomal protein L6 [Nasonia vitripennis]
BT_Q_G_ZJU_Unigene2490	gi|350423953|ref|XP_003493643.1|	2e-24	PREDICTED: U3 small nucleolar ribonucleoprotein protein IMP3-like [Bombus impatiens]
BT_Q_G_ZJU_Unigene2493	gi|332022821|gb|EGI63094.1|	2e-135	Myelin expression factor 2 [Acromyrmex echinatior]
BT_Q_G_ZJU_Unigene2494	gi|332017154|gb|EGI57953.1|	1e-79	Protein FAM13A [Acromyrmex echinatior]
BT_Q_G_ZJU_Unigene2496	gi|833708|gb|AAC41607.1|	5e-28	shortsighted class 1 [Drosophila melanogaster]
BT_Q_G_ZJU_Unigene2497	gi|345484495|ref|XP_001605163.2|	3e-17	PREDICTED: alpha-tubulin N-acetyltransferase-like [Nasonia vitripennis]
BT_Q_G_ZJU_Unigene2499	gi|383851617|ref|XP_003701328.1|	2e-42	PREDICTED: 60S ribosomal protein L36-like isoform 1 [Megachile rotundata]
BT_Q_G_ZJU_Unigene2500	gi|242023522|ref|XP_002432181.1|	2e-56	conserved hypothetical protein [Pediculus humanus corporis] >gi|212517578|gb|EEB19443.1| conserved hypothetical protein [Pediculus humanus corporis]
BT_Q_G_ZJU_Unigene2502	gi|350421551|ref|XP_003492881.1|	1e-43	PREDICTED: 39S ribosomal protein L51, mitochondrial-like [Bombus impatiens]
BT_Q_G_ZJU_Unigene2503	gi|346470237|gb|AEO34963.1|	1e-27	hypothetical protein [Amblyomma maculatum]
BT_Q_G_ZJU_Unigene2504	gi|350535196|ref|NP_001232991.1|	6e-18	uncharacterized protein LOC100165200 [Acyrthosiphon pisum] >gi|239789682|dbj|BAH71449.1| ACYPI006161 [Acyrthosiphon pisum]
BT_Q_G_ZJU_Unigene2505	gi|312379310|gb|EFR25626.1|	4e-29	hypothetical protein AND_08889 [Anopheles darlingi]
BT_Q_G_ZJU_Unigene2510	gi|193617759|ref|XP_001943088.1|	3e-77	PREDICTED: 60S ribosomal protein L17-like [Acyrthosiphon pisum]
BT_Q_G_ZJU_Unigene2511	gi|195119973|ref|XP_002004503.1|	2e-46	GI19579 [Drosophila mojavensis] >gi|193909571|gb|EDW08438.1| GI19579 [Drosophila mojavensis]
BT_Q_G_ZJU_Unigene2513	gi|345485732|ref|XP_001606707.2|	0	PREDICTED: kinesin heavy chain [Nasonia vitripennis]
BT_Q_G_ZJU_Unigene2514	gi|242004028|ref|XP_002422946.1|	3e-91	conserved hypothetical protein [Pediculus humanus corporis] >gi|212505850|gb|EEB10208.1| conserved hypothetical protein [Pediculus humanus corporis]
BT_Q_G_ZJU_Unigene2516	gi|194745510|ref|XP_001955231.1|	7e-95	GF18656 [Drosophila ananassae] >gi|190628268|gb|EDV43792.1| GF18656 [Drosophila ananassae]
BT_Q_G_ZJU_Unigene2517	gi|345497413|ref|XP_001599755.2|	2e-27	PREDICTED: hypothetical protein LOC100114875 [Nasonia vitripennis]
BT_Q_G_ZJU_Unigene2518	gi|307213386|gb|EFN88822.1|	4e-134	Autophagy-related protein 3 [Harpegnathos saltator]
BT_Q_G_ZJU_Unigene2519	gi|345497387|ref|XP_001601774.2|	8e-90	PREDICTED: LOW QUALITY PROTEIN: metaxin-1-like [Nasonia vitripennis]
BT_Q_G_ZJU_Unigene2521	gi|289742095|gb|ADD19795.1|	9e-71	putative GTp-binding protein [Glossina morsitans morsitans]
BT_Q_G_ZJU_Unigene2522	gi|91084027|ref|XP_966382.1|	1e-126	PREDICTED: similar to Putative GTP-binding protein 5 [Tribolium castaneum] >gi|270008002|gb|EFA04450.1| hypothetical protein TcasGA2_TC014754 [Tribolium castaneum]
BT_Q_G_ZJU_Unigene2523	gi|193693026|ref|XP_001949990.1|	2e-42	PREDICTED: alpha-tocopherol transfer protein-like [Acyrthosiphon pisum]
BT_Q_G_ZJU_Unigene2524	gi|91077326|ref|XP_974776.1|	1e-65	PREDICTED: similar to GA19292-PA [Tribolium castaneum] >gi|270001668|gb|EEZ98115.1| hypothetical protein TcasGA2_TC000533 [Tribolium castaneum]
BT_Q_G_ZJU_Unigene2525	gi|91082141|ref|XP_969473.1|	2e-43	PREDICTED: similar to CG3662 CG3662-PA [Tribolium castaneum] >gi|270007252|gb|EFA03700.1| hypothetical protein TcasGA2_TC013805 [Tribolium castaneum]
BT_Q_G_ZJU_Unigene2526	gi|380021068|ref|XP_003694396.1|	2e-127	PREDICTED: LOW QUALITY PROTEIN: signal recognition particle 68 kDa protein-like [Apis florea]
BT_Q_G_ZJU_Unigene2527	gi|242022739|ref|XP_002431796.1|	9e-29	Signal recognition particle 14 kDa protein, putative [Pediculus humanus corporis] >gi|212517121|gb|EEB19058.1| Signal recognition particle 14 kDa protein, putative [Pediculus humanus corporis]
BT_Q_G_ZJU_Unigene2528	gi|242014013|ref|XP_002427693.1|	1e-71	BCL2/adenovirus E1B 19 kDa protein-interacting protein, putative [Pediculus humanus corporis] >gi|212512123|gb|EEB14955.1| BCL2/adenovirus E1B 19 kDa protein-interacting protein, putative [Pediculus humanus corporis]
BT_Q_G_ZJU_Unigene2529	gi|350401924|ref|XP_003486309.1|	2e-111	PREDICTED: coiled-coil domain-containing protein 39-like [Bombus impatiens]
BT_Q_G_ZJU_Unigene2530	gi|91094099|ref|XP_967118.1|	4e-60	PREDICTED: similar to predicted protein [Tribolium castaneum] >gi|270010877|gb|EFA07325.1| hypothetical protein TcasGA2_TC015921 [Tribolium castaneum]
BT_Q_G_ZJU_Unigene2531	gi|242009477|ref|XP_002425512.1|	2e-59	transcription factor btf3, putative [Pediculus humanus corporis] >gi|212509367|gb|EEB12774.1| transcription factor btf3, putative [Pediculus humanus corporis]
BT_Q_G_ZJU_Unigene2532	gi|240848569|ref|NP_001155749.1|	1e-131	60S ribosomal protein L8-like [Acyrthosiphon pisum] >gi|239788438|dbj|BAH70902.1| ACYPI008243 [Acyrthosiphon pisum] >gi|239788440|dbj|BAH70903.1| ACYPI008243 [Acyrthosiphon pisum]
BT_Q_G_ZJU_Unigene2533	gi|156548542|ref|XP_001603352.1|	4e-10	PREDICTED: 39S ribosomal protein L39, mitochondrial-like [Nasonia vitripennis]
BT_Q_G_ZJU_Unigene2534	gi|383865623|ref|XP_003708272.1|	3e-63	PREDICTED: 28 kDa heat- and acid-stable phosphoprotein-like [Megachile rotundata]
BT_Q_G_ZJU_Unigene2535	gi|328705166|ref|XP_001945190.2|	0	PREDICTED: fatty acid synthase-like isoform 1 [Acyrthosiphon pisum]
BT_Q_G_ZJU_Unigene2537	gi|91078850|ref|XP_971848.1|	3e-135	PREDICTED: similar to tan CG12120-PA [Tribolium castaneum] >gi|270004130|gb|EFA00578.1| hypothetical protein TcasGA2_TC003448 [Tribolium castaneum]
BT_Q_G_ZJU_Unigene2539	gi|383856070|ref|XP_003703533.1|	9e-24	PREDICTED: ras-related protein Rap-1b-like isoform 2 [Megachile rotundata]
BT_Q_G_ZJU_Unigene2544	gi|383854597|ref|XP_003702807.1|	6e-121	PREDICTED: UPF0586 protein C9orf41 homolog [Megachile rotundata]
BT_Q_G_ZJU_Unigene2548	gi|332021031|gb|EGI61420.1|	5e-16	Niemann-Pick C1 protein [Acromyrmex echinatior]
BT_Q_G_ZJU_Unigene2550	gi|339896289|gb|AEK21830.1|	2e-102	cytochrome P450 [Bemisia tabaci]
BT_Q_G_ZJU_Unigene2552	gi|328780921|ref|XP_394723.3|	0	PREDICTED: probable ATP-dependent RNA helicase DDX17-like [Apis mellifera]
BT_Q_G_ZJU_Unigene2556	gi|322788792|gb|EFZ14360.1|	4e-22	hypothetical protein SINV_07413 [Solenopsis invicta]
BT_Q_G_ZJU_Unigene2559	gi|383848666|ref|XP_003699969.1|	2e-40	PREDICTED: nuclear receptor-binding protein homolog [Megachile rotundata]
BT_Q_G_ZJU_Unigene2560	gi|345511|pir||PC1232	9e-71	copia polyprotein - fruit fly (Drosophila simulans) retrotransposon copia (fragments)
BT_Q_G_ZJU_Unigene2561	gi|340720787|ref|XP_003398811.1|	7e-168	PREDICTED: LOW QUALITY PROTEIN: developmentally-regulated GTP-binding protein 2-like [Bombus terrestris] >gi|350398067|ref|XP_003485077.1| PREDICTED: developmentally-regulated GTP-binding protein 2-like [Bombus impatiens]
BT_Q_G_ZJU_Unigene2564	gi|380014906|ref|XP_003691456.1|	7e-21	PREDICTED: transmembrane channel-like protein 7-like [Apis florea]
BT_Q_G_ZJU_Unigene2567	gi|321473737|gb|EFX84704.1|	2e-50	hypothetical protein DAPPUDRAFT_314695 [Daphnia pulex]
BT_Q_G_ZJU_Unigene2571	gi|52630965|gb|AAU84946.1|	0	putative mitochondrial ATP synthase alpha subunit precursor [Toxoptera citricida]
BT_Q_G_ZJU_Unigene2572	gi|157137897|ref|XP_001664066.1|	1e-25	leucine-rich transmembrane protein [Aedes aegypti] >gi|108880735|gb|EAT44960.1| leucine-rich transmembrane protein [Aedes aegypti]
BT_Q_G_ZJU_Unigene2575	gi|121543632|gb|ABM55525.1|	1e-78	hypothetical protein [Maconellicoccus hirsutus]
BT_Q_G_ZJU_Unigene2582	gi|328697980|ref|XP_001943119.2|	6e-28	PREDICTED: post-GPI attachment to proteins factor 3-like [Acyrthosiphon pisum]
BT_Q_G_ZJU_Unigene2586	gi|383855266|ref|XP_003703136.1|	0	PREDICTED: FACT complex subunit spt16-like [Megachile rotundata]
BT_Q_G_ZJU_Unigene2587	gi|189234326|ref|XP_973055.2|	0	PREDICTED: similar to programmed cell death 6-interacting protein [Tribolium castaneum]
BT_Q_G_ZJU_Unigene2590	gi|94469210|gb|ABF18454.1|	6e-127	chloride intracellular channel 6-like protein [Aedes aegypti]
BT_Q_G_ZJU_Unigene2592	gi|189237914|ref|XP_969710.2|	2e-143	PREDICTED: similar to CG4733 CG4733-PA [Tribolium castaneum] >gi|270006676|gb|EFA03124.1| hypothetical protein TcasGA2_TC013034 [Tribolium castaneum]
BT_Q_G_ZJU_Unigene2595	gi|242246964|ref|NP_001156206.1|	4e-86	ribosomal protein L13-like [Acyrthosiphon pisum] >gi|239789545|dbj|BAH71389.1| ACYPI006272 [Acyrthosiphon pisum]
BT_Q_G_ZJU_Unigene2596	gi|307173918|gb|EFN64666.1|	6e-31	Zinc finger CCCH domain-containing protein 13 [Camponotus floridanus]
BT_Q_G_ZJU_Unigene2598	gi|305678680|gb|ADM64320.1|	8e-33	GRIM-19 [Helicoverpa armigera]
BT_Q_G_ZJU_Unigene2599	gi|307177169|gb|EFN66402.1|	2e-31	39S ribosomal protein L20, mitochondrial [Camponotus floridanus]
BT_Q_G_ZJU_Unigene2600	gi|157112612|ref|XP_001657588.1|	3e-91	short-chain dehydrogenase [Aedes aegypti] >gi|108877992|gb|EAT42217.1| short-chain dehydrogenase [Aedes aegypti]
BT_Q_G_ZJU_Unigene2601	gi|383862764|ref|XP_003706853.1|	2e-46	PREDICTED: uncharacterized protein LOC100878829 [Megachile rotundata]
BT_Q_G_ZJU_Unigene2602	gi|223649480|gb|ACN11498.1|	3e-32	Angio-associated migratory cell protein [Salmo salar]
BT_Q_G_ZJU_Unigene2603	gi|242011615|ref|XP_002426543.1|	2e-70	hypothetical protein Phum_PHUM259320 [Pediculus humanus corporis] >gi|212510680|gb|EEB13805.1| hypothetical protein Phum_PHUM259320 [Pediculus humanus corporis]
BT_Q_G_ZJU_Unigene2604	gi|339896279|gb|AEK21825.1|	2e-127	cytochrome P450 [Bemisia tabaci]
BT_Q_G_ZJU_Unigene2607	gi|240849119|ref|NP_001155401.1|	3e-87	K-ras-like [Acyrthosiphon pisum] >gi|239792592|dbj|BAH72622.1| ACYPI000776 [Acyrthosiphon pisum]
BT_Q_G_ZJU_Unigene2609	gi|340724934|ref|XP_003400833.1|	3e-90	PREDICTED: uncharacterized protein C12orf41 homolog [Bombus terrestris]
BT_Q_G_ZJU_Unigene2610	gi|307179540|gb|EFN67854.1|	1e-101	Ubiquitin thioesterase otubain-like [Camponotus floridanus]
BT_Q_G_ZJU_Unigene2611	gi|242009038|ref|XP_002425300.1|	1e-42	DEAD box ATP-dependent RNA helicase, putative [Pediculus humanus corporis] >gi|212509065|gb|EEB12562.1| DEAD box ATP-dependent RNA helicase, putative [Pediculus humanus corporis]
BT_Q_G_ZJU_Unigene2612	gi|170779021|gb|ACB36909.1|	1e-40	glutathione S-transferase theta [Antheraea pernyi]
BT_Q_G_ZJU_Unigene2615	gi|307177332|gb|EFN66505.1|	1e-145	Galactose-1-phosphate uridylyltransferase [Camponotus floridanus]
BT_Q_G_ZJU_Unigene2616	gi|156546411|ref|XP_001607096.1|	2e-62	PREDICTED: hypothetical protein LOC100123452 [Nasonia vitripennis]
BT_Q_G_ZJU_Unigene2617	gi|114051339|ref|NP_001040374.1|	3e-80	Yipf6 protein [Bombyx mori] >gi|95102670|gb|ABF51273.1| Yipf6 protein [Bombyx mori]
BT_Q_G_ZJU_Unigene2620	gi|189236562|ref|XP_975592.2|	1e-72	PREDICTED: similar to programmed cell death protein [Tribolium castaneum]
BT_Q_G_ZJU_Unigene2622	gi|195447324|ref|XP_002071163.1|	6e-33	GK25645 [Drosophila willistoni] >gi|194167248|gb|EDW82149.1| GK25645 [Drosophila willistoni]
BT_Q_G_ZJU_Unigene2623	gi|322791096|gb|EFZ15678.1|	9e-70	hypothetical protein SINV_12396 [Solenopsis invicta]
BT_Q_G_ZJU_Unigene2624	gi|328709250|ref|XP_001945416.2|	4e-28	PREDICTED: hypothetical protein LOC100166909 [Acyrthosiphon pisum]
BT_Q_G_ZJU_Unigene2625	gi|307175717|gb|EFN65582.1|	4e-162	26S protease regulatory subunit 8 [Camponotus floridanus]
BT_Q_G_ZJU_Unigene2626	gi|270013462|gb|EFA09910.1|	8e-37	hypothetical protein TcasGA2_TC012061 [Tribolium castaneum]
BT_Q_G_ZJU_Unigene2627	gi|193582552|ref|XP_001947371.1|	4e-77	PREDICTED: max-like protein X-like [Acyrthosiphon pisum]
BT_Q_G_ZJU_Unigene2628	gi|318067935|ref|NP_001187746.1|	1e-49	TLC domain-containing protein 2 [Ictalurus punctatus] >gi|308323865|gb|ADO29068.1| tlc domain-containing protein 2 [Ictalurus punctatus]
BT_Q_G_ZJU_Unigene2629	gi|242013341|ref|XP_002427368.1|	1e-120	ubiquitin fusion degradaton protein, putative [Pediculus humanus corporis] >gi|212511737|gb|EEB14630.1| ubiquitin fusion degradaton protein, putative [Pediculus humanus corporis]
BT_Q_G_ZJU_Unigene2630	gi|156549354|ref|XP_001601670.1|	4e-57	PREDICTED: protein SPT2 homolog [Nasonia vitripennis]
BT_Q_G_ZJU_Unigene2631	gi|260811125|ref|XP_002600273.1|	2e-20	hypothetical protein BRAFLDRAFT_118275 [Branchiostoma floridae] >gi|229285559|gb|EEN56285.1| hypothetical protein BRAFLDRAFT_118275 [Branchiostoma floridae]
BT_Q_G_ZJU_Unigene2632	gi|46228680|gb|EAK89550.1|	1e-07	large protein with 3x cNMP binding domain [Cryptosporidium parvum Iowa II]
BT_Q_G_ZJU_Unigene2634	gi|123976893|ref|XP_001330650.1|	2e-06	viral A-type inclusion protein [Trichomonas vaginalis G3]
BT_Q_G_ZJU_Unigene2635	gi|91090252|ref|XP_969934.1|	2e-29	PREDICTED: similar to maggie CG14981-PA [Tribolium castaneum] >gi|270013781|gb|EFA10229.1| hypothetical protein TcasGA2_TC012425 [Tribolium castaneum]
BT_Q_G_ZJU_Unigene2636	gi|350406578|ref|XP_003487816.1|	1e-166	PREDICTED: hypothetical protein LOC100740133 [Bombus impatiens]
BT_Q_G_ZJU_Unigene2637	gi|112983802|ref|NP_001037299.1|	2e-77	Mn superoxide dismutase [Bombyx mori] >gi|52421187|dbj|BAD51413.1| Mn superoxide dismutase [Bombyx mori] >gi|58429979|gb|AAW78358.1| Mn superoxide dismutase [Bombyx mori]
BT_Q_G_ZJU_Unigene2638	gi|357627183|gb|EHJ76955.1|	7e-19	putative bromodomain containing 3 [Danaus plexippus]
BT_Q_G_ZJU_Unigene2639	gi|66530404|ref|XP_625032.1|	1e-118	PREDICTED: proteasome subunit alpha type-1-like [Apis mellifera]
BT_Q_G_ZJU_Unigene2640	gi|343227503|gb|AEM16993.1|	9e-41	intersex [Oncopeltus fasciatus]
BT_Q_G_ZJU_Unigene2642	gi|290989216|ref|XP_002677237.1|	2e-15	predicted protein [Naegleria gruberi] >gi|284090843|gb|EFC44493.1| predicted protein [Naegleria gruberi]
BT_Q_G_ZJU_Unigene2644	gi|270011898|gb|EFA08346.1|	9e-154	hypothetical protein TcasGA2_TC005989 [Tribolium castaneum]
BT_Q_G_ZJU_Unigene2645	gi|91094301|ref|XP_971831.1|	1e-52	PREDICTED: similar to CG2765 CG2765-PA [Tribolium castaneum] >gi|270014382|gb|EFA10830.1| hypothetical protein TcasGA2_TC001606 [Tribolium castaneum]
BT_Q_G_ZJU_Unigene2646	gi|283436152|ref|NP_001164444.1|	2e-92	peroxiredoxin-like protein [Apis mellifera]
BT_Q_G_ZJU_Unigene2647	gi|209571446|ref|NP_001129356.1|	1e-172	isovaleryl coenzyme A dehydrogenase [Bombyx mori] >gi|208609173|dbj|BAG72196.1| isovaleryl coenzyme A dehydrogenase [Bombyx mori] >gi|209172195|dbj|BAG74561.1| isovaleryl Coenzyme A dehydrogenase [Bombyx mori]
BT_Q_G_ZJU_Unigene2653	gi|193716193|ref|XP_001949775.1|	2e-131	PREDICTED: gelsolin-like isoform 1 [Acyrthosiphon pisum]
BT_Q_G_ZJU_Unigene2654	gi|383849439|ref|XP_003700352.1|	5e-123	PREDICTED: F-actin-capping protein subunit alpha-like [Megachile rotundata]
BT_Q_G_ZJU_Unigene2657	gi|52220946|ref|YP_086806.1|	2e-174	NADH dehydrogenase subunit 5 [Bemisia tabaci] >gi|51944941|gb|AAU14197.1| NADH dehydrogenase subunit 5 [Bemisia tabaci]
BT_Q_G_ZJU_Unigene2658	gi|66534191|ref|XP_624580.1|	0	PREDICTED: probable histone-binding protein Caf1 [Apis mellifera] >gi|340711092|ref|XP_003394115.1| PREDICTED: probable histone-binding protein Caf1-like [Bombus terrestris] >gi|350405600|ref|XP_003487490.1| PREDICTED: probable histone-binding protein Caf1-like [Bombus impatiens] >gi|383865389|ref|XP_003708156.1| PREDICTED: probable histone-binding protein Caf1-like [Megachile rotundata]
BT_Q_G_ZJU_Unigene2660	gi|345496691|ref|XP_001602555.2|	9e-45	PREDICTED: importin-7-like, partial [Nasonia vitripennis]
BT_Q_G_ZJU_Unigene2664	gi|339721487|gb|AEJ89927.1|	4e-124	proliferating cell nuclear antigen [Litopenaeus vannamei] >gi|339721489|gb|AEJ89928.1| proliferating cell nuclear antigen [Litopenaeus vannamei]
BT_Q_G_ZJU_Unigene2665	gi|242003519|ref|XP_002422761.1|	2e-31	DNA-directed RNA polymerase II subunit J, putative [Pediculus humanus corporis] >gi|212505604|gb|EEB10023.1| DNA-directed RNA polymerase II subunit J, putative [Pediculus humanus corporis]
BT_Q_G_ZJU_Unigene2668	gi|242006398|ref|XP_002424037.1|	0	clathrin heavy chain, putative [Pediculus humanus corporis] >gi|212507343|gb|EEB11299.1| clathrin heavy chain, putative [Pediculus humanus corporis]
BT_Q_G_ZJU_Unigene2671	gi|242012489|ref|XP_002426965.1|	2e-23	26S protease regulatory subunit 6B, putative [Pediculus humanus corporis] >gi|212511194|gb|EEB14227.1| 26S protease regulatory subunit 6B, putative [Pediculus humanus corporis]
BT_Q_G_ZJU_Unigene2675	gi|296473164|gb|DAA15279.1|	1e-25	hypothetical protein BOS_23223 [Bos taurus]
BT_Q_G_ZJU_Unigene2678	gi|156548504|ref|XP_001605831.1|	8e-25	PREDICTED: aspartate aminotransferase, mitochondrial-like [Nasonia vitripennis]
BT_Q_G_ZJU_Unigene2679	gi|383858680|ref|XP_003704827.1|	1e-125	PREDICTED: transmembrane protein 189-like [Megachile rotundata]
BT_Q_G_ZJU_Unigene2680	gi|312371148|gb|EFR19407.1|	7e-36	hypothetical protein AND_30966 [Anopheles darlingi]
BT_Q_G_ZJU_Unigene2682	gi|119112936|ref|XP_307966.3|	1e-40	AGAP002218-PA [Anopheles gambiae str. PEST] >gi|116132807|gb|EAA03797.3| AGAP002218-PA [Anopheles gambiae str. PEST]
BT_Q_G_ZJU_Unigene2683	gi|194746631|ref|XP_001955780.1|	4e-74	GF16067 [Drosophila ananassae] >gi|190628817|gb|EDV44341.1| GF16067 [Drosophila ananassae]
BT_Q_G_ZJU_Unigene2684	gi|328717936|ref|XP_003246341.1|	6e-66	PREDICTED: galactosylceramide sulfotransferase-like [Acyrthosiphon pisum]
BT_Q_G_ZJU_Unigene2685	gi|239791006|dbj|BAH72025.1|	1e-94	ACYPI002894 [Acyrthosiphon pisum]
BT_Q_G_ZJU_Unigene2686	gi|350407519|ref|XP_003488111.1|	6e-81	PREDICTED: poly(ADP-ribose) glycohydrolase ARH3-like [Bombus impatiens]
BT_Q_G_ZJU_Unigene2689	gi|328776613|ref|XP_395276.4|	4e-58	PREDICTED: hypothetical protein LOC411809 [Apis mellifera]
BT_Q_G_ZJU_Unigene2692	gi|3127936|emb|CAA06690.1|	5e-132	nuclear receptor [Tenebrio molitor]
BT_Q_G_ZJU_Unigene2694	gi|270012864|gb|EFA09312.1|	8e-45	hypothetical protein TcasGA2_TC030695, partial [Tribolium castaneum]
BT_Q_G_ZJU_Unigene2696	gi|270011076|gb|EFA07524.1|	0	aminopeptidase-like protein [Tribolium castaneum]
BT_Q_G_ZJU_Unigene2697	gi|118778290|ref|XP_308558.3|	1e-114	AGAP007242-PA [Anopheles gambiae str. PEST] >gi|116132312|gb|EAA04203.3| AGAP007242-PA [Anopheles gambiae str. PEST]
BT_Q_G_ZJU_Unigene2699	gi|340729554|ref|XP_003403065.1|	1e-116	PREDICTED: hypothetical protein LOC100646570 [Bombus terrestris]
BT_Q_G_ZJU_Unigene2701	gi|332376981|gb|AEE63630.1|	6e-17	unknown [Dendroctonus ponderosae]
BT_Q_G_ZJU_Unigene2702	gi|350423805|ref|XP_003493597.1|	0	PREDICTED: signal recognition particle 54 kDa protein-like [Bombus impatiens]
BT_Q_G_ZJU_Unigene2703	gi|242011707|ref|XP_002426588.1|	3e-57	SEC14 cytosolic factor, putative [Pediculus humanus corporis] >gi|212510737|gb|EEB13850.1| SEC14 cytosolic factor, putative [Pediculus humanus corporis]
BT_Q_G_ZJU_Unigene2704	gi|328722444|ref|XP_001948516.2|	1e-173	PREDICTED: serine/threonine-protein kinase 24-like [Acyrthosiphon pisum]
BT_Q_G_ZJU_Unigene2706	gi|339896279|gb|AEK21825.1|	2e-44	cytochrome P450 [Bemisia tabaci]
BT_Q_G_ZJU_Unigene2707	gi|194884862|ref|XP_001976341.1|	2e-103	Fib [Drosophila erecta] >gi|55583943|sp|Q8I1F4.1|FBRL_DROER RecName: Full=rRNA 2&apos;-O-methyltransferase fibrillarin >gi|27374264|gb|AAO01021.1| Fib-PA [Drosophila erecta] >gi|190659528|gb|EDV56741.1| Fib [Drosophila erecta]
BT_Q_G_ZJU_Unigene2709	gi|66509459|ref|XP_624938.1|	5e-48	PREDICTED: probable small nuclear ribonucleoprotein Sm D1-like [Apis mellifera] >gi|340728072|ref|XP_003402355.1| PREDICTED: probable small nuclear ribonucleoprotein Sm D1-like [Bombus terrestris] >gi|350424394|ref|XP_003493781.1| PREDICTED: probable small nuclear ribonucleoprotein Sm D1-like [Bombus impatiens] >gi|383861733|ref|XP_003706339.1| PREDICTED: probable small nuclear ribonucleoprotein …
BT_Q_G_ZJU_Unigene2716	gi|390365035|ref|XP_001194603.2|	8e-12	PREDICTED: sister chromatid cohesion protein DCC1-like [Strongylocentrotus purpuratus]
BT_Q_G_ZJU_Unigene2717	gi|328703170|ref|XP_001946036.2|	3e-28	PREDICTED: uncharacterized protein KIAA0564 homolog [Acyrthosiphon pisum]
BT_Q_G_ZJU_Unigene2718	gi|270013681|gb|EFA10129.1|	3e-25	hypothetical protein TcasGA2_TC012309 [Tribolium castaneum]
BT_Q_G_ZJU_Unigene2720	gi|270006665|gb|EFA03113.1|	2e-15	hypothetical protein TcasGA2_TC013023 [Tribolium castaneum]
BT_Q_G_ZJU_Unigene2724	gi|332024288|gb|EGI64488.1|	4e-13	Mariner Mos1 transposase [Acromyrmex echinatior]
BT_Q_G_ZJU_Unigene2725	gi|328705231|ref|XP_001946355.2|	9e-21	PREDICTED: vacuolar protein sorting-associated protein 54-like [Acyrthosiphon pisum]
BT_Q_G_ZJU_Unigene2727	gi|242018149|ref|XP_002429543.1|	8e-41	eukaryotic translation initiation factor 3 subunit, putative [Pediculus humanus corporis] >gi|212514491|gb|EEB16805.1| eukaryotic translation initiation factor 3 subunit, putative [Pediculus humanus corporis]
BT_Q_G_ZJU_Unigene2728	gi|270004006|gb|EFA00454.1|	1e-33	hypothetical protein TcasGA2_TC003310 [Tribolium castaneum]
BT_Q_G_ZJU_Unigene2732	gi|322788659|gb|EFZ14260.1|	1e-24	hypothetical protein SINV_10330 [Solenopsis invicta]
BT_Q_G_ZJU_Unigene2733	gi|383855844|ref|XP_003703420.1|	1e-16	PREDICTED: DET1 homolog [Megachile rotundata]
BT_Q_G_ZJU_Unigene2734	gi|270001858|gb|EEZ98305.1|	6e-19	hypothetical protein TcasGA2_TC000758 [Tribolium castaneum]
BT_Q_G_ZJU_Unigene2738	gi|321463407|gb|EFX74423.1|	5e-43	hypothetical protein DAPPUDRAFT_324413 [Daphnia pulex]
BT_Q_G_ZJU_Unigene2744	gi|350422599|ref|XP_003493223.1|	8e-06	PREDICTED: hypothetical protein LOC100742354 [Bombus impatiens]
BT_Q_G_ZJU_Unigene2745	gi|307211379|gb|EFN87506.1|	1e-08	Serine/threonine-protein kinase DCLK2 [Harpegnathos saltator]
BT_Q_G_ZJU_Unigene2751	gi|209875809|ref|XP_002139347.1|	2e-07	hypothetical protein [Cryptosporidium muris RN66] >gi|209554953|gb|EEA04998.1| hypothetical protein, conserved [Cryptosporidium muris RN66]
BT_Q_G_ZJU_Unigene2752	gi|390341895|ref|XP_795962.3|	2e-42	PREDICTED: telomerase Cajal body protein 1-like [Strongylocentrotus purpuratus]
BT_Q_G_ZJU_Unigene2760	gi|357609737|gb|EHJ66622.1|	4e-40	hypothetical protein KGM_08757 [Danaus plexippus]
BT_Q_G_ZJU_Unigene2766	gi|270004228|gb|EFA00676.1|	1e-31	hypothetical protein TcasGA2_TC003553 [Tribolium castaneum]
BT_Q_G_ZJU_Unigene2770	gi|328712944|ref|XP_001942873.2|	1e-49	PREDICTED: ubiquitin conjugation factor E4 A-like [Acyrthosiphon pisum]
BT_Q_G_ZJU_Unigene2773	gi|242022392|ref|XP_002431624.1|	6e-30	pyruvate dehydrogenase, putative [Pediculus humanus corporis] >gi|212516932|gb|EEB18886.1| pyruvate dehydrogenase, putative [Pediculus humanus corporis]
BT_Q_G_ZJU_Unigene2779	gi|380012127|ref|XP_003690139.1|	4e-25	PREDICTED: P protein-like [Apis florea]
BT_Q_G_ZJU_Unigene2780	gi|197131003|gb|ACH47049.1|	1e-51	target of rapamycin [Blattella germanica]
BT_Q_G_ZJU_Unigene2784	gi|242009835|ref|XP_002425688.1|	9e-21	anaphase-promoting complex subunit, putative [Pediculus humanus corporis] >gi|212509581|gb|EEB12950.1| anaphase-promoting complex subunit, putative [Pediculus humanus corporis]
BT_Q_G_ZJU_Unigene2786	gi|62857333|ref|NP_001017108.1|	8e-14	asparagine-linked glycosylation 13 homolog [Xenopus (Silurana) tropicalis]
BT_Q_G_ZJU_Unigene2789	gi|145475789|ref|XP_001423917.1|	1e-12	hypothetical protein [Paramecium tetraurelia strain d4-2] >gi|124390978|emb|CAK56519.1| unnamed protein product [Paramecium tetraurelia]
BT_Q_G_ZJU_Unigene2790	gi|270015277|gb|EFA11725.1|	7e-10	hypothetical protein TcasGA2_TC011569 [Tribolium castaneum]
BT_Q_G_ZJU_Unigene2791	gi|328713349|ref|XP_003245048.1|	2e-27	PREDICTED: enhancer of mRNA-decapping protein 3-like isoform 2 [Acyrthosiphon pisum]
BT_Q_G_ZJU_Unigene2794	gi|270004801|gb|EFA01249.1|	1e-21	megator [Tribolium castaneum]
BT_Q_G_ZJU_Unigene2795	gi|242005590|ref|XP_002423647.1|	5e-29	predicted protein [Pediculus humanus corporis] >gi|212506807|gb|EEB10909.1| predicted protein [Pediculus humanus corporis]
BT_Q_G_ZJU_Unigene2796	gi|332022202|gb|EGI62517.1|	1e-34	Polycomb group RING finger protein 3 [Acromyrmex echinatior]
BT_Q_G_ZJU_Unigene2798	gi|322780448|gb|EFZ09936.1|	1e-36	hypothetical protein SINV_12035 [Solenopsis invicta]
BT_Q_G_ZJU_Unigene2799	gi|91083497|ref|XP_972332.1|	4e-44	PREDICTED: similar to AGAP002408-PA [Tribolium castaneum] >gi|270010805|gb|EFA07253.1| hypothetical protein TcasGA2_TC013284 [Tribolium castaneum]
BT_Q_G_ZJU_Unigene2801	gi|242012898|ref|XP_002427162.1|	5e-19	conserved hypothetical protein [Pediculus humanus corporis] >gi|212511445|gb|EEB14424.1| conserved hypothetical protein [Pediculus humanus corporis]
BT_Q_G_ZJU_Unigene2802	gi|328706159|ref|XP_001947268.2|	7e-16	PREDICTED: vascular endothelial growth factor receptor 1-like, partial [Acyrthosiphon pisum]
BT_Q_G_ZJU_Unigene2804	gi|262306183|gb|ACY45684.1|	7e-42	leu-tRNA synthetase [Periplaneta americana]
BT_Q_G_ZJU_Unigene2808	gi|307181692|gb|EFN69190.1|	4e-26	Phosphatidylinositol-4-phosphate 3-kinase C2 domain-containing beta polypeptide [Camponotus floridanus]
BT_Q_G_ZJU_Unigene2810	gi|312285636|gb|ADQ64508.1|	1e-38	hypothetical protein [Bactrocera oleae]
BT_Q_G_ZJU_Unigene2816	gi|383859858|ref|XP_003705409.1|	5e-37	PREDICTED: WD repeat and FYVE domain-containing protein 3-like [Megachile rotundata]
BT_Q_G_ZJU_Unigene2817	gi|260823076|ref|XP_002604009.1|	5e-08	hypothetical protein BRAFLDRAFT_119786 [Branchiostoma floridae] >gi|229289334|gb|EEN60020.1| hypothetical protein BRAFLDRAFT_119786 [Branchiostoma floridae]
BT_Q_G_ZJU_Unigene2819	gi|307194990|gb|EFN77075.1|	1e-33	U3 small nucleolar ribonucleoprotein protein MPP10 [Harpegnathos saltator]
BT_Q_G_ZJU_Unigene2822	gi|91084015|ref|XP_975331.1|	2e-12	PREDICTED: similar to AGAP008576-PA [Tribolium castaneum] >gi|270008000|gb|EFA04448.1| hypothetical protein TcasGA2_TC014751 [Tribolium castaneum]
BT_Q_G_ZJU_Unigene2823	gi|91088253|ref|XP_966567.1|	1e-08	PREDICTED: similar to ankyrin repeat and zinc finger domain containing protein [Tribolium castaneum] >gi|270012152|gb|EFA08600.1| hypothetical protein TcasGA2_TC006259 [Tribolium castaneum]
BT_Q_G_ZJU_Unigene2824	gi|380018889|ref|XP_003693351.1|	1e-08	PREDICTED: rab5 GDP/GTP exchange factor-like [Apis florea]
BT_Q_G_ZJU_Unigene2825	gi|307166923|gb|EFN60827.1|	8e-12	Integrator complex subunit 1 [Camponotus floridanus]
BT_Q_G_ZJU_Unigene2833	gi|332031263|gb|EGI70797.1|	8e-44	TATA box-binding protein-like protein 1 [Acromyrmex echinatior]
BT_Q_G_ZJU_Unigene2837	gi|242004811|ref|XP_002423270.1|	8e-36	dual specificity protein phosphatase, putative [Pediculus humanus corporis] >gi|212506272|gb|EEB10532.1| dual specificity protein phosphatase, putative [Pediculus humanus corporis]
BT_Q_G_ZJU_Unigene2840	gi|328720034|ref|XP_003246932.1|	6e-25	PREDICTED: orexin receptor type 2-like [Acyrthosiphon pisum]
BT_Q_G_ZJU_Unigene2843	gi|328713554|ref|XP_001945976.2|	2e-12	PREDICTED: hypothetical protein LOC100160556 [Acyrthosiphon pisum]
BT_Q_G_ZJU_Unigene2848	gi|332025341|gb|EGI65509.1|	1e-40	NMDA receptor-regulated protein 1 [Acromyrmex echinatior]
BT_Q_G_ZJU_Unigene2850	gi|350426381|ref|XP_003494421.1|	1e-11	PREDICTED: peroxisomal targeting signal 1 receptor-like [Bombus impatiens]
BT_Q_G_ZJU_Unigene2854	gi|345305505|ref|XP_001506742.2|	1e-21	PREDICTED: leucine-rich repeats and immunoglobulin-like domains 3 [Ornithorhynchus anatinus]
BT_Q_G_ZJU_Unigene2856	gi|242012289|ref|XP_002426865.1|	2e-07	conserved hypothetical protein [Pediculus humanus corporis] >gi|212511094|gb|EEB14127.1| conserved hypothetical protein [Pediculus humanus corporis]
BT_Q_G_ZJU_Unigene2857	gi|328701269|ref|XP_001944223.2|	3e-10	PREDICTED: myosin-IXb isoform 1 [Acyrthosiphon pisum]
BT_Q_G_ZJU_Unigene2863	gi|242022987|ref|XP_002431918.1|	1e-32	reverse transcriptase, putative [Pediculus humanus corporis] >gi|212517262|gb|EEB19180.1| reverse transcriptase, putative [Pediculus humanus corporis]
BT_Q_G_ZJU_Unigene2864	gi|321469560|gb|EFX80540.1|	2e-17	hypothetical protein DAPPUDRAFT_211957 [Daphnia pulex]
BT_Q_G_ZJU_Unigene2867	gi|345484383|ref|XP_001603217.2|	6e-28	PREDICTED: RING finger and CCCH-type zinc finger domain-containing protein 2-like isoform 1 [Nasonia vitripennis] >gi|345484385|ref|XP_003425020.1| PREDICTED: RING finger and CCCH-type zinc finger domain-containing protein 2-like isoform 2 [Nasonia vitripennis]
BT_Q_G_ZJU_Unigene2869	gi|328718616|ref|XP_001949112.2|	3e-10	PREDICTED: metallo-beta-lactamase domain-containing protein 1-like [Acyrthosiphon pisum]
BT_Q_G_ZJU_Unigene2885	gi|307166432|gb|EFN60545.1|	2e-06	hypothetical protein EAG_12245 [Camponotus floridanus]
BT_Q_G_ZJU_Unigene2896	gi|350406941|ref|XP_003487931.1|	2e-30	PREDICTED: valyl-tRNA synthetase-like [Bombus impatiens]
BT_Q_G_ZJU_Unigene2897	gi|242023493|ref|XP_002432167.1|	2e-44	Cysteine-rich hydrophobic domain 2 protein, putative [Pediculus humanus corporis] >gi|212517555|gb|EEB19429.1| Cysteine-rich hydrophobic domain 2 protein, putative [Pediculus humanus corporis]
BT_Q_G_ZJU_Unigene2898	gi|123457338|ref|XP_001316397.1|	2e-07	ankyrin repeat protein [Trichomonas vaginalis G3]
BT_Q_G_ZJU_Unigene2900	gi|332024017|gb|EGI64235.1|	6e-17	Transmembrane protein 131 [Acromyrmex echinatior]
BT_Q_G_ZJU_Unigene2901	gi|242014204|ref|XP_002427781.1|	6e-20	protein phosphatase 2A, 59 kDa regulatory subunit B, putative [Pediculus humanus corporis] >gi|212512250|gb|EEB15043.1| protein phosphatase 2A, 59 kDa regulatory subunit B, putative [Pediculus humanus corporis]
BT_Q_G_ZJU_Unigene2903	gi|383849519|ref|XP_003700392.1|	1e-19	PREDICTED: uncharacterized protein LOC100881888 [Megachile rotundata]
BT_Q_G_ZJU_Unigene2904	gi|193610443|ref|XP_001952640.1|	7e-07	PREDICTED: facilitated trehalose transporter Tret1-like [Acyrthosiphon pisum]
BT_Q_G_ZJU_Unigene2908	gi|270013534|gb|EFA09982.1|	6e-17	hypothetical protein TcasGA2_TC012147 [Tribolium castaneum]
BT_Q_G_ZJU_Unigene2912	gi|189233648|ref|XP_972556.2|	1e-29	PREDICTED: similar to beta-arrestin 1 [Tribolium castaneum]
BT_Q_G_ZJU_Unigene2915	gi|307194624|gb|EFN76913.1|	4e-26	Angiogenic factor with G patch and FHA domains 1 [Harpegnathos saltator]
BT_Q_G_ZJU_Unigene2916	gi|270015272|gb|EFA11720.1|	3e-20	hypothetical protein TcasGA2_TC001807 [Tribolium castaneum]
BT_Q_G_ZJU_Unigene2918	gi|328723051|ref|XP_001945943.2|	1e-09	PREDICTED: hypothetical protein LOC100164834 [Acyrthosiphon pisum]
BT_Q_G_ZJU_Unigene2922	gi|270004384|gb|EFA00832.1|	9e-19	hypothetical protein TcasGA2_TC003720 [Tribolium castaneum]
BT_Q_G_ZJU_Unigene2931	gi|260792860|ref|XP_002591432.1|	7e-37	hypothetical protein BRAFLDRAFT_205214 [Branchiostoma floridae] >gi|229276637|gb|EEN47443.1| hypothetical protein BRAFLDRAFT_205214 [Branchiostoma floridae]
BT_Q_G_ZJU_Unigene2933	gi|270014704|gb|EFA11152.1|	1e-22	hypothetical protein TcasGA2_TC004756 [Tribolium castaneum]
BT_Q_G_ZJU_Unigene2936	gi|158287238|ref|XP_564160.3|	2e-15	AGAP011328-PA [Anopheles gambiae str. PEST] >gi|157019555|gb|EAL41531.3| AGAP011328-PA [Anopheles gambiae str. PEST]
BT_Q_G_ZJU_Unigene2940	gi|332018132|gb|EGI58741.1|	2e-42	Lethal(2)neighbour of tid protein [Acromyrmex echinatior]
BT_Q_G_ZJU_Unigene2941	gi|328724654|ref|XP_003248213.1|	7e-45	PREDICTED: ubiquitin carboxyl-terminal hydrolase 32-like isoform 2 [Acyrthosiphon pisum]
BT_Q_G_ZJU_Unigene2950	gi|91087827|ref|XP_967270.1|	3e-27	PREDICTED: similar to AGAP007617-PA [Tribolium castaneum] >gi|270011999|gb|EFA08447.1| hypothetical protein TcasGA2_TC006094 [Tribolium castaneum]
BT_Q_G_ZJU_Unigene2951	gi|290981084|ref|XP_002673261.1|	1e-06	hypothetical protein NAEGRDRAFT_81004 [Naegleria gruberi] >gi|284086843|gb|EFC40517.1| hypothetical protein NAEGRDRAFT_81004 [Naegleria gruberi]
BT_Q_G_ZJU_Unigene2953	gi|242022015|ref|XP_002431437.1|	4e-17	Bromodomain and PHD finger-containing protein, putative [Pediculus humanus corporis] >gi|212516725|gb|EEB18699.1| Bromodomain and PHD finger-containing protein, putative [Pediculus humanus corporis]
BT_Q_G_ZJU_Unigene2957	gi|321468146|gb|EFX79132.1|	3e-20	hypothetical protein DAPPUDRAFT_225197 [Daphnia pulex]
BT_Q_G_ZJU_Unigene2962	gi|383856433|ref|XP_003703713.1|	1e-30	PREDICTED: protein unc-13 homolog D-like [Megachile rotundata]
BT_Q_G_ZJU_Unigene2963	gi|357608693|gb|EHJ66096.1|	6e-09	hypothetical protein KGM_13753 [Danaus plexippus]
BT_Q_G_ZJU_Unigene2971	gi|350414380|ref|XP_003490299.1|	9e-53	PREDICTED: cyclin-dependent kinase 7-like [Bombus impatiens]
BT_Q_G_ZJU_Unigene2976	gi|328723835|ref|XP_001950130.2|	1e-09	PREDICTED: nuclear pore complex protein Nup155-like, partial [Acyrthosiphon pisum]
BT_Q_G_ZJU_Unigene2977	gi|307208741|gb|EFN86018.1|	1e-16	WD repeat-containing protein 32-like protein [Harpegnathos saltator]
BT_Q_G_ZJU_Unigene2981	gi|383858766|ref|XP_003704870.1|	4e-07	PREDICTED: uncharacterized protein LOC100882592 [Megachile rotundata]
BT_Q_G_ZJU_Unigene2982	gi|242006183|ref|XP_002423933.1|	5e-10	HpaII tiny fragments locus 9c protein, putative [Pediculus humanus corporis] >gi|212507203|gb|EEB11195.1| HpaII tiny fragments locus 9c protein, putative [Pediculus humanus corporis]
BT_Q_G_ZJU_Unigene2987	gi|195474422|ref|XP_002089490.1|	4e-13	GE23838 [Drosophila yakuba] >gi|263406021|sp|B4P1R6.1|ASNA_DROYA RecName: Full=ATPase ASNA1 homolog; AltName: Full=Arsenical pump-driving ATPase homolog; AltName: Full=Arsenite-stimulated ATPase >gi|194175591|gb|EDW89202.1| GE23838 [Drosophila yakuba]
BT_Q_G_ZJU_Unigene2989	gi|345482974|ref|XP_001603493.2|	1e-80	PREDICTED: rho-associated protein kinase 2-like isoform 1 [Nasonia vitripennis]
BT_Q_G_ZJU_Unigene2990	gi|242004676|ref|XP_002423205.1|	5e-29	Rho/RAC guanine nucleotide exchange factor, putative [Pediculus humanus corporis] >gi|212506176|gb|EEB10467.1| Rho/RAC guanine nucleotide exchange factor, putative [Pediculus humanus corporis]
BT_Q_G_ZJU_Unigene2994	gi|321471103|gb|EFX82076.1|	9e-24	hypothetical protein DAPPUDRAFT_302589 [Daphnia pulex]
BT_Q_G_ZJU_Unigene2997	gi|242015748|ref|XP_002428509.1|	6e-55	gpi-anchor transamidase, putative [Pediculus humanus corporis] >gi|212513143|gb|EEB15771.1| gpi-anchor transamidase, putative [Pediculus humanus corporis]
BT_Q_G_ZJU_Unigene2998	gi|380030646|ref|XP_003698954.1|	7e-27	PREDICTED: uncharacterized protein KIAA1370 homolog [Apis florea]
BT_Q_G_ZJU_Unigene3001	gi|340384903|ref|XP_003390950.1|	6e-15	PREDICTED: hypothetical protein LOC100634292 [Amphimedon queenslandica]
BT_Q_G_ZJU_Unigene3004	gi|291461587|dbj|BAI83428.1|	4e-19	sugar transporter 14 [Nilaparvata lugens]
BT_Q_G_ZJU_Unigene3005	gi|225348765|gb|ACN87361.1|	2e-07	cross-beta structure silk protein 1 [Mallada signata]
BT_Q_G_ZJU_Unigene3015	gi|194744769|ref|XP_001954865.1|	1e-06	GF16529 [Drosophila ananassae] >gi|190627902|gb|EDV43426.1| GF16529 [Drosophila ananassae]
BT_Q_G_ZJU_Unigene3019	gi|158292195|ref|XP_313754.3|	5e-14	AGAP004459-PA [Anopheles gambiae str. PEST] >gi|347971948|ref|XP_003436824.1| AGAP004459-PB [Anopheles gambiae str. PEST] >gi|157017320|gb|EAA44592.3| AGAP004459-PA [Anopheles gambiae str. PEST] >gi|333469102|gb|EGK97182.1| AGAP004459-PB [Anopheles gambiae str. PEST]
BT_Q_G_ZJU_Unigene3036	gi|170038336|ref|XP_001847007.1|	5e-24	conserved hypothetical protein [Culex quinquefasciatus] >gi|167881917|gb|EDS45300.1| conserved hypothetical protein [Culex quinquefasciatus]
BT_Q_G_ZJU_Unigene3047	gi|195487365|ref|XP_002087030.1|	1e-12	GE14975 [Drosophila yakuba] >gi|194186991|gb|EDX00575.1| GE14975 [Drosophila yakuba]
BT_Q_G_ZJU_Unigene3048	gi|156405631|ref|XP_001640835.1|	3e-22	predicted protein [Nematostella vectensis] >gi|156227971|gb|EDO48772.1| predicted protein [Nematostella vectensis]
BT_Q_G_ZJU_Unigene3061	gi|307167913|gb|EFN61290.1|	6e-25	Probable ATP-dependent RNA helicase DDX49 [Camponotus floridanus]
BT_Q_G_ZJU_Unigene3067	gi|383862301|ref|XP_003706622.1|	9e-16	PREDICTED: transcriptional repressor p66-beta-like [Megachile rotundata]
BT_Q_G_ZJU_Unigene3068	gi|380024834|ref|XP_003696195.1|	3e-11	PREDICTED: nuclear pore complex protein Nup88-like [Apis florea]
BT_Q_G_ZJU_Unigene3072	gi|357604799|gb|EHJ64327.1|	3e-28	putative diacylglycerol o-acyltransferase [Danaus plexippus]
BT_Q_G_ZJU_Unigene3076	gi|350398680|ref|XP_003485272.1|	5e-16	PREDICTED: sphingosine kinase 2-like isoform 2 [Bombus impatiens]
BT_Q_G_ZJU_Unigene3078	gi|328725975|ref|XP_003248692.1|	4e-11	PREDICTED: probable cytochrome P450 6a14-like, partial [Acyrthosiphon pisum]
BT_Q_G_ZJU_Unigene3079	gi|357613986|gb|EHJ68833.1|	5e-29	putative structural maintenance of chromosome [Danaus plexippus]
BT_Q_G_ZJU_Unigene3080	gi|307213698|gb|EFN89047.1|	2e-09	Transportin-3 [Harpegnathos saltator]
BT_Q_G_ZJU_Unigene3084	gi|340728386|ref|XP_003402506.1|	2e-58	PREDICTED: transportin-3-like [Bombus terrestris]
BT_Q_G_ZJU_Unigene3088	gi|357622416|gb|EHJ73904.1|	1e-20	hypothetical protein KGM_11165 [Danaus plexippus]
BT_Q_G_ZJU_Unigene3090	gi|339896267|gb|AEK21819.1|	1e-26	cytochrome P450 [Bemisia tabaci]
BT_Q_G_ZJU_Unigene3094	gi|194859640|ref|XP_001969420.1|	2e-07	GG23966 [Drosophila erecta] >gi|190661287|gb|EDV58479.1| GG23966 [Drosophila erecta]
BT_Q_G_ZJU_Unigene3096	gi|345497763|ref|XP_001599271.2|	3e-43	PREDICTED: LON peptidase N-terminal domain and RING finger protein 3-like, partial [Nasonia vitripennis]
BT_Q_G_ZJU_Unigene3098	gi|242014262|ref|XP_002427810.1|	2e-18	Nesprin-1, putative [Pediculus humanus corporis] >gi|212512279|gb|EEB15072.1| Nesprin-1, putative [Pediculus humanus corporis]
BT_Q_G_ZJU_Unigene3099	gi|194889008|ref|XP_001977006.1|	1e-25	GG18782 [Drosophila erecta] >gi|190648655|gb|EDV45933.1| GG18782 [Drosophila erecta]
BT_Q_G_ZJU_Unigene3103	gi|195328611|ref|XP_002031008.1|	9e-08	GM24265 [Drosophila sechellia] >gi|290463302|sp|B4HLH4.1|SPNE_DROSE RecName: Full=Probable ATP-dependent RNA helicase spindle-E; AltName: Full=Homeless >gi|194119951|gb|EDW41994.1| GM24265 [Drosophila sechellia]
BT_Q_G_ZJU_Unigene3108	gi|156537994|ref|XP_001608195.1|	1e-23	PREDICTED: exocyst complex component 4-like [Nasonia vitripennis]
BT_Q_G_ZJU_Unigene3112	gi|229577311|ref|NP_001153349.1|	7e-24	uncharacterized protein LOC100117022 [Nasonia vitripennis]
BT_Q_G_ZJU_Unigene3113	gi|328706522|ref|XP_003243119.1|	1e-25	PREDICTED: putative inorganic phosphate cotransporter-like isoform 2 [Acyrthosiphon pisum]
BT_Q_G_ZJU_Unigene3114	gi|241571724|ref|XP_002402841.1|	3e-06	EGF-like domain-containing protein, putative [Ixodes scapularis] >gi|215502090|gb|EEC11584.1| EGF-like domain-containing protein, putative [Ixodes scapularis]
BT_Q_G_ZJU_Unigene3115	gi|242025112|ref|XP_002432970.1|	9e-26	conserved hypothetical protein [Pediculus humanus corporis] >gi|212518479|gb|EEB20232.1| conserved hypothetical protein [Pediculus humanus corporis]
BT_Q_G_ZJU_Unigene3117	gi|307201324|gb|EFN81171.1|	8e-30	Palmitoyltransferase ZDHHC17 [Harpegnathos saltator]
BT_Q_G_ZJU_Unigene3122	gi|321474437|gb|EFX85402.1|	4e-21	hypothetical protein DAPPUDRAFT_300324 [Daphnia pulex]
BT_Q_G_ZJU_Unigene3123	gi|383857148|ref|XP_003704067.1|	9e-35	PREDICTED: protein KIAA0664 homolog [Megachile rotundata]
BT_Q_G_ZJU_Unigene3127	gi|328726458|ref|XP_001949756.2|	1e-10	PREDICTED: arylsulfatase B-like [Acyrthosiphon pisum]
BT_Q_G_ZJU_Unigene3129	gi|357615795|gb|EHJ69835.1|	8e-17	putative mitochondrial elongation factor G2 [Danaus plexippus]
BT_Q_G_ZJU_Unigene3135	gi|375161470|gb|AFA41503.1|	1e-16	stau [Laodelphax striatellus]
BT_Q_G_ZJU_Unigene3141	gi|350535885|ref|NP_001233027.1|	7e-16	uncharacterized protein LOC100165764 [Acyrthosiphon pisum] >gi|239790773|dbj|BAH71924.1| ACYPI006691 [Acyrthosiphon pisum]
BT_Q_G_ZJU_Unigene3143	gi|328725620|ref|XP_001943345.2|	5e-19	PREDICTED: tuftelin-interacting protein 11-like [Acyrthosiphon pisum]
BT_Q_G_ZJU_Unigene3147	gi|156355302|ref|XP_001623609.1|	8e-09	predicted protein [Nematostella vectensis] >gi|156210326|gb|EDO31509.1| predicted protein [Nematostella vectensis]
BT_Q_G_ZJU_Unigene3149	gi|326911590|ref|XP_003202141.1|	3e-19	PREDICTED: KRR1 small subunit processome component homolog [Meleagris gallopavo]
BT_Q_G_ZJU_Unigene3155	gi|193678965|ref|XP_001950183.1|	5e-10	PREDICTED: zinc finger protein 658-like [Acyrthosiphon pisum]
BT_Q_G_ZJU_Unigene3158	gi|380011945|ref|XP_003690052.1|	9e-10	PREDICTED: signal-induced proliferation-associated 1-like protein 1-like [Apis florea]
BT_Q_G_ZJU_Unigene3160	gi|156545118|ref|XP_001602070.1|	1e-36	PREDICTED: probable ATP-dependent RNA helicase DDX23-like [Nasonia vitripennis]
BT_Q_G_ZJU_Unigene3167	gi|328713406|ref|XP_001945772.2|	1e-20	PREDICTED: ankyrin repeat and FYVE domain-containing protein 1-like [Acyrthosiphon pisum]
BT_Q_G_ZJU_Unigene3177	gi|350397416|ref|XP_003484873.1|	1e-13	PREDICTED: gonadal protein gdl-like isoform 1 [Bombus impatiens] >gi|350397418|ref|XP_003484874.1| PREDICTED: gonadal protein gdl-like isoform 2 [Bombus impatiens]
BT_Q_G_ZJU_Unigene3185	gi|380018782|ref|XP_003693301.1|	1e-38	PREDICTED: LOW QUALITY PROTEIN: E3 ubiquitin-protein ligase MIB2-like [Apis florea]
BT_Q_G_ZJU_Unigene3188	gi|307213781|gb|EFN89117.1|	4e-11	Muscle M-line assembly protein unc-89 [Harpegnathos saltator]
BT_Q_G_ZJU_Unigene3194	gi|157127460|ref|XP_001654991.1|	3e-19	zinc finger protein, putative [Aedes aegypti] >gi|108882426|gb|EAT46651.1| zinc finger protein, putative [Aedes aegypti]
BT_Q_G_ZJU_Unigene3195	gi|270015858|gb|EFA12306.1|	4e-10	hypothetical protein TcasGA2_TC016101 [Tribolium castaneum]
BT_Q_G_ZJU_Unigene3199	gi|345496652|ref|XP_001601011.2|	2e-18	PREDICTED: UPF0160 protein MYG1, mitochondrial-like [Nasonia vitripennis]
BT_Q_G_ZJU_Unigene3202	gi|328715727|ref|XP_003245706.1|	1e-14	PREDICTED: hypothetical protein LOC100158733 isoform 2 [Acyrthosiphon pisum]
BT_Q_G_ZJU_Unigene3206	gi|194745790|ref|XP_001955370.1|	4e-25	GF16271 [Drosophila ananassae] >gi|190628407|gb|EDV43931.1| GF16271 [Drosophila ananassae]
BT_Q_G_ZJU_Unigene3208	gi|242021401|ref|XP_002431133.1|	4e-07	conserved hypothetical protein [Pediculus humanus corporis] >gi|212516382|gb|EEB18395.1| conserved hypothetical protein [Pediculus humanus corporis]
BT_Q_G_ZJU_Unigene3212	gi|242008337|ref|XP_002424963.1|	1e-08	conserved hypothetical protein [Pediculus humanus corporis] >gi|212508577|gb|EEB12225.1| conserved hypothetical protein [Pediculus humanus corporis]
BT_Q_G_ZJU_Unigene3217	gi|328697641|ref|XP_003240396.1|	1e-15	PREDICTED: squamous cell carcinoma antigen recognized by T-cells 3-like isoform 2 [Acyrthosiphon pisum]
BT_Q_G_ZJU_Unigene3218	gi|380020775|ref|XP_003694254.1|	4e-07	PREDICTED: uncharacterized protein LOC100863652 [Apis florea]
BT_Q_G_ZJU_Unigene3220	gi|345479954|ref|XP_001604458.2|	2e-14	PREDICTED: probable ubiquitin carboxyl-terminal hydrolase FAF-X-like isoform 1 [Nasonia vitripennis]
BT_Q_G_ZJU_Unigene3222	gi|242019474|ref|XP_002430186.1|	4e-15	conserved hypothetical protein [Pediculus humanus corporis] >gi|212515277|gb|EEB17448.1| conserved hypothetical protein [Pediculus humanus corporis]
BT_Q_G_ZJU_Unigene3225	gi|91081353|ref|XP_971021.1|	1e-28	PREDICTED: similar to AGAP004464-PA [Tribolium castaneum] >gi|270005192|gb|EFA01640.1| hypothetical protein TcasGA2_TC007210 [Tribolium castaneum]
BT_Q_G_ZJU_Unigene3228	gi|328713987|ref|XP_003245230.1|	1e-18	PREDICTED: acyl-CoA synthetase family member 3, mitochondrial-like isoform 2 [Acyrthosiphon pisum]
BT_Q_G_ZJU_Unigene3233	gi|26329955|dbj|BAC28716.1|	2e-27	unnamed protein product [Mus musculus]
BT_Q_G_ZJU_Unigene3234	gi|308446210|ref|XP_003087122.1|	7e-55	hypothetical protein CRE_06282 [Caenorhabditis remanei] >gi|308261317|gb|EFP05270.1| hypothetical protein CRE_06282 [Caenorhabditis remanei]
BT_Q_G_ZJU_Unigene3241	gi|114050971|ref|NP_001040148.1|	3e-28	replication factor C (activator 1) 5 [Bombyx mori] >gi|87248211|gb|ABD36158.1| replication factor C (activator 1) 5 [Bombyx mori]
BT_Q_G_ZJU_Unigene3244	gi|383850335|ref|XP_003700751.1|	2e-07	PREDICTED: disks large homolog 5-like [Megachile rotundata]
BT_Q_G_ZJU_Unigene3246	gi|270014779|gb|EFA11227.1|	1e-52	hypothetical protein TcasGA2_TC010759 [Tribolium castaneum]
BT_Q_G_ZJU_Unigene3248	gi|345494874|ref|XP_001603905.2|	4e-13	PREDICTED: ATPase family AAA domain-containing protein 2B-like [Nasonia vitripennis]
BT_Q_G_ZJU_Unigene3249	gi|345486275|ref|XP_001599274.2|	9e-10	PREDICTED: kelch-like protein 18-like [Nasonia vitripennis]
BT_Q_G_ZJU_Unigene3250	gi|305689985|gb|ADM64419.1|	6e-22	VASA protein [Eriocheir sinensis]
BT_Q_G_ZJU_Unigene3252	gi|193690733|ref|XP_001949204.1|	2e-43	PREDICTED: putative sodium-dependent multivitamin transporter-like isoform 1 [Acyrthosiphon pisum] >gi|328711137|ref|XP_003244455.1| PREDICTED: putative sodium-dependent multivitamin transporter-like isoform 2 [Acyrthosiphon pisum]
BT_Q_G_ZJU_Unigene3254	gi|328711900|ref|XP_001952378.2|	9e-29	PREDICTED: structural maintenance of chromosomes protein 3-like [Acyrthosiphon pisum]
BT_Q_G_ZJU_Unigene3255	gi|332031169|gb|EGI70746.1|	1e-06	Chondroitin sulfate proteoglycan 4 [Acromyrmex echinatior]
BT_Q_G_ZJU_Unigene3259	gi|328705719|ref|XP_001952691.2|	1e-41	PREDICTED: uncharacterized family 31 glucosidase KIAA1161-like [Acyrthosiphon pisum]
BT_Q_G_ZJU_Unigene3260	gi|357626518|gb|EHJ76580.1|	2e-14	hypothetical protein KGM_20909 [Danaus plexippus]
BT_Q_G_ZJU_Unigene3261	gi|389610165|dbj|BAM18694.1|	2e-16	tetraspanin 97E [Papilio xuthus]
BT_Q_G_ZJU_Unigene3263	gi|383847835|ref|XP_003699558.1|	6e-20	PREDICTED: threonine aspartase 1-like [Megachile rotundata]
BT_Q_G_ZJU_Unigene3272	gi|239792086|dbj|BAH72424.1|	2e-06	ACYPI004865 [Acyrthosiphon pisum]
BT_Q_G_ZJU_Unigene3274	gi|242002946|ref|XP_002422552.1|	2e-28	conserved hypothetical protein [Pediculus humanus corporis] >gi|212505342|gb|EEB09814.1| conserved hypothetical protein [Pediculus humanus corporis]
BT_Q_G_ZJU_Unigene3283	gi|307640357|gb|ADN80995.1|	1e-20	CAD [Eriocrania semipurpurella]
BT_Q_G_ZJU_Unigene3287	gi|345495350|ref|XP_001607262.2|	3e-16	PREDICTED: LOW QUALITY PROTEIN: lamin-B receptor-like [Nasonia vitripennis]
BT_Q_G_ZJU_Unigene3298	gi|307202199|gb|EFN81686.1|	2e-18	Protein SPT2-like protein [Harpegnathos saltator]
BT_Q_G_ZJU_Unigene3305	gi|194758082|ref|XP_001961291.1|	6e-39	GF11069 [Drosophila ananassae] >gi|190622589|gb|EDV38113.1| GF11069 [Drosophila ananassae]
BT_Q_G_ZJU_Unigene3312	gi|281344300|gb|EFB19884.1|	4e-11	hypothetical protein PANDA_019411 [Ailuropoda melanoleuca]
BT_Q_G_ZJU_Unigene3315	gi|260834685|ref|XP_002612340.1|	1e-13	hypothetical protein BRAFLDRAFT_280858 [Branchiostoma floridae] >gi|229297717|gb|EEN68349.1| hypothetical protein BRAFLDRAFT_280858 [Branchiostoma floridae]
BT_Q_G_ZJU_Unigene3320	gi|256708537|gb|ACV20871.1|	5e-24	trehalose 6-phosphate synthase [Nilaparvata lugens]
BT_Q_G_ZJU_Unigene3321	gi|383858658|ref|XP_003704816.1|	5e-34	PREDICTED: S phase cyclin A-associated protein in the endoplasmic reticulum-like [Megachile rotundata]
BT_Q_G_ZJU_Unigene3323	gi|260809401|ref|XP_002599494.1|	1e-13	hypothetical protein BRAFLDRAFT_223894 [Branchiostoma floridae] >gi|229284773|gb|EEN55506.1| hypothetical protein BRAFLDRAFT_223894 [Branchiostoma floridae]
BT_Q_G_ZJU_Unigene3324	gi|4377464|emb|CAA26447.1|	3e-18	unnamed protein product [Drosophila melanogaster]
BT_Q_G_ZJU_Unigene3331	gi|156545156|ref|XP_001602949.1|	2e-13	PREDICTED: hypothetical protein LOC100119111 [Nasonia vitripennis]
BT_Q_G_ZJU_Unigene3332	gi|345480127|ref|XP_001606983.2|	2e-17	PREDICTED: nuclear pore complex protein Nup88-like [Nasonia vitripennis]
BT_Q_G_ZJU_Unigene3334	gi|340396198|gb|AEK32389.1|	8e-20	sensory neuron membrane protein 2 [Culex quinquefasciatus]
BT_Q_G_ZJU_Unigene3335	gi|357618325|gb|EHJ71353.1|	2e-12	acidic nucleoplasmic DNA-binding protein 1 [Danaus plexippus]
BT_Q_G_ZJU_Unigene3337	gi|350402222|ref|XP_003486410.1|	2e-22	PREDICTED: ATP-dependent RNA helicase DHX8-like [Bombus impatiens]
BT_Q_G_ZJU_Unigene3340	gi|321460070|gb|EFX71116.1|	6e-22	hypothetical protein DAPPUDRAFT_309224 [Daphnia pulex]
BT_Q_G_ZJU_Unigene3345	gi|270014225|gb|EFA10673.1|	4e-08	muscle-specific protein 300 [Tribolium castaneum]
BT_Q_G_ZJU_Unigene3353	gi|195389246|ref|XP_002053288.1|	2e-06	GJ23422 [Drosophila virilis] >gi|194151374|gb|EDW66808.1| GJ23422 [Drosophila virilis]
BT_Q_G_ZJU_Unigene3356	gi|332029582|gb|EGI69471.1|	2e-08	Protein AF-10 [Acromyrmex echinatior]
BT_Q_G_ZJU_Unigene3358	gi|328701458|ref|XP_003241607.1|	1e-18	PREDICTED: mitotic spindle assembly checkpoint protein MAD2B-like isoform 2 [Acyrthosiphon pisum]
BT_Q_G_ZJU_Unigene3362	gi|350422980|ref|XP_003493348.1|	0	PREDICTED: mediator of RNA polymerase II transcription subunit 14-like [Bombus impatiens]
BT_Q_G_ZJU_Unigene3365	gi|193610829|ref|XP_001949945.1|	1e-33	PREDICTED: cytosolic endo-beta-N-acetylglucosaminidase-like isoform 1 [Acyrthosiphon pisum] >gi|328705875|ref|XP_003242930.1| PREDICTED: cytosolic endo-beta-N-acetylglucosaminidase-like isoform 2 [Acyrthosiphon pisum]
BT_Q_G_ZJU_Unigene3366	gi|328709459|ref|XP_001947095.2|	4e-08	PREDICTED: alpha-(1,6)-fucosyltransferase-like [Acyrthosiphon pisum] >gi|328709468|ref|XP_001951687.2| PREDICTED: alpha-(1,6)-fucosyltransferase-like isoform 1 [Acyrthosiphon pisum] >gi|328709470|ref|XP_003243969.1| PREDICTED: alpha-(1,6)-fucosyltransferase-like isoform 2 [Acyrthosiphon pisum]
BT_Q_G_ZJU_Unigene3367	gi|383861906|ref|XP_003706425.1|	1e-26	PREDICTED: BTB/POZ domain-containing protein 2-like [Megachile rotundata]
BT_Q_G_ZJU_Unigene3368	gi|383847362|ref|XP_003699323.1|	2e-36	PREDICTED: probable RNA-binding protein 19-like [Megachile rotundata]
BT_Q_G_ZJU_Unigene3369	gi|345488292|ref|XP_003425875.1|	9e-44	PREDICTED: methionyl-tRNA synthetase, cytoplasmic-like isoform 2 [Nasonia vitripennis]
BT_Q_G_ZJU_Unigene3372	gi|326917060|ref|XP_003204822.1|	2e-09	PREDICTED: serine/threonine-protein kinase PRP4 homolog [Meleagris gallopavo]
BT_Q_G_ZJU_Unigene3374	gi|114053053|ref|NP_001040502.1|	8e-41	phosphatidylinositol glycan precursor [Bombyx mori] >gi|95103156|gb|ABF51519.1| phosphatidylinositol glycan [Bombyx mori]
BT_Q_G_ZJU_Unigene3377	gi|340709692|ref|XP_003393436.1|	7e-47	PREDICTED: hypothetical protein LOC100644874 [Bombus terrestris]
BT_Q_G_ZJU_Unigene3378	gi|193652460|ref|XP_001949757.1|	1e-116	PREDICTED: n-acetyltransferase 10-like [Acyrthosiphon pisum]
BT_Q_G_ZJU_Unigene3379	gi|242007062|ref|XP_002424361.1|	0	NADH kinase, putative [Pediculus humanus corporis] >gi|212507761|gb|EEB11623.1| NADH kinase, putative [Pediculus humanus corporis]
BT_Q_G_ZJU_Unigene3382	gi|91092950|ref|XP_972452.1|	2e-25	PREDICTED: similar to glutaminyl-trna synthetase [Tribolium castaneum] >gi|270003024|gb|EEZ99471.1| hypothetical protein TcasGA2_TC000042 [Tribolium castaneum]
BT_Q_G_ZJU_Unigene3384	gi|332031507|gb|EGI70979.1|	3e-47	Ras-related GTP-binding protein D [Acromyrmex echinatior]
BT_Q_G_ZJU_Unigene3386	gi|350415548|ref|XP_003490677.1|	4e-31	PREDICTED: putative oxidoreductase GLYR1 homolog [Bombus impatiens]
BT_Q_G_ZJU_Unigene3388	gi|332030062|gb|EGI69887.1|	1e-91	Protein pellino [Acromyrmex echinatior]
BT_Q_G_ZJU_Unigene3393	gi|328724512|ref|XP_001948282.2|	2e-103	PREDICTED: hypothetical protein LOC100164870 [Acyrthosiphon pisum]
BT_Q_G_ZJU_Unigene3394	gi|91092070|ref|XP_970936.1|	4e-64	PREDICTED: similar to AGAP005113-PA [Tribolium castaneum] >gi|270004683|gb|EFA01131.1| hypothetical protein TcasGA2_TC010344 [Tribolium castaneum]
BT_Q_G_ZJU_Unigene3396	gi|328710648|ref|XP_001949414.2|	1e-12	PREDICTED: myosin heavy chain, non-muscle isoform 1 [Acyrthosiphon pisum]
BT_Q_G_ZJU_Unigene3398	gi|345488714|ref|XP_003425968.1|	0	PREDICTED: dosage compensation regulator-like isoform 2 [Nasonia vitripennis]
BT_Q_G_ZJU_Unigene3400	gi|348561912|ref|XP_003466755.1|	1e-15	PREDICTED: protein FAM105B-like [Cavia porcellus]
BT_Q_G_ZJU_Unigene3406	gi|350399693|ref|XP_003485611.1|	2e-69	PREDICTED: zinc finger BED domain-containing protein 1-like [Bombus impatiens]
BT_Q_G_ZJU_Unigene3414	gi|91092242|ref|XP_971366.1|	1e-53	PREDICTED: similar to zinc finger protein [Tribolium castaneum] >gi|270014427|gb|EFA10875.1| hypothetical protein TcasGA2_TC001697 [Tribolium castaneum]
BT_Q_G_ZJU_Unigene3420	gi|328716042|ref|XP_003245819.1|	1e-76	PREDICTED: chromodomain-helicase-DNA-binding protein Mi-2 homolog [Acyrthosiphon pisum]
BT_Q_G_ZJU_Unigene3424	gi|328716789|ref|XP_001946016.2|	3e-111	PREDICTED: TBC1 domain family member CG11727-like [Acyrthosiphon pisum]
BT_Q_G_ZJU_Unigene3425	gi|156550362|ref|XP_001607497.1|	3e-71	PREDICTED: transmembrane protein 147-like [Nasonia vitripennis]
BT_Q_G_ZJU_Unigene3426	gi|190702506|gb|ACE75391.1|	8e-17	cation-transporting ATPase [Glyptapanteles indiensis]
BT_Q_G_ZJU_Unigene3431	gi|242008779|ref|XP_002425177.1|	1e-116	conserved hypothetical protein [Pediculus humanus corporis] >gi|212508879|gb|EEB12439.1| conserved hypothetical protein [Pediculus humanus corporis]
BT_Q_G_ZJU_Unigene3433	gi|307180080|gb|EFN68148.1|	1e-24	Nuclear nucleic acid-binding protein C1D [Camponotus floridanus]
BT_Q_G_ZJU_Unigene3439	gi|390179323|ref|XP_003736865.1|	1e-14	GA15384, isoform E [Drosophila pseudoobscura pseudoobscura] >gi|388859803|gb|EIM52938.1| GA15384, isoform E [Drosophila pseudoobscura pseudoobscura]
BT_Q_G_ZJU_Unigene3442	gi|242021714|ref|XP_002431288.1|	1e-25	Augmenter of liver regeneration, putative [Pediculus humanus corporis] >gi|212516556|gb|EEB18550.1| Augmenter of liver regeneration, putative [Pediculus humanus corporis]
BT_Q_G_ZJU_Unigene3443	gi|340368427|ref|XP_003382753.1|	3e-23	PREDICTED: uncharacterized protein MJ0240-like [Amphimedon queenslandica]
BT_Q_G_ZJU_Unigene3444	gi|225710386|gb|ACO11039.1|	1e-70	S-phase kinase-associated protein 1 [Caligus rogercresseyi] >gi|225710690|gb|ACO11191.1| S-phase kinase-associated protein 1 [Caligus rogercresseyi] >gi|225714348|gb|ACO13020.1| S-phase kinase-associated protein 1 [Lepeophtheirus salmonis] >gi|225719430|gb|ACO15561.1| S-phase kinase-associated protein 1 [Caligus clemensi] >gi|290561056|gb|ADD37930.1| S-phase kinase-associated protein 1 [Lepeophth…
BT_Q_G_ZJU_Unigene3448	gi|118783335|ref|XP_312921.3|	1e-45	AGAP003212-PA [Anopheles gambiae str. PEST] >gi|116129164|gb|EAA08310.3| AGAP003212-PA [Anopheles gambiae str. PEST]
BT_Q_G_ZJU_Unigene3451	gi|242009763|ref|XP_002425652.1|	1e-46	hypothetical protein Phum_PHUM213210 [Pediculus humanus corporis] >gi|212509545|gb|EEB12914.1| hypothetical protein Phum_PHUM213210 [Pediculus humanus corporis]
BT_Q_G_ZJU_Unigene3455	gi|91078490|ref|XP_968588.1|	9e-162	PREDICTED: similar to G protein pathway suppressor 1 [Tribolium castaneum] >gi|270004016|gb|EFA00464.1| hypothetical protein TcasGA2_TC003322 [Tribolium castaneum]
BT_Q_G_ZJU_Unigene3457	gi|328716616|ref|XP_001944951.2|	2e-12	PREDICTED: hypothetical protein LOC100165562 [Acyrthosiphon pisum]
BT_Q_G_ZJU_Unigene3458	gi|328716616|ref|XP_001944951.2|	1e-22	PREDICTED: hypothetical protein LOC100165562 [Acyrthosiphon pisum]
BT_Q_G_ZJU_Unigene3459	gi|383847587|ref|XP_003699434.1|	1e-94	PREDICTED: uncharacterized protein LOC100875886 [Megachile rotundata]
BT_Q_G_ZJU_Unigene3460	gi|307186069|gb|EFN71801.1|	8e-42	Probable phospholipid-transporting ATPase IA [Camponotus floridanus]
BT_Q_G_ZJU_Unigene3463	gi|66521366|ref|XP_624552.1|	2e-24	PREDICTED: ubiquitin-like protein 7-like [Apis mellifera] >gi|380029171|ref|XP_003698255.1| PREDICTED: ubiquitin-like protein 7-like [Apis florea]
BT_Q_G_ZJU_Unigene3465	gi|307184082|gb|EFN70617.1|	1e-120	Putative glycerol kinase 3 [Camponotus floridanus]
BT_Q_G_ZJU_Unigene3468	gi|373940167|gb|AEY80036.1|	7e-32	glutathione S-transferase o1 [Laodelphax striatellus]
BT_Q_G_ZJU_Unigene3469	gi|270010845|gb|EFA07293.1|	2e-108	hypothetical protein TcasGA2_TC014528 [Tribolium castaneum]
BT_Q_G_ZJU_Unigene3471	gi|350402953|ref|XP_003486655.1|	1e-65	PREDICTED: hypothetical protein LOC100741094, partial [Bombus impatiens]
BT_Q_G_ZJU_Unigene3482	gi|270002395|gb|EEZ98842.1|	1e-74	hypothetical protein TcasGA2_TC004451 [Tribolium castaneum]
BT_Q_G_ZJU_Unigene3484	gi|307194982|gb|EFN77072.1|	5e-13	THO complex subunit 7-like protein [Harpegnathos saltator]
BT_Q_G_ZJU_Unigene3485	gi|328720107|ref|XP_001947003.2|	1e-79	PREDICTED: differentially expressed in FDCP 6 homolog [Acyrthosiphon pisum]
BT_Q_G_ZJU_Unigene3487	gi|170028719|ref|XP_001842242.1|	1e-25	cytoplasmic dynein intermediate chain_ [Culex quinquefasciatus] >gi|167877927|gb|EDS41310.1| cytoplasmic dynein intermediate chain [Culex quinquefasciatus]
BT_Q_G_ZJU_Unigene3492	gi|383852918|ref|XP_003701972.1|	3e-67	PREDICTED: methyltransferase-like protein 13-like [Megachile rotundata]
BT_Q_G_ZJU_Unigene3493	gi|307189242|gb|EFN73690.1|	5e-42	Arfaptin-2 [Camponotus floridanus]
BT_Q_G_ZJU_Unigene3497	gi|332030757|gb|EGI70433.1|	5e-97	Cullin-1 [Acromyrmex echinatior]
BT_Q_G_ZJU_Unigene3499	gi|307180222|gb|EFN68255.1|	6e-37	Polymerase delta-interacting protein 3 [Camponotus floridanus]
BT_Q_G_ZJU_Unigene3500	gi|91076104|ref|XP_968648.1|	2e-18	PREDICTED: similar to GA17312-PA [Tribolium castaneum] >gi|270014582|gb|EFA11030.1| hypothetical protein TcasGA2_TC004619 [Tribolium castaneum]
BT_Q_G_ZJU_Unigene3504	gi|242004670|ref|XP_002423203.1|	5e-12	conserved hypothetical protein [Pediculus humanus corporis] >gi|212506168|gb|EEB10465.1| conserved hypothetical protein [Pediculus humanus corporis]
BT_Q_G_ZJU_Unigene3505	gi|347964873|ref|XP_309173.5|	5e-60	AGAP000977-PA [Anopheles gambiae str. PEST] >gi|333466517|gb|EAA04971.6| AGAP000977-PA [Anopheles gambiae str. PEST]
BT_Q_G_ZJU_Unigene3506	gi|332023593|gb|EGI63826.1|	2e-110	E3 ubiquitin-protein ligase HUWE1 [Acromyrmex echinatior]
BT_Q_G_ZJU_Unigene3511	gi|242017593|ref|XP_002429272.1|	7e-18	G-protein signaling modulator, putative [Pediculus humanus corporis] >gi|212514168|gb|EEB16534.1| G-protein signaling modulator, putative [Pediculus humanus corporis]
BT_Q_G_ZJU_Unigene3512	gi|307188017|gb|EFN72866.1|	0	Coatomer subunit alpha [Camponotus floridanus]
BT_Q_G_ZJU_Unigene3513	gi|270010028|gb|EFA06476.1|	4e-18	hypothetical protein TcasGA2_TC009368 [Tribolium castaneum]
BT_Q_G_ZJU_Unigene3514	gi|380024932|ref|XP_003696240.1|	4e-86	PREDICTED: zinc finger protein-like 1-like [Apis florea]
BT_Q_G_ZJU_Unigene3515	gi|312382844|gb|EFR28149.1|	5e-28	hypothetical protein AND_04255 [Anopheles darlingi]
BT_Q_G_ZJU_Unigene3517	gi|383861262|ref|XP_003706105.1|	0	PREDICTED: cleavage and polyadenylation specificity factor subunit 3-like [Megachile rotundata]
BT_Q_G_ZJU_Unigene3519	gi|350425460|ref|XP_003494128.1|	3e-07	PREDICTED: hypothetical protein LOC100741880 [Bombus impatiens]
BT_Q_G_ZJU_Unigene3521	gi|66501629|ref|XP_395743.2|	1e-32	PREDICTED: leucyl-tRNA synthetase, cytoplasmic-like isoform 1 [Apis mellifera]
BT_Q_G_ZJU_Unigene3524	gi|193695280|ref|XP_001951783.1|	6e-83	PREDICTED: hypothetical protein LOC100166599 [Acyrthosiphon pisum]
BT_Q_G_ZJU_Unigene3527	gi|383850226|ref|XP_003700697.1|	2e-56	PREDICTED: ribosome biogenesis protein BRX1 homolog [Megachile rotundata]
BT_Q_G_ZJU_Unigene3528	gi|193573527|ref|XP_001946019.1|	2e-37	PREDICTED: peptide transporter family 1-like [Acyrthosiphon pisum]
BT_Q_G_ZJU_Unigene3529	gi|91087137|ref|XP_975265.1|	4e-39	PREDICTED: similar to AGAP010738-PA [Tribolium castaneum] >gi|270009591|gb|EFA06039.1| hypothetical protein TcasGA2_TC008869 [Tribolium castaneum]
BT_Q_G_ZJU_Unigene3530	gi|221119074|ref|XP_002167164.1|	3e-30	PREDICTED: similar to predicted protein [Hydra magnipapillata]
BT_Q_G_ZJU_Unigene3535	gi|158294021|ref|XP_001688643.1|	0	AGAP005341-PA [Anopheles gambiae str. PEST] >gi|157015371|gb|EDO63649.1| AGAP005341-PA [Anopheles gambiae str. PEST]
BT_Q_G_ZJU_Unigene3536	gi|91079484|ref|XP_968273.1|	4e-61	PREDICTED: similar to AGAP002315-PA [Tribolium castaneum] >gi|270003443|gb|EEZ99890.1| hypothetical protein TcasGA2_TC002674 [Tribolium castaneum]
BT_Q_G_ZJU_Unigene3540	gi|242005685|ref|XP_002423693.1|	1e-102	adenosine 3&apos;-phospho 5&apos;-phosphosulfate transporter, putative [Pediculus humanus corporis] >gi|212506869|gb|EEB10955.1| adenosine 3&apos;-phospho 5&apos;-phosphosulfate transporter, putative [Pediculus humanus corporis]
BT_Q_G_ZJU_Unigene3543	gi|193683257|ref|XP_001952849.1|	3e-37	PREDICTED: hypothetical protein LOC100169119 [Acyrthosiphon pisum]
BT_Q_G_ZJU_Unigene3548	gi|193652385|ref|XP_001951358.1|	4e-42	PREDICTED: putative sodium-dependent multivitamin transporter-like [Acyrthosiphon pisum]
BT_Q_G_ZJU_Unigene3554	gi|383854456|ref|XP_003702737.1|	1e-07	PREDICTED: muscle LIM protein Mlp84B-like [Megachile rotundata]
BT_Q_G_ZJU_Unigene3558	gi|340728362|ref|XP_003402494.1|	9e-26	PREDICTED: spermatogenesis-associated protein 5-like [Bombus terrestris]
BT_Q_G_ZJU_Unigene3561	gi|91076878|ref|XP_974995.1|	8e-12	PREDICTED: similar to mitochondrial methionyl-tRNA formyltransferase [Tribolium castaneum] >gi|270001958|gb|EEZ98405.1| hypothetical protein TcasGA2_TC000873 [Tribolium castaneum]
BT_Q_G_ZJU_Unigene3563	gi|345493562|ref|XP_003427095.1|	5e-16	PREDICTED: protein ECT2-like isoform 3 [Nasonia vitripennis]
BT_Q_G_ZJU_Unigene3564	gi|307180351|gb|EFN68377.1|	2e-51	Retinol dehydrogenase 11 [Camponotus floridanus]
BT_Q_G_ZJU_Unigene3566	gi|340715974|ref|XP_003396480.1|	3e-57	PREDICTED: LOW QUALITY PROTEIN: nuclear pore complex protein Nup153-like [Bombus terrestris]
BT_Q_G_ZJU_Unigene3567	gi|242020246|ref|XP_002430566.1|	1e-46	Lysosomal acid phosphatase precursor, putative [Pediculus humanus corporis] >gi|212515738|gb|EEB17828.1| Lysosomal acid phosphatase precursor, putative [Pediculus humanus corporis]
BT_Q_G_ZJU_Unigene3568	gi|123445169|ref|XP_001311347.1|	7e-12	hypothetical protein [Trichomonas vaginalis G3] >gi|121893153|gb|EAX98417.1| hypothetical protein TVAG_264660 [Trichomonas vaginalis G3]
BT_Q_G_ZJU_Unigene3571	gi|345482088|ref|XP_001607070.2|	6e-106	PREDICTED: epoxide hydrolase 4-like [Nasonia vitripennis]
BT_Q_G_ZJU_Unigene3575	gi|291413513|ref|XP_002723015.1|	5e-22	PREDICTED: ubiquitin related modifier 1 homolog [Oryctolagus cuniculus]
BT_Q_G_ZJU_Unigene3578	gi|189235252|ref|XP_971328.2|	1e-93	PREDICTED: similar to ubiquitin conjugating enzyme-like protein [Tribolium castaneum] >gi|270004126|gb|EFA00574.1| hypothetical protein TcasGA2_TC003444 [Tribolium castaneum]
BT_Q_G_ZJU_Unigene3579	gi|332027079|gb|EGI67175.1|	2e-80	G2/M phase-specific E3 ubiquitin-protein ligase [Acromyrmex echinatior]
BT_Q_G_ZJU_Unigene3580	gi|193669328|ref|XP_001944973.1|	8e-79	PREDICTED: tRNA (uracil-5-)-methyltransferase homolog A-like [Acyrthosiphon pisum]
BT_Q_G_ZJU_Unigene3583	gi|77403696|dbj|BAE46430.1|	5e-13	reverse transcriptase [Danio rerio]
BT_Q_G_ZJU_Unigene3585	gi|340728339|ref|XP_003402483.1|	0	PREDICTED: 1-phosphatidylinositol-4,5-bisphosphate phosphodiesterase classes I and II-like isoform 2 [Bombus terrestris]
BT_Q_G_ZJU_Unigene3586	gi|189236103|ref|XP_001813325.1|	8e-14	PREDICTED: similar to phospholipase C [Tribolium castaneum]
BT_Q_G_ZJU_Unigene3587	gi|270005562|gb|EFA02010.1|	1e-75	hypothetical protein TcasGA2_TC007632 [Tribolium castaneum]
BT_Q_G_ZJU_Unigene3589	gi|13991886|gb|AAK51547.1|	4e-52	laminin beta chain [Schistocerca gregaria]
BT_Q_G_ZJU_Unigene3590	gi|307176727|gb|EFN66142.1|	1e-104	Fatty acyl-CoA reductase 1 [Camponotus floridanus]
BT_Q_G_ZJU_Unigene3593	gi|242019388|ref|XP_002430143.1|	1e-46	histone-lysine N-methyltransferase SUVR5, putative [Pediculus humanus corporis] >gi|212515234|gb|EEB17405.1| histone-lysine N-methyltransferase SUVR5, putative [Pediculus humanus corporis]
BT_Q_G_ZJU_Unigene3594	gi|189236049|ref|XP_001809395.1|	1e-22	PREDICTED: similar to CG13472 CG13472-PA [Tribolium castaneum]
BT_Q_G_ZJU_Unigene3595	gi|340713182|ref|XP_003395126.1|	6e-44	PREDICTED: motile sperm domain-containing protein 1-like isoform 1 [Bombus terrestris]
BT_Q_G_ZJU_Unigene3597	gi|55140556|gb|AAV41429.1|	4e-14	RNA polymerase II largest subunit [Periplaneta americana]
BT_Q_G_ZJU_Unigene3603	gi|281203594|gb|EFA77791.1|	7e-35	NF-X1-type Zn finger-containing protein [Polysphondylium pallidum PN500]
BT_Q_G_ZJU_Unigene3606	gi|347969406|ref|XP_312866.5|	8e-36	AGAP003174-PA [Anopheles gambiae str. PEST] >gi|333468510|gb|EAA08346.5| AGAP003174-PA [Anopheles gambiae str. PEST]
BT_Q_G_ZJU_Unigene3607	gi|347970159|ref|XP_313328.4|	7e-24	AGAP003575-PA [Anopheles gambiae str. PEST] >gi|333468806|gb|EAA08774.4| AGAP003575-PA [Anopheles gambiae str. PEST]
BT_Q_G_ZJU_Unigene3608	gi|322797134|gb|EFZ19388.1|	7e-62	hypothetical protein SINV_11142 [Solenopsis invicta]
BT_Q_G_ZJU_Unigene3609	gi|242011252|ref|XP_002426369.1|	2e-172	COMPASS component SWD2, putative [Pediculus humanus corporis] >gi|212510446|gb|EEB13631.1| COMPASS component SWD2, putative [Pediculus humanus corporis]
BT_Q_G_ZJU_Unigene3611	gi|91078400|ref|XP_974453.1|	1e-15	PREDICTED: similar to AGAP006470-PA [Tribolium castaneum] >gi|270003989|gb|EFA00437.1| hypothetical protein TcasGA2_TC003291 [Tribolium castaneum]
BT_Q_G_ZJU_Unigene3612	gi|307195632|gb|EFN77474.1|	4e-24	Pallidin [Harpegnathos saltator]
BT_Q_G_ZJU_Unigene3614	gi|241998414|ref|XP_002433850.1|	2e-23	conserved hypothetical protein [Ixodes scapularis] >gi|215495609|gb|EEC05250.1| conserved hypothetical protein [Ixodes scapularis]
BT_Q_G_ZJU_Unigene3615	gi|383860181|ref|XP_003705569.1|	3e-34	PREDICTED: uncharacterized protein LOC100879194 [Megachile rotundata]
BT_Q_G_ZJU_Unigene3620	gi|328791318|ref|XP_624018.3|	1e-32	PREDICTED: hypothetical protein LOC551624 [Apis mellifera]
BT_Q_G_ZJU_Unigene3633	gi|242022071|ref|XP_002431465.1|	4e-07	transforming protein Ski, putative [Pediculus humanus corporis] >gi|212516753|gb|EEB18727.1| transforming protein Ski, putative [Pediculus humanus corporis]
BT_Q_G_ZJU_Unigene3634	gi|324120564|dbj|BAJ78673.1|	0	RNA polymerase II largest subunit [Bemisia tabaci]
BT_Q_G_ZJU_Unigene3638	gi|307189242|gb|EFN73690.1|	1e-27	Arfaptin-2 [Camponotus floridanus]
BT_Q_G_ZJU_Unigene3639	gi|332018748|gb|EGI59313.1|	1e-14	Uncharacterized protein ZK512.5 [Acromyrmex echinatior]
BT_Q_G_ZJU_Unigene3641	gi|193636713|ref|XP_001949730.1|	1e-34	PREDICTED: src substrate cortactin-like [Acyrthosiphon pisum]
BT_Q_G_ZJU_Unigene3643	gi|332027303|gb|EGI67387.1|	1e-56	Nucleosome-remodeling factor subunit [Acromyrmex echinatior]
BT_Q_G_ZJU_Unigene3645	gi|357612886|gb|EHJ68215.1|	2e-62	hypothetical protein KGM_12624 [Danaus plexippus]
BT_Q_G_ZJU_Unigene3646	gi|242016392|ref|XP_002428805.1|	9e-08	conserved hypothetical protein [Pediculus humanus corporis] >gi|212513502|gb|EEB16067.1| conserved hypothetical protein [Pediculus humanus corporis]
BT_Q_G_ZJU_Unigene3647	gi|328723515|ref|XP_001951336.2|	5e-14	PREDICTED: collagen alpha-1(IV) chain-like isoform 1 [Acyrthosiphon pisum] >gi|328723517|ref|XP_003247862.1| PREDICTED: collagen alpha-1(IV) chain-like isoform 2 [Acyrthosiphon pisum]
BT_Q_G_ZJU_Unigene3649	gi|383855620|ref|XP_003703308.1|	8e-152	PREDICTED: septin-2-like [Megachile rotundata]
BT_Q_G_ZJU_Unigene3650	gi|156545691|ref|XP_001604460.1|	1e-123	PREDICTED: delta-aminolevulinic acid dehydratase-like [Nasonia vitripennis]
BT_Q_G_ZJU_Unigene3651	gi|270007946|gb|EFA04394.1|	2e-114	hypothetical protein TcasGA2_TC014693 [Tribolium castaneum]
BT_Q_G_ZJU_Unigene3656	gi|340382809|ref|XP_003389910.1|	1e-07	PREDICTED: hypothetical protein LOC100636721 [Amphimedon queenslandica]
BT_Q_G_ZJU_Unigene3658	gi|322782489|gb|EFZ10438.1|	3e-88	hypothetical protein SINV_04750 [Solenopsis invicta]
BT_Q_G_ZJU_Unigene3661	gi|328696537|ref|XP_001948769.2|	2e-60	PREDICTED: 26S proteasome non-ATPase regulatory subunit 10-like [Acyrthosiphon pisum]
BT_Q_G_ZJU_Unigene3663	gi|389609879|dbj|BAM18551.1|	1e-09	conserved hypothetical protein [Papilio xuthus]
BT_Q_G_ZJU_Unigene3664	gi|345486046|ref|XP_001606101.2|	2e-81	PREDICTED: tRNA modification GTPase GTPBP3, mitochondrial-like [Nasonia vitripennis]
BT_Q_G_ZJU_Unigene3669	gi|189235579|ref|XP_966369.2|	2e-60	PREDICTED: similar to phosphatidylinositol-binding clathrin assembly protein, partial [Tribolium castaneum]
BT_Q_G_ZJU_Unigene3670	gi|350422115|ref|XP_003493061.1|	9e-71	PREDICTED: hypothetical protein LOC100742446 [Bombus impatiens]
BT_Q_G_ZJU_Unigene3671	gi|328702369|ref|XP_001952163.2|	2e-119	PREDICTED: probable maltase L-like [Acyrthosiphon pisum]
BT_Q_G_ZJU_Unigene3672	gi|5835335|ref|NP_007371.1|COX2_11653	4e-52	cytochrome c oxidase subunit II [Rhinoceros unicornis] >gi|2493835|sp|Q96190.1|COX2_RHIUN RecName: Full=Cytochrome c oxidase subunit 2; AltName: Full=Cytochrome c oxidase polypeptide II >gi|1666197|emb|CAA66004.1| cytochrome c oxidase subunit II [Rhinoceros unicornis]
BT_Q_G_ZJU_Unigene3673	gi|209166104|gb|ACI41483.1|	1e-41	cytochrome oxidase subunit II [Sus scrofa] >gi|209166118|gb|ACI41496.1| cytochrome oxidase subunit II [Sus scrofa] >gi|209166132|gb|ACI41509.1| cytochrome oxidase subunit II [Sus scrofa] >gi|209166146|gb|ACI41522.1| cytochrome oxidase subunit II [Sus scrofa] >gi|209166160|gb|ACI41535.1| cytochrome oxidase subunit II [Sus scrofa] >gi|209166174|gb|ACI41548.1| cytochrome oxidase subunit II [Sus scro…
BT_Q_G_ZJU_Unigene3674	gi|242007794|ref|XP_002424707.1|	7e-160	transcription initiation factor TFIID subunit, putative [Pediculus humanus corporis] >gi|212508200|gb|EEB11969.1| transcription initiation factor TFIID subunit, putative [Pediculus humanus corporis]
BT_Q_G_ZJU_Unigene3676	gi|340713825|ref|XP_003395436.1|	5e-85	PREDICTED: eukaryotic translation initiation factor 2A-like [Bombus terrestris]
BT_Q_G_ZJU_Unigene3677	gi|328709096|ref|XP_001944574.2|	1e-136	PREDICTED: protein brunelleschi-like [Acyrthosiphon pisum]
BT_Q_G_ZJU_Unigene3678	gi|380022604|ref|XP_003695130.1|	1e-104	PREDICTED: protein brunelleschi-like [Apis florea]
BT_Q_G_ZJU_Unigene3681	gi|242009763|ref|XP_002425652.1|	1e-11	hypothetical protein Phum_PHUM213210 [Pediculus humanus corporis] >gi|212509545|gb|EEB12914.1| hypothetical protein Phum_PHUM213210 [Pediculus humanus corporis]
BT_Q_G_ZJU_Unigene3683	gi|307180961|gb|EFN68749.1|	9e-94	2&apos;,5&apos;-phosphodiesterase 12 [Camponotus floridanus]
BT_Q_G_ZJU_Unigene3688	gi|270002814|gb|EEZ99261.1|	4e-49	rad21 [Tribolium castaneum]
BT_Q_G_ZJU_Unigene3689	gi|321463775|gb|EFX74788.1|	3e-38	hypothetical protein DAPPUDRAFT_199712 [Daphnia pulex]
BT_Q_G_ZJU_Unigene3694	gi|242017054|ref|XP_002429008.1|	4e-73	conserved hypothetical protein [Pediculus humanus corporis] >gi|212513854|gb|EEB16270.1| conserved hypothetical protein [Pediculus humanus corporis]
BT_Q_G_ZJU_Unigene3695	gi|270016330|gb|EFA12776.1|	3e-23	hypothetical protein TcasGA2_TC005019 [Tribolium castaneum]
BT_Q_G_ZJU_Unigene3698	gi|328718132|ref|XP_001945861.2|	5e-18	PREDICTED: protein misato homolog 1-like [Acyrthosiphon pisum]
BT_Q_G_ZJU_Unigene3700	gi|270002685|gb|EEZ99132.1|	5e-38	hypothetical protein TcasGA2_TC012913 [Tribolium castaneum]
BT_Q_G_ZJU_Unigene3701	gi|301609273|ref|XP_002934194.1|	9e-42	PREDICTED: uncharacterized protein K02A2.6-like [Xenopus (Silurana) tropicalis]
BT_Q_G_ZJU_Unigene3702	gi|242017565|ref|XP_002429258.1|	7e-32	conserved hypothetical protein [Pediculus humanus corporis] >gi|212514154|gb|EEB16520.1| conserved hypothetical protein [Pediculus humanus corporis]
BT_Q_G_ZJU_Unigene3703	gi|357615368|gb|EHJ69620.1|	7e-10	hypothetical protein KGM_21016 [Danaus plexippus]
BT_Q_G_ZJU_Unigene3708	gi|339896301|gb|AEK21836.1|	5e-50	cytochrome P450 [Bemisia tabaci]
BT_Q_G_ZJU_Unigene3711	gi|328701452|ref|XP_003241605.1|	1e-76	PREDICTED: phosphatidate phosphatase LPIN3-like isoform 2 [Acyrthosiphon pisum] >gi|328701454|ref|XP_003241606.1| PREDICTED: phosphatidate phosphatase LPIN3-like isoform 3 [Acyrthosiphon pisum]
BT_Q_G_ZJU_Unigene3714	gi|345487767|ref|XP_001603159.2|	7e-83	PREDICTED: hypothetical protein LOC100119372 [Nasonia vitripennis]
BT_Q_G_ZJU_Unigene3715	gi|91080709|ref|XP_975318.1|	2e-91	PREDICTED: similar to vesicle protein sorting-associated [Tribolium castaneum] >gi|270005472|gb|EFA01920.1| hypothetical protein TcasGA2_TC007530 [Tribolium castaneum]
BT_Q_G_ZJU_Unigene3720	gi|66531954|ref|XP_624223.1|	3e-88	PREDICTED: CTP synthase-like [Apis mellifera]
BT_Q_G_ZJU_Unigene3721	gi|156399885|ref|XP_001638731.1|	1e-40	predicted protein [Nematostella vectensis] >gi|156225854|gb|EDO46668.1| predicted protein [Nematostella vectensis]
BT_Q_G_ZJU_Unigene3726	gi|380023290|ref|XP_003695457.1|	1e-55	PREDICTED: DNA replication complex GINS protein PSF2-like, partial [Apis florea]
BT_Q_G_ZJU_Unigene3733	gi|350408791|ref|XP_003488516.1|	3e-132	PREDICTED: hypothetical protein LOC100742095 [Bombus impatiens]
BT_Q_G_ZJU_Unigene3736	gi|345490453|ref|XP_001602436.2|	2e-37	PREDICTED: TAR DNA-binding protein 43-like [Nasonia vitripennis]
BT_Q_G_ZJU_Unigene3737	gi|242019952|ref|XP_002430422.1|	3e-81	histone H3 methyltransferase, putative [Pediculus humanus corporis] >gi|212515552|gb|EEB17684.1| histone H3 methyltransferase, putative [Pediculus humanus corporis]
BT_Q_G_ZJU_Unigene3739	gi|345482162|ref|XP_001605087.2|	1e-42	PREDICTED: nucleosome-remodeling factor subunit NURF301 [Nasonia vitripennis]
BT_Q_G_ZJU_Unigene3744	gi|270000748|gb|EEZ97195.1|	7e-55	hypothetical protein TcasGA2_TC004382 [Tribolium castaneum]
BT_Q_G_ZJU_Unigene3747	gi|289743045|gb|ADD20270.1|	1e-25	meiotic cell division protein Pelota/DOm34 [Glossina morsitans morsitans]
BT_Q_G_ZJU_Unigene3752	gi|383850377|ref|XP_003700772.1|	1e-12	PREDICTED: ubiquitin-like protein 7-like [Megachile rotundata]
BT_Q_G_ZJU_Unigene3759	gi|193603748|ref|XP_001946649.1|	7e-34	PREDICTED: abl interactor 2-like [Acyrthosiphon pisum]
BT_Q_G_ZJU_Unigene3762	gi|157117136|ref|XP_001652952.1|	4e-22	translation initiation factor-3 (IF3), putative [Aedes aegypti] >gi|108876153|gb|EAT40378.1| translation initiation factor-3 (IF3), putative [Aedes aegypti]
BT_Q_G_ZJU_Unigene3765	gi|289740787|gb|ADD19141.1|	1e-79	molecular chaperone [Glossina morsitans morsitans]
BT_Q_G_ZJU_Unigene3766	gi|390347698|ref|XP_003726848.1|	4e-08	PREDICTED: mitochondrial tRNA-specific 2-thiouridylase 1-like [Strongylocentrotus purpuratus]
BT_Q_G_ZJU_Unigene3768	gi|242014883|ref|XP_002428112.1|	6e-109	down syndrome critical region protein, putative [Pediculus humanus corporis] >gi|212512643|gb|EEB15374.1| down syndrome critical region protein, putative [Pediculus humanus corporis]
BT_Q_G_ZJU_Unigene3769	gi|91078814|ref|XP_970649.1|	4e-31	PREDICTED: similar to ran gtpase-activating protein [Tribolium castaneum] >gi|270003723|gb|EFA00171.1| hypothetical protein TcasGA2_TC002993 [Tribolium castaneum]
BT_Q_G_ZJU_Unigene3770	gi|307195017|gb|EFN77085.1|	3e-34	Poly(U)-binding-splicing factor half pint [Harpegnathos saltator]
BT_Q_G_ZJU_Unigene3772	gi|328720986|ref|XP_001946795.2|	8e-56	PREDICTED: ribonuclease Z, mitochondrial-like [Acyrthosiphon pisum]
BT_Q_G_ZJU_Unigene3773	gi|340711605|ref|XP_003394365.1|	2e-62	PREDICTED: DNA-directed RNA polymerase II subunit RPB7-like [Bombus terrestris] >gi|350416078|ref|XP_003490834.1| PREDICTED: DNA-directed RNA polymerase II subunit RPB7-like [Bombus impatiens]
BT_Q_G_ZJU_Unigene3775	gi|242010390|ref|XP_002425951.1|	5e-35	predicted protein [Pediculus humanus corporis] >gi|212509934|gb|EEB13213.1| predicted protein [Pediculus humanus corporis]
BT_Q_G_ZJU_Unigene3776	gi|242018255|ref|XP_002429594.1|	5e-126	myosin heavy chain 95F, putative [Pediculus humanus corporis] >gi|212514561|gb|EEB16856.1| myosin heavy chain 95F, putative [Pediculus humanus corporis]
BT_Q_G_ZJU_Unigene3778	gi|322785652|gb|EFZ12301.1|	5e-13	hypothetical protein SINV_13920 [Solenopsis invicta]
BT_Q_G_ZJU_Unigene3780	gi|170065837|ref|XP_001868042.1|	1e-108	exosome complex exonuclease RRP4 [Culex quinquefasciatus] >gi|167862584|gb|EDS25967.1| exosome complex exonuclease RRP4 [Culex quinquefasciatus]
BT_Q_G_ZJU_Unigene3781	gi|237874274|ref|NP_001153877.1|	2e-118	calpain-B [Apis mellifera]
BT_Q_G_ZJU_Unigene3783	gi|193688366|ref|XP_001948010.1|	2e-27	PREDICTED: transmembrane channel-like protein 7-like isoform 1 [Acyrthosiphon pisum] >gi|328714425|ref|XP_003245356.1| PREDICTED: transmembrane channel-like protein 7-like isoform 2 [Acyrthosiphon pisum]
BT_Q_G_ZJU_Unigene3785	gi|270011583|gb|EFA08031.1|	1e-06	hypothetical protein TcasGA2_TC005620 [Tribolium castaneum]
BT_Q_G_ZJU_Unigene3791	gi|328725467|ref|XP_001944283.2|	4e-08	PREDICTED: titin-like [Acyrthosiphon pisum]
BT_Q_G_ZJU_Unigene3792	gi|330794928|ref|XP_003285528.1|	3e-08	hypothetical protein DICPUDRAFT_149392 [Dictyostelium purpureum] >gi|325084531|gb|EGC37957.1| hypothetical protein DICPUDRAFT_149392 [Dictyostelium purpureum]
BT_Q_G_ZJU_Unigene3795	gi|307194328|gb|EFN76684.1|	2e-09	Nipped-B-like protein [Harpegnathos saltator]
BT_Q_G_ZJU_Unigene3796	gi|347967679|ref|XP_312609.5|	3e-31	AGAP002351-PA [Anopheles gambiae str. PEST] >gi|333468350|gb|EAA08227.5| AGAP002351-PA [Anopheles gambiae str. PEST]
BT_Q_G_ZJU_Unigene3799	gi|209954606|ref|NP_001093971.1|	3e-31	ubiquitin carboxyl-terminal hydrolase 16 [Rattus norvegicus]
BT_Q_G_ZJU_Unigene3801	gi|91082813|ref|XP_968677.1|	8e-48	PREDICTED: similar to AGAP005797-PA [Tribolium castaneum] >gi|270007099|gb|EFA03547.1| hypothetical protein TcasGA2_TC013551 [Tribolium castaneum]
BT_Q_G_ZJU_Unigene3802	gi|157112544|ref|XP_001651829.1|	3e-151	bumetanide-sensitive Na-K-Cl cotransport protein, putative [Aedes aegypti] >gi|108878050|gb|EAT42275.1| bumetanide-sensitive Na-K-Cl cotransport protein, putative [Aedes aegypti]
BT_Q_G_ZJU_Unigene3804	gi|391343454|ref|XP_003746024.1|	4e-13	PREDICTED: coiled-coil domain-containing protein 58-like [Metaseiulus occidentalis]
BT_Q_G_ZJU_Unigene3806	gi|328699287|ref|XP_001948771.2|	2e-36	PREDICTED: AP-3 complex subunit beta-like [Acyrthosiphon pisum]
BT_Q_G_ZJU_Unigene3809	gi|193638791|ref|XP_001948145.1|	2e-11	PREDICTED: porphobilinogen deaminase-like isoform 1 [Acyrthosiphon pisum] >gi|328705509|ref|XP_003242834.1| PREDICTED: porphobilinogen deaminase-like isoform 2 [Acyrthosiphon pisum]
BT_Q_G_ZJU_Unigene3816	gi|193699903|ref|XP_001950973.1|	4e-65	PREDICTED: e3 ubiquitin-protein ligase listerin-like [Acyrthosiphon pisum]
BT_Q_G_ZJU_Unigene3820	gi|388462225|gb|AFK32778.1|	9e-177	guanine nucleotide-binding protein Gq alpha subunit [Bemisia tabaci]
BT_Q_G_ZJU_Unigene3821	gi|242012633|ref|XP_002427034.1|	1e-34	conserved hypothetical protein [Pediculus humanus corporis] >gi|212511279|gb|EEB14296.1| conserved hypothetical protein [Pediculus humanus corporis]
BT_Q_G_ZJU_Unigene3823	gi|307183183|gb|EFN70092.1|	1e-21	GPI mannosyltransferase 4 [Camponotus floridanus]
BT_Q_G_ZJU_Unigene3830	gi|345484456|ref|XP_001604513.2|	7e-34	PREDICTED: hypothetical protein LOC100120919 isoform 1 [Nasonia vitripennis] >gi|345484458|ref|XP_003425042.1| PREDICTED: hypothetical protein LOC100120919 isoform 2 [Nasonia vitripennis] >gi|345484460|ref|XP_003425043.1| PREDICTED: hypothetical protein LOC100120919 isoform 3 [Nasonia vitripennis]
BT_Q_G_ZJU_Unigene3836	gi|322790239|gb|EFZ15238.1|	9e-58	hypothetical protein SINV_07700 [Solenopsis invicta]
BT_Q_G_ZJU_Unigene3839	gi|383864364|ref|XP_003707649.1|	3e-26	PREDICTED: GPI mannosyltransferase 4-like [Megachile rotundata]
BT_Q_G_ZJU_Unigene3842	gi|91076682|ref|XP_971262.1|	4e-67	PREDICTED: similar to CG8516 CG8516-PA [Tribolium castaneum] >gi|270001879|gb|EEZ98326.1| hypothetical protein TcasGA2_TC000780 [Tribolium castaneum]
BT_Q_G_ZJU_Unigene3843	gi|242010515|ref|XP_002426013.1|	3e-169	predicted protein [Pediculus humanus corporis] >gi|212510004|gb|EEB13275.1| predicted protein [Pediculus humanus corporis]
BT_Q_G_ZJU_Unigene3844	gi|242016264|ref|XP_002428749.1|	3e-30	conserved hypothetical protein [Pediculus humanus corporis] >gi|212513434|gb|EEB16011.1| conserved hypothetical protein [Pediculus humanus corporis]
BT_Q_G_ZJU_Unigene3845	gi|336455288|gb|AEI59124.1|	1e-15	cysteine proteases inhibitor [Haliotis discus hannai]
BT_Q_G_ZJU_Unigene3847	gi|347365176|gb|AEO89448.1|	1e-134	sucrase [Nilaparvata lugens]
BT_Q_G_ZJU_Unigene3848	gi|347365176|gb|AEO89448.1|	1e-117	sucrase [Nilaparvata lugens]
BT_Q_G_ZJU_Unigene3850	gi|332021782|gb|EGI62128.1|	1e-21	General transcription factor IIE subunit 2 [Acromyrmex echinatior]
BT_Q_G_ZJU_Unigene3851	gi|332023071|gb|EGI63336.1|	2e-15	Protein TRC8-like protein [Acromyrmex echinatior]
BT_Q_G_ZJU_Unigene3852	gi|193636717|ref|XP_001949755.1|	1e-22	PREDICTED: isoleucyl-tRNA synthetase, mitochondrial-like [Acyrthosiphon pisum]
BT_Q_G_ZJU_Unigene3854	gi|270002496|gb|EEZ98943.1|	2e-139	hypothetical protein TcasGA2_TC004567 [Tribolium castaneum]
BT_Q_G_ZJU_Unigene3856	gi|328720034|ref|XP_003246932.1|	2e-20	PREDICTED: orexin receptor type 2-like [Acyrthosiphon pisum]
BT_Q_G_ZJU_Unigene3859	gi|345485560|ref|XP_001607788.2|	2e-13	PREDICTED: poly(A)-specific ribonuclease PARN-like [Nasonia vitripennis]
BT_Q_G_ZJU_Unigene3864	gi|307183988|gb|EFN70559.1|	1e-54	WD repeat-containing protein 37 [Camponotus floridanus]
BT_Q_G_ZJU_Unigene3866	gi|339896263|gb|AEK21817.1|	5e-85	cytochrome P450 [Bemisia tabaci]
BT_Q_G_ZJU_Unigene3867	gi|193636560|ref|XP_001952396.1|	5e-21	PREDICTED: serine/arginine-rich splicing factor 7-like isoform 1 [Acyrthosiphon pisum] >gi|328724544|ref|XP_003248180.1| PREDICTED: serine/arginine-rich splicing factor 7-like isoform 2 [Acyrthosiphon pisum]
BT_Q_G_ZJU_Unigene3869	gi|270010258|gb|EFA06706.1|	4e-13	hypothetical protein TcasGA2_TC009637 [Tribolium castaneum]
BT_Q_G_ZJU_Unigene3870	gi|193632005|ref|XP_001947237.1|	4e-61	PREDICTED: probable glutamine-dependent NAD(+) synthetase-like isoform 2 [Acyrthosiphon pisum] >gi|193632007|ref|XP_001947194.1| PREDICTED: probable glutamine-dependent NAD(+) synthetase-like isoform 1 [Acyrthosiphon pisum] >gi|328716267|ref|XP_003245881.1| PREDICTED: probable glutamine-dependent NAD(+) synthetase-like [Acyrthosiphon pisum]
BT_Q_G_ZJU_Unigene3874	gi|225542812|gb|ACN91289.1|	6e-06	dentin sialophosphoprotein precursor [Trichechus manatus latirostris]
BT_Q_G_ZJU_Unigene3881	gi|189240823|ref|XP_001811917.1|	4e-28	PREDICTED: similar to ATP-dependent RNA and DNA helicase [Tribolium castaneum] >gi|270013711|gb|EFA10159.1| hypothetical protein TcasGA2_TC012348 [Tribolium castaneum]
BT_Q_G_ZJU_Unigene3883	gi|91090594|ref|XP_972814.1|	3e-53	PREDICTED: similar to ATP-dependent transporter [Tribolium castaneum] >gi|270013337|gb|EFA09785.1| hypothetical protein TcasGA2_TC011927 [Tribolium castaneum]
BT_Q_G_ZJU_Unigene3884	gi|383853223|ref|XP_003702122.1|	8e-87	PREDICTED: uncharacterized protein LOC100881530 [Megachile rotundata]
BT_Q_G_ZJU_Unigene3886	gi|307212498|gb|EFN88229.1|	1e-21	GPI mannosyltransferase 4 [Harpegnathos saltator]
BT_Q_G_ZJU_Unigene3888	gi|270007066|gb|EFA03514.1|	1e-32	hypothetical protein TcasGA2_TC013516 [Tribolium castaneum]
BT_Q_G_ZJU_Unigene3890	gi|193627250|ref|XP_001952712.1|	9e-06	PREDICTED: biotin--protein ligase-like [Acyrthosiphon pisum]
BT_Q_G_ZJU_Unigene3891	gi|347965414|ref|XP_322002.5|	2e-08	AGAP001160-PA [Anopheles gambiae str. PEST] >gi|333470523|gb|EAA00955.5| AGAP001160-PA [Anopheles gambiae str. PEST]
BT_Q_G_ZJU_Unigene3892	gi|270003643|gb|EFA00091.1|	1e-90	hypothetical protein TcasGA2_TC002906 [Tribolium castaneum]
BT_Q_G_ZJU_Unigene3896	gi|322798098|gb|EFZ19937.1|	2e-37	hypothetical protein SINV_11289 [Solenopsis invicta]
BT_Q_G_ZJU_Unigene3898	gi|119167460|gb|AAY33488.2|	2e-108	putative mitochondrial isoprenyl diphosphate synthase precursor [Aphis fabae]
BT_Q_G_ZJU_Unigene3900	gi|383860656|ref|XP_003705805.1|	1e-30	PREDICTED: NADPH:adrenodoxin oxidoreductase, mitochondrial-like [Megachile rotundata]
BT_Q_G_ZJU_Unigene3907	gi|383862623|ref|XP_003706783.1|	1e-26	PREDICTED: SUMO-activating enzyme subunit 2 [Megachile rotundata]
BT_Q_G_ZJU_Unigene3908	gi|328706265|ref|XP_003243047.1|	4e-22	PREDICTED: protein kinase C and casein kinase substrate in neurons protein 2-like isoform 3 [Acyrthosiphon pisum]
BT_Q_G_ZJU_Unigene3909	gi|156545553|ref|XP_001605725.1|	2e-105	PREDICTED: probable cytosolic Fe-S cluster assembly factor AAEL012261-like [Nasonia vitripennis]
BT_Q_G_ZJU_Unigene3910	gi|328721646|ref|XP_003247363.1|	3e-09	PREDICTED: hypothetical protein LOC100575801 [Acyrthosiphon pisum]
BT_Q_G_ZJU_Unigene3913	gi|195475920|ref|XP_002090231.1|	4e-08	GE12909 [Drosophila yakuba] >gi|194176332|gb|EDW89943.1| GE12909 [Drosophila yakuba]
BT_Q_G_ZJU_Unigene3914	gi|328712222|ref|XP_001948172.2|	6e-06	PREDICTED: hypothetical protein LOC100161596 [Acyrthosiphon pisum]
BT_Q_G_ZJU_Unigene3915	gi|348509127|ref|XP_003442103.1|	5e-24	PREDICTED: AN1-type zinc finger protein 2B-like [Oreochromis niloticus]
BT_Q_G_ZJU_Unigene3918	gi|237838763|ref|XP_002368679.1|	1e-06	voltage gated chloride channel domain-containing protein [Toxoplasma gondii ME49] >gi|211966343|gb|EEB01539.1| voltage gated chloride channel domain-containing protein [Toxoplasma gondii ME49]
BT_Q_G_ZJU_Unigene3921	gi|328714581|ref|XP_001943709.2|	5e-08	PREDICTED: phosphatidylserine decarboxylase proenzyme-like isoform 1 [Acyrthosiphon pisum]
BT_Q_G_ZJU_Unigene3924	gi|585173|sp|P38404.1|GNAO_LOCMI	4e-150	RecName: Full=Guanine nucleotide-binding protein G(o) subunit alpha
BT_Q_G_ZJU_Unigene3925	gi|91084665|ref|XP_967828.1|	2e-54	PREDICTED: similar to AGAP009657-PA [Tribolium castaneum] >gi|270008627|gb|EFA05075.1| hypothetical protein TcasGA2_TC015172 [Tribolium castaneum]
BT_Q_G_ZJU_Unigene3931	gi|357602141|gb|EHJ63283.1|	2e-07	hypothetical protein KGM_19550 [Danaus plexippus]
BT_Q_G_ZJU_Unigene3932	gi|380020450|ref|XP_003694096.1|	3e-41	PREDICTED: ruvB-like 1-like [Apis florea]
BT_Q_G_ZJU_Unigene3934	gi|170031371|ref|XP_001843559.1|	1e-06	forkhead box protein [Culex quinquefasciatus] >gi|167869819|gb|EDS33202.1| forkhead box protein [Culex quinquefasciatus]
BT_Q_G_ZJU_Unigene3936	gi|156537003|ref|XP_001608292.1|	5e-40	PREDICTED: RILP-like protein homolog [Nasonia vitripennis]
BT_Q_G_ZJU_Unigene3937	gi|383855483|ref|XP_003703240.1|	1e-18	PREDICTED: protein cappuccino homolog [Megachile rotundata]
BT_Q_G_ZJU_Unigene3942	gi|332031065|gb|EGI70651.1|	2e-35	DNA polymerase epsilon subunit 3 [Acromyrmex echinatior]
BT_Q_G_ZJU_Unigene3949	gi|167375848|ref|XP_001733752.1|	2e-06	formin 2,3 and collagen domain-containing protein [Entamoeba dispar SAW760]
BT_Q_G_ZJU_Unigene3951	gi|380013990|ref|XP_003691027.1|	2e-30	PREDICTED: abhydrolase domain-containing protein 3-like [Apis florea]
BT_Q_G_ZJU_Unigene3952	gi|328720363|ref|XP_001947101.2|	6e-85	PREDICTED: leucine-rich repeat and calponin homology domain-containing protein 3-like [Acyrthosiphon pisum]
BT_Q_G_ZJU_Unigene3957	gi|242018682|ref|XP_002429803.1|	1e-20	Mannose-1-phosphate guanyltransferase, putative [Pediculus humanus corporis] >gi|212514815|gb|EEB17065.1| Mannose-1-phosphate guanyltransferase, putative [Pediculus humanus corporis]
BT_Q_G_ZJU_Unigene3960	gi|357617304|gb|EHJ70710.1|	5e-11	RNA helicase-like protein [Danaus plexippus]
BT_Q_G_ZJU_Unigene3962	gi|91078878|ref|XP_972869.1|	2e-92	PREDICTED: similar to conserved hypothetical protein [Tribolium castaneum] >gi|270003710|gb|EFA00158.1| hypothetical protein TcasGA2_TC002979 [Tribolium castaneum]
BT_Q_G_ZJU_Unigene3963	gi|123398895|ref|XP_001301365.1|	2e-09	ankyrin repeat protein [Trichomonas vaginalis G3]
BT_Q_G_ZJU_Unigene3966	gi|307205358|gb|EFN83706.1|	1e-46	3-hydroxyisobutyrate dehydrogenase, mitochondrial [Harpegnathos saltator]
BT_Q_G_ZJU_Unigene3968	gi|157134982|ref|XP_001663387.1|	2e-79	hypothetical protein AaeL_AAEL013203 [Aedes aegypti] >gi|108870336|gb|EAT34561.1| conserved hypothetical protein [Aedes aegypti]
BT_Q_G_ZJU_Unigene3969	gi|328783204|ref|XP_397458.4|	9e-103	PREDICTED: hypothetical protein LOC414022 [Apis mellifera]
BT_Q_G_ZJU_Unigene3971	gi|189233881|ref|XP_970343.2|	4e-49	PREDICTED: similar to Chromodomain-helicase-DNA-binding protein [Tribolium castaneum] >gi|270014822|gb|EFA11270.1| hypothetical protein TcasGA2_TC010805 [Tribolium castaneum]
BT_Q_G_ZJU_Unigene3975	gi|307183150|gb|EFN70067.1|	9e-84	Actin-related protein 5 [Camponotus floridanus]
BT_Q_G_ZJU_Unigene3976	gi|307206972|gb|EFN84811.1|	1e-06	Exosome complex exonuclease RRP40 [Harpegnathos saltator]
BT_Q_G_ZJU_Unigene3978	gi|189236877|ref|XP_974696.2|	2e-73	PREDICTED: similar to chromosome region maintenance protein 5/exportin [Tribolium castaneum]
BT_Q_G_ZJU_Unigene3981	gi|328723715|ref|XP_001951659.2|	1e-08	PREDICTED: hypothetical protein LOC100161045 [Acyrthosiphon pisum]
BT_Q_G_ZJU_Unigene3982	gi|71895157|ref|NP_001025995.1|	1e-39	WW domain-binding protein 4 [Gallus gallus] >gi|67461864|sp|Q5F457.1|WBP4_CHICK RecName: Full=WW domain-binding protein 4; Short=WBP-4
BT_Q_G_ZJU_Unigene3984	gi|383848777|ref|XP_003700024.1|	4e-45	PREDICTED: kinesin-like protein costa-like [Megachile rotundata]
BT_Q_G_ZJU_Unigene3985	gi|6526693|dbj|BAA88076.1|	2e-25	vitellogenin-2 [Plautia stali]
BT_Q_G_ZJU_Unigene3986	gi|242010479|ref|XP_002425995.1|	6e-16	mitogen-activated protein kinase kinase kinase, putative [Pediculus humanus corporis] >gi|212509986|gb|EEB13257.1| mitogen-activated protein kinase kinase kinase, putative [Pediculus humanus corporis]
BT_Q_G_ZJU_Unigene3987	gi|345486046|ref|XP_001606101.2|	2e-17	PREDICTED: tRNA modification GTPase GTPBP3, mitochondrial-like [Nasonia vitripennis]
BT_Q_G_ZJU_Unigene3990	gi|345495620|ref|XP_001607705.2|	7e-89	PREDICTED: UPF0430 protein CG31712-like [Nasonia vitripennis]
BT_Q_G_ZJU_Unigene3991	gi|328780713|ref|XP_396382.3|	6e-131	PREDICTED: u3 small nucleolar RNA-associated protein 15 homolog [Apis mellifera]
BT_Q_G_ZJU_Unigene3994	gi|332020128|gb|EGI60572.1|	1e-38	Exosome complex exonuclease RRP46 [Acromyrmex echinatior]
BT_Q_G_ZJU_Unigene3998	gi|328699662|ref|XP_001944334.2|	3e-79	PREDICTED: mitogen-activated protein kinase kinase kinase 9-like [Acyrthosiphon pisum]
BT_Q_G_ZJU_Unigene4000	gi|380028495|ref|XP_003697935.1|	8e-23	PREDICTED: DNA-directed RNA polymerase III subunit RPC7-like [Apis florea]
BT_Q_G_ZJU_Unigene4001	gi|270009921|gb|EFA06369.1|	3e-28	hypothetical protein TcasGA2_TC009245 [Tribolium castaneum]
BT_Q_G_ZJU_Unigene4002	gi|307186073|gb|EFN71805.1|	1e-58	Pre-mRNA cleavage complex 2 protein Pcf11 [Camponotus floridanus]
BT_Q_G_ZJU_Unigene4003	gi|391336237|ref|XP_003742488.1|	2e-14	PREDICTED: RNA-directed DNA polymerase from mobile element jockey-like [Metaseiulus occidentalis]
BT_Q_G_ZJU_Unigene4007	gi|380018596|ref|XP_003693213.1|	3e-71	PREDICTED: alpha-actinin, sarcomeric-like [Apis florea]
BT_Q_G_ZJU_Unigene4009	gi|260819180|ref|XP_002604915.1|	8e-73	hypothetical protein BRAFLDRAFT_264350 [Branchiostoma floridae] >gi|229290244|gb|EEN60925.1| hypothetical protein BRAFLDRAFT_264350 [Branchiostoma floridae]
BT_Q_G_ZJU_Unigene4010	gi|340721896|ref|XP_003399349.1|	5e-64	PREDICTED: katanin p80 WD40-containing subunit B1-like isoform 1 [Bombus terrestris] >gi|340721898|ref|XP_003399350.1| PREDICTED: katanin p80 WD40-containing subunit B1-like isoform 2 [Bombus terrestris] >gi|350407847|ref|XP_003488212.1| PREDICTED: katanin p80 WD40-containing subunit B1-like [Bombus impatiens]
BT_Q_G_ZJU_Unigene4012	gi|332016967|gb|EGI57776.1|	4e-10	Pleckstrin-like proteiny domain-containing family A member 8 [Acromyrmex echinatior]
BT_Q_G_ZJU_Unigene4016	gi|156549611|ref|XP_001603754.1|	7e-45	PREDICTED: UPF0464 protein C15orf44 homolog [Nasonia vitripennis]
BT_Q_G_ZJU_Unigene4018	gi|270008646|gb|EFA05094.1|	2e-29	hypothetical protein TcasGA2_TC015192 [Tribolium castaneum]
BT_Q_G_ZJU_Unigene4019	gi|325117210|emb|CBZ52762.1|	4e-06	conserved hypothetical protein [Neospora caninum Liverpool]
BT_Q_G_ZJU_Unigene4020	gi|91092520|ref|XP_971182.1|	3e-116	PREDICTED: similar to CG9911 CG9911-PA [Tribolium castaneum] >gi|270012869|gb|EFA09317.1| hypothetical protein TcasGA2_TC001643 [Tribolium castaneum]
BT_Q_G_ZJU_Unigene4023	gi|339247223|ref|XP_003375245.1|	8e-45	putative integrase core domain protein [Trichinella spiralis] >gi|316971451|gb|EFV55218.1| putative integrase core domain protein [Trichinella spiralis]
BT_Q_G_ZJU_Unigene4024	gi|242013935|ref|XP_002427654.1|	7e-41	serine/threonine-protein phosphatase 2A 56 kDa regulatory subunit epsilon isoform, putative [Pediculus humanus corporis] >gi|212512084|gb|EEB14916.1| serine/threonine-protein phosphatase 2A 56 kDa regulatory subunit epsilon isoform, putative [Pediculus humanus corporis]
BT_Q_G_ZJU_Unigene4026	gi|332029556|gb|EGI69445.1|	4e-12	TAR DNA-binding protein 43 [Acromyrmex echinatior]
BT_Q_G_ZJU_Unigene4028	gi|307199044|gb|EFN79768.1|	0	DEAD-box helicase Dbp80 [Harpegnathos saltator]
BT_Q_G_ZJU_Unigene4035	gi|345479867|ref|XP_001603852.2|	8e-07	PREDICTED: zinc finger protein 845-like [Nasonia vitripennis]
BT_Q_G_ZJU_Unigene4036	gi|260817591|ref|XP_002603669.1|	4e-13	hypothetical protein BRAFLDRAFT_146669 [Branchiostoma floridae] >gi|229288991|gb|EEN59680.1| hypothetical protein BRAFLDRAFT_146669 [Branchiostoma floridae]
BT_Q_G_ZJU_Unigene4037	gi|332017477|gb|EGI58200.1|	1e-101	Cisplatin resistance-associated overexpressed protein [Acromyrmex echinatior]
BT_Q_G_ZJU_Unigene4039	gi|91086211|ref|XP_971977.1|	3e-76	PREDICTED: similar to reserved [Tribolium castaneum]
BT_Q_G_ZJU_Unigene4042	gi|270001742|gb|EEZ98189.1|	1e-09	hypothetical protein TcasGA2_TC000618 [Tribolium castaneum]
BT_Q_G_ZJU_Unigene4045	gi|324120564|dbj|BAJ78673.1|	0	RNA polymerase II largest subunit [Bemisia tabaci]
BT_Q_G_ZJU_Unigene4046	gi|345484964|ref|XP_001604896.2|	7e-08	PREDICTED: protein expanded-like [Nasonia vitripennis]
BT_Q_G_ZJU_Unigene4047	gi|242019738|ref|XP_002430316.1|	1e-62	conserved hypothetical protein [Pediculus humanus corporis] >gi|212515431|gb|EEB17578.1| conserved hypothetical protein [Pediculus humanus corporis]
BT_Q_G_ZJU_Unigene4051	gi|328715475|ref|XP_001942807.2|	2e-77	PREDICTED: hypothetical protein LOC100161350 [Acyrthosiphon pisum]
BT_Q_G_ZJU_Unigene4052	gi|94536940|ref|NP_001035414.1|	1e-62	coiled-coil domain-containing protein 93 [Danio rerio] >gi|92096875|gb|AAI15270.1| Coiled-coil domain containing 93 [Danio rerio]
BT_Q_G_ZJU_Unigene4056	gi|270012238|gb|EFA08686.1|	1e-06	hypothetical protein TcasGA2_TC006356 [Tribolium castaneum]
BT_Q_G_ZJU_Unigene4057	gi|307179857|gb|EFN68015.1|	1e-85	Tripeptidyl-peptidase 2 [Camponotus floridanus]
BT_Q_G_ZJU_Unigene4058	gi|328711512|ref|XP_001947608.2|	1e-67	PREDICTED: peroxisomal multifunctional enzyme type 2-like isoform 1 [Acyrthosiphon pisum]
BT_Q_G_ZJU_Unigene4064	gi|242004490|ref|XP_002423116.1|	4e-26	protein JTB precursor, putative [Pediculus humanus corporis] >gi|212506062|gb|EEB10378.1| protein JTB precursor, putative [Pediculus humanus corporis]
BT_Q_G_ZJU_Unigene4069	gi|380029123|ref|XP_003698231.1|	5e-105	PREDICTED: LOW QUALITY PROTEIN: acetyl-CoA carboxylase-like [Apis florea]
BT_Q_G_ZJU_Unigene4071	gi|242022402|ref|XP_002431629.1|	1e-143	jumonji/arid domain-containing protein, putative [Pediculus humanus corporis] >gi|212516937|gb|EEB18891.1| jumonji/arid domain-containing protein, putative [Pediculus humanus corporis]
BT_Q_G_ZJU_Unigene4074	gi|357622036|gb|EHJ73656.1|	1e-15	hypothetical protein KGM_01869 [Danaus plexippus]
BT_Q_G_ZJU_Unigene4085	gi|383848070|ref|XP_003699675.1|	7e-39	PREDICTED: tRNA-dihydrouridine(20a/20b) synthase [NAD(P)+]-like [Megachile rotundata]
BT_Q_G_ZJU_Unigene4087	gi|383847291|ref|XP_003699288.1|	1e-11	PREDICTED: uncharacterized protein LOC100877979 [Megachile rotundata]
BT_Q_G_ZJU_Unigene4093	gi|348533329|ref|XP_003454158.1|	8e-20	PREDICTED: uncharacterized protein K02A2.6-like [Oreochromis niloticus]
BT_Q_G_ZJU_Unigene4094	gi|195398853|ref|XP_002058035.1|	2e-10	GJ15711 [Drosophila virilis] >gi|194150459|gb|EDW66143.1| GJ15711 [Drosophila virilis]
BT_Q_G_ZJU_Unigene4098	gi|156401219|ref|XP_001639189.1|	4e-10	predicted protein [Nematostella vectensis] >gi|156226315|gb|EDO47126.1| predicted protein [Nematostella vectensis]
BT_Q_G_ZJU_Unigene4102	gi|328716455|ref|XP_001944199.2|	7e-11	PREDICTED: myosin-IIIb isoform 1 [Acyrthosiphon pisum]
BT_Q_G_ZJU_Unigene4103	gi|242010743|ref|XP_002426118.1|	1e-67	DNA damage-binding protein, putative [Pediculus humanus corporis] >gi|212510165|gb|EEB13380.1| DNA damage-binding protein, putative [Pediculus humanus corporis]
BT_Q_G_ZJU_Unigene4107	gi|328716998|ref|XP_003246092.1|	3e-69	PREDICTED: CAS1 domain-containing protein 1-like [Acyrthosiphon pisum]
BT_Q_G_ZJU_Unigene4108	gi|332028251|gb|EGI68298.1|	1e-30	U4/U6.U5 tri-snRNP-associated protein 2 [Acromyrmex echinatior]
BT_Q_G_ZJU_Unigene4110	gi|157129460|ref|XP_001655397.1|	1e-40	hypothetical protein AaeL_AAEL011476 [Aedes aegypti] >gi|94469314|gb|ABF18506.1| hypothetical conserved protein [Aedes aegypti] >gi|108872218|gb|EAT36443.1| conserved hypothetical protein [Aedes aegypti]
BT_Q_G_ZJU_Unigene4113	gi|363744825|ref|XP_424917.3|	2e-09	PREDICTED: sushi, von Willebrand factor type A, EGF and pentraxin domain-containing protein 1 [Gallus gallus]
BT_Q_G_ZJU_Unigene4114	gi|328705598|ref|XP_001942588.2|	0	PREDICTED: coronin-2B-like [Acyrthosiphon pisum]
BT_Q_G_ZJU_Unigene4115	gi|326670276|ref|XP_003199179.1|	2e-67	PREDICTED: uncharacterized protein K02A2.6-like [Danio rerio]
BT_Q_G_ZJU_Unigene4119	gi|189241920|ref|XP_967371.2|	3e-43	PREDICTED: similar to mixed lineage protein kinase [Tribolium castaneum]
BT_Q_G_ZJU_Unigene4121	gi|345486128|ref|XP_001603290.2|	7e-24	PREDICTED: B-cell CLL/lymphoma 7 protein family member B-like [Nasonia vitripennis]
BT_Q_G_ZJU_Unigene4122	gi|91088919|ref|XP_973208.1|	3e-18	PREDICTED: similar to Maternal transcript 89Bb CG6814-PA [Tribolium castaneum] >gi|270012357|gb|EFA08805.1| hypothetical protein TcasGA2_TC006499 [Tribolium castaneum]
BT_Q_G_ZJU_Unigene4123	gi|307182791|gb|EFN69909.1|	1e-18	Ubiquinol-cytochrome c reductase complex chaperone CBP3-like protein [Camponotus floridanus]
BT_Q_G_ZJU_Unigene4125	gi|392348745|ref|XP_002729667.2|	4e-25	PREDICTED: conserved oligomeric Golgi complex subunit 5-like [Rattus norvegicus]
BT_Q_G_ZJU_Unigene4126	gi|350400370|ref|XP_003485813.1|	2e-104	PREDICTED: ribosome biogenesis protein BOP1 homolog [Bombus impatiens]
BT_Q_G_ZJU_Unigene4129	gi|91080603|ref|XP_974067.1|	2e-47	PREDICTED: similar to ring finger protein 141 [Tribolium castaneum] >gi|270005817|gb|EFA02265.1| hypothetical protein TcasGA2_TC007929 [Tribolium castaneum]
BT_Q_G_ZJU_Unigene4131	gi|383856398|ref|XP_003703696.1|	1e-34	PREDICTED: mitoferrin-1-like [Megachile rotundata]
BT_Q_G_ZJU_Unigene4134	gi|91091388|ref|XP_973447.1|	3e-41	PREDICTED: similar to CG5439 CG5439-PA [Tribolium castaneum] >gi|270014165|gb|EFA10613.1| hypothetical protein TcasGA2_TC012874 [Tribolium castaneum]
BT_Q_G_ZJU_Unigene4135	gi|240849127|ref|NP_001155751.1|	1e-27	alpha N-terminal protein methyltransferase 1A [Acyrthosiphon pisum] >gi|239792886|dbj|BAH72729.1| ACYPI008294 [Acyrthosiphon pisum]
BT_Q_G_ZJU_Unigene4139	gi|241999606|ref|XP_002434446.1|	8e-14	hemomucin, putative [Ixodes scapularis] >gi|215497776|gb|EEC07270.1| hemomucin, putative [Ixodes scapularis]
BT_Q_G_ZJU_Unigene4143	gi|307189576|gb|EFN73940.1|	5e-13	Transmembrane protein 55B [Camponotus floridanus]
BT_Q_G_ZJU_Unigene4144	gi|193659819|ref|XP_001948743.1|	1e-62	PREDICTED: zinc transporter ZIP9-like [Acyrthosiphon pisum]
BT_Q_G_ZJU_Unigene4145	gi|391347995|ref|XP_003748238.1|	2e-23	PREDICTED: uncharacterized protein LOC100900284 [Metaseiulus occidentalis]
BT_Q_G_ZJU_Unigene4148	gi|328706965|ref|XP_001950833.2|	8e-36	PREDICTED: nucleoside diphosphate-linked moiety X motif 19, mitochondrial-like [Acyrthosiphon pisum]
BT_Q_G_ZJU_Unigene4149	gi|345494429|ref|XP_001603822.2|	8e-110	PREDICTED: bestrophin-2-like isoform 1 [Nasonia vitripennis] >gi|345494431|ref|XP_003427288.1| PREDICTED: bestrophin-2-like isoform 2 [Nasonia vitripennis]
BT_Q_G_ZJU_Unigene4153	gi|291233085|ref|XP_002736484.1|	3e-111	PREDICTED: predicted protein-like [Saccoglossus kowalevskii]
BT_Q_G_ZJU_Unigene4154	gi|340720183|ref|XP_003398521.1|	3e-50	PREDICTED: DNA-directed RNA polymerase III subunit RPC2-like [Bombus terrestris]
BT_Q_G_ZJU_Unigene4155	gi|242018247|ref|XP_002429590.1|	2e-22	A-kinase anchor protein, putative [Pediculus humanus corporis] >gi|212514557|gb|EEB16852.1| A-kinase anchor protein, putative [Pediculus humanus corporis]
BT_Q_G_ZJU_Unigene4157	gi|66550505|ref|XP_624964.1|	2e-42	PREDICTED: hcp beta-lactamase-like protein CG13865-like isoform 2 [Apis mellifera]
BT_Q_G_ZJU_Unigene4160	gi|193652460|ref|XP_001949757.1|	2e-100	PREDICTED: n-acetyltransferase 10-like [Acyrthosiphon pisum]
BT_Q_G_ZJU_Unigene4161	gi|124487888|gb|ABN12027.1|	5e-28	putative protein tyrosine phosphatase [Maconellicoccus hirsutus]
BT_Q_G_ZJU_Unigene4162	gi|242010596|ref|XP_002426051.1|	2e-29	ubiquitin-specific protease, putative [Pediculus humanus corporis] >gi|212510061|gb|EEB13313.1| ubiquitin-specific protease, putative [Pediculus humanus corporis]
BT_Q_G_ZJU_Unigene4166	gi|91081371|ref|XP_971796.1|	1e-85	PREDICTED: similar to CG8435 CG8435-PA [Tribolium castaneum] >gi|270005184|gb|EFA01632.1| hypothetical protein TcasGA2_TC007202 [Tribolium castaneum]
BT_Q_G_ZJU_Unigene4167	gi|195109004|ref|XP_001999082.1|	9e-20	GI23267 [Drosophila mojavensis] >gi|193915676|gb|EDW14543.1| GI23267 [Drosophila mojavensis]
BT_Q_G_ZJU_Unigene4171	gi|328714576|ref|XP_003245395.1|	3e-32	PREDICTED: protein scribble homolog isoform 2 [Acyrthosiphon pisum]
BT_Q_G_ZJU_Unigene4173	gi|332022432|gb|EGI62740.1|	1e-14	Chromodomain-helicase-DNA-binding protein 7 [Acromyrmex echinatior]
BT_Q_G_ZJU_Unigene4176	gi|380014615|ref|XP_003691321.1|	1e-13	PREDICTED: porphobilinogen deaminase-like [Apis florea]
BT_Q_G_ZJU_Unigene4178	gi|332026616|gb|EGI66725.1|	2e-13	Protein salvador-like protein 1 [Acromyrmex echinatior]
BT_Q_G_ZJU_Unigene4179	gi|383864777|ref|XP_003707854.1|	1e-64	PREDICTED: LMBR1 domain-containing protein 2 homolog [Megachile rotundata]
BT_Q_G_ZJU_Unigene4186	gi|290463384|sp|B0WU24.1|UFL1_CULQU	5e-33	RecName: Full=E3 UFM1-protein ligase 1 homolog
BT_Q_G_ZJU_Unigene4187	gi|383851399|ref|XP_003701220.1|	3e-16	PREDICTED: PAXIP1-associated protein 1-like [Megachile rotundata]
BT_Q_G_ZJU_Unigene4188	gi|350415378|ref|XP_003490620.1|	1e-17	PREDICTED: hypothetical protein LOC100747608 [Bombus impatiens]
BT_Q_G_ZJU_Unigene4189	gi|322801995|gb|EFZ22532.1|	2e-107	hypothetical protein SINV_04660 [Solenopsis invicta]
BT_Q_G_ZJU_Unigene4192	gi|328721966|ref|XP_001943256.2|	2e-57	PREDICTED: protein dopey-1 homolog isoform 1 [Acyrthosiphon pisum]
BT_Q_G_ZJU_Unigene4196	gi|328718491|ref|XP_001944045.2|	1e-76	PREDICTED: ATP-binding cassette sub-family G member 8-like isoform 1 [Acyrthosiphon pisum] >gi|328718493|ref|XP_003246499.1| PREDICTED: ATP-binding cassette sub-family G member 8-like isoform 2 [Acyrthosiphon pisum]
BT_Q_G_ZJU_Unigene4197	gi|270006072|gb|EFA02520.1|	4e-36	hypothetical protein TcasGA2_TC008225 [Tribolium castaneum]
BT_Q_G_ZJU_Unigene4198	gi|156541702|ref|XP_001603635.1|	2e-35	PREDICTED: programmed cell death protein 2-like [Nasonia vitripennis]
BT_Q_G_ZJU_Unigene4199	gi|307206459|gb|EFN84493.1|	1e-71	DNA methyltransferase 1-associated protein 1 [Harpegnathos saltator]
BT_Q_G_ZJU_Unigene4201	gi|260831599|ref|XP_002610746.1|	3e-28	hypothetical protein BRAFLDRAFT_115297 [Branchiostoma floridae] >gi|229296114|gb|EEN66756.1| hypothetical protein BRAFLDRAFT_115297 [Branchiostoma floridae]
BT_Q_G_ZJU_Unigene4203	gi|345478864|ref|XP_003423826.1|	2e-09	PREDICTED: hypothetical protein LOC100678771 isoform 1 [Nasonia vitripennis] >gi|345478866|ref|XP_003423827.1| PREDICTED: hypothetical protein LOC100678771 isoform 2 [Nasonia vitripennis]
BT_Q_G_ZJU_Unigene4204	gi|350398715|ref|XP_003485284.1|	1e-40	PREDICTED: mitochondrial ubiquitin ligase activator of nfkb 1-like [Bombus impatiens]
BT_Q_G_ZJU_Unigene4205	gi|322788195|gb|EFZ13977.1|	1e-39	hypothetical protein SINV_08975 [Solenopsis invicta]
BT_Q_G_ZJU_Unigene4206	gi|156545354|ref|XP_001606048.1|	4e-28	PREDICTED: ATP synthase subunit s-like protein-like [Nasonia vitripennis]
BT_Q_G_ZJU_Unigene4209	gi|328723550|ref|XP_001947282.2|	2e-71	PREDICTED: serine/threonine-protein kinase tousled-like 1-like [Acyrthosiphon pisum]
BT_Q_G_ZJU_Unigene4211	gi|383857775|ref|XP_003704379.1|	5e-97	PREDICTED: putative pre-mRNA-splicing factor ATP-dependent RNA helicase DHX16-like [Megachile rotundata]
BT_Q_G_ZJU_Unigene4212	gi|242003132|ref|XP_002422622.1|	1e-24	conserved hypothetical protein [Pediculus humanus corporis] >gi|212505423|gb|EEB09884.1| conserved hypothetical protein [Pediculus humanus corporis]
BT_Q_G_ZJU_Unigene4216	gi|383856601|ref|XP_003703796.1|	4e-25	PREDICTED: uncharacterized protein LOC100881823 [Megachile rotundata]
BT_Q_G_ZJU_Unigene4218	gi|193688328|ref|XP_001947555.1|	7e-180	PREDICTED: phosphatidylinositol 4-kinase type 2-beta-like [Acyrthosiphon pisum]
BT_Q_G_ZJU_Unigene4222	gi|328720331|ref|XP_003247003.1|	2e-76	PREDICTED: phosphofurin acidic cluster sorting protein 2-like isoform 2 [Acyrthosiphon pisum]
BT_Q_G_ZJU_Unigene4223	gi|91091796|ref|XP_970426.1|	7e-29	PREDICTED: similar to dynactin P62 subunit [Tribolium castaneum] >gi|270001091|gb|EEZ97538.1| hypothetical protein TcasGA2_TC011388 [Tribolium castaneum]
BT_Q_G_ZJU_Unigene4226	gi|156548825|ref|XP_001605451.1|	1e-17	PREDICTED: protein HGV2-like [Nasonia vitripennis]
BT_Q_G_ZJU_Unigene4231	gi|193661965|ref|XP_001944326.1|	2e-11	PREDICTED: serine/threonine-protein kinase PRP4 homolog [Acyrthosiphon pisum]
BT_Q_G_ZJU_Unigene4232	gi|350403549|ref|XP_003486834.1|	9e-10	PREDICTED: Golgi apparatus protein 1-like [Bombus impatiens]
BT_Q_G_ZJU_Unigene4236	gi|332375895|gb|AEE63088.1|	3e-51	unknown [Dendroctonus ponderosae]
BT_Q_G_ZJU_Unigene4237	gi|328710523|ref|XP_001952670.2|	4e-127	PREDICTED: syntaxin-binding protein 5-like [Acyrthosiphon pisum]
BT_Q_G_ZJU_Unigene4240	gi|322801272|gb|EFZ21959.1|	6e-25	hypothetical protein SINV_06830 [Solenopsis invicta]
BT_Q_G_ZJU_Unigene4241	gi|307191339|gb|EFN74948.1|	7e-117	Uncharacterized MFS-type transporter C6orf192 [Camponotus floridanus]
BT_Q_G_ZJU_Unigene4243	gi|328696684|ref|XP_001943454.2|	1e-99	PREDICTED: elongation factor Tu GTP-binding domain-containing protein 1 [Acyrthosiphon pisum]
BT_Q_G_ZJU_Unigene4244	gi|307193738|gb|EFN76420.1|	5e-30	UDP-N-acetylglucosamine--dolichyl-phosphate N-acetylglucosaminephosphotransferase [Harpegnathos saltator]
BT_Q_G_ZJU_Unigene4245	gi|193636633|ref|XP_001948575.1|	1e-28	PREDICTED: m-phase inducer phosphatase 3-like [Acyrthosiphon pisum]
BT_Q_G_ZJU_Unigene4250	gi|242024270|ref|XP_002432551.1|	1e-20	conserved hypothetical protein [Pediculus humanus corporis] >gi|212518011|gb|EEB19813.1| conserved hypothetical protein [Pediculus humanus corporis]
BT_Q_G_ZJU_Unigene4251	gi|91091956|ref|XP_968337.1|	2e-98	PREDICTED: similar to exocyst complex component 6 [Tribolium castaneum] >gi|270000776|gb|EEZ97223.1| hypothetical protein TcasGA2_TC011021 [Tribolium castaneum]
BT_Q_G_ZJU_Unigene4253	gi|328726211|ref|XP_003248798.1|	6e-13	PREDICTED: hypothetical protein LOC100572197, partial [Acyrthosiphon pisum]
BT_Q_G_ZJU_Unigene4255	gi|297302471|ref|XP_002805995.1|	1e-10	PREDICTED: hypothetical protein LOC100425210 [Macaca mulatta] >gi|90075880|dbj|BAE87620.1| unnamed protein product [Macaca fascicularis] >gi|90081088|dbj|BAE90024.1| unnamed protein product [Macaca fascicularis]
BT_Q_G_ZJU_Unigene4264	gi|345498399|ref|XP_003428222.1|	1e-18	PREDICTED: hypothetical protein LOC100123647 isoform 2 [Nasonia vitripennis]
BT_Q_G_ZJU_Unigene4269	gi|157366840|gb|ABV45411.1|	1e-37	COE2, partial [Bemisia tabaci]
BT_Q_G_ZJU_Unigene4272	gi|389608501|dbj|BAM17860.1|	4e-83	elongation factor 1 beta [Papilio xuthus]
BT_Q_G_ZJU_Unigene4273	gi|341879718|gb|EGT35653.1|	6e-06	hypothetical protein CAEBREN_32771 [Caenorhabditis brenneri]
BT_Q_G_ZJU_Unigene4274	gi|389608911|dbj|BAM18067.1|	3e-21	ubiquinol-cytochrome c reductase complex 14 kd protein [Papilio xuthus]
BT_Q_G_ZJU_Unigene4278	gi|125742521|gb|ABN54483.1|	4e-58	putative ubiquitin/ribosomal protein S27Ae fusion protein [Oncopeltus fasciatus]
BT_Q_G_ZJU_Unigene4279	gi|45826255|gb|AAS77767.1|	4e-134	NADH dehydrogenase subunit 1 [Bemisia argentifolii]
BT_Q_G_ZJU_Unigene4280	gi|288856252|ref|NP_001165781.1|	4e-35	NADH dehydrogenase [ubiquinone] iron-sulfur protein 6, mitochondrial [Nasonia vitripennis]
BT_Q_G_ZJU_Unigene4281	gi|345487891|ref|XP_001604539.2|	1e-14	PREDICTED: hypothetical protein LOC100120947 [Nasonia vitripennis]
BT_Q_G_ZJU_Unigene4282	gi|307182303|gb|EFN69604.1|	1e-112	Probable methyltransferase C20orf7-like protein [Camponotus floridanus]
BT_Q_G_ZJU_Unigene4290	gi|242008642|ref|XP_002425111.1|	2e-67	conserved hypothetical protein [Pediculus humanus corporis] >gi|212508785|gb|EEB12373.1| conserved hypothetical protein [Pediculus humanus corporis]
BT_Q_G_ZJU_Unigene4291	gi|242020286|ref|XP_002430586.1|	7e-95	protein ROP, putative [Pediculus humanus corporis] >gi|212515758|gb|EEB17848.1| protein ROP, putative [Pediculus humanus corporis]
BT_Q_G_ZJU_Unigene4292	gi|242011367|ref|XP_002426424.1|	1e-49	BRCA1-associated RING domain protein, putative [Pediculus humanus corporis] >gi|212510523|gb|EEB13686.1| BRCA1-associated RING domain protein, putative [Pediculus humanus corporis]
BT_Q_G_ZJU_Unigene4296	gi|270010858|gb|EFA07306.1|	1e-32	hypothetical protein TcasGA2_TC015896 [Tribolium castaneum]
BT_Q_G_ZJU_Unigene4301	gi|307201288|gb|EFN81136.1|	5e-155	Poly(A) polymerase gamma [Harpegnathos saltator]
BT_Q_G_ZJU_Unigene4303	gi|242011772|ref|XP_002426620.1|	9e-84	conserved hypothetical protein [Pediculus humanus corporis] >gi|212510773|gb|EEB13882.1| conserved hypothetical protein [Pediculus humanus corporis]
BT_Q_G_ZJU_Unigene4314	gi|307212219|gb|EFN88051.1|	5e-12	Multidrug resistance-associated protein 1 [Harpegnathos saltator]
BT_Q_G_ZJU_Unigene4317	gi|242007042|ref|XP_002424351.1|	1e-48	protein gar2, putative [Pediculus humanus corporis] >gi|212507751|gb|EEB11613.1| protein gar2, putative [Pediculus humanus corporis]
BT_Q_G_ZJU_Unigene4318	gi|328715280|ref|XP_003245582.1|	7e-14	PREDICTED: hypothetical protein LOC100160294 isoform 2 [Acyrthosiphon pisum] >gi|328715282|ref|XP_003245583.1| PREDICTED: hypothetical protein LOC100160294 isoform 3 [Acyrthosiphon pisum]
BT_Q_G_ZJU_Unigene4320	gi|169248225|gb|ACA51842.1|	1e-44	cytochrome P450 CYP4-like protein 3, partial [Bemisia tabaci]
BT_Q_G_ZJU_Unigene4325	gi|380022345|ref|XP_003695010.1|	1e-25	PREDICTED: synaptobrevin-like [Apis florea]
BT_Q_G_ZJU_Unigene4326	gi|125776883|ref|XP_001359425.1|	1e-145	GA10892 [Drosophila pseudoobscura pseudoobscura] >gi|195152692|ref|XP_002017270.1| GL21618 [Drosophila persimilis] >gi|121990043|sp|Q295Y7.1|GMPPB_DROPS RecName: Full=Mannose-1-phosphate guanyltransferase beta; AltName: Full=GDP-mannose pyrophosphorylase B; AltName: Full=GTP-mannose-1-phosphate guanylyltransferase beta >gi|54639169|gb|EAL28571.1| GA10892 [Drosophila pseudoobscura pseudoobscura] >…
BT_Q_G_ZJU_Unigene4327	gi|383862890|ref|XP_003706916.1|	1e-130	PREDICTED: nodal modulator 3-like isoform 1 [Megachile rotundata]
BT_Q_G_ZJU_Unigene4328	gi|307208051|gb|EFN85582.1|	7e-48	Transcription initiation factor IIA subunit 2 [Harpegnathos saltator]
BT_Q_G_ZJU_Unigene4335	gi|260804237|ref|XP_002596995.1|	4e-13	hypothetical protein BRAFLDRAFT_76492 [Branchiostoma floridae] >gi|229282256|gb|EEN53007.1| hypothetical protein BRAFLDRAFT_76492 [Branchiostoma floridae]
BT_Q_G_ZJU_Unigene4337	gi|307209743|gb|EFN86574.1|	3e-10	Mediator of RNA polymerase II transcription subunit 16 [Harpegnathos saltator]
BT_Q_G_ZJU_Unigene4339	gi|118786837|ref|XP_315690.3|	1e-66	AGAP005673-PA [Anopheles gambiae str. PEST] >gi|116126513|gb|EAA11809.3| AGAP005673-PA [Anopheles gambiae str. PEST]
BT_Q_G_ZJU_Unigene4340	gi|332027303|gb|EGI67387.1|	0	Nucleosome-remodeling factor subunit [Acromyrmex echinatior]
BT_Q_G_ZJU_Unigene4341	gi|383863769|ref|XP_003707352.1|	3e-118	PREDICTED: bromodomain adjacent to zinc finger domain protein 1A-like [Megachile rotundata]
BT_Q_G_ZJU_Unigene4345	gi|347967744|ref|XP_312574.4|	3e-33	AGAP002382-PA [Anopheles gambiae str. PEST] >gi|333468320|gb|EAA07903.4| AGAP002382-PA [Anopheles gambiae str. PEST]
BT_Q_G_ZJU_Unigene4350	gi|380022345|ref|XP_003695010.1|	3e-14	PREDICTED: synaptobrevin-like [Apis florea]
BT_Q_G_ZJU_Unigene4361	gi|189234010|ref|XP_972656.2|	1e-60	PREDICTED: similar to MAST205 [Tribolium castaneum] >gi|270014736|gb|EFA11184.1| hypothetical protein TcasGA2_TC004792 [Tribolium castaneum]
BT_Q_G_ZJU_Unigene4363	gi|242024112|ref|XP_002432474.1|	5e-58	Poly A, polymerase alpha, putative [Pediculus humanus corporis] >gi|212517907|gb|EEB19736.1| Poly A, polymerase alpha, putative [Pediculus humanus corporis]
BT_Q_G_ZJU_Unigene4364	gi|391347995|ref|XP_003748238.1|	7e-18	PREDICTED: uncharacterized protein LOC100900284 [Metaseiulus occidentalis]
BT_Q_G_ZJU_Unigene4365	gi|195450819|ref|XP_002072647.1|	1e-26	GK13715 [Drosophila willistoni] >gi|194168732|gb|EDW83633.1| GK13715 [Drosophila willistoni]
BT_Q_G_ZJU_Unigene4367	gi|11055678|gb|AAG28222.1|AF304203_7	6e-101	COIII [Sus scrofa] >gi|3928504|emb|CAA05235.1| cytochrome oxidase subunit III [Sus scrofa] >gi|33320732|gb|AAQ06025.1| cytochrome oxidase subunit III [Sus scrofa] >gi|33320844|gb|AAQ06129.1| cytochrome oxidase subunit III [Sus scrofa] >gi|157056432|gb|ABV02134.1| cytochrome oxidase subunit III [Sus scrofa] >gi|209166107|gb|ACI41486.1| cytochrome oxidase subunit III [Sus scrofa] >gi|209166121|gb|A…
BT_Q_G_ZJU_Unigene4372	gi|193716034|ref|XP_001952245.1|	6e-45	PREDICTED: UPF0518 protein GA25918-like [Acyrthosiphon pisum]
BT_Q_G_ZJU_Unigene4377	gi|328708634|ref|XP_001945270.2|	1e-07	PREDICTED: GPI transamidase component PIG-S-like [Acyrthosiphon pisum]
BT_Q_G_ZJU_Unigene4389	gi|328720638|ref|XP_001950474.2|	4e-32	PREDICTED: probable ATP-dependent RNA helicase DDX49-like [Acyrthosiphon pisum]
BT_Q_G_ZJU_Unigene4390	gi|338717222|ref|XP_001490144.3|	1e-09	PREDICTED: zinc finger protein 33B-like [Equus caballus]
BT_Q_G_ZJU_Unigene4391	gi|189234437|ref|XP_966363.2|	1e-66	PREDICTED: similar to Transport and Golgi organization CG1841-PA [Tribolium castaneum]
BT_Q_G_ZJU_Unigene4392	gi|242016159|ref|XP_002428703.1|	9e-85	Procollagen-lysine,2-oxoglutarate 5-dioxygenase 3 precursor, putative [Pediculus humanus corporis] >gi|212513374|gb|EEB15965.1| Procollagen-lysine,2-oxoglutarate 5-dioxygenase 3 precursor, putative [Pediculus humanus corporis]
BT_Q_G_ZJU_Unigene4393	gi|357620062|gb|EHJ72386.1|	8e-22	hypothetical protein KGM_17866 [Danaus plexippus]
BT_Q_G_ZJU_Unigene4401	gi|328721453|ref|XP_001943844.2|	1e-19	PREDICTED: hypothetical protein LOC100169432 [Acyrthosiphon pisum]
BT_Q_G_ZJU_Unigene4405	gi|340379335|ref|XP_003388182.1|	4e-21	PREDICTED: diaminopimelate decarboxylase-like [Amphimedon queenslandica]
BT_Q_G_ZJU_Unigene4408	gi|328781123|ref|XP_003249921.1|	4e-19	PREDICTED: transmembrane protein 214-like [Apis mellifera]
BT_Q_G_ZJU_Unigene4409	gi|328714376|ref|XP_001950243.2|	6e-28	PREDICTED: WD repeat-containing protein 11-like [Acyrthosiphon pisum]
BT_Q_G_ZJU_Unigene4410	gi|345486827|ref|XP_003425563.1|	8e-12	PREDICTED: LIM and senescent cell antigen-like-containing domain protein 2-like isoform 2 [Nasonia vitripennis]
BT_Q_G_ZJU_Unigene4415	gi|391336629|ref|XP_003742681.1|	9e-41	PREDICTED: putative ribosomal RNA methyltransferase 1-like [Metaseiulus occidentalis]
BT_Q_G_ZJU_Unigene4418	gi|332018459|gb|EGI59049.1|	1e-62	3&apos;-5&apos; exoribonuclease CSL4-like protein [Acromyrmex echinatior]
BT_Q_G_ZJU_Unigene4420	gi|307193221|gb|EFN76112.1|	1e-17	Transmembrane protein 18 [Harpegnathos saltator]
BT_Q_G_ZJU_Unigene4421	gi|170030477|ref|XP_001843115.1|	3e-104	uridine 5&apos;-monophosphate synthase [Culex quinquefasciatus] >gi|167867356|gb|EDS30739.1| uridine 5&apos;-monophosphate synthase [Culex quinquefasciatus]
BT_Q_G_ZJU_Unigene4424	gi|158293330|ref|XP_557731.3|	7e-16	AGAP008584-PA [Anopheles gambiae str. PEST] >gi|157016653|gb|EAL40242.3| AGAP008584-PA [Anopheles gambiae str. PEST]
BT_Q_G_ZJU_Unigene4426	gi|197131003|gb|ACH47049.1|	1e-106	target of rapamycin [Blattella germanica]
BT_Q_G_ZJU_Unigene4427	gi|332375630|gb|AEE62956.1|	1e-84	unknown [Dendroctonus ponderosae]
BT_Q_G_ZJU_Unigene4428	gi|156550027|ref|XP_001604755.1|	1e-08	PREDICTED: mitochondrial import receptor subunit TOM70-like [Nasonia vitripennis]
BT_Q_G_ZJU_Unigene4430	gi|156553729|ref|XP_001600961.1|	4e-80	PREDICTED: superkiller viralicidic activity 2-like 2-like isoform 1 [Nasonia vitripennis] >gi|345497584|ref|XP_003428027.1| PREDICTED: superkiller viralicidic activity 2-like 2-like isoform 2 [Nasonia vitripennis]
BT_Q_G_ZJU_Unigene4431	gi|307181340|gb|EFN68974.1|	6e-65	Ubiquitin-conjugating enzyme E2-17 kDa [Camponotus floridanus]
BT_Q_G_ZJU_Unigene4439	gi|195452426|ref|XP_002073348.1|	2e-49	GK14084 [Drosophila willistoni] >gi|194169433|gb|EDW84334.1| GK14084 [Drosophila willistoni]
BT_Q_G_ZJU_Unigene4443	gi|350413545|ref|XP_003490025.1|	5e-11	PREDICTED: sphingomyelin synthase-related 1-like [Bombus impatiens]
BT_Q_G_ZJU_Unigene4446	gi|307178234|gb|EFN67019.1|	2e-21	Putative methyltransferase NSUN4 [Camponotus floridanus]
BT_Q_G_ZJU_Unigene4448	gi|357621537|gb|EHJ73337.1|	1e-14	chemosensory protein [Danaus plexippus]
BT_Q_G_ZJU_Unigene4450	gi|270006914|gb|EFA03362.1|	1e-28	hypothetical protein TcasGA2_TC013347 [Tribolium castaneum]
BT_Q_G_ZJU_Unigene4451	gi|307190879|gb|EFN74716.1|	2e-52	Nuclear pore complex protein Nup160-like protein [Camponotus floridanus]
BT_Q_G_ZJU_Unigene4452	gi|328712886|ref|XP_001943021.2|	1e-11	PREDICTED: hypothetical protein LOC100161444 [Acyrthosiphon pisum]
BT_Q_G_ZJU_Unigene4455	gi|157106769|ref|XP_001649474.1|	1e-14	ankyrin 2,3/unc44 [Aedes aegypti] >gi|108868779|gb|EAT33004.1| ankyrin 2,3/unc44 [Aedes aegypti]
BT_Q_G_ZJU_Unigene4458	gi|270006524|gb|EFA02972.1|	2e-46	hypothetical protein TcasGA2_TC030707 [Tribolium castaneum]
BT_Q_G_ZJU_Unigene4463	gi|345493429|ref|XP_001605548.2|	5e-38	PREDICTED: teneurin-3-like [Nasonia vitripennis]
BT_Q_G_ZJU_Unigene4467	gi|193631999|ref|XP_001946261.1|	8e-54	PREDICTED: PQ-loop repeat-containing protein 1-like [Acyrthosiphon pisum]
BT_Q_G_ZJU_Unigene4468	gi|193631999|ref|XP_001946261.1|	1e-16	PREDICTED: PQ-loop repeat-containing protein 1-like [Acyrthosiphon pisum]
BT_Q_G_ZJU_Unigene4474	gi|242022071|ref|XP_002431465.1|	6e-33	transforming protein Ski, putative [Pediculus humanus corporis] >gi|212516753|gb|EEB18727.1| transforming protein Ski, putative [Pediculus humanus corporis]
BT_Q_G_ZJU_Unigene4475	gi|291239010|ref|XP_002739418.1|	1e-22	PREDICTED: v-ski sarcoma viral oncogene homolog, partial [Saccoglossus kowalevskii]
BT_Q_G_ZJU_Unigene4477	gi|47226485|emb|CAG08501.1|	1e-11	unnamed protein product [Tetraodon nigroviridis]
BT_Q_G_ZJU_Unigene4479	gi|383855530|ref|XP_003703263.1|	2e-42	PREDICTED: THO complex subunit 3-like [Megachile rotundata]
BT_Q_G_ZJU_Unigene4481	gi|241752311|ref|XP_002401039.1|	1e-16	OTU domain-containing protein, putative [Ixodes scapularis] >gi|215508294|gb|EEC17748.1| OTU domain-containing protein, putative [Ixodes scapularis]
BT_Q_G_ZJU_Unigene4482	gi|339896277|gb|AEK21824.1|	3e-16	cytochrome P450 [Bemisia tabaci]
BT_Q_G_ZJU_Unigene4483	gi|332027402|gb|EGI67485.1|	4e-31	Nesprin-1 [Acromyrmex echinatior]
BT_Q_G_ZJU_Unigene4484	gi|328786530|ref|XP_001121736.2|	2e-15	PREDICTED: hypothetical protein LOC725950 [Apis mellifera]
BT_Q_G_ZJU_Unigene4486	gi|328792482|ref|XP_003251732.1|	5e-08	PREDICTED: dystrophin, isoforms A/C/F/G/H-like [Apis mellifera]
BT_Q_G_ZJU_Unigene4487	gi|194224849|ref|XP_001495395.2|	6e-11	PREDICTED: snRNA-activating protein complex subunit 3 [Equus caballus]
BT_Q_G_ZJU_Unigene4489	gi|157129185|ref|XP_001655314.1|	1e-95	116 kda U5 small nuclear ribonucleoprotein component [Aedes aegypti] >gi|108872311|gb|EAT36536.1| 116 kda U5 small nuclear ribonucleoprotein component [Aedes aegypti]
BT_Q_G_ZJU_Unigene4490	gi|307183481|gb|EFN70280.1|	5e-08	Copper-transporting ATPase 1 [Camponotus floridanus]
BT_Q_G_ZJU_Unigene4491	gi|91082507|ref|XP_973065.1|	1e-88	PREDICTED: similar to camp-dependent protein kinase catalytic subunit [Tribolium castaneum] >gi|270007546|gb|EFA03994.1| hypothetical protein TcasGA2_TC014143 [Tribolium castaneum]
BT_Q_G_ZJU_Unigene4492	gi|307210717|gb|EFN87140.1|	1e-45	Cysteinyl-tRNA synthetase, cytoplasmic [Harpegnathos saltator]
BT_Q_G_ZJU_Unigene4496	gi|328723898|ref|XP_003247972.1|	1e-14	PREDICTED: kynurenine/alpha-aminoadipate aminotransferase, mitochondrial-like [Acyrthosiphon pisum]
BT_Q_G_ZJU_Unigene4501	gi|90820038|gb|ABD98776.1|	9e-48	putative small heat shock protein [Graphocephala atropunctata]
BT_Q_G_ZJU_Unigene4508	gi|357606336|gb|EHJ65027.1|	1e-24	hypothetical protein KGM_09507 [Danaus plexippus]
BT_Q_G_ZJU_Unigene4515	gi|321451576|gb|EFX63184.1|	9e-08	hypothetical protein DAPPUDRAFT_335831 [Daphnia pulex]
BT_Q_G_ZJU_Unigene4519	gi|345485568|ref|XP_001606930.2|	3e-35	PREDICTED: myc box-dependent-interacting protein 1-like isoform 1 [Nasonia vitripennis]
BT_Q_G_ZJU_Unigene4526	gi|340722599|ref|XP_003399691.1|	5e-56	PREDICTED: hypothetical protein LOC100642260 [Bombus terrestris] >gi|350418614|ref|XP_003491915.1| PREDICTED: hypothetical protein LOC100743755 [Bombus impatiens]
BT_Q_G_ZJU_Unigene4527	gi|195382382|ref|XP_002049909.1|	2e-16	GJ20488 [Drosophila virilis] >gi|194144706|gb|EDW61102.1| GJ20488 [Drosophila virilis]
BT_Q_G_ZJU_Unigene4529	gi|345485878|ref|XP_001603694.2|	1e-48	PREDICTED: venom dipeptidyl peptidase 4-like [Nasonia vitripennis]
BT_Q_G_ZJU_Unigene4532	gi|380020763|ref|XP_003694248.1|	8e-14	PREDICTED: zinc finger protein 227-like [Apis florea]
BT_Q_G_ZJU_Unigene4534	gi|270012045|gb|EFA08493.1|	2e-15	hypothetical protein TcasGA2_TC006145 [Tribolium castaneum]
BT_Q_G_ZJU_Unigene4535	gi|383865295|ref|XP_003708110.1|	1e-13	PREDICTED: WD repeat-containing protein 75-like [Megachile rotundata]
BT_Q_G_ZJU_Unigene4541	gi|390339683|ref|XP_786628.3|	5e-30	PREDICTED: probable dolichyl pyrophosphate Glc1Man9GlcNAc2 alpha-1,3-glucosyltransferase-like [Strongylocentrotus purpuratus]
BT_Q_G_ZJU_Unigene4542	gi|193671661|ref|XP_001945129.1|	8e-08	PREDICTED: hypothetical protein LOC100166975 [Acyrthosiphon pisum]
BT_Q_G_ZJU_Unigene4546	gi|348507094|ref|XP_003441092.1|	3e-13	PREDICTED: kelch domain-containing protein 3-like [Oreochromis niloticus]
BT_Q_G_ZJU_Unigene4547	gi|242020475|ref|XP_002430679.1|	7e-28	Neural/ectodermal development factor IMP-L2 precursor, putative [Pediculus humanus corporis] >gi|212515859|gb|EEB17941.1| Neural/ectodermal development factor IMP-L2 precursor, putative [Pediculus humanus corporis]
BT_Q_G_ZJU_Unigene4549	gi|391336237|ref|XP_003742488.1|	1e-08	PREDICTED: RNA-directed DNA polymerase from mobile element jockey-like [Metaseiulus occidentalis]
BT_Q_G_ZJU_Unigene4551	gi|346466993|gb|AEO33341.1|	9e-13	hypothetical protein [Amblyomma maculatum]
BT_Q_G_ZJU_Unigene4552	gi|328702470|ref|XP_001945053.2|	1e-39	PREDICTED: neurexin-4-like [Acyrthosiphon pisum]
BT_Q_G_ZJU_Unigene4553	gi|54289297|gb|AAV31932.1|	8e-07	vitellogenin C [Toxorhynchites amboinensis]
BT_Q_G_ZJU_Unigene4554	gi|332026198|gb|EGI66340.1|	5e-13	Chromodomain-helicase-DNA-binding protein 1 [Acromyrmex echinatior]
BT_Q_G_ZJU_Unigene4557	gi|242006288|ref|XP_002423984.1|	5e-75	ubiquitin-protein ligase BRE1A, putative [Pediculus humanus corporis] >gi|212507266|gb|EEB11246.1| ubiquitin-protein ligase BRE1A, putative [Pediculus humanus corporis]
BT_Q_G_ZJU_Unigene4559	gi|194902322|ref|XP_001980672.1|	2e-25	GG17285 [Drosophila erecta] >gi|190652375|gb|EDV49630.1| GG17285 [Drosophila erecta]
BT_Q_G_ZJU_Unigene4560	gi|189233727|ref|XP_970593.2|	1e-13	PREDICTED: similar to Beta3 protein [Tribolium castaneum]
BT_Q_G_ZJU_Unigene4561	gi|124487940|gb|ABN12053.1|	4e-40	hypothetical protein [Maconellicoccus hirsutus]
BT_Q_G_ZJU_Unigene4563	gi|195590427|ref|XP_002084947.1|	6e-64	GD14536 [Drosophila simulans] >gi|194196956|gb|EDX10532.1| GD14536 [Drosophila simulans]
BT_Q_G_ZJU_Unigene4568	gi|91077058|ref|XP_968505.1|	3e-09	PREDICTED: similar to karyopherin alpha 6 [Tribolium castaneum] >gi|270002024|gb|EEZ98471.1| hypothetical protein TcasGA2_TC000963 [Tribolium castaneum]
BT_Q_G_ZJU_Unigene4575	gi|312380731|gb|EFR26647.1|	9e-81	hypothetical protein AND_07144 [Anopheles darlingi]
BT_Q_G_ZJU_Unigene4576	gi|242009028|ref|XP_002425295.1|	2e-44	discs large protein, putative [Pediculus humanus corporis] >gi|212509060|gb|EEB12557.1| discs large protein, putative [Pediculus humanus corporis]
BT_Q_G_ZJU_Unigene4577	gi|380025190|ref|XP_003696360.1|	5e-35	PREDICTED: phosphoribosylformylglycinamidine synthase-like [Apis florea]
BT_Q_G_ZJU_Unigene4583	gi|321475182|gb|EFX86145.1|	1e-56	hypothetical protein DAPPUDRAFT_313175 [Daphnia pulex]
BT_Q_G_ZJU_Unigene4590	gi|307204249|gb|EFN83046.1|	3e-17	tRNA-splicing endonuclease subunit Sen54 [Harpegnathos saltator]
BT_Q_G_ZJU_Unigene4591	gi|242024600|ref|XP_002432715.1|	2e-23	nuclear pore complex protein nup98, putative [Pediculus humanus corporis] >gi|212518191|gb|EEB19977.1| nuclear pore complex protein nup98, putative [Pediculus humanus corporis]
BT_Q_G_ZJU_Unigene4592	gi|328711259|ref|XP_003244491.1|	2e-16	PREDICTED: zinc finger MYM-type protein 1-like [Acyrthosiphon pisum]
BT_Q_G_ZJU_Unigene4593	gi|312381478|gb|EFR27222.1|	8e-20	hypothetical protein AND_06226 [Anopheles darlingi]
BT_Q_G_ZJU_Unigene4597	gi|332027341|gb|EGI67425.1|	2e-40	Zinc finger protein 207 [Acromyrmex echinatior]
BT_Q_G_ZJU_Unigene4598	gi|242006199|ref|XP_002423941.1|	6e-22	conserved hypothetical protein [Pediculus humanus corporis] >gi|212507211|gb|EEB11203.1| conserved hypothetical protein [Pediculus humanus corporis]
BT_Q_G_ZJU_Unigene4600	gi|380025997|ref|XP_003696748.1|	8e-42	PREDICTED: CAAX prenyl protease 2-like [Apis florea]
BT_Q_G_ZJU_Unigene4601	gi|307204944|gb|EFN83483.1|	2e-08	Transmembrane and ubiquitin-like domain-containing protein 2 [Harpegnathos saltator]
BT_Q_G_ZJU_Unigene4603	gi|383861372|ref|XP_003706160.1|	2e-07	PREDICTED: uncharacterized protein LOC100882600 [Megachile rotundata]
BT_Q_G_ZJU_Unigene4606	gi|241780167|ref|XP_002400089.1|	1e-38	conserved hypothetical protein [Ixodes scapularis] >gi|215510673|gb|EEC20126.1| conserved hypothetical protein [Ixodes scapularis]
BT_Q_G_ZJU_Unigene4616	gi|328707301|ref|XP_003243357.1|	3e-26	PREDICTED: EF-hand domain-containing family member A2-like isoform 2 [Acyrthosiphon pisum]
BT_Q_G_ZJU_Unigene4619	gi|189241885|ref|XP_969536.2|	6e-22	PREDICTED: similar to cytochrome P450 [Tribolium castaneum]
BT_Q_G_ZJU_Unigene4623	gi|198476537|ref|XP_002132396.1|	1e-22	GA25216 [Drosophila pseudoobscura pseudoobscura] >gi|198137741|gb|EDY69798.1| GA25216 [Drosophila pseudoobscura pseudoobscura]
BT_Q_G_ZJU_Unigene4625	gi|312370901|gb|EFR19204.1|	6e-12	hypothetical protein AND_22912 [Anopheles darlingi]
BT_Q_G_ZJU_Unigene4626	gi|270009560|gb|EFA06008.1|	3e-26	hypothetical protein TcasGA2_TC008834 [Tribolium castaneum]
BT_Q_G_ZJU_Unigene4628	gi|156543802|ref|XP_001606474.1|	1e-13	PREDICTED: hypothetical protein LOC100122866 [Nasonia vitripennis]
BT_Q_G_ZJU_Unigene4631	gi|193601260|ref|XP_001943440.1|	4e-58	PREDICTED: bestrophin-2-like [Acyrthosiphon pisum]
BT_Q_G_ZJU_Unigene4632	gi|193688414|ref|XP_001943732.1|	9e-34	PREDICTED: hypothetical protein LOC100164977 [Acyrthosiphon pisum]
BT_Q_G_ZJU_Unigene4638	gi|195492387|ref|XP_002093968.1|	1e-26	GE20460 [Drosophila yakuba] >gi|194180069|gb|EDW93680.1| GE20460 [Drosophila yakuba]
BT_Q_G_ZJU_Unigene4641	gi|307177535|gb|EFN66646.1|	1e-68	Importin subunit alpha-7 [Camponotus floridanus]
BT_Q_G_ZJU_Unigene4645	gi|332372536|gb|AEE61410.1|	2e-62	unknown [Dendroctonus ponderosae]
BT_Q_G_ZJU_Unigene4646	gi|260791424|ref|XP_002590729.1|	2e-16	hypothetical protein BRAFLDRAFT_89535 [Branchiostoma floridae] >gi|229275925|gb|EEN46740.1| hypothetical protein BRAFLDRAFT_89535 [Branchiostoma floridae]
BT_Q_G_ZJU_Unigene4648	gi|91085319|ref|XP_969635.1|	1e-13	PREDICTED: similar to CG7154 CG7154-PA [Tribolium castaneum] >gi|270008429|gb|EFA04877.1| hypothetical protein TcasGA2_TC014936 [Tribolium castaneum]
BT_Q_G_ZJU_Unigene4649	gi|195114986|ref|XP_002002048.1|	1e-35	GI17168 [Drosophila mojavensis] >gi|193912623|gb|EDW11490.1| GI17168 [Drosophila mojavensis]
BT_Q_G_ZJU_Unigene4650	gi|375493328|dbj|BAL61212.1|	6e-22	fem-1 homolog B-like protein [Locusta migratoria manilensis]
BT_Q_G_ZJU_Unigene4654	gi|328699852|ref|XP_001944210.2|	4e-06	PREDICTED: NACHT and WD repeat domain-containing protein 1-like [Acyrthosiphon pisum]
BT_Q_G_ZJU_Unigene4655	gi|380015900|ref|XP_003691932.1|	1e-24	PREDICTED: LOW QUALITY PROTEIN: tyrosine-protein phosphatase non-receptor type 23-like [Apis florea]
BT_Q_G_ZJU_Unigene4657	gi|193629553|ref|XP_001950609.1|	5e-11	PREDICTED: coronin-1C-like [Acyrthosiphon pisum]
BT_Q_G_ZJU_Unigene4660	gi|193582381|ref|XP_001951216.1|	5e-76	PREDICTED: cell division cycle 5-like protein-like [Acyrthosiphon pisum]
BT_Q_G_ZJU_Unigene4664	gi|242012723|ref|XP_002427077.1|	2e-41	pre-mRNA-splicing factor ATP-dependent RNA helicase prp16, putative [Pediculus humanus corporis] >gi|212511335|gb|EEB14339.1| pre-mRNA-splicing factor ATP-dependent RNA helicase prp16, putative [Pediculus humanus corporis]
BT_Q_G_ZJU_Unigene4669	gi|383865643|ref|XP_003708282.1|	1e-33	PREDICTED: solute carrier family 12 member 9-like [Megachile rotundata]
BT_Q_G_ZJU_Unigene4671	gi|307206051|gb|EFN84144.1|	6e-30	Nesprin-1 [Harpegnathos saltator]
BT_Q_G_ZJU_Unigene4674	gi|170027993|ref|XP_001841881.1|	2e-31	pentatricopeptide repeat protein 1 [Culex quinquefasciatus] >gi|167868351|gb|EDS31734.1| pentatricopeptide repeat protein 1 [Culex quinquefasciatus]
BT_Q_G_ZJU_Unigene4675	gi|3282347|gb|AAC24969.1|	2e-11	reverse transcriptase [Drosophila simulans]
BT_Q_G_ZJU_Unigene4676	gi|193579988|ref|XP_001943697.1|	8e-21	PREDICTED: hypothetical protein LOC100166500 [Acyrthosiphon pisum]
BT_Q_G_ZJU_Unigene4678	gi|241999524|ref|XP_002434405.1|	1e-44	O-sialoglycoprotein endopeptidase, putative [Ixodes scapularis] >gi|215497735|gb|EEC07229.1| O-sialoglycoprotein endopeptidase, putative [Ixodes scapularis]
BT_Q_G_ZJU_Unigene4680	gi|350412791|ref|XP_003489764.1|	8e-20	PREDICTED: transmembrane channel-like protein 7-like [Bombus impatiens]
BT_Q_G_ZJU_Unigene4681	gi|242017221|ref|XP_002429090.1|	1e-19	Helicase, putative [Pediculus humanus corporis] >gi|212513954|gb|EEB16352.1| Helicase, putative [Pediculus humanus corporis]
BT_Q_G_ZJU_Unigene4682	gi|270004156|gb|EFA00604.1|	4e-23	hypothetical protein TcasGA2_TC003476 [Tribolium castaneum]
BT_Q_G_ZJU_Unigene4683	gi|242004566|ref|XP_002423153.1|	5e-06	Importin-13, putative [Pediculus humanus corporis] >gi|212506110|gb|EEB10415.1| Importin-13, putative [Pediculus humanus corporis]
BT_Q_G_ZJU_Unigene4684	gi|270013261|gb|EFA09709.1|	7e-31	hypothetical protein TcasGA2_TC011842 [Tribolium castaneum]
BT_Q_G_ZJU_Unigene4685	gi|194771252|ref|XP_001967653.1|	4e-06	GF19976 [Drosophila ananassae] >gi|190617400|gb|EDV32924.1| GF19976 [Drosophila ananassae]
BT_Q_G_ZJU_Unigene4689	gi|37991668|dbj|BAD00045.1|	6e-41	armadillo protein [Gryllus bimaculatus]
BT_Q_G_ZJU_Unigene4691	gi|383847803|ref|XP_003699542.1|	1e-32	PREDICTED: sentrin-specific protease 1-like [Megachile rotundata]
BT_Q_G_ZJU_Unigene4693	gi|270009560|gb|EFA06008.1|	2e-41	hypothetical protein TcasGA2_TC008834 [Tribolium castaneum]
BT_Q_G_ZJU_Unigene4699	gi|380012929|ref|XP_003690525.1|	2e-43	PREDICTED: ubiquitin carboxyl-terminal hydrolase 36-like [Apis florea]
BT_Q_G_ZJU_Unigene4700	gi|270016638|gb|EFA13084.1|	5e-10	hypothetical protein TcasGA2_TC011584 [Tribolium castaneum]
BT_Q_G_ZJU_Unigene4704	gi|332021584|gb|EGI61949.1|	1e-76	PHD finger protein rhinoceros [Acromyrmex echinatior]
BT_Q_G_ZJU_Unigene4709	gi|345490822|ref|XP_001601580.2|	3e-50	PREDICTED: DNA topoisomerase 2-like [Nasonia vitripennis]
BT_Q_G_ZJU_Unigene4710	gi|91087177|ref|XP_975407.1|	5e-11	PREDICTED: similar to peptide-N(4)-(N-acetyl-beta-glucosaminyl)asparagine amidase [Tribolium castaneum]
BT_Q_G_ZJU_Unigene4718	gi|270006473|gb|EFA02921.1|	1e-08	argonaute 3 [Tribolium castaneum]
BT_Q_G_ZJU_Unigene4721	gi|242019402|ref|XP_002430150.1|	2e-49	zinc finger protein and BTB domain-containing protein, putative [Pediculus humanus corporis] >gi|212515241|gb|EEB17412.1| zinc finger protein and BTB domain-containing protein, putative [Pediculus humanus corporis]
BT_Q_G_ZJU_Unigene4722	gi|380025252|ref|XP_003696391.1|	2e-20	PREDICTED: fatty-acid amide hydrolase 2-like [Apis florea]
BT_Q_G_ZJU_Unigene4725	gi|332026383|gb|EGI66512.1|	3e-55	Protein N-terminal asparagine amidohydrolase [Acromyrmex echinatior]
BT_Q_G_ZJU_Unigene4726	gi|296236394|ref|XP_002763302.1|	2e-63	PREDICTED: apoptosis-inducing factor 1, mitochondrial isoform 2 [Callithrix jacchus]
BT_Q_G_ZJU_Unigene4727	gi|242022348|ref|XP_002431602.1|	1e-16	conserved hypothetical protein [Pediculus humanus corporis] >gi|212516910|gb|EEB18864.1| conserved hypothetical protein [Pediculus humanus corporis]
BT_Q_G_ZJU_Unigene4728	gi|157118037|ref|XP_001658977.1|	2e-29	8-oxoguanine DNA glycosylase [Aedes aegypti] >gi|108875881|gb|EAT40106.1| 8-oxoguanine DNA glycosylase [Aedes aegypti]
BT_Q_G_ZJU_Unigene4733	gi|270004161|gb|EFA00609.1|	3e-27	hypothetical protein TcasGA2_TC003484 [Tribolium castaneum]
BT_Q_G_ZJU_Unigene4739	gi|350426468|ref|XP_003494446.1|	7e-06	PREDICTED: hypothetical protein LOC100741120 [Bombus impatiens]
BT_Q_G_ZJU_Unigene4753	gi|340718978|ref|XP_003397936.1|	7e-34	PREDICTED: alkylated DNA repair protein alkB homolog 1-like [Bombus terrestris]
BT_Q_G_ZJU_Unigene4756	gi|170284923|gb|AAI61019.1|	5e-08	rad50 protein [Xenopus (Silurana) tropicalis]
BT_Q_G_ZJU_Unigene4759	gi|345490029|ref|XP_001602698.2|	8e-38	PREDICTED: neurofibromin-like [Nasonia vitripennis]
BT_Q_G_ZJU_Unigene4767	gi|260833360|ref|XP_002611625.1|	5e-08	hypothetical protein BRAFLDRAFT_63711 [Branchiostoma floridae] >gi|229296996|gb|EEN67635.1| hypothetical protein BRAFLDRAFT_63711 [Branchiostoma floridae]
BT_Q_G_ZJU_Unigene4783	gi|307177700|gb|EFN66728.1|	5e-39	Transforming acidic coiled-coil-containing protein 1 [Camponotus floridanus]
BT_Q_G_ZJU_Unigene4785	gi|380020249|ref|XP_003694003.1|	7e-23	PREDICTED: LOW QUALITY PROTEIN: periodic tryptophan protein 2 homolog [Apis florea]
BT_Q_G_ZJU_Unigene4787	gi|322798620|gb|EFZ20224.1|	1e-69	hypothetical protein SINV_06929 [Solenopsis invicta]
BT_Q_G_ZJU_Unigene4796	gi|350400959|ref|XP_003486012.1|	2e-71	PREDICTED: REST corepressor 3-like isoform 4 [Bombus impatiens]
BT_Q_G_ZJU_Unigene4798	gi|321463626|gb|EFX74641.1|	3e-13	hypothetical protein DAPPUDRAFT_214814 [Daphnia pulex]
BT_Q_G_ZJU_Unigene4799	gi|242011982|ref|XP_002426722.1|	1e-33	bromodomain adjacent to zinc finger protein domain 1, baz1, putative [Pediculus humanus corporis] >gi|212510893|gb|EEB13984.1| bromodomain adjacent to zinc finger protein domain 1, baz1, putative [Pediculus humanus corporis]
BT_Q_G_ZJU_Unigene4800	gi|67597944|ref|XP_666184.1|	5e-08	hypothetical protein [Cryptosporidium hominis TU502] >gi|54657128|gb|EAL35955.1| hypothetical protein Chro.50010 [Cryptosporidium hominis]
BT_Q_G_ZJU_Unigene4804	gi|242021832|ref|XP_002431347.1|	6e-38	Centaurin-gamma, putative [Pediculus humanus corporis] >gi|212516615|gb|EEB18609.1| Centaurin-gamma, putative [Pediculus humanus corporis]
BT_Q_G_ZJU_Unigene4813	gi|328707311|ref|XP_003243359.1|	1e-53	PREDICTED: dnaJ homolog subfamily C member 13 isoform 2 [Acyrthosiphon pisum]
BT_Q_G_ZJU_Unigene4814	gi|237858784|ref|NP_001153823.1|	1e-62	acetyl coenzyme A synthase [Acyrthosiphon pisum]
BT_Q_G_ZJU_Unigene4815	gi|193587299|ref|XP_001949837.1|	1e-39	PREDICTED: heat shock protein 70 B2-like [Acyrthosiphon pisum]
BT_Q_G_ZJU_Unigene4816	gi|350421728|ref|XP_003492938.1|	2e-19	PREDICTED: nuclear pore complex protein Nup160 homolog [Bombus impatiens]
BT_Q_G_ZJU_Unigene4820	gi|226482514|emb|CAX73856.1|	4e-10	glycoprotein 2-beta-D-xylosyltransferase [Schistosoma japonicum]
BT_Q_G_ZJU_Unigene4826	gi|342905757|gb|AEL79162.1|	2e-25	putative protein phosphatase inhibitor [Rhodnius prolixus]
BT_Q_G_ZJU_Unigene4830	gi|195352971|ref|XP_002042984.1|	2e-32	GM16314 [Drosophila sechellia] >gi|194127049|gb|EDW49092.1| GM16314 [Drosophila sechellia]
BT_Q_G_ZJU_Unigene4832	gi|345492979|ref|XP_001599671.2|	1e-13	PREDICTED: venom serine carboxypeptidase-like [Nasonia vitripennis]
BT_Q_G_ZJU_Unigene4835	gi|193641058|ref|XP_001942872.1|	1e-31	PREDICTED: arylsulfatase B-like [Acyrthosiphon pisum]
BT_Q_G_ZJU_Unigene4836	gi|322785362|gb|EFZ12036.1|	1e-16	hypothetical protein SINV_13826 [Solenopsis invicta]
BT_Q_G_ZJU_Unigene4840	gi|240848799|ref|NP_001155587.1|	5e-43	nudC domain-containing protein 2 [Acyrthosiphon pisum] >gi|239791786|dbj|BAH72313.1| ACYPI004786 [Acyrthosiphon pisum]
BT_Q_G_ZJU_Unigene4845	gi|269316056|ref|XP_640578.4|	1e-06	SWAP/Surp domain-containing protein [Dictyostelium discoideum AX4] >gi|256012945|gb|EAL66605.2| SWAP/Surp domain-containing protein [Dictyostelium discoideum AX4]
BT_Q_G_ZJU_Unigene4849	gi|307213328|gb|EFN88780.1|	2e-43	DNA-directed RNA polymerase I subunit RPA2 [Harpegnathos saltator]
BT_Q_G_ZJU_Unigene4850	gi|350425992|ref|XP_003494298.1|	3e-53	PREDICTED: transcription termination factor Rho-like [Bombus impatiens]
BT_Q_G_ZJU_Unigene4851	gi|350411624|ref|XP_003489406.1|	1e-24	PREDICTED: parathyroid hormone/parathyroid hormone-related peptide receptor-like [Bombus impatiens]
BT_Q_G_ZJU_Unigene4853	gi|383852790|ref|XP_003701908.1|	6e-33	PREDICTED: furin-like protease 1, isoforms 1/1-X/2-like [Megachile rotundata]
BT_Q_G_ZJU_Unigene4855	gi|345483921|ref|XP_001602952.2|	4e-75	PREDICTED: actin-binding protein anillin-like [Nasonia vitripennis]
BT_Q_G_ZJU_Unigene4861	gi|345487512|ref|XP_003425706.1|	3e-06	PREDICTED: exportin-5-like [Nasonia vitripennis]
BT_Q_G_ZJU_Unigene4863	gi|339896291|gb|AEK21831.1|	3e-54	cytochrome P450 [Bemisia tabaci]
BT_Q_G_ZJU_Unigene4872	gi|193695272|ref|XP_001948589.1|	2e-18	PREDICTED: UNC93-like protein MFSD11-like [Acyrthosiphon pisum]
BT_Q_G_ZJU_Unigene4873	gi|153791289|ref|NP_001093300.1|	9e-95	diphosphomevalonate decarboxylase [Bombyx mori] >gi|146424702|dbj|BAF62111.1| diphosphomevalonate decarboxylase [Bombyx mori]
BT_Q_G_ZJU_Unigene4874	gi|270007830|gb|EFA04278.1|	2e-17	hypothetical protein TcasGA2_TC014568 [Tribolium castaneum]
BT_Q_G_ZJU_Unigene4877	gi|270011425|gb|EFA07873.1|	1e-09	hypothetical protein TcasGA2_TC005447 [Tribolium castaneum]
BT_Q_G_ZJU_Unigene4878	gi|193610719|ref|XP_001942690.1|	4e-08	PREDICTED: peptidyl-prolyl cis-trans isomerase FKBP6-like isoform 4 [Acyrthosiphon pisum] >gi|328704816|ref|XP_003242614.1| PREDICTED: peptidyl-prolyl cis-trans isomerase FKBP6-like isoform 2 [Acyrthosiphon pisum] >gi|328704818|ref|XP_003242615.1| PREDICTED: peptidyl-prolyl cis-trans isomerase FKBP6-like isoform 3 [Acyrthosiphon pisum]
BT_Q_G_ZJU_Unigene4880	gi|198456072|ref|XP_002136393.1|	6e-78	GA29107 [Drosophila pseudoobscura pseudoobscura] >gi|198142772|gb|EDY71489.1| GA29107 [Drosophila pseudoobscura pseudoobscura]
BT_Q_G_ZJU_Unigene4883	gi|242023807|ref|XP_002432322.1|	4e-20	ubiquitin carboxyl-terminal hydrolase, putative [Pediculus humanus corporis] >gi|212517745|gb|EEB19584.1| ubiquitin carboxyl-terminal hydrolase, putative [Pediculus humanus corporis]
BT_Q_G_ZJU_Unigene4890	gi|86515328|ref|NP_001034489.1|	6e-47	homothorax [Tribolium castaneum] >gi|38490517|emb|CAD57735.1| homothorax [Tribolium castaneum]
BT_Q_G_ZJU_Unigene4893	gi|193716086|ref|XP_001952519.1|	2e-17	PREDICTED: gamma-glutamyltransferase 7-like [Acyrthosiphon pisum]
BT_Q_G_ZJU_Unigene4894	gi|91090584|ref|XP_972498.1|	1e-08	PREDICTED: similar to myb-like, SWIRM and MPN domains 1 [Tribolium castaneum] >gi|270013339|gb|EFA09787.1| hypothetical protein TcasGA2_TC011929 [Tribolium castaneum]
BT_Q_G_ZJU_Unigene4895	gi|198459919|ref|XP_002138756.1|	4e-11	GA24223 [Drosophila pseudoobscura pseudoobscura] >gi|198136849|gb|EDY69314.1| GA24223 [Drosophila pseudoobscura pseudoobscura]
BT_Q_G_ZJU_Unigene4896	gi|195435860|ref|XP_002065896.1|	5e-28	GK15757 [Drosophila willistoni] >gi|254807847|sp|B4MXW3.1|KLHDB_DROWI RecName: Full=Kelch-like protein diablo >gi|194161981|gb|EDW76882.1| GK15757 [Drosophila willistoni]
BT_Q_G_ZJU_Unigene4897	gi|254808002|sp|B3M9V8.2|KLHDB_DROAN	1e-15	RecName: Full=Kelch-like protein diablo
BT_Q_G_ZJU_Unigene4901	gi|194771252|ref|XP_001967653.1|	3e-06	GF19976 [Drosophila ananassae] >gi|190617400|gb|EDV32924.1| GF19976 [Drosophila ananassae]
BT_Q_G_ZJU_Unigene4906	gi|253735677|ref|NP_001156696.1|	2e-77	thioredoxin peroxidase 2-like [Acyrthosiphon pisum]
BT_Q_G_ZJU_Unigene4908	gi|242017981|ref|XP_002429462.1|	4e-80	zinc finger protein RTS2, putative [Pediculus humanus corporis] >gi|212514394|gb|EEB16724.1| zinc finger protein RTS2, putative [Pediculus humanus corporis]
BT_Q_G_ZJU_Unigene4911	gi|340717129|ref|XP_003397040.1|	9e-21	PREDICTED: RILP-like protein homolog [Bombus terrestris] >gi|350416410|ref|XP_003490939.1| PREDICTED: RILP-like protein homolog [Bombus impatiens]
BT_Q_G_ZJU_Unigene4912	gi|326678410|ref|XP_001922517.2|	3e-19	PREDICTED: zinc finger protein 569-like [Danio rerio]
BT_Q_G_ZJU_Unigene4913	gi|340719049|ref|XP_003397970.1|	7e-21	PREDICTED: b-cell CLL/lymphoma 7 protein family member B-like [Bombus terrestris] >gi|350399008|ref|XP_003485383.1| PREDICTED: B-cell CLL/lymphoma 7 protein family member B-like [Bombus impatiens]
BT_Q_G_ZJU_Unigene4914	gi|270006741|gb|EFA03189.1|	4e-60	hypothetical protein TcasGA2_TC013109 [Tribolium castaneum]
BT_Q_G_ZJU_Unigene4917	gi|67625701|tpe|CAJ00236.1|	2e-09	TPA: endonuclease-reverse transcriptase [Schistosoma mansoni]
BT_Q_G_ZJU_Unigene4918	gi|27463689|gb|AAO15914.1|AF510054_1	7e-53	vasa-like [Schistocerca gregaria]
BT_Q_G_ZJU_Unigene4920	gi|383859152|ref|XP_003705060.1|	9e-27	PREDICTED: nesprin-1-like [Megachile rotundata]
BT_Q_G_ZJU_Unigene4924	gi|307202215|gb|EFN81702.1|	2e-16	Squamous cell carcinoma antigen recognized by T-cells 3 [Harpegnathos saltator]
BT_Q_G_ZJU_Unigene4926	gi|170033377|ref|XP_001844554.1|	1e-13	conserved hypothetical protein [Culex quinquefasciatus] >gi|167874292|gb|EDS37675.1| conserved hypothetical protein [Culex quinquefasciatus]
BT_Q_G_ZJU_Unigene4928	gi|157115107|ref|XP_001658115.1|	6e-15	hypothetical protein AaeL_AAEL007082 [Aedes aegypti] >gi|108877019|gb|EAT41244.1| conserved hypothetical protein [Aedes aegypti]
BT_Q_G_ZJU_Unigene4930	gi|350409001|ref|XP_003488577.1|	1e-10	PREDICTED: l-2-hydroxyglutarate dehydrogenase, mitochondrial-like [Bombus impatiens]
BT_Q_G_ZJU_Unigene4931	gi|195378382|ref|XP_002047963.1|	8e-14	GJ11623 [Drosophila virilis] >gi|194155121|gb|EDW70305.1| GJ11623 [Drosophila virilis]
BT_Q_G_ZJU_Unigene4932	gi|357617002|gb|EHJ70526.1|	1e-10	hypothetical protein KGM_10985 [Danaus plexippus]
BT_Q_G_ZJU_Unigene4937	gi|242008735|ref|XP_002425156.1|	7e-07	conserved hypothetical protein [Pediculus humanus corporis] >gi|212508850|gb|EEB12418.1| conserved hypothetical protein [Pediculus humanus corporis]
BT_Q_G_ZJU_Unigene4938	gi|357622109|gb|EHJ73710.1|	1e-08	hypothetical protein KGM_17691 [Danaus plexippus]
BT_Q_G_ZJU_Unigene4939	gi|241737494|ref|XP_002414032.1|	6e-60	Yippee-type zinc-binding protein, putative [Ixodes scapularis] >gi|215507886|gb|EEC17340.1| Yippee-type zinc-binding protein, putative [Ixodes scapularis]
BT_Q_G_ZJU_Unigene4942	gi|328705811|ref|XP_001947916.2|	8e-14	PREDICTED: ATP-binding cassette sub-family A member 3-like [Acyrthosiphon pisum]
BT_Q_G_ZJU_Unigene4946	gi|242004737|ref|XP_002423235.1|	8e-36	ubiquitin-conjugating enzyme morgue, putative [Pediculus humanus corporis] >gi|212506214|gb|EEB10497.1| ubiquitin-conjugating enzyme morgue, putative [Pediculus humanus corporis]
BT_Q_G_ZJU_Unigene4947	gi|357624788|gb|EHJ75431.1|	6e-66	putative phosphoinositide-binding protein [Danaus plexippus]
BT_Q_G_ZJU_Unigene4950	gi|322778844|gb|EFZ09260.1|	6e-68	hypothetical protein SINV_09933 [Solenopsis invicta]
BT_Q_G_ZJU_Unigene4954	gi|242014262|ref|XP_002427810.1|	4e-25	Nesprin-1, putative [Pediculus humanus corporis] >gi|212512279|gb|EEB15072.1| Nesprin-1, putative [Pediculus humanus corporis]
BT_Q_G_ZJU_Unigene4955	gi|10435228|dbj|BAB14532.1|	1e-16	unnamed protein product [Homo sapiens]
BT_Q_G_ZJU_Unigene4962	gi|307213351|gb|EFN88803.1|	2e-46	BTB/POZ and BACK domain-containing protein LOC388419 [Harpegnathos saltator]
BT_Q_G_ZJU_Unigene4965	gi|157109807|ref|XP_001650833.1|	1e-16	mixed-lineage leukemia protein, mll [Aedes aegypti] >gi|108878935|gb|EAT43160.1| mixed-lineage leukemia protein, mll [Aedes aegypti]
BT_Q_G_ZJU_Unigene4969	gi|307189382|gb|EFN73792.1|	1e-30	Uncharacterized protein C11orf70 [Camponotus floridanus]
BT_Q_G_ZJU_Unigene4970	gi|340720982|ref|XP_003398907.1|	1e-28	PREDICTED: hypothetical protein LOC100644184 [Bombus terrestris]
BT_Q_G_ZJU_Unigene4973	gi|241155772|ref|XP_002407647.1|	8e-11	acid methyltransferase, putative [Ixodes scapularis] >gi|215494165|gb|EEC03806.1| acid methyltransferase, putative [Ixodes scapularis]
BT_Q_G_ZJU_Unigene4983	gi|332019366|gb|EGI59867.1|	2e-43	Myosin-IA [Acromyrmex echinatior]
BT_Q_G_ZJU_Unigene4985	gi|242021636|ref|XP_002431250.1|	1e-18	Lamin-B receptor, putative [Pediculus humanus corporis] >gi|212516504|gb|EEB18512.1| Lamin-B receptor, putative [Pediculus humanus corporis]
BT_Q_G_ZJU_Unigene4995	gi|391348549|ref|XP_003748509.1|	1e-75	PREDICTED: calmodulin-like [Metaseiulus occidentalis]
BT_Q_G_ZJU_Unigene4996	gi|380024655|ref|XP_003696108.1|	5e-48	PREDICTED: solute carrier family 25 member 44-like [Apis florea]
BT_Q_G_ZJU_Unigene4999	gi|156550634|ref|XP_001604682.1|	4e-37	PREDICTED: ATP-dependent RNA helicase DDX24-like [Nasonia vitripennis]
BT_Q_G_ZJU_Unigene5000	gi|91078794|ref|XP_970038.1|	6e-35	PREDICTED: similar to CG8064 CG8064-PA [Tribolium castaneum] >gi|270003730|gb|EFA00178.1| hypothetical protein TcasGA2_TC003001 [Tribolium castaneum]
BT_Q_G_ZJU_Unigene5004	gi|332025005|gb|EGI65192.1|	1e-26	tRNA-splicing endonuclease subunit Sen34 [Acromyrmex echinatior]
BT_Q_G_ZJU_Unigene5011	gi|242007688|ref|XP_002424660.1|	3e-93	tens, putative [Pediculus humanus corporis] >gi|212508153|gb|EEB11922.1| tens, putative [Pediculus humanus corporis]
BT_Q_G_ZJU_Unigene5012	gi|242022647|ref|XP_002431750.1|	4e-56	DNA-directed RNA polymerase III subunit F, putative [Pediculus humanus corporis] >gi|212517075|gb|EEB19012.1| DNA-directed RNA polymerase III subunit F, putative [Pediculus humanus corporis]
BT_Q_G_ZJU_Unigene5014	gi|193603340|ref|XP_001942960.1|	2e-87	PREDICTED: TBC domain-containing protein kinase-like protein-like isoform 1 [Acyrthosiphon pisum] >gi|328704202|ref|XP_003242424.1| PREDICTED: TBC domain-containing protein kinase-like protein-like isoform 2 [Acyrthosiphon pisum]
BT_Q_G_ZJU_Unigene5016	gi|357615795|gb|EHJ69835.1|	9e-32	putative mitochondrial elongation factor G2 [Danaus plexippus]
BT_Q_G_ZJU_Unigene5019	gi|193577749|ref|XP_001942900.1|	1e-06	PREDICTED: zinc finger protein 84-like [Acyrthosiphon pisum]
BT_Q_G_ZJU_Unigene5020	gi|158299437|ref|XP_319575.4|	1e-55	AGAP008830-PA [Anopheles gambiae str. PEST] >gi|157013519|gb|EAA14848.4| AGAP008830-PA [Anopheles gambiae str. PEST]
BT_Q_G_ZJU_Unigene5021	gi|156537872|ref|XP_001608115.1|	6e-06	PREDICTED: probable tRNA (uracil-O(2)-)-methyltransferase-like [Nasonia vitripennis]
BT_Q_G_ZJU_Unigene5024	gi|157136041|ref|XP_001656741.1|	9e-08	tankyrase [Aedes aegypti] >gi|108881109|gb|EAT45334.1| tankyrase [Aedes aegypti]
BT_Q_G_ZJU_Unigene5025	gi|357612382|gb|EHJ67952.1|	1e-40	hypothetical protein KGM_11350 [Danaus plexippus]
BT_Q_G_ZJU_Unigene5026	gi|193598861|ref|XP_001951181.1|	2e-27	PREDICTED: mitochondrial carrier triple repeat protein 1-like [Acyrthosiphon pisum]
BT_Q_G_ZJU_Unigene5029	gi|345479556|ref|XP_003423976.1|	4e-16	PREDICTED: DDB1- and CUL4-associated factor-like 1-like isoform 2 [Nasonia vitripennis]
BT_Q_G_ZJU_Unigene5032	gi|328719077|ref|XP_003246656.1|	7e-45	PREDICTED: hypothetical protein LOC100159761 isoform 2 [Acyrthosiphon pisum]
BT_Q_G_ZJU_Unigene5033	gi|307212949|gb|EFN88542.1|	6e-24	Integrator complex subunit 5 [Harpegnathos saltator]
BT_Q_G_ZJU_Unigene5035	gi|380029037|ref|XP_003698189.1|	3e-26	PREDICTED: vacuolar protein sorting-associated protein 52 homolog isoform 2 [Apis florea]
BT_Q_G_ZJU_Unigene5039	gi|242008922|ref|XP_002425243.1|	1e-21	Sperm-associated antigen, putative [Pediculus humanus corporis] >gi|212508991|gb|EEB12505.1| Sperm-associated antigen, putative [Pediculus humanus corporis]
BT_Q_G_ZJU_Unigene5043	gi|194865385|ref|XP_001971403.1|	2e-14	GG14938 [Drosophila erecta] >gi|190653186|gb|EDV50429.1| GG14938 [Drosophila erecta]
BT_Q_G_ZJU_Unigene5046	gi|270003913|gb|EFA00361.1|	6e-44	hypothetical protein TcasGA2_TC003203 [Tribolium castaneum]
BT_Q_G_ZJU_Unigene5047	gi|358415482|ref|XP_001252106.3|	1e-09	PREDICTED: sister chromatid cohesion protein DCC1-like [Bos taurus]
BT_Q_G_ZJU_Unigene5048	gi|193697430|ref|XP_001952730.1|	6e-25	PREDICTED: sister chromatid cohesion protein DCC1-like [Acyrthosiphon pisum]
BT_Q_G_ZJU_Unigene5062	gi|322801951|gb|EFZ22498.1|	4e-40	hypothetical protein SINV_09148 [Solenopsis invicta]
BT_Q_G_ZJU_Unigene5063	gi|345491341|ref|XP_001604053.2|	4e-82	PREDICTED: ankyrin repeat domain-containing protein 13C-like isoform 1 [Nasonia vitripennis]
BT_Q_G_ZJU_Unigene5064	gi|242010602|ref|XP_002426054.1|	5e-53	ubiquitin-protein ligase, putative [Pediculus humanus corporis] >gi|212510064|gb|EEB13316.1| ubiquitin-protein ligase, putative [Pediculus humanus corporis]
BT_Q_G_ZJU_Unigene5066	gi|170048850|ref|XP_001870805.1|	6e-28	conserved hypothetical protein [Culex quinquefasciatus] >gi|167870804|gb|EDS34187.1| conserved hypothetical protein [Culex quinquefasciatus]
BT_Q_G_ZJU_Unigene5069	gi|328782249|ref|XP_624359.3|	9e-32	PREDICTED: hypothetical protein LOC551973 [Apis mellifera]
BT_Q_G_ZJU_Unigene5071	gi|328724512|ref|XP_001948282.2|	7e-16	PREDICTED: hypothetical protein LOC100164870 [Acyrthosiphon pisum]
BT_Q_G_ZJU_Unigene5073	gi|270002763|gb|EEZ99210.1|	6e-52	wings apart-like protein [Tribolium castaneum]
BT_Q_G_ZJU_Unigene5074	gi|345489239|ref|XP_001604683.2|	5e-41	PREDICTED: hypothetical protein LOC100121098 [Nasonia vitripennis]
BT_Q_G_ZJU_Unigene5078	gi|307172483|gb|EFN63932.1|	2e-15	PHD finger protein 14 [Camponotus floridanus]
BT_Q_G_ZJU_Unigene5081	gi|52220942|ref|YP_086802.1|	2e-20	cytochrome c oxidase subunit I [Bemisia tabaci] >gi|51944937|gb|AAS77772.2| cytochrome oxidase subunit I [Bemisia tabaci]
BT_Q_G_ZJU_Unigene5082	gi|332021173|gb|EGI61558.1|	2e-12	Ras association domain-containing protein 2 [Acromyrmex echinatior]
BT_Q_G_ZJU_Unigene5083	gi|332865378|ref|XP_001175412.2|	5e-06	PREDICTED: putative NPIP-like protein LOC613037-like [Pan troglodytes]
BT_Q_G_ZJU_Unigene5084	gi|270014225|gb|EFA10673.1|	2e-32	muscle-specific protein 300 [Tribolium castaneum]
BT_Q_G_ZJU_Unigene5088	gi|307170761|gb|EFN62886.1|	7e-07	UPF0431 protein C1orf66-like protein [Camponotus floridanus]
BT_Q_G_ZJU_Unigene5089	gi|328711877|ref|XP_001943315.2|	8e-59	PREDICTED: bifunctional arginine demethylase and lysyl-hydroxylase PSR-like [Acyrthosiphon pisum]
BT_Q_G_ZJU_Unigene5096	gi|383858081|ref|XP_003704531.1|	4e-36	PREDICTED: LOW QUALITY PROTEIN: serine/threonine-protein kinase tousled-like 1-like [Megachile rotundata]
BT_Q_G_ZJU_Unigene5097	gi|221123787|ref|XP_002166573.1|	6e-06	PREDICTED: hypothetical protein [Hydra magnipapillata]
BT_Q_G_ZJU_Unigene5099	gi|195396023|ref|XP_002056632.1|	2e-39	GJ10115 [Drosophila virilis] >gi|194143341|gb|EDW59744.1| GJ10115 [Drosophila virilis]
BT_Q_G_ZJU_Unigene5100	gi|259155367|ref|NP_001158745.1|	3e-08	kinase-like protein SgK196 [Salmo salar] >gi|223646734|gb|ACN10125.1| kinase-like protein SgK196 [Salmo salar] >gi|223672589|gb|ACN12476.1| kinase-like protein SgK196 [Salmo salar]
BT_Q_G_ZJU_Unigene5103	gi|307169353|gb|EFN62074.1|	5e-91	RING finger protein unkempt [Camponotus floridanus]
BT_Q_G_ZJU_Unigene5104	gi|340725057|ref|XP_003400891.1|	7e-23	PREDICTED: RING finger protein unkempt homolog isoform 2 [Bombus terrestris]
BT_Q_G_ZJU_Unigene5106	gi|345479602|ref|XP_001607546.2|	4e-53	PREDICTED: leucine-zipper-like transcriptional regulator 1-like [Nasonia vitripennis]
BT_Q_G_ZJU_Unigene5107	gi|170058570|ref|XP_001864978.1|	4e-21	conserved hypothetical protein [Culex quinquefasciatus] >gi|167877654|gb|EDS41037.1| conserved hypothetical protein [Culex quinquefasciatus]
BT_Q_G_ZJU_Unigene5108	gi|325511361|sp|Q54TI3.2|Y4636_DICDI	5e-06	RecName: Full=Putative uncharacterized protein DDB_G0281733
BT_Q_G_ZJU_Unigene5118	gi|242008263|ref|XP_002424926.1|	4e-10	class B secretin-like G-protein coupled receptor GPRmth8, putative [Pediculus humanus corporis] >gi|212508540|gb|EEB12188.1| class B secretin-like G-protein coupled receptor GPRmth8, putative [Pediculus humanus corporis]
BT_Q_G_ZJU_Unigene5120	gi|328717281|ref|XP_003246163.1|	1e-12	PREDICTED: coiled-coil domain-containing protein 50-like isoform 2 [Acyrthosiphon pisum]
BT_Q_G_ZJU_Unigene5121	gi|397560824|gb|AFO54713.1|	1e-10	membrane-bound trehalase [Sogatella furcifera]
[truncated: 9,247 more rows]
