# Supplementary material for: Transcriptomic analyses reveal the adaptive features and biological differences of guts from two invasive whitefly species
Source: BMC Genomics. 2014 May 15;15(1):370. doi: 10.1186/1471-2164-15-370 (PMC4035086; doi:10.1186/1471-2164-15-370)
Supplement: Supplementary file 4 — Additional file 4: MEAM1 guts enriched KEGG pathways. The MEAM1 gut enriched pathways (level 2) was identified by a hypergeometric test with MEAM1 whole body transcriptome as the background. Pathways with E-value <5.0E−3 were regarded as enriched. (XLSX 10 KB) [file 12864_2014_6066_MOESM4_ESM.xlsx]

## Sheet: Sheet1
KEGG Classification at Level 2	MEAM1 gut	MEAM1 whole body	P-value
Carbohydrate Metabolism	1117	1230	0
Folding, Sorting and Degradation	771	769	0
Immune System	814	851	0
Nervous System	640	621	0
Signal Transduction	913	922	0
Translation	842	745	0
Transport and Catabolism	764	829	0
Transcription	497	499	1.28786e-14
Digestive System	702	796	1.23834e-12
Cell Growth and Death	381	393	1.64871e-10
Cell Communication	535	606	6.76256e-10
Replication and Repair	323	325	6.95721e-10
Nucleotide Metabolism	437	475	8.31397e-10
Energy Metabolism	169	147	1.66371e-08
Development	215	205	3.01899e-08
Endocrine System	512	601	4.14853e-08
Amino Acid Metabolism	520	619	1.10634e-07
Metabolism of Cofactors and Vitamins	412	486	1.24144e-06
Cell Motility	228	241	2.21946e-06
Excretory System	217	228	2.89008e-06
Glycan Biosynthesis and Metabolism	279	320	1.50098e-05
Membrane Transport	102	92	2.20288e-05
Metabolism of Terpenoids and Polyketides	68	53	2.49029e-05
Sensory System	124	133	0.000510391
Environmental Adaptation	44	39	0.00249123
Total	5943	9514
