# Supplementary material for: Transcriptomic analyses reveal the adaptive features and biological differences of guts from two invasive whitefly species
Source: BMC Genomics. 2014 May 15;15(1):370. doi: 10.1186/1471-2164-15-370 (PMC4035086; doi:10.1186/1471-2164-15-370)
Supplement: Supplementary file 6 — Additional file 6: List of the orthologous gene pairs between MEAM1 and MED gut transcripts. The length of orthologous region, identity and Nr annotations are shown. (XLSX 443 KB) [file 12864_2014_6066_MOESM6_ESM.xlsx]

## Sheet: Sheet1
Pairs ID	MEAM1 gut gene ID	MED gut gene ID	Length	Identity	Nr ID	Nr Evalue	Nr Annotation
3831	BT_B_G_ZJU_Unigene2993	BT_Q_G_ZJU_CL1795.Contig1	219	0.7838	gi|221057067|ref|XP_002259671.1|	1e-09	hypothetical protein, conserved in Plasmodium species [Plasmodium knowlesi strain H] >gi|193809743|emb|CAQ40445.1| hypothetical protein, conserved in Plasmodium species [Plasmodium knowlesi strain H]
3905	BT_B_G_ZJU_Unigene16547	BT_Q_G_ZJU_Unigene4685	402	0.8578	gi|194771252|ref|XP_001967653.1|	4e-06	GF19976 [Drosophila ananassae] >gi|190617400|gb|EDV32924.1| GF19976 [Drosophila ananassae]
3767	BT_B_G_ZJU_CL1566.Contig1	BT_Q_G_ZJU_CL89.Contig1	921	0.8972	gi|167860152|ref|NP_001108110.1|	6e-82	ketosamine-3-kinase [Gallus gallus]
2223	BT_B_G_ZJU_Unigene10116	BT_Q_G_ZJU_Unigene3848	444	0.9369	gi|347365176|gb|AEO89448.1|	1e-117	sucrase [Nilaparvata lugens]
3795	BT_B_G_ZJU_Unigene505	BT_Q_G_ZJU_Unigene7147	393	0.9369	gi|328708634|ref|XP_001945270.2|	3e-40	PREDICTED: GPI transamidase component PIG-S-like [Acyrthosiphon pisum]
394	BT_B_G_ZJU_CL1852.Contig3	BT_Q_G_ZJU_CL580.Contig2	303	0.9373	gi|2564105|gb|AAC15914.1|	2e-44	histone H1 [Chaetopterus variopedatus]
3842	BT_B_G_ZJU_Unigene5147	BT_Q_G_ZJU_Unigene15612	387	0.9385	gi|13346918|gb|AAK08186.2|	2e-29	putative transposase [Lordiphosa miki]
3902	BT_B_G_ZJU_Unigene15729	BT_Q_G_ZJU_Unigene15434	273	0.9414	gi|319401871|ref|NP_001187388.1|	4e-24	tRNA-specific adenosine deaminase-like protein 3 [Ictalurus punctatus] >gi|308322883|gb|ADO28579.1| tRNA-specific adenosine deaminase-like protein 3 [Ictalurus punctatus]
488	BT_B_G_ZJU_CL2290.Contig2	BT_Q_G_ZJU_CL366.Contig3	228	0.943	gi|190702509|gb|ACE75394.1|	7e-10	5&apos; nucleotidase, putative [Glyptapanteles indiensis]
3674	BT_B_G_ZJU_Unigene24743	BT_Q_G_ZJU_Unigene19739	258	0.9457	gi|383850772|ref|XP_003700950.1|	6e-58	PREDICTED: DNA polymerase eta-like [Megachile rotundata]
3770	BT_B_G_ZJU_CL1705.Contig2	BT_Q_G_ZJU_CL564.Contig2	354	0.9463	gi|389609061|dbj|BAM18142.1|	9e-36	unknown unsecreted protein [Papilio xuthus]
3837	BT_B_G_ZJU_Unigene3558	BT_Q_G_ZJU_Unigene68	444	0.9499	gi|146285362|gb|ABQ18257.1|	8e-16	unknown [Lygus lineolaris]
3796	BT_B_G_ZJU_Unigene589	BT_Q_G_ZJU_Unigene2457	1701	0.9513	gi|289177104|ref|NP_001165965.1|	2e-153	carboxylesterase clade E, member 11 precursor [Nasonia vitripennis]
3563	BT_B_G_ZJU_Unigene21232	BT_Q_G_ZJU_Unigene16853	288	0.9519	gi|270010483|gb|EFA06931.1|	6e-25	hypothetical protein TcasGA2_TC009881 [Tribolium castaneum]
3812	BT_B_G_ZJU_Unigene1474	BT_Q_G_ZJU_CL196.Contig2	612	0.9519	gi|199584541|gb|ACH90395.1|	3e-91	glutathione-S-transferase [Bemisia tabaci]
3793	BT_B_G_ZJU_Unigene475	BT_Q_G_ZJU_CL371.Contig1	1404	0.953	gi|328702369|ref|XP_001952163.2|	3e-93	PREDICTED: probable maltase L-like [Acyrthosiphon pisum]
3885	BT_B_G_ZJU_Unigene12870	BT_Q_G_ZJU_Unigene11003	459	0.9545	gi|291401689|ref|XP_002717180.1|	9e-22	PREDICTED: UDP-glucuronosyltransferase 2B16-like [Oryctolagus cuniculus]
150	BT_B_G_ZJU_CL667.Contig1	BT_Q_G_ZJU_Unigene6086	552	0.9547	gi|156619399|gb|ABU88379.1|	1e-24	serine carboxypeptidase SCP-1 [Triatoma brasiliensis]
84	BT_B_G_ZJU_CL395.Contig1	BT_Q_G_ZJU_CL675.Contig1	816	0.9548	gi|350422230|ref|XP_003493098.1|	1e-117	PREDICTED: argininosuccinate synthase-like [Bombus impatiens]
3818	BT_B_G_ZJU_Unigene1782	BT_Q_G_ZJU_Unigene2408	309	0.9551	gi|110755333|ref|XP_001121817.1|	6e-11	PREDICTED: cytochrome c oxidase subunit 6A1, mitochondrial [Apis mellifera]
3672	BT_B_G_ZJU_Unigene24720	BT_Q_G_ZJU_Unigene13102	222	0.9556	gi|350587633|ref|XP_003482454.1|	7e-11	PREDICTED: UDP-glucuronosyltransferase 2B4 isoform 2 [Sus scrofa]
3761	BT_B_G_ZJU_CL1248.Contig1	BT_Q_G_ZJU_CL150.Contig3	1224	0.956	gi|270013462|gb|EFA09910.1|	1e-54	hypothetical protein TcasGA2_TC012061 [Tribolium castaneum]
2542	BT_B_G_ZJU_Unigene11841	BT_Q_G_ZJU_Unigene5995	330	0.9576	gi|322802279|gb|EFZ22675.1|	2e-42	hypothetical protein SINV_06642 [Solenopsis invicta]
3908	BT_B_G_ZJU_Unigene18666	BT_Q_G_ZJU_Unigene18529	165	0.9576	gi|383858766|ref|XP_003704870.1|	3e-06	PREDICTED: uncharacterized protein LOC100882592 [Megachile rotundata]
2399	BT_B_G_ZJU_Unigene11103	BT_Q_G_ZJU_Unigene9330	315	0.9587	gi|307190517|gb|EFN74514.1|	8e-35	ATP-binding cassette sub-family B member 8, mitochondrial [Camponotus floridanus]
3819	BT_B_G_ZJU_Unigene1807	BT_Q_G_ZJU_CL1724.Contig1	993	0.9588	gi|193662244|ref|XP_001949662.1|	4e-61	PREDICTED: putative serine protease K12H4.7-like [Acyrthosiphon pisum]
3841	BT_B_G_ZJU_Unigene4484	BT_Q_G_ZJU_Unigene20758	345	0.9594	gi|383864815|ref|XP_003707873.1|	1e-26	PREDICTED: flavin-containing monooxygenase FMO GS-OX-like 3-like [Megachile rotundata]
3897	BT_B_G_ZJU_Unigene14133	BT_Q_G_ZJU_CL1107.Contig2	957	0.9594	gi|91076410|ref|XP_969526.1|	1e-120	PREDICTED: similar to AGAP011050-PA [Tribolium castaneum] >gi|270002563|gb|EEZ99010.1| hypothetical protein TcasGA2_TC004878 [Tribolium castaneum]
3781	BT_B_G_ZJU_Unigene69	BT_Q_G_ZJU_Unigene1987	1224	0.9601	gi|395501717|ref|XP_003755237.1|	1e-119	PREDICTED: aspartate aminotransferase, cytoplasmic [Sarcophilus harrisii]
1234	BT_B_G_ZJU_Unigene2591	BT_Q_G_ZJU_Unigene5994	327	0.9602	gi|332018830|gb|EGI59388.1|	2e-55	WD repeat-containing protein 3 [Acromyrmex echinatior]
2821	BT_B_G_ZJU_Unigene13361	BT_Q_G_ZJU_Unigene10550	510	0.961	gi|194754012|ref|XP_001959299.1|	1e-38	GF12118 [Drosophila ananassae] >gi|190620597|gb|EDV36121.1| GF12118 [Drosophila ananassae]
3786	BT_B_G_ZJU_Unigene291	BT_Q_G_ZJU_CL353.Contig2	411	0.9611	gi|345493218|ref|XP_001605403.2|	1e-60	PREDICTED: probable ATP-dependent RNA helicase DDX17-like [Nasonia vitripennis]
3748	BT_B_G_ZJU_CL615.Contig1	BT_Q_G_ZJU_Unigene1835	1416	0.9612	gi|291461587|dbj|BAI83428.1|	2e-62	sugar transporter 14 [Nilaparvata lugens]
2218	BT_B_G_ZJU_Unigene10080	BT_Q_G_ZJU_CL1011.Contig3	237	0.962	--	--	--
3848	BT_B_G_ZJU_Unigene8005	BT_Q_G_ZJU_Unigene1552	1752	0.9624	gi|193573527|ref|XP_001946019.1|	1e-122	PREDICTED: peptide transporter family 1-like [Acyrthosiphon pisum]
729	BT_B_G_ZJU_Unigene642	BT_Q_G_ZJU_CL193.Contig2	612	0.9626	gi|199584539|gb|ACH90394.1|	5e-75	glutathione-S-transferase [Bemisia tabaci] >gi|199584543|gb|ACH90396.1| glutathione-S-transferase [Bemisia tabaci]
3859	BT_B_G_ZJU_Unigene9771	BT_Q_G_ZJU_Unigene10066	294	0.9626	gi|328784193|ref|XP_001121092.2|	4e-42	PREDICTED: DNA-directed RNA polymerase I subunit RPA1 [Apis mellifera]
3743	BT_B_G_ZJU_CL172.Contig6	BT_Q_G_ZJU_CL1176.Contig2	1722	0.9629	gi|157366840|gb|ABV45411.1|	0	COE2, partial [Bemisia tabaci]
256	BT_B_G_ZJU_CL1122.Contig2	BT_Q_G_ZJU_Unigene11825	489	0.9632	gi|270012755|gb|EFA09203.1|	3e-15	cathepsin B precursor [Tribolium castaneum]
3742	BT_B_G_ZJU_CL172.Contig5	BT_Q_G_ZJU_CL1176.Contig1	1668	0.9635	gi|157366840|gb|ABV45411.1|	0	COE2, partial [Bemisia tabaci]
373	BT_B_G_ZJU_CL1749.Contig1	BT_Q_G_ZJU_CL32.Contig1	825	0.9636	gi|193697617|ref|XP_001943575.1|	2e-66	PREDICTED: facilitated trehalose transporter Tret1-like [Acyrthosiphon pisum]
2479	BT_B_G_ZJU_Unigene11544	BT_Q_G_ZJU_Unigene21852	249	0.9639	gi|195587423|ref|XP_002083464.1|	4e-06	GD13741 [Drosophila simulans] >gi|194195473|gb|EDX09049.1| GD13741 [Drosophila simulans]
2260	BT_B_G_ZJU_Unigene10331	BT_Q_G_ZJU_Unigene2751	222	0.964	gi|209875809|ref|XP_002139347.1|	2e-07	hypothetical protein [Cryptosporidium muris RN66] >gi|209554953|gb|EEA04998.1| hypothetical protein, conserved [Cryptosporidium muris RN66]
3289	BT_B_G_ZJU_Unigene17350	BT_Q_G_ZJU_Unigene8520	279	0.9642	gi|260790715|ref|XP_002590387.1|	1e-12	hypothetical protein BRAFLDRAFT_216241 [Branchiostoma floridae] >gi|229275579|gb|EEN46398.1| hypothetical protein BRAFLDRAFT_216241 [Branchiostoma floridae]
3874	BT_B_G_ZJU_Unigene11759	BT_Q_G_ZJU_CL1169.Contig1	222	0.9644	gi|317383458|gb|ADV17351.1|	1e-09	methyl farnesoate epoxidase [Schistocerca gregaria]
3687	BT_B_G_ZJU_Unigene25268	BT_Q_G_ZJU_Unigene22119	198	0.9646	gi|242011409|ref|XP_002426443.1|	8e-25	dystrophin, putative [Pediculus humanus corporis] >gi|212510548|gb|EEB13705.1| dystrophin, putative [Pediculus humanus corporis]
3291	BT_B_G_ZJU_Unigene17374	BT_Q_G_ZJU_Unigene9369	480	0.9648	gi|193664559|ref|XP_001946897.1|	2e-30	PREDICTED: facilitated trehalose transporter Tret1-like [Acyrthosiphon pisum]
3504	BT_B_G_ZJU_Unigene20177	BT_Q_G_ZJU_Unigene7762	426	0.9648	gi|291224541|ref|XP_002732264.1|	1e-22	PREDICTED: hypothetical protein, partial [Saccoglossus kowalevskii]
3615	BT_B_G_ZJU_Unigene22609	BT_Q_G_ZJU_CL1128.Contig1	225	0.9649	gi|395529739|ref|XP_003766966.1|	4e-17	PREDICTED: U11/U12 small nuclear ribonucleoprotein 35 kDa protein-like [Sarcophilus harrisii]
3890	BT_B_G_ZJU_Unigene13246	BT_Q_G_ZJU_Unigene11542	396	0.9649	gi|345308|pir||S31909	1e-16	cathepsin B-like cysteine proteinase (EC 3.4.22.-) - fluke (Schistosoma japonicum)
43	BT_B_G_ZJU_CL253.Contig1	BT_Q_G_ZJU_Unigene12021	1038	0.9653	gi|328701160|ref|XP_001949845.2|	3e-38	PREDICTED: UDP-glucuronosyltransferase 2C1-like [Acyrthosiphon pisum]
3870	BT_B_G_ZJU_Unigene11237	BT_Q_G_ZJU_Unigene13233	894	0.9654	gi|91078434|ref|XP_974803.1|	1e-20	PREDICTED: similar to CG5783 CG5783-PA [Tribolium castaneum] >gi|270003869|gb|EFA00317.1| hypothetical protein TcasGA2_TC003155 [Tribolium castaneum]
1797	BT_B_G_ZJU_Unigene6239	BT_Q_G_ZJU_Unigene5210	348	0.9655	gi|350422585|ref|XP_003493217.1|	3e-16	PREDICTED: PI-PLC X domain-containing protein 3-like [Bombus impatiens]
3901	BT_B_G_ZJU_Unigene15053	BT_Q_G_ZJU_Unigene37	1614	0.9656	gi|341874848|gb|EGT30783.1|	2e-18	hypothetical protein CAEBREN_30032 [Caenorhabditis brenneri]
1521	BT_B_G_ZJU_Unigene4043	BT_Q_G_ZJU_Unigene2158	468	0.9658	gi|357631694|gb|EHJ79163.1|	2e-55	hypothetical protein KGM_15604 [Danaus plexippus]
159	BT_B_G_ZJU_CL696.Contig1	BT_Q_G_ZJU_Unigene10778	705	0.9661	gi|291461587|dbj|BAI83428.1|	2e-32	sugar transporter 14 [Nilaparvata lugens]
3787	BT_B_G_ZJU_Unigene357	BT_Q_G_ZJU_Unigene10844	351	0.9664	gi|74834864|sp|Q23794.1|HMGA1_CHITE	4e-11	RecName: Full=High mobility group protein I; Short=HMG-I; AltName: Full=High mobility group AT-hook protein 1; Short=High mobility group protein A1; AltName: Full=cHMG1 >gi|534933|emb|CAA85365.1| high mobility group protein I/Y [Chironomus tentans]
3779	BT_B_G_ZJU_CL2629.Contig1	BT_Q_G_ZJU_Unigene870	1965	0.9666	gi|24668401|ref|NP_730693.1|	2e-115	Nopp140, isoform B [Drosophila melanogaster] >gi|23094282|gb|AAF51789.2| Nopp140, isoform B [Drosophila melanogaster]
1849	BT_B_G_ZJU_Unigene7145	BT_Q_G_ZJU_Unigene10112	270	0.9667	gi|307199887|gb|EFN80284.1|	4e-28	Peroxisomal 3,2-trans-enoyl-CoA isomerase [Harpegnathos saltator]
1979	BT_B_G_ZJU_Unigene8457	BT_Q_G_ZJU_Unigene10885	567	0.9667	gi|350398269|ref|XP_003485142.1|	2e-80	PREDICTED: dentin matrix protein 4-like [Bombus impatiens]
3747	BT_B_G_ZJU_CL415.Contig1	BT_Q_G_ZJU_CL435.Contig1	540	0.9667	gi|322793998|gb|EFZ17236.1|	7e-45	hypothetical protein SINV_02804 [Solenopsis invicta]
3775	BT_B_G_ZJU_CL2043.Contig1	BT_Q_G_ZJU_CL548.Contig2	1269	0.967	gi|328713913|ref|XP_001944829.2|	8e-124	PREDICTED: proton-coupled amino acid transporter 1-like [Acyrthosiphon pisum]
2240	BT_B_G_ZJU_Unigene10227	BT_Q_G_ZJU_Unigene14422	243	0.9671	gi|388523591|gb|AFK49794.1|	1e-35	actin, partial [Cryptocercus punctulatus]
261	BT_B_G_ZJU_CL1165.Contig5	BT_Q_G_ZJU_Unigene10816	609	0.9673	gi|321470748|gb|EFX81723.1|	9e-55	hypothetical protein DAPPUDRAFT_92597 [Daphnia pulex]
51	BT_B_G_ZJU_CL282.Contig2	BT_Q_G_ZJU_Unigene3823	462	0.9675	gi|307183183|gb|EFN70092.1|	1e-21	GPI mannosyltransferase 4 [Camponotus floridanus]
1792	BT_B_G_ZJU_Unigene6208	BT_Q_G_ZJU_Unigene16917	246	0.9675	gi|380020545|ref|XP_003694143.1|	1e-13	PREDICTED: LOW QUALITY PROTEIN: vacuolar protein sorting-associated protein 13D-like [Apis florea]
1332	BT_B_G_ZJU_Unigene2955	BT_Q_G_ZJU_CL1307.Contig2	1491	0.9678	gi|27447661|gb|AAO13691.1|AF146757_1	1e-83	alpha-amylase [Ceratitis capitata]
2720	BT_B_G_ZJU_Unigene12807	BT_Q_G_ZJU_Unigene191	960	0.9678	gi|347965559|ref|XP_321919.5|	9e-51	AGAP001236-PA [Anopheles gambiae str. PEST] >gi|333470456|gb|EAA01784.5| AGAP001236-PA [Anopheles gambiae str. PEST]
2047	BT_B_G_ZJU_Unigene8897	BT_Q_G_ZJU_Unigene11202	243	0.9679	gi|328876141|gb|EGG24504.1|	2e-06	hypothetical protein DFA_02747 [Dictyostelium fasciculatum]
3272	BT_B_G_ZJU_Unigene17178	BT_Q_G_ZJU_Unigene9419	312	0.9679	gi|156552693|ref|XP_001599604.1|	1e-29	PREDICTED: gastrulation defective protein 1 homolog [Nasonia vitripennis]
3823	BT_B_G_ZJU_Unigene2160	BT_Q_G_ZJU_Unigene13504	624	0.9679	gi|312379781|gb|EFR25952.1|	4e-08	hypothetical protein AND_08281 [Anopheles darlingi]
3752	BT_B_G_ZJU_CL727.Contig1	BT_Q_G_ZJU_CL252.Contig1	1350	0.9682	gi|121544009|gb|ABM55668.1|	0	putative alpha-tubulin [Maconellicoccus hirsutus]
3730	BT_B_G_ZJU_Unigene27686	BT_Q_G_ZJU_Unigene5521	252	0.9683	gi|193577815|ref|XP_001948763.1|	2e-47	PREDICTED: NADPH:adrenodoxin oxidoreductase, mitochondrial-like [Acyrthosiphon pisum]
1514	BT_B_G_ZJU_Unigene3997	BT_Q_G_ZJU_Unigene9409	411	0.9684	gi|242010646|ref|XP_002426073.1|	8e-43	exocyst complex component, putative [Pediculus humanus corporis] >gi|212510095|gb|EEB13335.1| exocyst complex component, putative [Pediculus humanus corporis]
3910	BT_B_G_ZJU_Unigene27748	BT_Q_G_ZJU_Unigene23357	285	0.9684	gi|307201532|gb|EFN81295.1|	5e-38	Protein CLEC16A [Harpegnathos saltator]
669	BT_B_G_ZJU_Unigene397	BT_Q_G_ZJU_Unigene679	381	0.9685	gi|91091798|ref|XP_970498.1|	6e-62	PREDICTED: similar to S14e ribosomal protein [Tribolium castaneum] >gi|270000834|gb|EEZ97281.1| hypothetical protein TcasGA2_TC011085 [Tribolium castaneum]
2129	BT_B_G_ZJU_Unigene9550	BT_Q_G_ZJU_Unigene11654	666	0.9685	gi|363896064|gb|AEW43116.1|	1e-43	UDP-glycosyltransferase UGT33F2 [Helicoverpa armigera]
3754	BT_B_G_ZJU_CL855.Contig3	BT_Q_G_ZJU_CL404.Contig3	1161	0.9691	gi|193688154|ref|XP_001948310.1|	3e-161	PREDICTED: beta-ureidopropionase-like [Acyrthosiphon pisum]
1661	BT_B_G_ZJU_Unigene5031	BT_Q_G_ZJU_Unigene1119	390	0.9692	gi|156353422|ref|XP_001623065.1|	3e-21	predicted protein [Nematostella vectensis] >gi|156209719|gb|EDO30965.1| predicted protein [Nematostella vectensis]
2104	BT_B_G_ZJU_Unigene9360	BT_Q_G_ZJU_Unigene12956	357	0.9692	gi|332018752|gb|EGI59317.1|	8e-122	Puff-specific protein Bx42 [Acromyrmex echinatior]
2879	BT_B_G_ZJU_Unigene13860	BT_Q_G_ZJU_Unigene10163	1524	0.9692	gi|193709215|ref|XP_001943317.1|	4e-129	PREDICTED: probable maltase H [Acyrthosiphon pisum]
1817	BT_B_G_ZJU_Unigene6744	BT_Q_G_ZJU_Unigene20607	228	0.9693	gi|322799328|gb|EFZ20716.1|	2e-28	hypothetical protein SINV_10157 [Solenopsis invicta]
3784	BT_B_G_ZJU_Unigene275	BT_Q_G_ZJU_Unigene2134	1527	0.9693	gi|321477664|gb|EFX88622.1|	7e-90	hypothetical protein DAPPUDRAFT_191142 [Daphnia pulex]
1188	BT_B_G_ZJU_Unigene2434	BT_Q_G_ZJU_Unigene12044	1044	0.9694	gi|270004841|gb|EFA01289.1|	2e-77	cathepsin B precursor [Tribolium castaneum]
3445	BT_B_G_ZJU_Unigene19272	BT_Q_G_ZJU_Unigene6834	360	0.9694	gi|320166750|gb|EFW43649.1|	1e-37	protein arginine N-methyltransferase 1 [Capsaspora owczarzaki ATCC 30864]
770	BT_B_G_ZJU_Unigene771	BT_Q_G_ZJU_Unigene8553	690	0.9697	gi|350416108|ref|XP_003490843.1|	4e-92	PREDICTED: ribosomal RNA small subunit methyltransferase NEP1-like [Bombus impatiens]
1976	BT_B_G_ZJU_Unigene8431	BT_Q_G_ZJU_Unigene18773	297	0.9697	gi|350396718|ref|XP_003484639.1|	5e-40	PREDICTED: tRNA-dihydrouridine synthase 1-like [Bombus impatiens]
2543	BT_B_G_ZJU_Unigene11847	BT_Q_G_ZJU_CL718.Contig1	591	0.9697	gi|359326583|gb|AEV23880.1|	1e-63	glutathione S transferase class delta [Blattella germanica]
1315	BT_B_G_ZJU_Unigene2905	BT_Q_G_ZJU_Unigene11013	627	0.9698	gi|328723643|ref|XP_003247903.1|	1e-96	PREDICTED: innexin inx7-like [Acyrthosiphon pisum]
341	BT_B_G_ZJU_CL1587.Contig2	BT_Q_G_ZJU_CL1866.Contig2	531	0.9699	gi|66819892|ref|XP_643604.1|	3e-55	hypothetical protein DDB_G0275913 [Dictyostelium discoideum AX4] >gi|74857292|sp|Q552S7.1|Y5913_DICDI RecName: Full=Putative acetyltransferase DDB_G0275913 >gi|60471751|gb|EAL69707.1| hypothetical protein DDB_G0275913 [Dictyostelium discoideum AX4]
3816	BT_B_G_ZJU_Unigene1673	BT_Q_G_ZJU_CL1934.Contig1	795	0.9699	gi|340721759|ref|XP_003399282.1|	5e-17	PREDICTED: lysosome-associated membrane glycoprotein 1-like [Bombus terrestris]
3207	BT_B_G_ZJU_Unigene16574	BT_Q_G_ZJU_Unigene3708	300	0.97	gi|339896301|gb|AEK21836.1|	5e-50	cytochrome P450 [Bemisia tabaci]
3879	BT_B_G_ZJU_Unigene12137	BT_Q_G_ZJU_CL1075.Contig1	1398	0.97	gi|345483324|ref|XP_003424792.1|	5e-111	PREDICTED: venom serine carboxypeptidase-like isoform 2 [Nasonia vitripennis]
2254	BT_B_G_ZJU_Unigene10294	BT_Q_G_ZJU_Unigene8551	198	0.9701	--	--	--
3281	BT_B_G_ZJU_Unigene17309	BT_Q_G_ZJU_Unigene15256	234	0.9701	gi|91081505|ref|XP_974589.1|	1e-75	PREDICTED: similar to arsenical pump-driving atpase [Tribolium castaneum] >gi|270005140|gb|EFA01588.1| hypothetical protein TcasGA2_TC007151 [Tribolium castaneum]
3644	BT_B_G_ZJU_Unigene23683	BT_Q_G_ZJU_Unigene17714	165	0.9702	gi|239793015|dbj|BAH72774.1|	3e-06	ACYPI008699 [Acyrthosiphon pisum]
2208	BT_B_G_ZJU_Unigene10021	BT_Q_G_ZJU_Unigene10296	339	0.9705	gi|328719981|ref|XP_001944718.2|	5e-55	PREDICTED: organic cation transporter protein-like [Acyrthosiphon pisum]
1848	BT_B_G_ZJU_Unigene7128	BT_Q_G_ZJU_Unigene19802	204	0.9706	gi|147904605|ref|NP_001089444.1|	2e-14	origin recognition complex, subunit 5 [Xenopus laevis] >gi|66910686|gb|AAH97521.1| MGC114641 protein [Xenopus laevis]
2992	BT_B_G_ZJU_Unigene14842	BT_Q_G_ZJU_Unigene8668	612	0.9706	gi|328696636|ref|XP_001943731.2|	2e-59	PREDICTED: tRNA guanosine-2&apos;-O-methyltransferase TRM11 homolog [Acyrthosiphon pisum]
3760	BT_B_G_ZJU_CL1232.Contig1	BT_Q_G_ZJU_Unigene12166	855	0.9709	gi|157104132|ref|XP_001648267.1|	3e-57	hypothetical protein AaeL_AAEL014248 [Aedes aegypti] >gi|108869252|gb|EAT33477.1| conserved hypothetical protein [Aedes aegypti]
2523	BT_B_G_ZJU_Unigene11748	BT_Q_G_ZJU_Unigene10932	966	0.971	--	--	--
3769	BT_B_G_ZJU_CL1704.Contig1	BT_Q_G_ZJU_CL291.Contig1	1065	0.971	gi|242004990|ref|XP_002423358.1|	4e-77	beta-1,3-galactosyltransferase, putative [Pediculus humanus corporis] >gi|212506388|gb|EEB10620.1| beta-1,3-galactosyltransferase, putative [Pediculus humanus corporis]
3825	BT_B_G_ZJU_Unigene2404	BT_Q_G_ZJU_CL753.Contig1	2343	0.971	gi|350419990|ref|XP_003492363.1|	0	PREDICTED: molybdenum cofactor sulfurase-like [Bombus impatiens]
3895	BT_B_G_ZJU_Unigene13984	BT_Q_G_ZJU_CL204.Contig1	1749	0.971	gi|193715980|ref|XP_001950264.1|	8e-158	PREDICTED: trehalase-like isoform 1 [Acyrthosiphon pisum]
2299	BT_B_G_ZJU_Unigene10554	BT_Q_G_ZJU_Unigene8401	243	0.9712	gi|340727940|ref|XP_003402291.1|	3e-10	PREDICTED: LOW QUALITY PROTEIN: conserved oligomeric Golgi complex subunit 5-like [Bombus terrestris]
3622	BT_B_G_ZJU_Unigene22919	BT_Q_G_ZJU_Unigene18901	279	0.9713	gi|328703041|ref|XP_003242077.1|	8e-06	PREDICTED: fat-like cadherin-related tumor suppressor homolog isoform 2 [Acyrthosiphon pisum]
604	BT_B_G_ZJU_Unigene137	BT_Q_G_ZJU_Unigene2157	381	0.9714	gi|242024463|ref|XP_002432647.1|	1e-29	prefoldin subunit, putative [Pediculus humanus corporis] >gi|212518117|gb|EEB19909.1| prefoldin subunit, putative [Pediculus humanus corporis]
1620	BT_B_G_ZJU_Unigene4766	BT_Q_G_ZJU_Unigene22459	246	0.9715	gi|321464427|gb|EFX75435.1|	4e-08	hypothetical protein DAPPUDRAFT_306814 [Daphnia pulex]
3893	BT_B_G_ZJU_Unigene13740	BT_Q_G_ZJU_CL1834.Contig1	840	0.9715	gi|291242769|ref|XP_002741281.1|	5e-99	PREDICTED: Nit protein 2-like [Saccoglossus kowalevskii]
3751	BT_B_G_ZJU_CL663.Contig1	BT_Q_G_ZJU_CL801.Contig1	1056	0.9717	gi|328710182|ref|XP_003244188.1|	2e-52	PREDICTED: lactosylceramide 4-alpha-galactosyltransferase-like [Acyrthosiphon pisum]
2062	BT_B_G_ZJU_Unigene9023	BT_Q_G_ZJU_Unigene13432	321	0.972	gi|156550594|ref|XP_001604019.1|	2e-47	PREDICTED: KRR1 small subunit processome component homolog [Nasonia vitripennis]
3909	BT_B_G_ZJU_Unigene18671	BT_Q_G_ZJU_Unigene15200	465	0.972	gi|345481988|ref|XP_001606662.2|	1e-28	PREDICTED: vacuolar protein sorting-associated protein 13D-like [Nasonia vitripennis]
3762	BT_B_G_ZJU_CL1371.Contig1	BT_Q_G_ZJU_Unigene10581	1971	0.9721	gi|350408648|ref|XP_003488470.1|	5e-140	PREDICTED: peptide transporter family 1-like [Bombus impatiens]
3881	BT_B_G_ZJU_Unigene12369	BT_Q_G_ZJU_CL1597.Contig1	1002	0.9721	gi|328697856|ref|XP_001945646.2|	2e-29	PREDICTED: dihydrolipoyllysine-residue acetyltransferase component 1 of pyruvate dehydrogenase complex, mitochondrial-like [Acyrthosiphon pisum]
470	BT_B_G_ZJU_CL2200.Contig3	BT_Q_G_ZJU_Unigene12331	645	0.9722	gi|242010719|ref|XP_002426106.1|	4e-74	glutathione-S-transferase theta, GST, putative [Pediculus humanus corporis] >gi|212510153|gb|EEB13368.1| glutathione-S-transferase theta, GST, putative [Pediculus humanus corporis]
263	BT_B_G_ZJU_CL1180.Contig1	BT_Q_G_ZJU_CL1492.Contig2	612	0.9724	gi|199584541|gb|ACH90395.1|	6e-71	glutathione-S-transferase [Bemisia tabaci]
2988	BT_B_G_ZJU_Unigene14835	BT_Q_G_ZJU_Unigene14089	399	0.9724	gi|345498442|ref|XP_001601227.2|	8e-25	PREDICTED: glycerol-3-phosphate acyltransferase 1, mitochondrial-like [Nasonia vitripennis]
1105	BT_B_G_ZJU_Unigene2126	BT_Q_G_ZJU_Unigene2393	1128	0.9726	gi|193709215|ref|XP_001943317.1|	6e-164	PREDICTED: probable maltase H [Acyrthosiphon pisum]
3695	BT_B_G_ZJU_Unigene25621	BT_Q_G_ZJU_Unigene18271	219	0.9726	gi|242014780|ref|XP_002428063.1|	1e-27	Mesoderm induction early response protein, putative [Pediculus humanus corporis] >gi|212512582|gb|EEB15325.1| Mesoderm induction early response protein, putative [Pediculus humanus corporis]
3861	BT_B_G_ZJU_Unigene10136	BT_Q_G_ZJU_Unigene806	402	0.9726	gi|346466869|gb|AEO33279.1|	2e-22	hypothetical protein [Amblyomma maculatum]
3891	BT_B_G_ZJU_Unigene13490	BT_Q_G_ZJU_CL1660.Contig1	945	0.9727	gi|339896283|gb|AEK21827.1|	2e-94	cytochrome P450 [Bemisia tabaci]
314	BT_B_G_ZJU_CL1465.Contig1	BT_Q_G_ZJU_Unigene2345	1323	0.9728	gi|156545002|ref|XP_001608116.1|	4e-176	PREDICTED: dolichyl-diphosphooligosaccharide--protein glycosyltransferase 48 kDa subunit-like [Nasonia vitripennis]
1575	BT_B_G_ZJU_Unigene4419	BT_Q_G_ZJU_Unigene4244	291	0.9728	gi|307193738|gb|EFN76420.1|	5e-30	UDP-N-acetylglucosamine--dolichyl-phosphate N-acetylglucosaminephosphotransferase [Harpegnathos saltator]
3876	BT_B_G_ZJU_Unigene11819	BT_Q_G_ZJU_Unigene11145	1089	0.9728	gi|194746631|ref|XP_001955780.1|	1e-75	GF16067 [Drosophila ananassae] >gi|190628817|gb|EDV44341.1| GF16067 [Drosophila ananassae]
1607	BT_B_G_ZJU_Unigene4693	BT_Q_G_ZJU_Unigene20575	258	0.9729	gi|242024545|ref|XP_002432688.1|	4e-06	dab2-interacting protein, putative [Pediculus humanus corporis] >gi|212518158|gb|EEB19950.1| dab2-interacting protein, putative [Pediculus humanus corporis]
955	BT_B_G_ZJU_Unigene1542	BT_Q_G_ZJU_Unigene11427	630	0.973	gi|270006529|gb|EFA02977.1|	1e-13	hypothetical protein TcasGA2_TC030780 [Tribolium castaneum]
3782	BT_B_G_ZJU_Unigene81	BT_Q_G_ZJU_Unigene10841	816	0.973	gi|123479331|ref|XP_001322824.1|	7e-08	ankyrin repeat protein [Trichomonas vaginalis G3]
3850	BT_B_G_ZJU_Unigene8180	BT_Q_G_ZJU_Unigene8201	444	0.973	gi|224042511|ref|XP_002189540.1|	2e-13	PREDICTED: tryptophan rich basic protein [Taeniopygia guttata]
327	BT_B_G_ZJU_CL1526.Contig2	BT_Q_G_ZJU_CL1143.Contig5	483	0.9731	gi|156547363|ref|XP_001603154.1|	1e-73	PREDICTED: 6-phosphogluconolactonase-like [Nasonia vitripennis]
969	BT_B_G_ZJU_Unigene1625	BT_Q_G_ZJU_Unigene2653	822	0.9732	gi|193716193|ref|XP_001949775.1|	2e-131	PREDICTED: gelsolin-like isoform 1 [Acyrthosiphon pisum]
1181	BT_B_G_ZJU_Unigene2418	BT_Q_G_ZJU_CL934.Contig2	1269	0.9732	gi|158294707|ref|XP_556403.3|	3e-76	AGAP005752-PA [Anopheles gambiae str. PEST] >gi|157015690|gb|EAL39907.3| AGAP005752-PA [Anopheles gambiae str. PEST]
1835	BT_B_G_ZJU_Unigene7037	BT_Q_G_ZJU_Unigene7488	258	0.9732	--	--	--
2475	BT_B_G_ZJU_Unigene11524	BT_Q_G_ZJU_Unigene1085	780	0.9732	gi|328701837|ref|XP_001944504.2|	5e-58	PREDICTED: facilitated trehalose transporter Tret1-like [Acyrthosiphon pisum]
3684	BT_B_G_ZJU_Unigene25185	BT_Q_G_ZJU_Unigene14522	261	0.9732	gi|332029018|gb|EGI69032.1|	3e-20	Protein farnesyltransferase/geranylgeranyltransferase type-1 subunit alpha [Acromyrmex echinatior]
3790	BT_B_G_ZJU_Unigene439	BT_Q_G_ZJU_Unigene2175	594	0.9732	gi|339240217|ref|XP_003376034.1|	1e-39	amidinotransferase family protein [Trichinella spiralis] >gi|316975272|gb|EFV58721.1| amidinotransferase family protein [Trichinella spiralis]
350	BT_B_G_ZJU_CL1646.Contig2	BT_Q_G_ZJU_CL1439.Contig1	561	0.9733	gi|383850407|ref|XP_003700787.1|	4e-87	PREDICTED: uncharacterized protein LOC100879476 [Megachile rotundata]
462	BT_B_G_ZJU_CL2159.Contig2	BT_Q_G_ZJU_CL302.Contig1	1272	0.9733	gi|328703593|ref|XP_001951376.2|	1e-139	PREDICTED: kynurenine--oxoglutarate transaminase 3-like [Acyrthosiphon pisum]
3413	BT_B_G_ZJU_Unigene18819	BT_Q_G_ZJU_Unigene16649	225	0.9733	gi|170060498|ref|XP_001865830.1|	1e-30	endonuclease G, mitochondrial [Culex quinquefasciatus] >gi|167878944|gb|EDS42327.1| endonuclease G, mitochondrial [Culex quinquefasciatus]
3772	BT_B_G_ZJU_CL1781.Contig2	BT_Q_G_ZJU_CL77.Contig3	663	0.9733	gi|283436152|ref|NP_001164444.1|	3e-76	peroxiredoxin-like protein [Apis mellifera]
3810	BT_B_G_ZJU_Unigene1447	BT_Q_G_ZJU_Unigene11650	600	0.9737	gi|209863079|ref|NP_001119613.2|	1e-38	cathepsin B precursor [Acyrthosiphon pisum]
2241	BT_B_G_ZJU_Unigene10229	BT_Q_G_ZJU_Unigene13197	417	0.9738	gi|193669360|ref|XP_001948831.1|	2e-23	PREDICTED: methyltransferase-like protein 13-like [Acyrthosiphon pisum]
243	BT_B_G_ZJU_CL1079.Contig1	BT_Q_G_ZJU_CL1566.Contig1	1377	0.9739	gi|350537367|ref|NP_001233210.1|	4e-117	uncharacterized protein LOC100159152 [Acyrthosiphon pisum] >gi|334884064|gb|AEH21125.1| amino acid transporter [Acyrthosiphon pisum]
1758	BT_B_G_ZJU_Unigene5738	BT_Q_G_ZJU_Unigene18683	231	0.974	gi|270016663|gb|EFA13109.1|	1e-27	hypothetical protein TcasGA2_TC006821 [Tribolium castaneum]
2375	BT_B_G_ZJU_Unigene11007	BT_Q_G_ZJU_Unigene8648	231	0.974	gi|383853682|ref|XP_003702351.1|	9e-32	PREDICTED: translational activator GCN1 isoform 2 [Megachile rotundata]
2	BT_B_G_ZJU_CL23.Contig1	BT_Q_G_ZJU_CL1875.Contig1	1773	0.9741	gi|347365176|gb|AEO89448.1|	1e-140	sucrase [Nilaparvata lugens]
1988	BT_B_G_ZJU_Unigene8510	BT_Q_G_ZJU_Unigene9007	501	0.9741	gi|332016257|gb|EGI57170.1|	1e-51	Nucleolar protein 6 [Acromyrmex echinatior]
3764	BT_B_G_ZJU_CL1399.Contig4	BT_Q_G_ZJU_CL704.Contig3	966	0.9741	gi|242005174|ref|XP_002423447.1|	1e-93	7-dehydrocholesterol reductase, putative [Pediculus humanus corporis] >gi|212506525|gb|EEB10709.1| 7-dehydrocholesterol reductase, putative [Pediculus humanus corporis]
2636	BT_B_G_ZJU_Unigene12362	BT_Q_G_ZJU_Unigene7677	852	0.9742	gi|307168068|gb|EFN61374.1|	3e-148	Guanine nucleotide-binding protein-like 1 [Camponotus floridanus]
980	BT_B_G_ZJU_Unigene1691	BT_Q_G_ZJU_CL80.Contig5	1521	0.9744	gi|380021254|ref|XP_003694485.1|	8e-74	PREDICTED: alpha-amylase 2-like [Apis florea]
1862	BT_B_G_ZJU_Unigene7328	BT_Q_G_ZJU_Unigene1305	234	0.9744	gi|339896301|gb|AEK21836.1|	8e-46	cytochrome P450 [Bemisia tabaci]
2309	BT_B_G_ZJU_Unigene10591	BT_Q_G_ZJU_Unigene5012	663	0.9744	gi|242022647|ref|XP_002431750.1|	4e-56	DNA-directed RNA polymerase III subunit F, putative [Pediculus humanus corporis] >gi|212517075|gb|EEB19012.1| DNA-directed RNA polymerase III subunit F, putative [Pediculus humanus corporis]
2360	BT_B_G_ZJU_Unigene10946	BT_Q_G_ZJU_Unigene524	153	0.9744	gi|241781184|ref|XP_002400257.1|	3e-22	ribosomal protein L39, putative [Ixodes scapularis] >gi|215510701|gb|EEC20154.1| ribosomal protein L39, putative [Ixodes scapularis]
447	BT_B_G_ZJU_CL2087.Contig2	BT_Q_G_ZJU_Unigene1364	1329	0.9745	gi|242013708|ref|XP_002427544.1|	7e-136	conserved hypothetical protein [Pediculus humanus corporis] >gi|212511946|gb|EEB14806.1| conserved hypothetical protein [Pediculus humanus corporis]
41	BT_B_G_ZJU_CL244.Contig3	BT_Q_G_ZJU_CL535.Contig1	981	0.9746	gi|260823577|ref|XP_002606157.1|	1e-33	hypothetical protein BRAFLDRAFT_92024 [Branchiostoma floridae] >gi|229291496|gb|EEN62167.1| hypothetical protein BRAFLDRAFT_92024 [Branchiostoma floridae]
50	BT_B_G_ZJU_CL278.Contig1	BT_Q_G_ZJU_CL989.Contig1	630	0.9746	gi|197276652|ref|NP_001127843.1|	9e-24	nicotinamide riboside kinase [Apis mellifera]
599	BT_B_G_ZJU_Unigene108	BT_Q_G_ZJU_Unigene13835	276	0.9746	gi|321474052|gb|EFX85018.1|	1e-20	hypothetical protein DAPPUDRAFT_314497 [Daphnia pulex]
1516	BT_B_G_ZJU_Unigene4018	BT_Q_G_ZJU_Unigene11541	315	0.9746	gi|268637806|ref|XP_002649136.1|	1e-16	hypothetical protein DDB_G0285243 [Dictyostelium discoideum AX4] >gi|256012898|gb|EEU04084.1| hypothetical protein DDB_G0285243 [Dictyostelium discoideum AX4]
3312	BT_B_G_ZJU_Unigene17578	BT_Q_G_ZJU_Unigene13218	435	0.9747	gi|347970189|ref|XP_313350.5|	2e-39	AGAP003593-PA [Anopheles gambiae str. PEST] >gi|333468817|gb|EAA08812.5| AGAP003593-PA [Anopheles gambiae str. PEST]
3631	BT_B_G_ZJU_Unigene23315	BT_Q_G_ZJU_Unigene19456	237	0.9747	gi|291241439|ref|XP_002740623.1|	9e-26	PREDICTED: TBC1 domain family, member 5-like [Saccoglossus kowalevskii]
1971	BT_B_G_ZJU_Unigene8394	BT_Q_G_ZJU_Unigene8069	714	0.9748	gi|347972071|ref|XP_313823.5|	3e-23	AGAP004523-PA [Anopheles gambiae str. PEST] >gi|333469158|gb|EAA09193.6| AGAP004523-PA [Anopheles gambiae str. PEST]
3745	BT_B_G_ZJU_CL346.Contig1	BT_Q_G_ZJU_CL1357.Contig3	1467	0.9748	gi|328701837|ref|XP_001944504.2|	5e-67	PREDICTED: facilitated trehalose transporter Tret1-like [Acyrthosiphon pisum]
3353	BT_B_G_ZJU_Unigene18071	BT_Q_G_ZJU_Unigene5414	360	0.975	gi|60501849|gb|AAX22124.1|	2e-42	DEAD-box RNA-dependent helicase p68 [Carassius auratus]
3783	BT_B_G_ZJU_Unigene274	BT_Q_G_ZJU_CL93.Contig1	1119	0.975	gi|157126610|ref|XP_001654671.1|	4e-93	aldose-1-epimerase [Aedes aegypti] >gi|108873194|gb|EAT37419.1| aldose-1-epimerase [Aedes aegypti]
3853	BT_B_G_ZJU_Unigene9100	BT_Q_G_ZJU_Unigene19367	240	0.975	gi|383863121|ref|XP_003707031.1|	1e-18	PREDICTED: prostaglandin E synthase 2-like [Megachile rotundata]
3553	BT_B_G_ZJU_Unigene21023	BT_Q_G_ZJU_Unigene14550	201	0.9751	gi|193641068|ref|XP_001945783.1|	1e-36	PREDICTED: protein spinster-like [Acyrthosiphon pisum]
960	BT_B_G_ZJU_Unigene1559	BT_Q_G_ZJU_Unigene12142	525	0.9752	gi|328720223|ref|XP_001943531.2|	3e-36	PREDICTED: mitochondrial sodium/hydrogen exchanger NHA2-like [Acyrthosiphon pisum]
1733	BT_B_G_ZJU_Unigene5576	BT_Q_G_ZJU_Unigene10543	531	0.9755	gi|189235434|ref|XP_001813433.1|	1e-110	PREDICTED: similar to paraplegin [Tribolium castaneum] >gi|270004289|gb|EFA00737.1| hypothetical protein TcasGA2_TC003619 [Tribolium castaneum]
2420	BT_B_G_ZJU_Unigene11244	BT_Q_G_ZJU_Unigene12338	528	0.9755	gi|328715365|ref|XP_003245609.1|	5e-22	PREDICTED: facilitated trehalose transporter Tret1-like [Acyrthosiphon pisum]
3826	BT_B_G_ZJU_Unigene2433	BT_Q_G_ZJU_CL591.Contig1	1101	0.9755	gi|383863617|ref|XP_003707276.1|	4e-81	PREDICTED: uncharacterized protein LOC100880620 [Megachile rotundata]
3872	BT_B_G_ZJU_Unigene11517	BT_Q_G_ZJU_CL1908.Contig1	1518	0.9756	gi|170049876|ref|XP_001870953.1|	7e-80	glucosyl/glucuronosyl transferase [Culex quinquefasciatus] >gi|167871559|gb|EDS34942.1| glucosyl/glucuronosyl transferase [Culex quinquefasciatus]
379	BT_B_G_ZJU_CL1778.Contig1	BT_Q_G_ZJU_CL1878.Contig2	1404	0.9758	gi|242017426|ref|XP_002429189.1|	2e-43	conserved hypothetical protein [Pediculus humanus corporis] >gi|212514078|gb|EEB16451.1| conserved hypothetical protein [Pediculus humanus corporis]
1124	BT_B_G_ZJU_Unigene2199	BT_Q_G_ZJU_Unigene2511	537	0.9758	gi|195119973|ref|XP_002004503.1|	2e-46	GI19579 [Drosophila mojavensis] >gi|193909571|gb|EDW08438.1| GI19579 [Drosophila mojavensis]
1635	BT_B_G_ZJU_Unigene4860	BT_Q_G_ZJU_Unigene5643	207	0.9758	gi|307208277|gb|EFN85709.1|	6e-14	General transcription factor IIE subunit 2 [Harpegnathos saltator]
2113	BT_B_G_ZJU_Unigene9434	BT_Q_G_ZJU_Unigene9701	618	0.9758	gi|91078794|ref|XP_970038.1|	3e-44	PREDICTED: similar to CG8064 CG8064-PA [Tribolium castaneum] >gi|270003730|gb|EFA00178.1| hypothetical protein TcasGA2_TC003001 [Tribolium castaneum]
3087	BT_B_G_ZJU_Unigene15465	BT_Q_G_ZJU_Unigene9353	537	0.9758	gi|270006550|gb|EFA02998.1|	2e-80	hypothetical protein TcasGA2_TC010420 [Tribolium castaneum]
3785	BT_B_G_ZJU_Unigene278	BT_Q_G_ZJU_Unigene13011	690	0.9758	gi|307174059|gb|EFN64746.1|	5e-33	Histone RNA hairpin-binding protein [Camponotus floridanus]
3746	BT_B_G_ZJU_CL371.Contig1	BT_Q_G_ZJU_Unigene10777	489	0.9759	gi|156546924|ref|XP_001602715.1|	2e-64	PREDICTED: protein pelota-like [Nasonia vitripennis]
2379	BT_B_G_ZJU_Unigene11024	BT_Q_G_ZJU_Unigene20831	375	0.976	gi|3024084|sp|Q26474.1|LACH_SCHAM	8e-36	RecName: Full=Lachesin; Flags: Precursor >gi|294841|gb|AAC37185.1| lachesin [Schistocerca americana]
2573	BT_B_G_ZJU_Unigene11996	BT_Q_G_ZJU_Unigene12644	456	0.976	gi|500630|gb|AAA19051.1|	6e-32	dihydrofolate reductase [Drosophila melanogaster]
3882	BT_B_G_ZJU_Unigene12480	BT_Q_G_ZJU_CL980.Contig1	2406	0.976	gi|193573527|ref|XP_001946019.1|	4e-152	PREDICTED: peptide transporter family 1-like [Acyrthosiphon pisum]
1172	BT_B_G_ZJU_Unigene2398	BT_Q_G_ZJU_Unigene11484	708	0.9761	gi|328713167|ref|XP_001948169.2|	3e-58	PREDICTED: reticulon-4-interacting protein 1 homolog, mitochondrial-like [Acyrthosiphon pisum]
1017	BT_B_G_ZJU_Unigene1823	BT_Q_G_ZJU_Unigene6696	585	0.9762	gi|156547029|ref|XP_001601070.1|	3e-24	PREDICTED: COMM domain-containing protein 3-like [Nasonia vitripennis]
1687	BT_B_G_ZJU_Unigene5288	BT_Q_G_ZJU_Unigene4640	81	0.9762	--	--	--
2903	BT_B_G_ZJU_Unigene14028	BT_Q_G_ZJU_Unigene11000	507	0.9763	gi|322785978|gb|EFZ12594.1|	1e-28	hypothetical protein SINV_07473 [Solenopsis invicta]
459	BT_B_G_ZJU_CL2145.Contig1	BT_Q_G_ZJU_Unigene4148	594	0.9764	gi|328706965|ref|XP_001950833.2|	8e-36	PREDICTED: nucleoside diphosphate-linked moiety X motif 19, mitochondrial-like [Acyrthosiphon pisum]
1299	BT_B_G_ZJU_Unigene2852	BT_Q_G_ZJU_CL1001.Contig1	1269	0.9764	gi|193678784|ref|XP_001951823.1|	9e-102	PREDICTED: UDP-glucuronosyltransferase 2B14-like [Acyrthosiphon pisum]
3467	BT_B_G_ZJU_Unigene19582	BT_Q_G_ZJU_Unigene21510	213	0.9765	gi|328700097|ref|XP_003241148.1|	7e-18	PREDICTED: hypothetical protein LOC100169531 isoform 2 [Acyrthosiphon pisum]
3788	BT_B_G_ZJU_Unigene372	BT_Q_G_ZJU_Unigene3603	945	0.9767	gi|281203594|gb|EFA77791.1|	7e-35	NF-X1-type Zn finger-containing protein [Polysphondylium pallidum PN500]
1405	BT_B_G_ZJU_Unigene3233	BT_Q_G_ZJU_Unigene338	342	0.9768	gi|328702455|ref|XP_003241907.1|	1e-16	PREDICTED: ribosomal protein 63, mitochondrial-like [Acyrthosiphon pisum]
3873	BT_B_G_ZJU_Unigene11719	BT_Q_G_ZJU_Unigene308	1035	0.9768	gi|340710988|ref|XP_003394064.1|	7e-122	PREDICTED: guanine deaminase-like isoform 1 [Bombus terrestris] >gi|340710990|ref|XP_003394065.1| PREDICTED: guanine deaminase-like isoform 2 [Bombus terrestris]
430	BT_B_G_ZJU_CL2019.Contig2	BT_Q_G_ZJU_Unigene11062	429	0.9769	gi|156552402|ref|XP_001600716.1|	1e-68	PREDICTED: glucosamine-6-phosphate isomerase-like isoform 1 [Nasonia vitripennis] >gi|345492024|ref|XP_003426757.1| PREDICTED: glucosamine-6-phosphate isomerase-like isoform 2 [Nasonia vitripennis]
747	BT_B_G_ZJU_Unigene712	BT_Q_G_ZJU_Unigene10649	300	0.9769	gi|56417584|gb|AAV90733.1|	2e-22	mitochondrial ATP synthase coupling factor 6 precursor [Aedes albopictus]
2904	BT_B_G_ZJU_Unigene14034	BT_Q_G_ZJU_Unigene12209	693	0.977	gi|322801571|gb|EFZ22227.1|	4e-38	hypothetical protein SINV_08605 [Solenopsis invicta]
3803	BT_B_G_ZJU_Unigene848	BT_Q_G_ZJU_Unigene11046	561	0.977	gi|270001897|gb|EEZ98344.1|	2e-26	hypothetical protein TcasGA2_TC000799 [Tribolium castaneum]
3900	BT_B_G_ZJU_Unigene14823	BT_Q_G_ZJU_CL117.Contig1	1170	0.977	gi|321479395|gb|EFX90351.1|	3e-155	putative protease presenilin [Daphnia pulex]
68	BT_B_G_ZJU_CL347.Contig1	BT_Q_G_ZJU_CL305.Contig2	1566	0.9771	gi|158294711|ref|XP_315767.3|	4e-92	AGAP005754-PA [Anopheles gambiae str. PEST] >gi|157015692|gb|EAA11697.3| AGAP005754-PA [Anopheles gambiae str. PEST]
519	BT_B_G_ZJU_CL2445.Contig1	BT_Q_G_ZJU_CL813.Contig2	612	0.9772	gi|91078322|ref|XP_972953.1|	6e-49	PREDICTED: similar to pyridoxal kinase [Tribolium castaneum] >gi|270003960|gb|EFA00408.1| hypothetical protein TcasGA2_TC003259 [Tribolium castaneum]
1248	BT_B_G_ZJU_Unigene2684	BT_Q_G_ZJU_Unigene1789	480	0.9772	gi|193596613|ref|XP_001952115.1|	5e-105	PREDICTED: 39S ribosomal protein L38, mitochondrial-like [Acyrthosiphon pisum]
3211	BT_B_G_ZJU_Unigene16606	BT_Q_G_ZJU_CL1130.Contig2	351	0.9772	gi|240849189|ref|NP_001155742.1|	3e-96	39S ribosomal protein L45, mitochondrial [Acyrthosiphon pisum] >gi|239789330|dbj|BAH71295.1| ACYPI008057 [Acyrthosiphon pisum]
3452	BT_B_G_ZJU_Unigene19355	BT_Q_G_ZJU_Unigene4704	219	0.9772	gi|332021584|gb|EGI61949.1|	1e-76	PHD finger protein rhinoceros [Acromyrmex echinatior]
566	BT_B_G_ZJU_Unigene4	BT_Q_G_ZJU_Unigene12194	921	0.9773	gi|380011660|ref|XP_003689916.1|	2e-56	PREDICTED: protein FAM151B-like [Apis florea]
1985	BT_B_G_ZJU_Unigene8473	BT_Q_G_ZJU_Unigene13289	309	0.9773	gi|363737274|ref|XP_422709.3|	4e-43	PREDICTED: probable cation-transporting ATPase 13A3 [Gallus gallus]
2756	BT_B_G_ZJU_Unigene13010	BT_Q_G_ZJU_Unigene11408	702	0.9773	gi|300487873|gb|ACT68012.1|	4e-135	cytochrome P450 CYP6CX1v1 [Bemisia tabaci]
3827	BT_B_G_ZJU_Unigene2512	BT_Q_G_ZJU_Unigene11818	1845	0.9773	gi|345485498|ref|XP_001606214.2|	1e-127	PREDICTED: sodium-independent sulfate anion transporter-like [Nasonia vitripennis]
2788	BT_B_G_ZJU_Unigene13151	BT_Q_G_ZJU_Unigene11994	1500	0.9774	gi|251825191|gb|ACT20729.1|	9e-169	24-dehydrocholesterol reductase [Daphnia pulex]
2973	BT_B_G_ZJU_Unigene14751	BT_Q_G_ZJU_CL880.Contig1	486	0.9774	gi|242021724|ref|XP_002431293.1|	2e-22	conserved hypothetical protein [Pediculus humanus corporis] >gi|212516561|gb|EEB18555.1| conserved hypothetical protein [Pediculus humanus corporis]
3856	BT_B_G_ZJU_Unigene9424	BT_Q_G_ZJU_Unigene13013	924	0.9774	gi|156552149|ref|XP_001605703.1|	1e-60	PREDICTED: RNA-binding protein 28-like [Nasonia vitripennis]
164	BT_B_G_ZJU_CL744.Contig1	BT_Q_G_ZJU_CL913.Contig1	1419	0.9775	gi|291461567|dbj|BAI83418.1|	9e-131	sugar transporter 4 [Nilaparvata lugens]
457	BT_B_G_ZJU_CL2140.Contig1	BT_Q_G_ZJU_CL1045.Contig2	222	0.9775	gi|156619403|gb|ABU88381.1|	1e-27	serine carboxypeptidase SCP-2b, partial [Triatoma brasiliensis]
1707	BT_B_G_ZJU_Unigene5419	BT_Q_G_ZJU_Unigene9970	714	0.9776	gi|189233846|ref|XP_972052.2|	1e-120	PREDICTED: similar to CG9008 CG9008-PA [Tribolium castaneum]
1011	BT_B_G_ZJU_Unigene1802	BT_Q_G_ZJU_Unigene2338	1611	0.9777	gi|193641272|ref|XP_001945437.1|	0	PREDICTED: tyrosyl-tRNA synthetase, cytoplasmic [Acyrthosiphon pisum]
217	BT_B_G_ZJU_CL971.Contig2	BT_Q_G_ZJU_CL1319.Contig1	222	0.9778	gi|289740839|gb|ADD19167.1|	2e-08	cysteine proteinase cathepsin F [Glossina morsitans morsitans]
776	BT_B_G_ZJU_Unigene801	BT_Q_G_ZJU_Unigene11504	2118	0.9778	gi|383851254|ref|XP_003701149.1|	0	PREDICTED: pre-rRNA-processing protein TSR1 homolog [Megachile rotundata]
2949	BT_B_G_ZJU_Unigene14564	BT_Q_G_ZJU_CL1422.Contig1	315	0.9778	gi|91078322|ref|XP_972953.1|	3e-32	PREDICTED: similar to pyridoxal kinase [Tribolium castaneum] >gi|270003960|gb|EFA00408.1| hypothetical protein TcasGA2_TC003259 [Tribolium castaneum]
3081	BT_B_G_ZJU_Unigene15443	BT_Q_G_ZJU_Unigene15348	540	0.9778	gi|321477634|gb|EFX88592.1|	7e-36	hypothetical protein DAPPUDRAFT_220780 [Daphnia pulex]
3404	BT_B_G_ZJU_Unigene18703	BT_Q_G_ZJU_Unigene15211	225	0.9778	gi|198418787|ref|XP_002120014.1|	1e-15	PREDICTED: Jarid1c protein, partial [Ciona intestinalis]
3824	BT_B_G_ZJU_Unigene2168	BT_Q_G_ZJU_Unigene12019	1443	0.9778	gi|91093821|ref|XP_969004.1|	1e-62	PREDICTED: similar to antennal-enriched UDP-glycosyltransferase [Tribolium castaneum] >gi|270015903|gb|EFA12351.1| hypothetical protein TcasGA2_TC002056 [Tribolium castaneum]
79	BT_B_G_ZJU_CL376.Contig1	BT_Q_G_ZJU_Unigene12214	1221	0.9779	gi|157115457|ref|XP_001658215.1|	1e-104	amino acid transporter [Aedes aegypti] >gi|108876913|gb|EAT41138.1| amino acid transporter [Aedes aegypti] >gi|247421543|gb|ACS96436.1| amino acid transporter PAT1 [Aedes aegypti]
2526	BT_B_G_ZJU_Unigene11763	BT_Q_G_ZJU_Unigene1014	816	0.9779	gi|339896273|gb|AEK21822.1|	1e-58	cytochrome P450 [Bemisia tabaci]
3753	BT_B_G_ZJU_CL783.Contig3	BT_Q_G_ZJU_CL593.Contig1	1179	0.9779	gi|339896285|gb|AEK21828.1|	0	cytochrome P450 [Bemisia tabaci]
933	BT_B_G_ZJU_Unigene1480	BT_Q_G_ZJU_Unigene9797	453	0.9781	gi|240848699|ref|NP_001155712.1|	2e-79	troponin C-like [Acyrthosiphon pisum] >gi|239793671|dbj|BAH72939.1| ACYPI007505 [Acyrthosiphon pisum]
1790	BT_B_G_ZJU_Unigene6185	BT_Q_G_ZJU_Unigene13546	366	0.9781	gi|193610636|ref|XP_001943964.1|	1e-33	PREDICTED: CDP-diacylglycerol--glycerol-3-phosphate 3-phosphatidyltransferase, mitochondrial-like [Acyrthosiphon pisum]
3888	BT_B_G_ZJU_Unigene13170	BT_Q_G_ZJU_Unigene11712	723	0.9781	gi|242025500|ref|XP_002433162.1|	1e-36	gamma-interferon-inducible lysosomal thiol reductase precursor, putative [Pediculus humanus corporis] >gi|212518703|gb|EEB20424.1| gamma-interferon-inducible lysosomal thiol reductase precursor, putative [Pediculus humanus corporis]
1226	BT_B_G_ZJU_Unigene2575	BT_Q_G_ZJU_Unigene399	1512	0.9782	gi|339896255|gb|AEK21813.1|	6e-160	cytochrome P450 [Bemisia tabaci]
1963	BT_B_G_ZJU_Unigene8309	BT_Q_G_ZJU_Unigene9515	459	0.9782	gi|340728563|ref|XP_003402590.1|	3e-35	PREDICTED: UPF0532 protein CG3570-like [Bombus terrestris]
2272	BT_B_G_ZJU_Unigene10389	BT_Q_G_ZJU_Unigene11785	780	0.9782	gi|5231178|gb|AAD41105.1|AF157961_1	8e-62	cysteine proteinase [Hypera postica]
2137	BT_B_G_ZJU_Unigene9583	BT_Q_G_ZJU_Unigene741	1011	0.9783	gi|328717976|ref|XP_003246352.1|	2e-100	PREDICTED: methionyl-tRNA synthetase, cytoplasmic-like [Acyrthosiphon pisum]
274	BT_B_G_ZJU_CL1242.Contig1	BT_Q_G_ZJU_CL1244.Contig1	831	0.9784	gi|328787148|ref|XP_623460.3|	9e-13	PREDICTED: multidrug resistance-associated protein 4-like [Apis mellifera]
315	BT_B_G_ZJU_CL1470.Contig2	BT_Q_G_ZJU_Unigene11531	1569	0.9784	gi|242013333|ref|XP_002427365.1|	7e-94	UDP-glucuronosyltransferase 1-8 precursor, putative [Pediculus humanus corporis] >gi|212511724|gb|EEB14627.1| UDP-glucuronosyltransferase 1-8 precursor, putative [Pediculus humanus corporis]
2156	BT_B_G_ZJU_Unigene9690	BT_Q_G_ZJU_Unigene4654	834	0.9784	gi|328699852|ref|XP_001944210.2|	4e-06	PREDICTED: NACHT and WD repeat domain-containing protein 1-like [Acyrthosiphon pisum]
2960	BT_B_G_ZJU_Unigene14661	BT_Q_G_ZJU_Unigene2409	228	0.9784	gi|391341424|ref|XP_003745030.1|	2e-16	PREDICTED: cytochrome b-c1 complex subunit 8-like [Metaseiulus occidentalis]
3429	BT_B_G_ZJU_Unigene19070	BT_Q_G_ZJU_Unigene2208	459	0.9784	gi|193654811|ref|XP_001950178.1|	7e-115	PREDICTED: sodium/potassium-transporting ATPase subunit beta-2-like [Acyrthosiphon pisum]
3736	BT_B_G_ZJU_CL51.Contig3	BT_Q_G_ZJU_Unigene10905	831	0.9784	gi|339896265|gb|AEK21818.1|	1e-102	cytochrome P450 [Bemisia tabaci]
3766	BT_B_G_ZJU_CL1500.Contig1	BT_Q_G_ZJU_Unigene11318	1479	0.9784	gi|340722280|ref|XP_003399535.1|	6e-107	PREDICTED: protein penguin-like isoform 1 [Bombus terrestris] >gi|340722282|ref|XP_003399536.1| PREDICTED: protein penguin-like isoform 2 [Bombus terrestris]
664	BT_B_G_ZJU_Unigene381	BT_Q_G_ZJU_Unigene437	279	0.9785	gi|242003064|ref|XP_002422597.1|	2e-30	RalA-binding protein 1-A, putative [Pediculus humanus corporis] >gi|212505398|gb|EEB09859.1| RalA-binding protein 1-A, putative [Pediculus humanus corporis]
1054	BT_B_G_ZJU_Unigene1923	BT_Q_G_ZJU_Unigene3859	561	0.9786	gi|345485560|ref|XP_001607788.2|	2e-13	PREDICTED: poly(A)-specific ribonuclease PARN-like [Nasonia vitripennis]
2186	BT_B_G_ZJU_Unigene9896	BT_Q_G_ZJU_Unigene13087	327	0.9786	gi|114052366|ref|NP_001040240.1|	1e-47	diphthamide synthesis protein [Bombyx mori] >gi|87248483|gb|ABD36294.1| diphthamide synthesis protein [Bombyx mori]
3689	BT_B_G_ZJU_Unigene25373	BT_Q_G_ZJU_Unigene16602	234	0.9786	gi|383861142|ref|XP_003706045.1|	2e-20	PREDICTED: vesicular glutamate transporter 2-like [Megachile rotundata]
49	BT_B_G_ZJU_CL276.Contig2	BT_Q_G_ZJU_Unigene12327	1452	0.9787	gi|328701837|ref|XP_001944504.2|	1e-63	PREDICTED: facilitated trehalose transporter Tret1-like [Acyrthosiphon pisum]
2899	BT_B_G_ZJU_Unigene13991	BT_Q_G_ZJU_Unigene1649	420	0.9787	gi|170035772|ref|XP_001845741.1|	1e-13	growth and transformation-dependent protein [Culex quinquefasciatus] >gi|167878178|gb|EDS41561.1| growth and transformation-dependent protein [Culex quinquefasciatus]
3875	BT_B_G_ZJU_Unigene11799	BT_Q_G_ZJU_Unigene8377	1503	0.9787	gi|193697617|ref|XP_001943575.1|	3e-92	PREDICTED: facilitated trehalose transporter Tret1-like [Acyrthosiphon pisum]
3	BT_B_G_ZJU_CL26.Contig1	BT_Q_G_ZJU_CL1696.Contig1	1083	0.9788	gi|161343861|tpg|DAA06111.1|	9e-42	TPA: TPA_inf: cathepsin B [Myzus persicae]
524	BT_B_G_ZJU_CL2461.Contig1	BT_Q_G_ZJU_Unigene573	1602	0.9788	gi|91090214|ref|XP_967924.1|	9e-68	PREDICTED: similar to glucosyl/glucuronosyl transferases [Tribolium castaneum]
1273	BT_B_G_ZJU_Unigene2759	BT_Q_G_ZJU_Unigene7104	846	0.9788	gi|225708778|gb|ACO10235.1|	1e-82	Methylglutaconyl-CoA hydratase, mitochondrial precursor [Caligus rogercresseyi]
3737	BT_B_G_ZJU_CL53.Contig1	BT_Q_G_ZJU_Unigene11488	564	0.9788	gi|241613918|ref|XP_002407463.1|	1e-81	fumarylacetoacetase, putative [Ixodes scapularis] >gi|215502812|gb|EEC12306.1| fumarylacetoacetase, putative [Ixodes scapularis]
875	BT_B_G_ZJU_Unigene1295	BT_Q_G_ZJU_Unigene11878	1041	0.9789	gi|339896275|gb|AEK21823.1|	2e-112	cytochrome P450 [Bemisia tabaci]
3906	BT_B_G_ZJU_Unigene17962	BT_Q_G_ZJU_Unigene22933	237	0.9789	gi|224057323|ref|XP_002188172.1|	4e-26	PREDICTED: dihydrolipoamide branched chain transacylase E2 [Taeniopygia guttata]
2361	BT_B_G_ZJU_Unigene10956	BT_Q_G_ZJU_Unigene5663	381	0.979	gi|350407878|ref|XP_003488225.1|	6e-33	PREDICTED: nucleoside diphosphate-linked moiety X motif 8, mitochondrial-like [Bombus impatiens]
1419	BT_B_G_ZJU_Unigene3276	BT_Q_G_ZJU_CL655.Contig3	1626	0.9791	gi|347365176|gb|AEO89448.1|	4e-137	sucrase [Nilaparvata lugens]
5	BT_B_G_ZJU_CL39.Contig1	BT_Q_G_ZJU_CL1311.Contig1	576	0.9792	gi|328701160|ref|XP_001949845.2|	1e-89	PREDICTED: UDP-glucuronosyltransferase 2C1-like [Acyrthosiphon pisum]
119	BT_B_G_ZJU_CL523.Contig4	BT_Q_G_ZJU_Unigene11117	909	0.9792	gi|161343839|tpg|DAA06100.1|	2e-42	TPA: TPA_inf: cathepsin B [Acyrthosiphon pisum]
651	BT_B_G_ZJU_Unigene339	BT_Q_G_ZJU_CL1014.Contig1	1344	0.9792	gi|383862772|ref|XP_003706857.1|	1e-123	PREDICTED: LOW QUALITY PROTEIN: RNA-binding protein NOB1-like [Megachile rotundata]
671	BT_B_G_ZJU_Unigene405	BT_Q_G_ZJU_CL1653.Contig1	1005	0.9792	gi|157137180|ref|XP_001663924.1|	2e-128	electron transport oxidoreductase [Aedes aegypti] >gi|108869776|gb|EAT34001.1| electron transport oxidoreductase [Aedes aegypti]
1264	BT_B_G_ZJU_Unigene2743	BT_Q_G_ZJU_Unigene4969	432	0.9792	gi|307189382|gb|EFN73792.1|	1e-30	Uncharacterized protein C11orf70 [Camponotus floridanus]
1738	BT_B_G_ZJU_Unigene5602	BT_Q_G_ZJU_Unigene15815	336	0.9792	gi|242003464|ref|XP_002422742.1|	4e-26	conserved hypothetical protein [Pediculus humanus corporis] >gi|212505575|gb|EEB10004.1| conserved hypothetical protein [Pediculus humanus corporis]
3282	BT_B_G_ZJU_Unigene17314	BT_Q_G_ZJU_Unigene16683	288	0.9792	gi|357628552|gb|EHJ77847.1|	1e-22	hypothetical protein KGM_02741 [Danaus plexippus]
1456	BT_B_G_ZJU_Unigene3452	BT_Q_G_ZJU_CL629.Contig2	1398	0.9793	gi|328701837|ref|XP_001944504.2|	1e-67	PREDICTED: facilitated trehalose transporter Tret1-like [Acyrthosiphon pisum]
1870	BT_B_G_ZJU_Unigene7393	BT_Q_G_ZJU_Unigene128	435	0.9793	gi|91090584|ref|XP_972498.1|	5e-34	PREDICTED: similar to myb-like, SWIRM and MPN domains 1 [Tribolium castaneum] >gi|270013339|gb|EFA09787.1| hypothetical protein TcasGA2_TC011929 [Tribolium castaneum]
2179	BT_B_G_ZJU_Unigene9878	BT_Q_G_ZJU_Unigene10988	1782	0.9793	gi|34481604|emb|CAE46445.1|	6e-126	79 kDa salivary apyrase precursor [Triatoma infestans]
3293	BT_B_G_ZJU_Unigene17385	BT_Q_G_ZJU_Unigene7497	387	0.9793	gi|307186526|gb|EFN72086.1|	3e-27	Uncharacterized protein C6orf120-like protein [Camponotus floridanus]
3883	BT_B_G_ZJU_Unigene12648	BT_Q_G_ZJU_Unigene11740	1203	0.9793	gi|347968731|ref|XP_003436277.1|	2e-71	AGAP002879-PB [Anopheles gambiae str. PEST] >gi|333467869|gb|EGK96736.1| AGAP002879-PB [Anopheles gambiae str. PEST]
213	BT_B_G_ZJU_CL957.Contig2	BT_Q_G_ZJU_Unigene2073	1458	0.9794	gi|215820602|ref|NP_001135960.1|	1e-70	uridine diphosphate glucosyltransferase [Bombyx mori] >gi|213494483|gb|ACJ48963.1| uridine diphosphate glucosyltransferase [Bombyx mori]
283	BT_B_G_ZJU_CL1285.Contig1	BT_Q_G_ZJU_CL517.Contig1	1116	0.9794	gi|328721860|ref|XP_001943307.2|	3e-70	PREDICTED: hypothetical protein LOC100166174 isoform 1 [Acyrthosiphon pisum] >gi|328721862|ref|XP_003247419.1| PREDICTED: hypothetical protein LOC100166174 isoform 2 [Acyrthosiphon pisum]
1007	BT_B_G_ZJU_Unigene1785	BT_Q_G_ZJU_Unigene11360	240	0.9794	gi|242022322|ref|XP_002431589.1|	4e-31	conserved hypothetical protein [Pediculus humanus corporis] >gi|212516897|gb|EEB18851.1| conserved hypothetical protein [Pediculus humanus corporis]
1765	BT_B_G_ZJU_Unigene5841	BT_Q_G_ZJU_Unigene13031	390	0.9795	gi|242025392|ref|XP_002433108.1|	1e-45	conserved hypothetical protein [Pediculus humanus corporis] >gi|212518649|gb|EEB20370.1| conserved hypothetical protein [Pediculus humanus corporis]
3773	BT_B_G_ZJU_CL1786.Contig1	BT_Q_G_ZJU_Unigene1905	1851	0.9795	gi|328702369|ref|XP_001952163.2|	5e-166	PREDICTED: probable maltase L-like [Acyrthosiphon pisum]
175	BT_B_G_ZJU_CL794.Contig2	BT_Q_G_ZJU_Unigene395	486	0.9796	gi|262272877|gb|ACY40651.1|	4e-53	allergen Bla g 3 isoform 2 precursor [Blattella germanica]
1803	BT_B_G_ZJU_Unigene6397	BT_Q_G_ZJU_Unigene16222	144	0.9796	gi|383865339|ref|XP_003708132.1|	1e-06	PREDICTED: 2-acylglycerol O-acyltransferase 2-A-like [Megachile rotundata]
812	BT_B_G_ZJU_Unigene1007	BT_Q_G_ZJU_CL1137.Contig1	888	0.9797	gi|242011026|ref|XP_002426258.1|	5e-56	predicted protein [Pediculus humanus corporis] >gi|212510321|gb|EEB13520.1| predicted protein [Pediculus humanus corporis]
854	BT_B_G_ZJU_Unigene1172	BT_Q_G_ZJU_Unigene19	441	0.9797	gi|195427030|ref|XP_002061582.1|	1e-75	GK20976 [Drosophila willistoni] >gi|194157667|gb|EDW72568.1| GK20976 [Drosophila willistoni]
1485	BT_B_G_ZJU_Unigene3540	BT_Q_G_ZJU_Unigene3702	345	0.9797	gi|242017565|ref|XP_002429258.1|	7e-32	conserved hypothetical protein [Pediculus humanus corporis] >gi|212514154|gb|EEB16520.1| conserved hypothetical protein [Pediculus humanus corporis]
2474	BT_B_G_ZJU_Unigene11523	BT_Q_G_ZJU_Unigene7664	1431	0.9797	gi|383859676|ref|XP_003705318.1|	0	PREDICTED: CDKAL1-like protein-like [Megachile rotundata]
1284	BT_B_G_ZJU_Unigene2808	BT_Q_G_ZJU_Unigene7465	297	0.9798	gi|389609081|dbj|BAM18152.1|	3e-27	takeout/JHBP like protein [Papilio xuthus]
2603	BT_B_G_ZJU_Unigene12184	BT_Q_G_ZJU_Unigene11682	1929	0.9798	gi|193716147|ref|XP_001944889.1|	1e-147	PREDICTED: monocarboxylate transporter 1-like [Acyrthosiphon pisum]
3283	BT_B_G_ZJU_Unigene17324	BT_Q_G_ZJU_Unigene22586	198	0.9798	gi|383861120|ref|XP_003706034.1|	1e-11	PREDICTED: uncharacterized protein LOC100877332 [Megachile rotundata]
3633	BT_B_G_ZJU_Unigene23365	BT_Q_G_ZJU_Unigene16859	198	0.9798	gi|380013105|ref|XP_003690610.1|	2e-27	PREDICTED: LOW QUALITY PROTEIN: N-acetylgalactosaminyltransferase 7-like [Apis florea]
3822	BT_B_G_ZJU_Unigene2044	BT_Q_G_ZJU_CL475.Contig1	2721	0.9798	gi|193673870|ref|XP_001944375.1|	0	PREDICTED: catenin alpha-like [Acyrthosiphon pisum]
1369	BT_B_G_ZJU_Unigene3116	BT_Q_G_ZJU_Unigene2116	945	0.9799	gi|193704514|ref|XP_001944340.1|	5e-11	PREDICTED: hypothetical protein LOC100161931 [Acyrthosiphon pisum]
1952	BT_B_G_ZJU_Unigene8250	BT_Q_G_ZJU_Unigene3843	795	0.9799	gi|242010515|ref|XP_002426013.1|	3e-169	predicted protein [Pediculus humanus corporis] >gi|212510004|gb|EEB13275.1| predicted protein [Pediculus humanus corporis]
2286	BT_B_G_ZJU_Unigene10454	BT_Q_G_ZJU_Unigene1627	249	0.9799	gi|24642031|ref|NP_511157.2|	1e-38	flotillin 2, isoform B [Drosophila melanogaster] >gi|24642033|ref|NP_727799.1| flotillin 2, isoform F [Drosophila melanogaster] >gi|22832245|gb|AAN09343.1| flotillin 2, isoform B [Drosophila melanogaster] >gi|22832246|gb|AAN09344.1| flotillin 2, isoform F [Drosophila melanogaster] >gi|33589328|gb|AAQ22431.1| RE74011p [Drosophila melanogaster]
2790	BT_B_G_ZJU_Unigene13163	BT_Q_G_ZJU_CL1424.Contig1	495	0.9799	gi|350536861|ref|NP_001233114.1|	7e-59	ras-related C3 botulinum toxin substrate 1 isoform Rac1-like [Acyrthosiphon pisum] >gi|239790009|dbj|BAH71594.1| ACYPI005996 [Acyrthosiphon pisum]
3208	BT_B_G_ZJU_Unigene16578	BT_Q_G_ZJU_Unigene9036	348	0.9799	gi|262303947|gb|ACY44566.1|	1e-59	spliceosome-associated protein [Nicoletia meinerti]
3880	BT_B_G_ZJU_Unigene12212	BT_Q_G_ZJU_CL185.Contig2	2190	0.9799	gi|328719823|ref|XP_001946754.2|	1e-121	PREDICTED: aminopeptidase N-like [Acyrthosiphon pisum]
248	BT_B_G_ZJU_CL1085.Contig1	BT_Q_G_ZJU_Unigene1284	900	0.98	gi|110766351|ref|XP_395869.3|	2e-97	PREDICTED: microfibrillar-associated protein 1 [Apis mellifera]
765	BT_B_G_ZJU_Unigene756	BT_Q_G_ZJU_Unigene10661	801	0.98	gi|332376140|gb|AEE63210.1|	6e-124	unknown [Dendroctonus ponderosae]
3811	BT_B_G_ZJU_Unigene1470	BT_Q_G_ZJU_CL188.Contig3	1497	0.98	gi|328701837|ref|XP_001944504.2|	3e-59	PREDICTED: facilitated trehalose transporter Tret1-like [Acyrthosiphon pisum]
356	BT_B_G_ZJU_CL1661.Contig2	BT_Q_G_ZJU_Unigene850	1206	0.9801	gi|242020246|ref|XP_002430566.1|	8e-67	Lysosomal acid phosphatase precursor, putative [Pediculus humanus corporis] >gi|212515738|gb|EEB17828.1| Lysosomal acid phosphatase precursor, putative [Pediculus humanus corporis]
1095	BT_B_G_ZJU_Unigene2077	BT_Q_G_ZJU_CL1921.Contig1	552	0.9801	gi|91083101|ref|XP_969476.1|	1e-54	PREDICTED: similar to MGC88883 protein [Tribolium castaneum] >gi|270006991|gb|EFA03439.1| hypothetical protein TcasGA2_TC013429 [Tribolium castaneum]
3534	BT_B_G_ZJU_Unigene20676	BT_Q_G_ZJU_Unigene5599	402	0.9801	gi|328704155|ref|XP_001947087.2|	1e-44	PREDICTED: FGGY carbohydrate kinase domain-containing protein-like [Acyrthosiphon pisum]
1640	BT_B_G_ZJU_Unigene4898	BT_Q_G_ZJU_Unigene8170	303	0.9802	gi|241645809|ref|XP_002409783.1|	2e-16	conserved hypothetical protein [Ixodes scapularis] >gi|215501442|gb|EEC10936.1| conserved hypothetical protein [Ixodes scapularis]
2842	BT_B_G_ZJU_Unigene13505	BT_Q_G_ZJU_Unigene11535	708	0.9802	gi|332028905|gb|EGI68925.1|	1e-75	Maltase 2 [Acromyrmex echinatior]
3847	BT_B_G_ZJU_Unigene7598	BT_Q_G_ZJU_Unigene6201	354	0.9802	gi|332374554|gb|AEE62418.1|	3e-39	unknown [Dendroctonus ponderosae]
2541	BT_B_G_ZJU_Unigene11835	BT_Q_G_ZJU_Unigene9458	453	0.9803	gi|240849579|ref|NP_001155792.1|	2e-31	CDGSH iron-sulfur domain-containing protein 3, mitochondrial-like [Acyrthosiphon pisum] >gi|239790426|dbj|BAH71777.1| ACYPI009248 [Acyrthosiphon pisum]
352	BT_B_G_ZJU_CL1649.Contig1	BT_Q_G_ZJU_Unigene994	765	0.9804	gi|193659748|ref|XP_001946449.1|	6e-83	PREDICTED: flavin-containing monooxygenase FMO GS-OX3-like [Acyrthosiphon pisum]
1277	BT_B_G_ZJU_Unigene2770	BT_Q_G_ZJU_Unigene15907	408	0.9804	gi|328722041|ref|XP_001943319.2|	9e-29	PREDICTED: ubiquitin-like modifier-activating enzyme ATG7-like [Acyrthosiphon pisum]
2030	BT_B_G_ZJU_Unigene8797	BT_Q_G_ZJU_Unigene15935	405	0.9804	gi|157126744|ref|XP_001654732.1|	2e-23	serine protease [Aedes aegypti] >gi|108882518|gb|EAT46743.1| serine protease [Aedes aegypti]
2381	BT_B_G_ZJU_Unigene11033	BT_Q_G_ZJU_Unigene9652	663	0.9804	gi|345481641|ref|XP_001605798.2|	8e-68	PREDICTED: 4-hydroxybenzoate polyprenyltransferase, mitochondrial-like [Nasonia vitripennis]
264	BT_B_G_ZJU_CL1183.Contig1	BT_Q_G_ZJU_CL184.Contig1	870	0.9805	gi|242003562|ref|XP_002422774.1|	1e-35	lysosomal-associated transmembrane protein, putative [Pediculus humanus corporis] >gi|212505632|gb|EEB10036.1| lysosomal-associated transmembrane protein, putative [Pediculus humanus corporis]
1822	BT_B_G_ZJU_Unigene6827	BT_Q_G_ZJU_Unigene14493	513	0.9805	gi|345327758|ref|XP_001512705.2|	2e-57	PREDICTED: isoleucyl-tRNA synthetase, cytoplasmic [Ornithorhynchus anatinus]
2400	BT_B_G_ZJU_Unigene11104	BT_Q_G_ZJU_Unigene990	1383	0.9805	gi|332020392|gb|EGI60812.1|	0	Pre-mRNA-processing-splicing factor 8 [Acromyrmex echinatior]
398	BT_B_G_ZJU_CL1870.Contig1	BT_Q_G_ZJU_CL156.Contig1	306	0.9806	gi|240848981|ref|NP_001155395.1|	8e-35	cAMP-responsive element-binding protein-like [Acyrthosiphon pisum] >gi|239792483|dbj|BAH72579.1| ACYPI000682 [Acyrthosiphon pisum]
1221	BT_B_G_ZJU_Unigene2559	BT_Q_G_ZJU_CL992.Contig1	924	0.9806	gi|91091348|ref|XP_972245.1|	2e-82	PREDICTED: similar to predicted protein [Tribolium castaneum] >gi|270014146|gb|EFA10594.1| hypothetical protein TcasGA2_TC012854 [Tribolium castaneum]
1400	BT_B_G_ZJU_Unigene3221	BT_Q_G_ZJU_Unigene2418	1026	0.9806	gi|242023622|ref|XP_002432231.1|	1e-106	uv excision repair protein rad23, putative [Pediculus humanus corporis] >gi|212517628|gb|EEB19493.1| uv excision repair protein rad23, putative [Pediculus humanus corporis]
3064	BT_B_G_ZJU_Unigene15326	BT_Q_G_ZJU_Unigene7340	309	0.9806	gi|328715727|ref|XP_003245706.1|	3e-46	PREDICTED: hypothetical protein LOC100158733 isoform 2 [Acyrthosiphon pisum]
3524	BT_B_G_ZJU_Unigene20528	BT_Q_G_ZJU_Unigene17988	360	0.9806	gi|328711717|ref|XP_003244620.1|	1e-35	PREDICTED: dynactin subunit 1-like isoform 2 [Acyrthosiphon pisum]
3817	BT_B_G_ZJU_Unigene1680	BT_Q_G_ZJU_Unigene11460	615	0.9806	--	--	--
3877	BT_B_G_ZJU_Unigene11885	BT_Q_G_ZJU_Unigene5680	360	0.9806	gi|91076526|ref|XP_973616.1|	1e-11	PREDICTED: similar to predicted protein [Tribolium castaneum] >gi|270002612|gb|EEZ99059.1| hypothetical protein TcasGA2_TC004934 [Tribolium castaneum]
818	BT_B_G_ZJU_Unigene1019	BT_Q_G_ZJU_Unigene343	204	0.9807	gi|194741290|ref|XP_001953122.1|	5e-14	GF17368 [Drosophila ananassae] >gi|190626181|gb|EDV41705.1| GF17368 [Drosophila ananassae]
957	BT_B_G_ZJU_Unigene1548	BT_Q_G_ZJU_Unigene346	360	0.9807	gi|307168594|gb|EFN61652.1|	3e-36	Proteasome maturation protein [Camponotus floridanus]
1164	BT_B_G_ZJU_Unigene2375	BT_Q_G_ZJU_Unigene893	930	0.9807	gi|91089051|ref|XP_970069.1|	1e-116	PREDICTED: similar to ribosome-associated protein P40 [Tribolium castaneum] >gi|270012401|gb|EFA08849.1| hypothetical protein TcasGA2_TC006550 [Tribolium castaneum]
1600	BT_B_G_ZJU_Unigene4626	BT_Q_G_ZJU_Unigene5638	207	0.9807	gi|239792327|dbj|BAH72517.1|	3e-14	ACYPI003858 [Acyrthosiphon pisum]
1601	BT_B_G_ZJU_Unigene4646	BT_Q_G_ZJU_Unigene13488	363	0.9807	gi|395516560|ref|XP_003762455.1|	6e-17	PREDICTED: transcriptional adapter 3 [Sarcophilus harrisii]
2370	BT_B_G_ZJU_Unigene10986	BT_Q_G_ZJU_Unigene17302	570	0.9807	gi|380012971|ref|XP_003690545.1|	2e-70	PREDICTED: AP-3 complex subunit beta-1-like [Apis florea]
3046	BT_B_G_ZJU_Unigene15235	BT_Q_G_ZJU_Unigene13268	360	0.9807	gi|239049727|ref|NP_001155061.1|	4e-26	phosphatidylinositol glycan anchor biosynthesis, class P [Nasonia vitripennis]
3402	BT_B_G_ZJU_Unigene18688	BT_Q_G_ZJU_Unigene10668	411	0.9807	gi|157133298|ref|XP_001662822.1|	1e-97	hypothetical protein AaeL_AAEL012705 [Aedes aegypti] >gi|108870874|gb|EAT35099.1| conserved hypothetical protein [Aedes aegypti]
3852	BT_B_G_ZJU_Unigene8960	BT_Q_G_ZJU_Unigene8259	1290	0.9807	gi|307197891|gb|EFN78990.1|	1e-125	Tuberin [Harpegnathos saltator]
2003	BT_B_G_ZJU_Unigene8593	BT_Q_G_ZJU_Unigene13568	675	0.9808	gi|340715789|ref|XP_003396391.1|	1e-59	PREDICTED: tetratricopeptide repeat protein 4-like [Bombus terrestris]
2504	BT_B_G_ZJU_Unigene11640	BT_Q_G_ZJU_Unigene1721	570	0.9808	gi|312382668|gb|EFR28048.1|	5e-38	hypothetical protein AND_04492 [Anopheles darlingi]
2584	BT_B_G_ZJU_Unigene12039	BT_Q_G_ZJU_Unigene10136	258	0.9808	gi|380024728|ref|XP_003696144.1|	1e-10	PREDICTED: homeodomain-only protein-like isoform 2 [Apis florea]
3537	BT_B_G_ZJU_Unigene20718	BT_Q_G_ZJU_Unigene22148	258	0.9808	gi|321476689|gb|EFX87649.1|	9e-21	hypothetical protein DAPPUDRAFT_306461 [Daphnia pulex]
3685	BT_B_G_ZJU_Unigene25198	BT_Q_G_ZJU_Unigene15331	522	0.9808	gi|328783912|ref|XP_394412.4|	1e-50	PREDICTED: cytochrome b5 reductase 4-like [Apis mellifera]
1213	BT_B_G_ZJU_Unigene2540	BT_Q_G_ZJU_Unigene17912	366	0.9809	gi|383866227|ref|XP_003708572.1|	6e-33	PREDICTED: dynactin subunit 1-like [Megachile rotundata]
2997	BT_B_G_ZJU_Unigene14886	BT_Q_G_ZJU_Unigene9909	366	0.9809	gi|383861793|ref|XP_003706369.1|	2e-79	PREDICTED: mucolipin-3-like [Megachile rotundata]
3896	BT_B_G_ZJU_Unigene14110	BT_Q_G_ZJU_Unigene11808	1560	0.9809	gi|242016302|ref|XP_002428768.1|	1e-172	sodium-potassium-chloride cotransporter, putative [Pediculus humanus corporis] >gi|212513453|gb|EEB16030.1| sodium-potassium-chloride cotransporter, putative [Pediculus humanus corporis]
66	BT_B_G_ZJU_CL343.Contig1	BT_Q_G_ZJU_Unigene18443	102	0.981	gi|157121125|ref|XP_001659837.1|	4e-11	adrenodoxin [Aedes aegypti] >gi|108874701|gb|EAT38926.1| adrenodoxin [Aedes aegypti]
393	BT_B_G_ZJU_CL1839.Contig1	BT_Q_G_ZJU_Unigene476	1680	0.981	gi|91076782|ref|XP_967792.1|	0	PREDICTED: similar to sphingosine phosphate lyase isoform 1 [Tribolium castaneum] >gi|270001960|gb|EEZ98407.1| hypothetical protein TcasGA2_TC000875 [Tribolium castaneum]
460	BT_B_G_ZJU_CL2154.Contig1	BT_Q_G_ZJU_CL617.Contig1	999	0.981	gi|193580236|ref|XP_001949676.1|	2e-103	PREDICTED: amine sulfotransferase-like [Acyrthosiphon pisum]
573	BT_B_G_ZJU_Unigene18	BT_Q_G_ZJU_Unigene1392	789	0.981	gi|307180567|gb|EFN68523.1|	3e-16	Serine proteinase stubble [Camponotus floridanus]
1210	BT_B_G_ZJU_Unigene2532	BT_Q_G_ZJU_Unigene10949	945	0.981	gi|307171024|gb|EFN63084.1|	1e-66	Nucleoporin Nup37 [Camponotus floridanus]
1387	BT_B_G_ZJU_Unigene3183	BT_Q_G_ZJU_Unigene822	684	0.981	gi|242005572|ref|XP_002423638.1|	1e-64	2-deoxyglucose-6-phosphate phosphatase, putative [Pediculus humanus corporis] >gi|212506798|gb|EEB10900.1| 2-deoxyglucose-6-phosphate phosphatase, putative [Pediculus humanus corporis]
1791	BT_B_G_ZJU_Unigene6204	BT_Q_G_ZJU_Unigene6690	210	0.981	gi|383864139|ref|XP_003707537.1|	2e-38	PREDICTED: protein ECT2-like [Megachile rotundata]
1808	BT_B_G_ZJU_Unigene6579	BT_Q_G_ZJU_Unigene23683	210	0.981	gi|194764615|ref|XP_001964424.1|	5e-11	GF23058 [Drosophila ananassae] >gi|190614696|gb|EDV30220.1| GF23058 [Drosophila ananassae]
1834	BT_B_G_ZJU_Unigene7029	BT_Q_G_ZJU_Unigene5973	369	0.981	gi|242017593|ref|XP_002429272.1|	2e-40	G-protein signaling modulator, putative [Pediculus humanus corporis] >gi|212514168|gb|EEB16534.1| G-protein signaling modulator, putative [Pediculus humanus corporis]
3288	BT_B_G_ZJU_Unigene17349	BT_Q_G_ZJU_Unigene6200	312	0.981	gi|332373774|gb|AEE62028.1|	3e-38	unknown [Dendroctonus ponderosae]
3729	BT_B_G_ZJU_Unigene27650	BT_Q_G_ZJU_Unigene18352	207	0.981	gi|380012699|ref|XP_003690415.1|	2e-17	PREDICTED: PKHD domain-containing transmembrane protein C17orf101 homolog [Apis florea]
3899	BT_B_G_ZJU_Unigene14666	BT_Q_G_ZJU_Unigene6965	837	0.981	gi|170046691|ref|XP_001850887.1|	7e-47	aquaporin [Culex quinquefasciatus] >gi|167869383|gb|EDS32766.1| aquaporin [Culex quinquefasciatus]
1314	BT_B_G_ZJU_Unigene2900	BT_Q_G_ZJU_Unigene1080	948	0.9811	gi|242005763|ref|XP_002423731.1|	5e-137	COP9 signalosome complex subunit, putative [Pediculus humanus corporis] >gi|212506922|gb|EEB10993.1| COP9 signalosome complex subunit, putative [Pediculus humanus corporis]
1972	BT_B_G_ZJU_Unigene8395	BT_Q_G_ZJU_Unigene17757	582	0.9811	gi|307188554|gb|EFN73289.1|	1e-73	UNC45-like protein A [Camponotus floridanus]
2567	BT_B_G_ZJU_Unigene11963	BT_Q_G_ZJU_Unigene1874	318	0.9811	gi|307183761|gb|EFN70435.1|	6e-22	5&apos;-nucleotidase [Camponotus floridanus]
2908	BT_B_G_ZJU_Unigene14097	BT_Q_G_ZJU_Unigene9825	525	0.9811	gi|322782505|gb|EFZ10454.1|	1e-15	hypothetical protein SINV_10017 [Solenopsis invicta]
3771	BT_B_G_ZJU_CL1767.Contig1	BT_Q_G_ZJU_CL1312.Contig1	264	0.9811	gi|383858766|ref|XP_003704870.1|	5e-06	PREDICTED: uncharacterized protein LOC100882592 [Megachile rotundata]
1347	BT_B_G_ZJU_Unigene3069	BT_Q_G_ZJU_Unigene7856	1275	0.9812	gi|332025720|gb|EGI65878.1|	0	AP-2 complex subunit mu-1 [Acromyrmex echinatior]
1906	BT_B_G_ZJU_Unigene7850	BT_Q_G_ZJU_Unigene2936	213	0.9812	gi|158287238|ref|XP_564160.3|	2e-15	AGAP011328-PA [Anopheles gambiae str. PEST] >gi|157019555|gb|EAL41531.3| AGAP011328-PA [Anopheles gambiae str. PEST]
2258	BT_B_G_ZJU_Unigene10306	BT_Q_G_ZJU_Unigene18107	213	0.9812	gi|391327184|ref|XP_003738085.1|	2e-07	PREDICTED: zinc finger protein 236-like [Metaseiulus occidentalis]
1396	BT_B_G_ZJU_Unigene3210	BT_Q_G_ZJU_Unigene9575	1227	0.9813	gi|270007232|gb|EFA03680.1|	4e-163	hypothetical protein TcasGA2_TC013782 [Tribolium castaneum]
3506	BT_B_G_ZJU_Unigene20182	BT_Q_G_ZJU_Unigene16539	267	0.9813	gi|301764465|ref|XP_002917649.1|	1e-55	PREDICTED: NAD-dependent deacetylase sirtuin-5-like [Ailuropoda melanoleuca]
3840	BT_B_G_ZJU_Unigene4409	BT_Q_G_ZJU_Unigene15159	588	0.9813	gi|296488547|gb|DAA30660.1|	8e-16	pseudouridylate synthase 7 homolog [Bos taurus]
1426	BT_B_G_ZJU_Unigene3303	BT_Q_G_ZJU_Unigene1325	1506	0.9814	gi|359843258|gb|AEV89764.1|	0	catalase, partial [Schistocerca gregaria]
3740	BT_B_G_ZJU_CL144.Contig1	BT_Q_G_ZJU_CL1974.Contig1	1710	0.9814	gi|242013043|ref|XP_002427229.1|	6e-49	conserved hypothetical protein [Pediculus humanus corporis] >gi|212511537|gb|EEB14491.1| conserved hypothetical protein [Pediculus humanus corporis]
1121	BT_B_G_ZJU_Unigene2189	BT_Q_G_ZJU_Unigene1970	429	0.9815	gi|395515319|ref|XP_003761853.1|	7e-38	PREDICTED: bis(5&apos;-nucleosyl)-tetraphosphatase [asymmetrical] [Sarcophilus harrisii]
1636	BT_B_G_ZJU_Unigene4873	BT_Q_G_ZJU_Unigene3340	270	0.9815	gi|321460070|gb|EFX71116.1|	6e-22	hypothetical protein DAPPUDRAFT_309224 [Daphnia pulex]
2086	BT_B_G_ZJU_Unigene9204	BT_Q_G_ZJU_Unigene160	321	0.9815	gi|170037788|ref|XP_001846737.1|	2e-32	mitochondrial ATP synthase F chain [Culex quinquefasciatus] >gi|167881141|gb|EDS44524.1| mitochondrial ATP synthase F chain [Culex quinquefasciatus]
2295	BT_B_G_ZJU_Unigene10504	BT_Q_G_ZJU_Unigene4377	108	0.9815	gi|328708634|ref|XP_001945270.2|	1e-07	PREDICTED: GPI transamidase component PIG-S-like [Acyrthosiphon pisum]
2760	BT_B_G_ZJU_Unigene13026	BT_Q_G_ZJU_CL1595.Contig2	537	0.9815	gi|91089077|ref|XP_971296.1|	3e-75	PREDICTED: similar to putative accessory gland protein [Tribolium castaneum] >gi|270012410|gb|EFA08858.1| hypothetical protein TcasGA2_TC006559 [Tribolium castaneum]
268	BT_B_G_ZJU_CL1213.Contig1	BT_Q_G_ZJU_Unigene3575	378	0.9816	gi|291413513|ref|XP_002723015.1|	5e-22	PREDICTED: ubiquitin related modifier 1 homolog [Oryctolagus cuniculus]
535	BT_B_G_ZJU_CL2531.Contig2	BT_Q_G_ZJU_CL853.Contig1	648	0.9816	gi|154936819|emb|CAO85744.1|	3e-64	glutathione S-transferase [Blattella germanica]
3857	BT_B_G_ZJU_Unigene9656	BT_Q_G_ZJU_Unigene11851	1302	0.9816	gi|157112324|ref|XP_001657496.1|	1e-133	hypothetical protein AaeL_AAEL000965 [Aedes aegypti] >gi|108883769|gb|EAT47994.1| conserved hypothetical protein [Aedes aegypti]
821	BT_B_G_ZJU_Unigene1028	BT_Q_G_ZJU_Unigene254	213	0.9817	gi|193603534|ref|XP_001947836.1|	1e-29	PREDICTED: guanine nucleotide-binding protein subunit gamma-e-like [Acyrthosiphon pisum]
2238	BT_B_G_ZJU_Unigene10223	BT_Q_G_ZJU_Unigene4753	273	0.9817	gi|340718978|ref|XP_003397936.1|	7e-34	PREDICTED: alkylated DNA repair protein alkB homolog 1-like [Bombus terrestris]
3678	BT_B_G_ZJU_Unigene24908	BT_Q_G_ZJU_Unigene5495	219	0.9817	gi|189237243|ref|XP_971461.2|	2e-06	PREDICTED: similar to CG4713 CG4713-PA [Tribolium castaneum]
3757	BT_B_G_ZJU_CL1091.Contig4	BT_Q_G_ZJU_CL866.Contig1	657	0.9817	gi|193659615|ref|XP_001952770.1|	3e-16	PREDICTED: 2-hydroxyacylsphingosine 1-beta-galactosyltransferase-like [Acyrthosiphon pisum]
3865	BT_B_G_ZJU_Unigene10819	BT_Q_G_ZJU_CL934.Contig1	1530	0.9817	gi|158294707|ref|XP_556403.3|	1e-93	AGAP005752-PA [Anopheles gambiae str. PEST] >gi|157015690|gb|EAL39907.3| AGAP005752-PA [Anopheles gambiae str. PEST]
3907	BT_B_G_ZJU_Unigene18188	BT_Q_G_ZJU_Unigene21419	219	0.9817	gi|242018798|ref|XP_002429859.1|	1e-18	ABC transporter, putative [Pediculus humanus corporis] >gi|212514881|gb|EEB17121.1| ABC transporter, putative [Pediculus humanus corporis]
880	BT_B_G_ZJU_Unigene1310	BT_Q_G_ZJU_Unigene1101	714	0.9818	gi|260803097|ref|XP_002596428.1|	1e-28	hypothetical protein BRAFLDRAFT_130336 [Branchiostoma floridae] >gi|229281683|gb|EEN52440.1| hypothetical protein BRAFLDRAFT_130336 [Branchiostoma floridae]
878	BT_B_G_ZJU_Unigene1302	BT_Q_G_ZJU_Unigene10250	1050	0.9819	gi|193697420|ref|XP_001952264.1|	2e-142	PREDICTED: uroporphyrinogen decarboxylase-like [Acyrthosiphon pisum]
2727	BT_B_G_ZJU_Unigene12857	BT_Q_G_ZJU_Unigene10593	1047	0.9819	gi|157111277|ref|XP_001651466.1|	0	bifunctional aminoacyl-tRNA synthetase [Aedes aegypti] >gi|108878460|gb|EAT42685.1| bifunctional aminoacyl-tRNA synthetase [Aedes aegypti]
3079	BT_B_G_ZJU_Unigene15435	BT_Q_G_ZJU_Unigene3487	276	0.9819	gi|170028719|ref|XP_001842242.1|	1e-25	cytoplasmic dynein intermediate chain_ [Culex quinquefasciatus] >gi|167877927|gb|EDS41310.1| cytoplasmic dynein intermediate chain [Culex quinquefasciatus]
744	BT_B_G_ZJU_Unigene702	BT_Q_G_ZJU_Unigene4149	1113	0.982	gi|345494429|ref|XP_001603822.2|	8e-110	PREDICTED: bestrophin-2-like isoform 1 [Nasonia vitripennis] >gi|345494431|ref|XP_003427288.1| PREDICTED: bestrophin-2-like isoform 2 [Nasonia vitripennis]
1388	BT_B_G_ZJU_Unigene3184	BT_Q_G_ZJU_Unigene3608	939	0.982	gi|322797134|gb|EFZ19388.1|	7e-62	hypothetical protein SINV_11142 [Solenopsis invicta]
2217	BT_B_G_ZJU_Unigene10069	BT_Q_G_ZJU_Unigene2796	222	0.982	gi|332022202|gb|EGI62517.1|	1e-34	Polycomb group RING finger protein 3 [Acromyrmex echinatior]
3381	BT_B_G_ZJU_Unigene18393	BT_Q_G_ZJU_Unigene19268	222	0.982	gi|91077310|ref|XP_974618.1|	4e-27	PREDICTED: similar to AGAP001102-PA [Tribolium castaneum] >gi|270001673|gb|EEZ98120.1| hypothetical protein TcasGA2_TC000538 [Tribolium castaneum]
3717	BT_B_G_ZJU_Unigene26657	BT_Q_G_ZJU_Unigene7030	222	0.982	gi|383860187|ref|XP_003705572.1|	4e-59	PREDICTED: nitric oxide synthase-interacting protein homolog [Megachile rotundata]
582	BT_B_G_ZJU_Unigene53	BT_Q_G_ZJU_Unigene2290	1671	0.9821	gi|170035709|ref|XP_001845710.1|	0	T-complex protein 1 subunit alpha [Culex quinquefasciatus] >gi|167878016|gb|EDS41399.1| T-complex protein 1 subunit alpha [Culex quinquefasciatus]
1033	BT_B_G_ZJU_Unigene1868	BT_Q_G_ZJU_CL1375.Contig1	1059	0.9821	gi|225719676|gb|ACO15684.1|	1e-74	Adenosine deaminase [Caligus clemensi]
3804	BT_B_G_ZJU_Unigene1033	BT_Q_G_ZJU_Unigene9356	390	0.9821	gi|242007868|ref|XP_002424740.1|	7e-45	mRNA capping enzyme, putative [Pediculus humanus corporis] >gi|212508233|gb|EEB12002.1| mRNA capping enzyme, putative [Pediculus humanus corporis]
3834	BT_B_G_ZJU_Unigene3126	BT_Q_G_ZJU_Unigene6835	1056	0.9821	gi|332375296|gb|AEE62789.1|	9e-67	unknown [Dendroctonus ponderosae]
3887	BT_B_G_ZJU_Unigene13106	BT_Q_G_ZJU_Unigene9405	555	0.9821	gi|270008654|gb|EFA05102.1|	4e-69	hypothetical protein TcasGA2_TC015202 [Tribolium castaneum]
317	BT_B_G_ZJU_CL1482.Contig1	BT_Q_G_ZJU_CL625.Contig2	954	0.9822	gi|383848526|ref|XP_003699900.1|	8e-62	PREDICTED: gamma-glutamyl hydrolase-like [Megachile rotundata]
2219	BT_B_G_ZJU_Unigene10081	BT_Q_G_ZJU_Unigene6350	507	0.9822	gi|321470897|gb|EFX81871.1|	1e-21	hypothetical protein DAPPUDRAFT_302840 [Daphnia pulex]
3384	BT_B_G_ZJU_Unigene18447	BT_Q_G_ZJU_Unigene6935	225	0.9822	gi|350416310|ref|XP_003490908.1|	1e-23	PREDICTED: probable ATP-dependent RNA helicase CG8611-like [Bombus impatiens]
3777	BT_B_G_ZJU_CL2290.Contig1	BT_Q_G_ZJU_CL366.Contig2	1686	0.9822	gi|157129105|ref|XP_001661610.1|	2e-109	apyrase, putative [Aedes aegypti] >gi|108872358|gb|EAT36583.1| apyrase, putative [Aedes aegypti]
1568	BT_B_G_ZJU_Unigene4381	BT_Q_G_ZJU_Unigene12520	279	0.9823	gi|328703305|ref|XP_001948038.2|	1e-16	PREDICTED: hypothetical protein LOC100163299 [Acyrthosiphon pisum]
1680	BT_B_G_ZJU_Unigene5199	BT_Q_G_ZJU_Unigene7289	339	0.9823	gi|194748771|ref|XP_001956818.1|	3e-28	GF24383 [Drosophila ananassae] >gi|190624100|gb|EDV39624.1| GF24383 [Drosophila ananassae]
1933	BT_B_G_ZJU_Unigene8087	BT_Q_G_ZJU_Unigene21043	279	0.9823	gi|224057323|ref|XP_002188172.1|	5e-31	PREDICTED: dihydrolipoamide branched chain transacylase E2 [Taeniopygia guttata]
3108	BT_B_G_ZJU_Unigene15638	BT_Q_G_ZJU_Unigene16389	339	0.9823	gi|383854350|ref|XP_003702684.1|	3e-27	PREDICTED: replication protein A 70 kDa DNA-binding subunit-like [Megachile rotundata]
1215	BT_B_G_ZJU_Unigene2545	BT_Q_G_ZJU_Unigene25	282	0.9825	gi|389610819|dbj|BAM19020.1|	2e-35	sec61beta [Papilio polytes]
1625	BT_B_G_ZJU_Unigene4795	BT_Q_G_ZJU_CL1978.Contig1	168	0.9825	gi|307204518|gb|EFN83198.1|	7e-44	Amidophosphoribosyltransferase [Harpegnathos saltator]
1992	BT_B_G_ZJU_Unigene8520	BT_Q_G_ZJU_Unigene12587	456	0.9825	gi|91091178|ref|XP_971714.1|	6e-101	PREDICTED: similar to AGAP008016-PA [Tribolium castaneum] >gi|270013121|gb|EFA09569.1| hypothetical protein TcasGA2_TC011683 [Tribolium castaneum]
324	BT_B_G_ZJU_CL1505.Contig2	BT_Q_G_ZJU_CL1525.Contig1	1086	0.9826	gi|383863617|ref|XP_003707276.1|	3e-74	PREDICTED: uncharacterized protein LOC100880620 [Megachile rotundata]
1515	BT_B_G_ZJU_Unigene4015	BT_Q_G_ZJU_Unigene12585	345	0.9826	gi|87045958|gb|ABD17803.1|	8e-17	arylalkylamine N-acetyltransferase [Antheraea pernyi]
1546	BT_B_G_ZJU_Unigene4250	BT_Q_G_ZJU_Unigene8342	690	0.9826	gi|157110623|ref|XP_001651179.1|	4e-13	nucleoporin [Aedes aegypti] >gi|108878649|gb|EAT42874.1| nucleoporin [Aedes aegypti]
1970	BT_B_G_ZJU_Unigene8379	BT_Q_G_ZJU_Unigene9004	516	0.9826	gi|307209204|gb|EFN86311.1|	1e-95	ATP-binding domain-containing protein 3 [Harpegnathos saltator]
2080	BT_B_G_ZJU_Unigene9170	BT_Q_G_ZJU_Unigene13923	345	0.9826	gi|357628299|gb|EHJ77688.1|	6e-87	hypothetical protein KGM_14414 [Danaus plexippus]
3030	BT_B_G_ZJU_Unigene15124	BT_Q_G_ZJU_Unigene9624	690	0.9826	gi|340725885|ref|XP_003401295.1|	7e-21	PREDICTED: WD repeat-containing protein 34-like [Bombus terrestris]
3255	BT_B_G_ZJU_Unigene17061	BT_Q_G_ZJU_Unigene19967	288	0.9826	gi|148233788|ref|NP_001090441.1|	9e-08	NF-X1-type zinc finger protein NFXL1 [Xenopus laevis] >gi|152112222|sp|A0JMY5.1|NFXL1_XENLA RecName: Full=NF-X1-type zinc finger protein NFXL1 >gi|116487704|gb|AAI26052.1| MGC154926 protein [Xenopus laevis]
3829	BT_B_G_ZJU_Unigene2719	BT_Q_G_ZJU_Unigene3641	510	0.9826	gi|193636713|ref|XP_001949730.1|	1e-34	PREDICTED: src substrate cortactin-like [Acyrthosiphon pisum]
193	BT_B_G_ZJU_CL870.Contig1	BT_Q_G_ZJU_Unigene11561	804	0.9827	gi|270010429|gb|EFA06877.1|	3e-97	hypothetical protein TcasGA2_TC009822 [Tribolium castaneum]
741	BT_B_G_ZJU_Unigene694	BT_Q_G_ZJU_Unigene4064	405	0.9827	gi|242004490|ref|XP_002423116.1|	4e-26	protein JTB precursor, putative [Pediculus humanus corporis] >gi|212506062|gb|EEB10378.1| protein JTB precursor, putative [Pediculus humanus corporis]
1851	BT_B_G_ZJU_Unigene7163	BT_Q_G_ZJU_Unigene5106	462	0.9827	gi|345479602|ref|XP_001607546.2|	4e-53	PREDICTED: leucine-zipper-like transcriptional regulator 1-like [Nasonia vitripennis]
2563	BT_B_G_ZJU_Unigene11937	BT_Q_G_ZJU_Unigene13232	579	0.9827	gi|347965559|ref|XP_321919.5|	2e-42	AGAP001236-PA [Anopheles gambiae str. PEST] >gi|333470456|gb|EAA01784.5| AGAP001236-PA [Anopheles gambiae str. PEST]
3246	BT_B_G_ZJU_Unigene16926	BT_Q_G_ZJU_Unigene8700	402	0.9827	gi|328720894|ref|XP_003247153.1|	7e-29	PREDICTED: translation initiation factor eIF-2B subunit gamma-like [Acyrthosiphon pisum]
3535	BT_B_G_ZJU_Unigene20677	BT_Q_G_ZJU_Unigene15241	231	0.9827	gi|270016511|gb|EFA12957.1|	5e-35	hypothetical protein TcasGA2_TC001407 [Tribolium castaneum]
3898	BT_B_G_ZJU_Unigene14430	BT_Q_G_ZJU_Unigene12252	1098	0.9827	gi|391347391|ref|XP_003747946.1|	9e-73	PREDICTED: zinc transporter ZIP14-like [Metaseiulus occidentalis]
2364	BT_B_G_ZJU_Unigene10962	BT_Q_G_ZJU_Unigene6390	582	0.9828	gi|242015528|ref|XP_002428405.1|	2e-68	Hydroxyacylglutathione hydrolase, putative [Pediculus humanus corporis] >gi|212513017|gb|EEB15667.1| Hydroxyacylglutathione hydrolase, putative [Pediculus humanus corporis]
2766	BT_B_G_ZJU_Unigene13052	BT_Q_G_ZJU_Unigene4114	1626	0.9828	gi|328705598|ref|XP_001942588.2|	0	PREDICTED: coronin-2B-like [Acyrthosiphon pisum]
2951	BT_B_G_ZJU_Unigene14586	BT_Q_G_ZJU_CL476.Contig1	171	0.9828	gi|321456621|gb|EFX67723.1|	2e-31	hypothetical protein DAPPUDRAFT_218600 [Daphnia pulex]
3001	BT_B_G_ZJU_Unigene14895	BT_Q_G_ZJU_Unigene8450	288	0.9828	gi|332021398|gb|EGI61766.1|	5e-37	Transcription initiation factor TFIID subunit 11 [Acromyrmex echinatior]
3576	BT_B_G_ZJU_Unigene21503	BT_Q_G_ZJU_Unigene4883	291	0.9828	gi|242023807|ref|XP_002432322.1|	4e-20	ubiquitin carboxyl-terminal hydrolase, putative [Pediculus humanus corporis] >gi|212517745|gb|EEB19584.1| ubiquitin carboxyl-terminal hydrolase, putative [Pediculus humanus corporis]
287	BT_B_G_ZJU_CL1310.Contig1	BT_Q_G_ZJU_Unigene11717	525	0.9829	gi|357623997|gb|EHJ74925.1|	2e-27	hypothetical protein KGM_05469 [Danaus plexippus]
1094	BT_B_G_ZJU_Unigene2075	BT_Q_G_ZJU_Unigene1092	816	0.9829	gi|239792525|dbj|BAH72596.1|	1e-39	ACYPI004614 [Acyrthosiphon pisum]
1509	BT_B_G_ZJU_Unigene3963	BT_Q_G_ZJU_Unigene2349	468	0.9829	gi|328791188|ref|XP_624797.2|	1e-78	PREDICTED: UPF0536 protein C12orf66-like [Apis mellifera]
2919	BT_B_G_ZJU_Unigene14209	BT_Q_G_ZJU_Unigene11719	348	0.9829	gi|321453738|gb|EFX64945.1|	1e-31	hypothetical protein DAPPUDRAFT_65805 [Daphnia pulex]
3247	BT_B_G_ZJU_Unigene16945	BT_Q_G_ZJU_Unigene6805	234	0.9829	gi|262091810|gb|ACY25397.1|	5e-26	CG3862-PA-like protein [Plutella xylostella]
3486	BT_B_G_ZJU_Unigene19924	BT_Q_G_ZJU_Unigene14684	231	0.9829	gi|357615068|gb|EHJ69451.1|	4e-19	putative ATP-dependent RNA helicase [Danaus plexippus]
3519	BT_B_G_ZJU_Unigene20482	BT_Q_G_ZJU_Unigene7686	351	0.9829	gi|158300861|ref|XP_320678.4|	1e-60	AGAP011839-PA [Anopheles gambiae str. PEST] >gi|157013365|gb|EAA00326.4| AGAP011839-PA [Anopheles gambiae str. PEST]
95	BT_B_G_ZJU_CL444.Contig2	BT_Q_G_ZJU_Unigene7313	294	0.983	gi|380019719|ref|XP_003693750.1|	1e-70	PREDICTED: peptide transporter family 1-like [Apis florea]
334	BT_B_G_ZJU_CL1549.Contig2	BT_Q_G_ZJU_CL701.Contig1	408	0.983	gi|149689076|gb|ABR27867.1|	2e-64	thymosin beta [Triatoma infestans]
372	BT_B_G_ZJU_CL1740.Contig1	BT_Q_G_ZJU_Unigene2143	939	0.983	gi|242005490|ref|XP_002423598.1|	3e-51	protein TFG, putative [Pediculus humanus corporis] >gi|212506746|gb|EEB10860.1| protein TFG, putative [Pediculus humanus corporis]
1616	BT_B_G_ZJU_Unigene4754	BT_Q_G_ZJU_Unigene4561	294	0.983	gi|124487940|gb|ABN12053.1|	4e-40	hypothetical protein [Maconellicoccus hirsutus]
2002	BT_B_G_ZJU_Unigene8587	BT_Q_G_ZJU_Unigene11554	762	0.983	gi|56412194|gb|AAV88596.1|	4e-109	Sparc [Schistocerca gregaria]
3357	BT_B_G_ZJU_Unigene18112	BT_Q_G_ZJU_Unigene15106	294	0.983	gi|350418979|ref|XP_003492031.1|	2e-44	PREDICTED: microtubule-associated serine/threonine-protein kinase 4-like isoform 2 [Bombus impatiens]
3492	BT_B_G_ZJU_Unigene20003	BT_Q_G_ZJU_Unigene20474	411	0.983	gi|62857723|ref|NP_001016871.1|	6e-20	activating signal cointegrator 1 complex subunit 2 [Xenopus (Silurana) tropicalis] >gi|89272786|emb|CAJ83946.1| Activating signal cointegrator 1 complex subunit 2 [Xenopus (Silurana) tropicalis]
769	BT_B_G_ZJU_Unigene770	BT_Q_G_ZJU_Unigene13	648	0.9831	gi|195401398|ref|XP_002059300.1|	2e-66	GJ18070 [Drosophila virilis] >gi|194142306|gb|EDW58712.1| GJ18070 [Drosophila virilis]
1042	BT_B_G_ZJU_Unigene1899	BT_Q_G_ZJU_Unigene12069	3129	0.9831	gi|345482776|ref|XP_001600000.2|	0	PREDICTED: extracellular domains-containing protein CG31004-like [Nasonia vitripennis]
2322	BT_B_G_ZJU_Unigene10705	BT_Q_G_ZJU_Unigene16537	234	0.9831	gi|242012357|ref|XP_002426899.1|	4e-16	gamma-secretase subunit pen-2, putative [Pediculus humanus corporis] >gi|212511128|gb|EEB14161.1| gamma-secretase subunit pen-2, putative [Pediculus humanus corporis]
2687	BT_B_G_ZJU_Unigene12661	BT_Q_G_ZJU_Unigene8157	477	0.9832	gi|270005912|gb|EFA02360.1|	6e-15	hypothetical protein TcasGA2_TC008035 [Tribolium castaneum]
166	BT_B_G_ZJU_CL754.Contig1	BT_Q_G_ZJU_Unigene3830	240	0.9833	gi|345484456|ref|XP_001604513.2|	7e-34	PREDICTED: hypothetical protein LOC100120919 isoform 1 [Nasonia vitripennis] >gi|345484458|ref|XP_003425042.1| PREDICTED: hypothetical protein LOC100120919 isoform 2 [Nasonia vitripennis] >gi|345484460|ref|XP_003425043.1| PREDICTED: hypothetical protein LOC100120919 isoform 3 [Nasonia vitripennis]
912	BT_B_G_ZJU_Unigene1420	BT_Q_G_ZJU_Unigene1168	1671	0.9833	gi|335892843|ref|NP_001229451.1|	2e-173	dolichyl-diphosphooligosaccharide--protein glycosyltransferase subunit 1 [Apis mellifera]
2799	BT_B_G_ZJU_Unigene13234	BT_Q_G_ZJU_Unigene11915	840	0.9833	gi|193702309|ref|XP_001944881.1|	5e-152	PREDICTED: low affinity cationic amino acid transporter 2-like [Acyrthosiphon pisum]
2826	BT_B_G_ZJU_Unigene13390	BT_Q_G_ZJU_Unigene2213	300	0.9833	gi|345495731|ref|XP_001606443.2|	1e-51	PREDICTED: transcription initiation factor TFIID subunit 13-like [Nasonia vitripennis]
2924	BT_B_G_ZJU_Unigene14269	BT_Q_G_ZJU_Unigene10482	177	0.9833	gi|322788793|gb|EFZ14361.1|	1e-08	hypothetical protein SINV_07775 [Solenopsis invicta]
3106	BT_B_G_ZJU_Unigene15622	BT_Q_G_ZJU_Unigene20778	177	0.9833	gi|345489972|ref|XP_001603943.2|	1e-11	PREDICTED: STAM-binding protein-like [Nasonia vitripennis]
3558	BT_B_G_ZJU_Unigene21100	BT_Q_G_ZJU_Unigene4816	240	0.9833	gi|350421728|ref|XP_003492938.1|	2e-19	PREDICTED: nuclear pore complex protein Nup160 homolog [Bombus impatiens]
160	BT_B_G_ZJU_CL699.Contig2	BT_Q_G_ZJU_CL1742.Contig1	720	0.9834	gi|270001906|gb|EEZ98353.1|	8e-17	hypothetical protein TcasGA2_TC000810 [Tribolium castaneum]
161	BT_B_G_ZJU_CL699.Contig3	BT_Q_G_ZJU_CL1742.Contig2	720	0.9834	gi|270001906|gb|EEZ98353.1|	8e-17	hypothetical protein TcasGA2_TC000810 [Tribolium castaneum]
1293	BT_B_G_ZJU_Unigene2842	BT_Q_G_ZJU_CL1840.Contig1	663	0.9834	gi|187105118|ref|NP_001119619.1|	9e-20	cathepsin B-5880 precursor [Acyrthosiphon pisum] >gi|163300442|tpg|DAA06127.1| TPA_inf: cathepsin B transcript 5880 [Acyrthosiphon pisum] >gi|239790051|dbj|BAH71611.1| ACYPI000015 [Acyrthosiphon pisum] >gi|239790053|dbj|BAH71612.1| ACYPI000015 [Acyrthosiphon pisum]
63	BT_B_G_ZJU_CL322.Contig2	BT_Q_G_ZJU_CL1172.Contig2	1638	0.9835	gi|340723959|ref|XP_003400354.1|	3e-118	PREDICTED: insulin receptor substrate 1-like isoform 1 [Bombus terrestris]
321	BT_B_G_ZJU_CL1497.Contig2	BT_Q_G_ZJU_CL1732.Contig2	240	0.9835	gi|350536985|ref|NP_001233120.1|	1e-08	uncharacterized protein LOC100167676 [Acyrthosiphon pisum] >gi|239789579|dbj|BAH71405.1| ACYPI008449 [Acyrthosiphon pisum] >gi|239792270|dbj|BAH72495.1| ACYPI008449 [Acyrthosiphon pisum]
323	BT_B_G_ZJU_CL1505.Contig1	BT_Q_G_ZJU_CL1525.Contig2	1086	0.9835	gi|383863617|ref|XP_003707276.1|	1e-74	PREDICTED: uncharacterized protein LOC100880620 [Megachile rotundata]
676	BT_B_G_ZJU_Unigene435	BT_Q_G_ZJU_Unigene3614	240	0.9835	gi|241998414|ref|XP_002433850.1|	2e-23	conserved hypothetical protein [Ixodes scapularis] >gi|215495609|gb|EEC05250.1| conserved hypothetical protein [Ixodes scapularis]
734	BT_B_G_ZJU_Unigene653	BT_Q_G_ZJU_Unigene1286	1632	0.9835	gi|242019111|ref|XP_002430009.1|	2e-09	Spectrin alpha chain, putative [Pediculus humanus corporis] >gi|212515067|gb|EEB17271.1| Spectrin alpha chain, putative [Pediculus humanus corporis]
874	BT_B_G_ZJU_Unigene1282	BT_Q_G_ZJU_CL1757.Contig1	843	0.9835	gi|328702369|ref|XP_001952163.2|	1e-128	PREDICTED: probable maltase L-like [Acyrthosiphon pisum]
1799	BT_B_G_ZJU_Unigene6291	BT_Q_G_ZJU_Unigene4999	303	0.9835	gi|156550634|ref|XP_001604682.1|	4e-37	PREDICTED: ATP-dependent RNA helicase DDX24-like [Nasonia vitripennis]
2701	BT_B_G_ZJU_Unigene12709	BT_Q_G_ZJU_Unigene1848	966	0.9835	gi|91094297|ref|XP_971720.1|	2e-98	PREDICTED: similar to steroid dehydrogenase [Tribolium castaneum] >gi|270014405|gb|EFA10853.1| hypothetical protein TcasGA2_TC001630 [Tribolium castaneum]
3044	BT_B_G_ZJU_Unigene15224	BT_Q_G_ZJU_Unigene21406	243	0.9835	gi|348521838|ref|XP_003448433.1|	6e-10	PREDICTED: glycerate kinase-like [Oreochromis niloticus]
3483	BT_B_G_ZJU_Unigene19895	BT_Q_G_ZJU_Unigene6820	243	0.9835	gi|307190114|gb|EFN74270.1|	3e-48	WD repeat-containing protein 22 [Camponotus floridanus]
3844	BT_B_G_ZJU_Unigene5433	BT_Q_G_ZJU_Unigene2425	1092	0.9835	gi|347965864|ref|XP_321709.4|	4e-110	AGAP001421-PA [Anopheles gambiae str. PEST] >gi|333470320|gb|EAA01767.4| AGAP001421-PA [Anopheles gambiae str. PEST]
842	BT_B_G_ZJU_Unigene1108	BT_Q_G_ZJU_Unigene10260	1095	0.9836	gi|156541248|ref|XP_001600867.1|	2e-140	PREDICTED: minor histocompatibility antigen H13-like [Nasonia vitripennis]
1185	BT_B_G_ZJU_Unigene2428	BT_Q_G_ZJU_Unigene1320	1647	0.9836	gi|270005303|gb|EFA01751.1|	0	hypothetical protein TcasGA2_TC007349 [Tribolium castaneum]
1338	BT_B_G_ZJU_Unigene2973	BT_Q_G_ZJU_Unigene2337	180	0.9836	--	--	--
2955	BT_B_G_ZJU_Unigene14634	BT_Q_G_ZJU_Unigene12298	1644	0.9836	gi|347970483|ref|XP_003436586.1|	0	AGAP003725-PB [Anopheles gambiae str. PEST] >gi|347970485|ref|XP_559490.6| AGAP003725-PA [Anopheles gambiae str. PEST] >gi|333466693|gb|EAL41323.4| AGAP003725-PA [Anopheles gambiae str. PEST] >gi|333466694|gb|EGK96340.1| AGAP003725-PB [Anopheles gambiae str. PEST]
3196	BT_B_G_ZJU_Unigene16443	BT_Q_G_ZJU_Unigene10551	423	0.9836	gi|209736084|gb|ACI68911.1|	2e-45	FK506-binding protein 2 precursor [Salmo salar]
481	BT_B_G_ZJU_CL2278.Contig1	BT_Q_G_ZJU_CL1473.Contig1	1533	0.9837	gi|193662244|ref|XP_001949662.1|	2e-100	PREDICTED: putative serine protease K12H4.7-like [Acyrthosiphon pisum]
862	BT_B_G_ZJU_Unigene1198	BT_Q_G_ZJU_Unigene2389	1779	0.9837	gi|156548582|ref|XP_001607513.1|	0	PREDICTED: bifunctional purine biosynthesis protein PURH [Nasonia vitripennis]
1006	BT_B_G_ZJU_Unigene1780	BT_Q_G_ZJU_Unigene12792	612	0.9837	gi|350403642|ref|XP_003486862.1|	4e-37	PREDICTED: prenylated Rab acceptor protein 1-like [Bombus impatiens]
1689	BT_B_G_ZJU_Unigene5328	BT_Q_G_ZJU_Unigene10982	366	0.9837	gi|189237082|ref|XP_001810630.1|	3e-27	PREDICTED: similar to CG14722 CG14722-PA [Tribolium castaneum] >gi|270007253|gb|EFA03701.1| hypothetical protein TcasGA2_TC013806 [Tribolium castaneum]
1969	BT_B_G_ZJU_Unigene8378	BT_Q_G_ZJU_CL1049.Contig1	492	0.9837	gi|115717795|ref|XP_793443.2|	1e-43	PREDICTED: hemK methyltransferase family member 2-like isoform 2 [Strongylocentrotus purpuratus] >gi|390357413|ref|XP_003728994.1| PREDICTED: hemK methyltransferase family member 2-like isoform 1 [Strongylocentrotus purpuratus]
1991	BT_B_G_ZJU_Unigene8519	BT_Q_G_ZJU_Unigene19231	615	0.9837	gi|380014357|ref|XP_003691201.1|	9e-39	PREDICTED: integrator complex subunit 1-like [Apis florea]
2382	BT_B_G_ZJU_Unigene11036	BT_Q_G_ZJU_Unigene10033	489	0.9837	gi|321470678|gb|EFX81653.1|	1e-63	hypothetical protein DAPPUDRAFT_303340 [Daphnia pulex]
2740	BT_B_G_ZJU_Unigene12940	BT_Q_G_ZJU_Unigene1157	858	0.9837	gi|157131660|ref|XP_001655912.1|	5e-103	methylthioadenosine phosphorylase [Aedes aegypti] >gi|157131662|ref|XP_001655913.1| methylthioadenosine phosphorylase [Aedes aegypti] >gi|122127167|sp|Q16MW6.1|MTAP_AEDAE RecName: Full=S-methyl-5&apos;-thioadenosine phosphorylase; AltName: Full=5&apos;-methylthioadenosine phosphorylase; Short=MTA phosphorylase; Short=MTAP; Short=MTAPase >gi|108871452|gb|EAT35677.1| methylthioadenosine phosphoryla…
3862	BT_B_G_ZJU_Unigene10138	BT_Q_G_ZJU_Unigene8717	369	0.9837	gi|383855149|ref|XP_003703080.1|	3e-64	PREDICTED: pre-mRNA-processing-splicing factor 8-like [Megachile rotundata]
713	BT_B_G_ZJU_Unigene605	BT_Q_G_ZJU_CL344.Contig1	306	0.9838	gi|242021037|ref|XP_002430953.1|	8e-31	conserved hypothetical protein [Pediculus humanus corporis] >gi|212516173|gb|EEB18215.1| conserved hypothetical protein [Pediculus humanus corporis]
1365	BT_B_G_ZJU_Unigene3109	BT_Q_G_ZJU_CL662.Contig1	2094	0.9838	gi|357629435|gb|EHJ78201.1|	5e-109	hypothetical protein KGM_08401 [Danaus plexippus]
1811	BT_B_G_ZJU_Unigene6670	BT_Q_G_ZJU_CL887.Contig1	432	0.9838	gi|193641068|ref|XP_001945783.1|	1e-117	PREDICTED: protein spinster-like [Acyrthosiphon pisum]
1539	BT_B_G_ZJU_Unigene4199	BT_Q_G_ZJU_Unigene14122	372	0.9839	gi|312373837|gb|EFR21518.1|	3e-56	hypothetical protein AND_16935 [Anopheles darlingi]
2072	BT_B_G_ZJU_Unigene9092	BT_Q_G_ZJU_Unigene12790	744	0.9839	gi|357624755|gb|EHJ75409.1|	6e-08	megator [Danaus plexippus]
2885	BT_B_G_ZJU_Unigene13890	BT_Q_G_ZJU_Unigene2449	1305	0.9839	gi|157118694|ref|XP_001653215.1|	9e-137	pyruvate dehydrogenase [Aedes aegypti] >gi|108875637|gb|EAT39862.1| pyruvate dehydrogenase [Aedes aegypti]
2961	BT_B_G_ZJU_Unigene14682	BT_Q_G_ZJU_Unigene7315	684	0.9839	gi|170650705|ref|NP_116200.2|	4e-40	transforming growth factor beta regulator 1 [Homo sapiens] >gi|121943045|sp|Q3YBR2.1|TBRG1_HUMAN RecName: Full=Transforming growth factor beta regulator 1; AltName: Full=Nuclear interactor of ARF and Mdm2 >gi|73426820|gb|AAZ76016.1| NIAM [Homo sapiens]
3791	BT_B_G_ZJU_Unigene445	BT_Q_G_ZJU_CL1782.Contig1	1053	0.9839	gi|242020246|ref|XP_002430566.1|	2e-62	Lysosomal acid phosphatase precursor, putative [Pediculus humanus corporis] >gi|212515738|gb|EEB17828.1| Lysosomal acid phosphatase precursor, putative [Pediculus humanus corporis]
3878	BT_B_G_ZJU_Unigene12015	BT_Q_G_ZJU_Unigene8852	867	0.9839	gi|270007317|gb|EFA03765.1|	8e-33	hypothetical protein TcasGA2_TC013876 [Tribolium castaneum]
1916	BT_B_G_ZJU_Unigene7982	BT_Q_G_ZJU_Unigene4197	312	0.984	gi|270006072|gb|EFA02520.1|	4e-36	hypothetical protein TcasGA2_TC008225 [Tribolium castaneum]
1997	BT_B_G_ZJU_Unigene8537	BT_Q_G_ZJU_CL590.Contig2	561	0.984	gi|357609342|gb|EHJ66401.1|	6e-98	hypothetical protein KGM_04074 [Danaus plexippus]
2271	BT_B_G_ZJU_Unigene10382	BT_Q_G_ZJU_Unigene9102	936	0.984	gi|328710700|ref|XP_001952343.2|	3e-148	PREDICTED: DNA replication licensing factor mcm7-like isoform 1 [Acyrthosiphon pisum] >gi|328710702|ref|XP_003244337.1| PREDICTED: DNA replication licensing factor mcm7-like isoform 2 [Acyrthosiphon pisum]
2521	BT_B_G_ZJU_Unigene11742	BT_Q_G_ZJU_CL1361.Contig2	999	0.984	gi|341894511|gb|EGT50446.1|	5e-56	hypothetical protein CAEBREN_13212 [Caenorhabditis brenneri]
2898	BT_B_G_ZJU_Unigene13981	BT_Q_G_ZJU_CL1864.Contig2	1188	0.984	gi|193624668|ref|XP_001943217.1|	2e-133	PREDICTED: iron/zinc purple acid phosphatase-like protein-like [Acyrthosiphon pisum]
3828	BT_B_G_ZJU_Unigene2516	BT_Q_G_ZJU_CL1786.Contig2	1368	0.984	gi|260800029|ref|XP_002594939.1|	3e-112	hypothetical protein BRAFLDRAFT_244533 [Branchiostoma floridae] >gi|229280177|gb|EEN50950.1| hypothetical protein BRAFLDRAFT_244533 [Branchiostoma floridae]
333	BT_B_G_ZJU_CL1549.Contig1	BT_Q_G_ZJU_CL701.Contig2	375	0.9841	gi|301016777|dbj|BAJ11760.1|	2e-55	HsjCib isoform2 [Hodotermopsis sjoestedti]
1154	BT_B_G_ZJU_Unigene2304	BT_Q_G_ZJU_Unigene13764	567	0.9841	gi|328868019|gb|EGG16400.1|	5e-06	hypothetical protein DFA_09434 [Dictyostelium fasciculatum]
1533	BT_B_G_ZJU_Unigene4135	BT_Q_G_ZJU_Unigene3845	633	0.9842	gi|336455288|gb|AEI59124.1|	1e-15	cysteine proteases inhibitor [Haliotis discus hannai]
2273	BT_B_G_ZJU_Unigene10393	BT_Q_G_ZJU_Unigene2191	633	0.9842	gi|350426377|ref|XP_003494420.1|	1e-52	PREDICTED: beta-1,3-galactosyltransferase 1-like [Bombus impatiens]
2847	BT_B_G_ZJU_Unigene13588	BT_Q_G_ZJU_Unigene11095	1836	0.9842	gi|193709215|ref|XP_001943317.1|	2e-168	PREDICTED: probable maltase H [Acyrthosiphon pisum]
3120	BT_B_G_ZJU_Unigene15781	BT_Q_G_ZJU_Unigene8791	507	0.9842	gi|242247272|ref|NP_001156207.1|	3e-76	thymidine kinase-like [Acyrthosiphon pisum] >gi|239790179|dbj|BAH71666.1| ACYPI006294 [Acyrthosiphon pisum]
21	BT_B_G_ZJU_CL110.Contig2	BT_Q_G_ZJU_Unigene786	825	0.9843	gi|357601980|gb|EHJ63223.1|	5e-83	hypothetical protein KGM_16452 [Danaus plexippus]
513	BT_B_G_ZJU_CL2417.Contig1	BT_Q_G_ZJU_Unigene15275	702	0.9843	gi|156543683|ref|XP_001605407.1|	3e-107	PREDICTED: glutamate--cysteine ligase catalytic subunit-like [Nasonia vitripennis]
1859	BT_B_G_ZJU_Unigene7269	BT_Q_G_ZJU_Unigene18938	318	0.9843	gi|345496574|ref|XP_003427758.1|	2e-06	PREDICTED: titin-like [Nasonia vitripennis]
1981	BT_B_G_ZJU_Unigene8466	BT_Q_G_ZJU_Unigene13512	510	0.9843	gi|215490108|ref|NP_001135925.1|	2e-160	cell division cycle 20 [Acyrthosiphon pisum]
2630	BT_B_G_ZJU_Unigene12328	BT_Q_G_ZJU_CL725.Contig1	318	0.9843	gi|194742728|ref|XP_001953853.1|	4e-23	GF17974 [Drosophila ananassae] >gi|190626890|gb|EDV42414.1| GF17974 [Drosophila ananassae]
3409	BT_B_G_ZJU_Unigene18791	BT_Q_G_ZJU_Unigene20501	255	0.9843	gi|195499034|ref|XP_002096776.1|	1e-39	GE25859 [Drosophila yakuba] >gi|194182877|gb|EDW96488.1| GE25859 [Drosophila yakuba]
3543	BT_B_G_ZJU_Unigene20828	BT_Q_G_ZJU_Unigene18572	255	0.9843	gi|350406444|ref|XP_003487772.1|	9e-40	PREDICTED: protein furry-like [Bombus impatiens]
298	BT_B_G_ZJU_CL1372.Contig1	BT_Q_G_ZJU_Unigene2144	513	0.9844	gi|225542818|gb|ACN91292.1|	9e-06	dentin sialophosphoprotein precursor [Ornithorhynchus anatinus]
832	BT_B_G_ZJU_Unigene1089	BT_Q_G_ZJU_Unigene1870	381	0.9844	gi|198419255|ref|XP_002121265.1|	4e-14	PREDICTED: similar to LOC494863 protein [Ciona intestinalis]
2619	BT_B_G_ZJU_Unigene12283	BT_Q_G_ZJU_Unigene7285	1086	0.9844	gi|332021235|gb|EGI61620.1|	5e-11	Multidrug resistance-associated protein 7 [Acromyrmex echinatior]
2628	BT_B_G_ZJU_Unigene12322	BT_Q_G_ZJU_Unigene17832	450	0.9844	gi|156543683|ref|XP_001605407.1|	1e-46	PREDICTED: glutamate--cysteine ligase catalytic subunit-like [Nasonia vitripennis]
2969	BT_B_G_ZJU_Unigene14729	BT_Q_G_ZJU_Unigene3442	450	0.9844	gi|242021714|ref|XP_002431288.1|	1e-25	Augmenter of liver regeneration, putative [Pediculus humanus corporis] >gi|212516556|gb|EEB18550.1| Augmenter of liver regeneration, putative [Pediculus humanus corporis]
3376	BT_B_G_ZJU_Unigene18349	BT_Q_G_ZJU_Unigene6648	384	0.9844	gi|350410111|ref|XP_003488949.1|	5e-32	PREDICTED: U2 snRNP-associated SURP motif-containing protein-like isoform 2 [Bombus impatiens]
3515	BT_B_G_ZJU_Unigene20383	BT_Q_G_ZJU_Unigene17056	450	0.9844	gi|242005879|ref|XP_002423787.1|	1e-16	low-density lipoprotein receptor, putative [Pediculus humanus corporis] >gi|212507003|gb|EEB11049.1| low-density lipoprotein receptor, putative [Pediculus humanus corporis]
3759	BT_B_G_ZJU_CL1132.Contig3	BT_Q_G_ZJU_CL1397.Contig3	1212	0.9844	gi|170043906|ref|XP_001849608.1|	5e-78	sugar transporter [Culex quinquefasciatus] >gi|167867183|gb|EDS30566.1| sugar transporter [Culex quinquefasciatus]
3845	BT_B_G_ZJU_Unigene5607	BT_Q_G_ZJU_CL1304.Contig2	1086	0.9844	gi|242009287|ref|XP_002425421.1|	3e-163	nucleoporin seh1, putative [Pediculus humanus corporis] >gi|212509238|gb|EEB12683.1| nucleoporin seh1, putative [Pediculus humanus corporis]
1650	BT_B_G_ZJU_Unigene4966	BT_Q_G_ZJU_Unigene13389	453	0.9845	gi|242004048|ref|XP_002422952.1|	5e-63	glycerol-3-phosphate acyltransferase, putative [Pediculus humanus corporis] >gi|212505868|gb|EEB10214.1| glycerol-3-phosphate acyltransferase, putative [Pediculus humanus corporis]
1763	BT_B_G_ZJU_Unigene5782	BT_Q_G_ZJU_Unigene17390	258	0.9845	gi|193690494|ref|XP_001952087.1|	7e-40	PREDICTED: tRNA-dihydrouridine synthase 2-like [Acyrthosiphon pisum]
1982	BT_B_G_ZJU_Unigene8469	BT_Q_G_ZJU_Unigene12137	387	0.9845	gi|347365176|gb|AEO89448.1|	1e-28	sucrase [Nilaparvata lugens]
2771	BT_B_G_ZJU_Unigene13075	BT_Q_G_ZJU_Unigene2149	450	0.9845	gi|307189225|gb|EFN73673.1|	7e-37	39S ribosomal protein L50, mitochondrial [Camponotus floridanus]
2916	BT_B_G_ZJU_Unigene14191	BT_Q_G_ZJU_Unigene2072	903	0.9845	gi|322789376|gb|EFZ14688.1|	0	hypothetical protein SINV_15552 [Solenopsis invicta]
2917	BT_B_G_ZJU_Unigene14192	BT_Q_G_ZJU_CL279.Contig2	1743	0.9845	gi|91081319|ref|XP_969902.1|	0	PREDICTED: similar to AGAP005894-PA [Tribolium castaneum] >gi|270006103|gb|EFA02551.1| hypothetical protein TcasGA2_TC008256 [Tribolium castaneum]
3741	BT_B_G_ZJU_CL155.Contig1	BT_Q_G_ZJU_CL826.Contig1	1155	0.9845	gi|242020246|ref|XP_002430566.1|	4e-46	Lysosomal acid phosphatase precursor, putative [Pediculus humanus corporis] >gi|212515738|gb|EEB17828.1| Lysosomal acid phosphatase precursor, putative [Pediculus humanus corporis]
543	BT_B_G_ZJU_CL2576.Contig1	BT_Q_G_ZJU_Unigene547	387	0.9846	gi|242021605|ref|XP_002431235.1|	1e-42	lsm1, putative [Pediculus humanus corporis] >gi|212516484|gb|EEB18497.1| lsm1, putative [Pediculus humanus corporis]
1337	BT_B_G_ZJU_Unigene2970	BT_Q_G_ZJU_Unigene11019	195	0.9846	gi|342359737|gb|AEL29512.1|	7e-08	amylase-related protein [Drosophila limingi]
1633	BT_B_G_ZJU_Unigene4854	BT_Q_G_ZJU_Unigene2647	714	0.9846	gi|209571446|ref|NP_001129356.1|	1e-172	isovaleryl coenzyme A dehydrogenase [Bombyx mori] >gi|208609173|dbj|BAG72196.1| isovaleryl coenzyme A dehydrogenase [Bombyx mori] >gi|209172195|dbj|BAG74561.1| isovaleryl Coenzyme A dehydrogenase [Bombyx mori]
1855	BT_B_G_ZJU_Unigene7197	BT_Q_G_ZJU_Unigene13121	456	0.9846	gi|156552890|ref|XP_001600995.1|	4e-50	PREDICTED: translation initiation factor eIF-2B subunit beta [Nasonia vitripennis]
637	BT_B_G_ZJU_Unigene271	BT_Q_G_ZJU_Unigene2683	1110	0.9847	gi|194746631|ref|XP_001955780.1|	4e-74	GF16067 [Drosophila ananassae] >gi|190628817|gb|EDV44341.1| GF16067 [Drosophila ananassae]
1192	BT_B_G_ZJU_Unigene2442	BT_Q_G_ZJU_Unigene1595	1569	0.9847	gi|345488160|ref|XP_001605009.2|	2e-174	PREDICTED: importin subunit alpha-2-like [Nasonia vitripennis]
2150	BT_B_G_ZJU_Unigene9665	BT_Q_G_ZJU_Unigene6980	393	0.9847	gi|328785164|ref|XP_393604.4|	9e-32	PREDICTED: thioredoxin domain-containing protein 11-like isoform 1 [Apis mellifera]
3136	BT_B_G_ZJU_Unigene15927	BT_Q_G_ZJU_Unigene1610	717	0.9847	gi|380020819|ref|XP_003694276.1|	2e-87	PREDICTED: cell division cycle 5-like protein [Apis florea]
3157	BT_B_G_ZJU_Unigene16067	BT_Q_G_ZJU_Unigene17312	261	0.9847	gi|345493850|ref|XP_001606516.2|	4e-23	PREDICTED: UPF0551 protein C8orf38 homolog, mitochondrial-like [Nasonia vitripennis]
3464	BT_B_G_ZJU_Unigene19559	BT_Q_G_ZJU_Unigene20430	261	0.9847	gi|357611162|gb|EHJ67338.1|	5e-43	putative XPA-binding protein 2 [Danaus plexippus]
313	BT_B_G_ZJU_CL1459.Contig2	BT_Q_G_ZJU_Unigene10890	525	0.9848	gi|392887254|ref|NP_001021440.2|	5e-17	Protein F32B4.4, isoform a [Caenorhabditis elegans] >gi|332078396|emb|CAB04233.3| Protein F32B4.4, isoform a [Caenorhabditis elegans]
601	BT_B_G_ZJU_Unigene116	BT_Q_G_ZJU_Unigene7534	525	0.9848	gi|66535216|ref|XP_624706.1|	1e-75	PREDICTED: UDP-N-acetylglucosamine--dolichyl-phosphate N-acetylglucosaminephosphotransferase-like [Apis mellifera]
1522	BT_B_G_ZJU_Unigene4051	BT_Q_G_ZJU_Unigene15777	594	0.9848	gi|157131054|ref|XP_001655797.1|	1e-39	ubiquitin specific protease [Aedes aegypti] >gi|108871674|gb|EAT35899.1| ubiquitin specific protease [Aedes aegypti]
1956	BT_B_G_ZJU_Unigene8265	BT_Q_G_ZJU_Unigene6949	129	0.9848	gi|170052037|ref|XP_001862039.1|	2e-07	SF21 [Culex quinquefasciatus] >gi|167872995|gb|EDS36378.1| SF21 [Culex quinquefasciatus]
2211	BT_B_G_ZJU_Unigene10039	BT_Q_G_ZJU_Unigene7002	198	0.9848	gi|332023435|gb|EGI63678.1|	3e-27	Serine/threonine-protein kinase TAO1 [Acromyrmex echinatior]
2396	BT_B_G_ZJU_Unigene11091	BT_Q_G_ZJU_Unigene9967	396	0.9848	gi|195474725|ref|XP_002089640.1|	4e-45	GE19202 [Drosophila yakuba] >gi|194175741|gb|EDW89352.1| GE19202 [Drosophila yakuba]
3245	BT_B_G_ZJU_Unigene16912	BT_Q_G_ZJU_Unigene19608	198	0.9848	gi|307191280|gb|EFN74927.1|	1e-39	Serine/threonine-protein phosphatase 2A regulatory subunit B&apos; [Camponotus floridanus]
3306	BT_B_G_ZJU_Unigene17507	BT_Q_G_ZJU_Unigene15278	264	0.9848	gi|332374418|gb|AEE62350.1|	1e-18	unknown [Dendroctonus ponderosae]
3690	BT_B_G_ZJU_Unigene25386	BT_Q_G_ZJU_Unigene22868	132	0.9848	gi|390338524|ref|XP_786092.3|	3e-09	PREDICTED: uncharacterized protein LOC580974 [Strongylocentrotus purpuratus]
3854	BT_B_G_ZJU_Unigene9317	BT_Q_G_ZJU_CL30.Contig5	786	0.9848	gi|357622711|gb|EHJ74125.1|	5e-161	glycosyl hydrolase family 31 protein [Danaus plexippus]
62	BT_B_G_ZJU_CL322.Contig1	BT_Q_G_ZJU_CL1172.Contig1	1794	0.9849	gi|340723959|ref|XP_003400354.1|	1e-115	PREDICTED: insulin receptor substrate 1-like isoform 1 [Bombus terrestris]
484	BT_B_G_ZJU_CL2280.Contig1	BT_Q_G_ZJU_Unigene12917	861	0.9849	gi|270004132|gb|EFA00580.1|	1e-42	hypothetical protein TcasGA2_TC003450 [Tribolium castaneum]
1713	BT_B_G_ZJU_Unigene5450	BT_Q_G_ZJU_Unigene19055	465	0.9849	gi|340717651|ref|XP_003397293.1|	1e-37	PREDICTED: zinc finger protein 192-like [Bombus terrestris]
568	BT_B_G_ZJU_Unigene9	BT_Q_G_ZJU_CL534.Contig1	798	0.985	gi|193654837|ref|XP_001951546.1|	3e-89	PREDICTED: retinol dehydrogenase 11-like isoform 1 [Acyrthosiphon pisum] >gi|328702842|ref|XP_003242022.1| PREDICTED: retinol dehydrogenase 11-like isoform 2 [Acyrthosiphon pisum]
839	BT_B_G_ZJU_Unigene1102	BT_Q_G_ZJU_Unigene1438	2265	0.985	gi|242013533|ref|XP_002427459.1|	3e-149	RING finger protein, putative [Pediculus humanus corporis] >gi|212511845|gb|EEB14721.1| RING finger protein, putative [Pediculus humanus corporis]
1212	BT_B_G_ZJU_Unigene2537	BT_Q_G_ZJU_Unigene1560	861	0.985	gi|328719800|ref|XP_003246863.1|	4e-53	PREDICTED: 39S ribosomal protein L46, mitochondrial-like [Acyrthosiphon pisum]
2446	BT_B_G_ZJU_Unigene11371	BT_Q_G_ZJU_Unigene11466	399	0.985	gi|332020155|gb|EGI60599.1|	2e-72	ADP-ribosylation factor-like protein 2 [Acromyrmex echinatior]
2848	BT_B_G_ZJU_Unigene13593	BT_Q_G_ZJU_Unigene12283	801	0.985	gi|312371007|gb|EFR19289.1|	4e-118	hypothetical protein AND_22758 [Anopheles darlingi]
2886	BT_B_G_ZJU_Unigene13897	BT_Q_G_ZJU_CL1501.Contig1	2859	0.985	gi|242008111|ref|XP_002424856.1|	0	Coatomer subunit beta&apos;, putative [Pediculus humanus corporis] >gi|212508406|gb|EEB12118.1| Coatomer subunit beta&apos;, putative [Pediculus humanus corporis]
799	BT_B_G_ZJU_Unigene982	BT_Q_G_ZJU_Unigene10707	2007	0.9851	gi|307202414|gb|EFN81834.1|	0	Importin subunit beta-1 [Harpegnathos saltator]
1046	BT_B_G_ZJU_Unigene1906	BT_Q_G_ZJU_Unigene8049	201	0.9851	gi|193690492|ref|XP_001952844.1|	1e-20	PREDICTED: hypothetical protein LOC100162208 [Acyrthosiphon pisum]
2462	BT_B_G_ZJU_Unigene11472	BT_Q_G_ZJU_Unigene10367	600	0.9851	gi|242017068|ref|XP_002429015.1|	2e-71	conserved hypothetical protein [Pediculus humanus corporis] >gi|212513861|gb|EEB16277.1| conserved hypothetical protein [Pediculus humanus corporis]
2866	BT_B_G_ZJU_Unigene13753	BT_Q_G_ZJU_Unigene2697	402	0.9851	gi|118778290|ref|XP_308558.3|	1e-114	AGAP007242-PA [Anopheles gambiae str. PEST] >gi|116132312|gb|EAA04203.3| AGAP007242-PA [Anopheles gambiae str. PEST]
3271	BT_B_G_ZJU_Unigene17174	BT_Q_G_ZJU_Unigene2940	336	0.9851	gi|332018132|gb|EGI58741.1|	2e-42	Lethal(2)neighbour of tid protein [Acromyrmex echinatior]
3801	BT_B_G_ZJU_Unigene778	BT_Q_G_ZJU_Unigene8283	1545	0.9851	gi|383863081|ref|XP_003707011.1|	1e-179	PREDICTED: ATP-binding cassette sub-family B member 7, mitochondrial-like [Megachile rotundata]
340	BT_B_G_ZJU_CL1584.Contig1	BT_Q_G_ZJU_Unigene8186	474	0.9852	gi|345493232|ref|XP_001605457.2|	8e-24	PREDICTED: putative phosphatidate phosphatase-like [Nasonia vitripennis]
557	BT_B_G_ZJU_CL2642.Contig1	BT_Q_G_ZJU_Unigene1315	744	0.9853	gi|322793765|gb|EFZ17149.1|	8e-120	hypothetical protein SINV_11697 [Solenopsis invicta]
963	BT_B_G_ZJU_Unigene1571	BT_Q_G_ZJU_CL867.Contig2	747	0.9853	gi|328704447|ref|XP_003242494.1|	7e-47	PREDICTED: thiamine transporter 2-like isoform 3 [Acyrthosiphon pisum]
1673	BT_B_G_ZJU_Unigene5143	BT_Q_G_ZJU_Unigene6241	273	0.9853	gi|340378477|ref|XP_003387754.1|	5e-13	PREDICTED: origin recognition complex subunit 5-like [Amphimedon queenslandica]
2339	BT_B_G_ZJU_Unigene10817	BT_Q_G_ZJU_Unigene1442	546	0.9853	gi|307095100|gb|ADN29856.1|	6e-88	putative 40S ribosomal protein S6 [Triatoma matogrossensis]
2500	BT_B_G_ZJU_Unigene11622	BT_Q_G_ZJU_Unigene751	954	0.9853	gi|148705043|gb|EDL36990.1|	1e-140	ribonucleotide reductase M2 [Mus musculus]
3545	BT_B_G_ZJU_Unigene20872	BT_Q_G_ZJU_Unigene21596	273	0.9853	gi|350407772|ref|XP_003488189.1|	1e-39	PREDICTED: mitogen-activated protein kinase kinase kinase kinase 3-like [Bombus impatiens]
391	BT_B_G_ZJU_CL1826.Contig1	BT_Q_G_ZJU_Unigene3649	891	0.9854	gi|383855620|ref|XP_003703308.1|	8e-152	PREDICTED: septin-2-like [Megachile rotundata]
738	BT_B_G_ZJU_Unigene670	BT_Q_G_ZJU_Unigene11638	480	0.9854	gi|340380685|ref|XP_003388852.1|	8e-42	PREDICTED: cathepsin B-like [Amphimedon queenslandica]
786	BT_B_G_ZJU_Unigene899	BT_Q_G_ZJU_CL1079.Contig2	411	0.9854	gi|193664559|ref|XP_001946897.1|	2e-19	PREDICTED: facilitated trehalose transporter Tret1-like [Acyrthosiphon pisum]
1518	BT_B_G_ZJU_Unigene4024	BT_Q_G_ZJU_Unigene7776	342	0.9854	gi|357624830|gb|EHJ75457.1|	1e-64	hypothetical protein KGM_01542 [Danaus plexippus]
2476	BT_B_G_ZJU_Unigene11535	BT_Q_G_ZJU_Unigene7684	750	0.9854	gi|195026531|ref|XP_001986277.1|	9e-41	GH21270 [Drosophila grimshawi] >gi|193902277|gb|EDW01144.1| GH21270 [Drosophila grimshawi]
3835	BT_B_G_ZJU_Unigene3167	BT_Q_G_ZJU_Unigene175	612	0.9854	gi|70909705|emb|CAJ17278.1|	2e-97	ribosomal protein L15e [Dascillus cervinus]
3860	BT_B_G_ZJU_Unigene10110	BT_Q_G_ZJU_Unigene9597	1227	0.9854	gi|339896293|gb|AEK21832.1|	0	cytochrome P450 [Bemisia tabaci]
31	BT_B_G_ZJU_CL184.Contig1	BT_Q_G_ZJU_Unigene16391	414	0.9855	gi|345480242|ref|XP_001607508.2|	6e-30	PREDICTED: plancitoxin-1-like isoform 1 [Nasonia vitripennis]
1311	BT_B_G_ZJU_Unigene2887	BT_Q_G_ZJU_Unigene2637	618	0.9855	gi|112983802|ref|NP_001037299.1|	2e-77	Mn superoxide dismutase [Bombyx mori] >gi|52421187|dbj|BAD51413.1| Mn superoxide dismutase [Bombyx mori] >gi|58429979|gb|AAW78358.1| Mn superoxide dismutase [Bombyx mori]
1597	BT_B_G_ZJU_Unigene4583	BT_Q_G_ZJU_Unigene13684	690	0.9855	gi|270014568|gb|EFA11016.1|	2e-61	hypothetical protein TcasGA2_TC004603 [Tribolium castaneum]
1606	BT_B_G_ZJU_Unigene4681	BT_Q_G_ZJU_Unigene5099	207	0.9855	gi|195396023|ref|XP_002056632.1|	2e-39	GJ10115 [Drosophila virilis] >gi|194143341|gb|EDW59744.1| GJ10115 [Drosophila virilis]
1770	BT_B_G_ZJU_Unigene5891	BT_Q_G_ZJU_Unigene18939	207	0.9855	gi|242025995|ref|XP_002433263.1|	3e-06	histone H1-II-1, putative [Pediculus humanus corporis] >gi|212518868|gb|EEB20525.1| histone H1-II-1, putative [Pediculus humanus corporis]
2481	BT_B_G_ZJU_Unigene11549	BT_Q_G_ZJU_Unigene10347	480	0.9855	gi|380017936|ref|XP_003692898.1|	2e-64	PREDICTED: zinc finger HIT domain-containing protein 1-like [Apis florea]
2716	BT_B_G_ZJU_Unigene12791	BT_Q_G_ZJU_Unigene10317	1098	0.9855	gi|383853682|ref|XP_003702351.1|	1e-138	PREDICTED: translational activator GCN1 isoform 2 [Megachile rotundata]
2733	BT_B_G_ZJU_Unigene12909	BT_Q_G_ZJU_Unigene11114	1578	0.9855	gi|193582612|ref|XP_001944230.1|	0	PREDICTED: zinc finger protein 91-like isoform 1 [Acyrthosiphon pisum] >gi|328723343|ref|XP_003247820.1| PREDICTED: zinc finger protein 91-like isoform 2 [Acyrthosiphon pisum]
3387	BT_B_G_ZJU_Unigene18485	BT_Q_G_ZJU_Unigene5624	207	0.9855	gi|91080401|ref|XP_966987.1|	1e-19	PREDICTED: similar to ANK repeat and LEM domain-containing protein KIAA0692 [Tribolium castaneum] >gi|270005746|gb|EFA02194.1| hypothetical protein TcasGA2_TC007850 [Tribolium castaneum]
3475	BT_B_G_ZJU_Unigene19745	BT_Q_G_ZJU_Unigene21785	207	0.9855	gi|328698830|ref|XP_001946686.2|	2e-10	PREDICTED: hypothetical protein LOC100159136 [Acyrthosiphon pisum]
3549	BT_B_G_ZJU_Unigene20945	BT_Q_G_ZJU_Unigene19249	276	0.9855	gi|322790239|gb|EFZ15238.1|	2e-21	hypothetical protein SINV_07700 [Solenopsis invicta]
3620	BT_B_G_ZJU_Unigene22881	BT_Q_G_ZJU_CL1306.Contig1	276	0.9855	gi|242014414|ref|XP_002427886.1|	3e-51	valacyclovir hydrolase, putative [Pediculus humanus corporis] >gi|212512355|gb|EEB15148.1| valacyclovir hydrolase, putative [Pediculus humanus corporis]
3774	BT_B_G_ZJU_CL1801.Contig2	BT_Q_G_ZJU_Unigene8771	1170	0.9855	gi|225542834|gb|ACN91299.1|	7e-09	dentin sialophosphoprotein precursor [Tursiops truncatus]
144	BT_B_G_ZJU_CL646.Contig6	BT_Q_G_ZJU_CL1952.Contig1	765	0.9856	gi|328701837|ref|XP_001944504.2|	7e-37	PREDICTED: facilitated trehalose transporter Tret1-like [Acyrthosiphon pisum]
903	BT_B_G_ZJU_Unigene1389	BT_Q_G_ZJU_CL1919.Contig2	348	0.9856	gi|307197477|gb|EFN78711.1|	1e-53	Glucosamine-6-phosphate isomerase [Harpegnathos saltator]
1384	BT_B_G_ZJU_Unigene3177	BT_Q_G_ZJU_Unigene9714	690	0.9856	gi|156379071|ref|XP_001631282.1|	4e-24	predicted protein [Nematostella vectensis] >gi|156218320|gb|EDO39219.1| predicted protein [Nematostella vectensis]
2353	BT_B_G_ZJU_Unigene10912	BT_Q_G_ZJU_Unigene4547	486	0.9856	gi|242020475|ref|XP_002430679.1|	7e-28	Neural/ectodermal development factor IMP-L2 precursor, putative [Pediculus humanus corporis] >gi|212515859|gb|EEB17941.1| Neural/ectodermal development factor IMP-L2 precursor, putative [Pediculus humanus corporis]
2822	BT_B_G_ZJU_Unigene13369	BT_Q_G_ZJU_Unigene291	1041	0.9856	gi|242021750|ref|XP_002431306.1|	4e-82	bisphosphate nucleotidase, putative [Pediculus humanus corporis] >gi|212516574|gb|EEB18568.1| bisphosphate nucleotidase, putative [Pediculus humanus corporis]
3100	BT_B_G_ZJU_Unigene15559	BT_Q_G_ZJU_Unigene4814	486	0.9856	gi|237858784|ref|NP_001153823.1|	1e-62	acetyl coenzyme A synthase [Acyrthosiphon pisum]
3802	BT_B_G_ZJU_Unigene845	BT_Q_G_ZJU_Unigene636	2427	0.9856	gi|380029242|ref|XP_003698288.1|	0	PREDICTED: 26S proteasome non-ATPase regulatory subunit 1-like isoform 3 [Apis florea]
129	BT_B_G_ZJU_CL596.Contig2	BT_Q_G_ZJU_Unigene3969	768	0.9857	gi|328783204|ref|XP_397458.4|	9e-103	PREDICTED: hypothetical protein LOC414022 [Apis mellifera]
1143	BT_B_G_ZJU_Unigene2251	BT_Q_G_ZJU_CL1486.Contig1	1185	0.9857	gi|170070647|ref|XP_001869660.1|	2e-144	acetyl-CoA acetyltransferase, mitochondrial [Culex quinquefasciatus] >gi|167866550|gb|EDS29933.1| acetyl-CoA acetyltransferase, mitochondrial [Culex quinquefasciatus]
2168	BT_B_G_ZJU_Unigene9785	BT_Q_G_ZJU_Unigene16497	210	0.9857	--	--	--
2310	BT_B_G_ZJU_Unigene10628	BT_Q_G_ZJU_Unigene13400	276	0.9857	gi|350539183|ref|NP_001232933.1|	2e-26	uncharacterized protein LOC100574210 [Acyrthosiphon pisum] >gi|239788315|dbj|BAH70846.1| ACYPI38901 [Acyrthosiphon pisum]
2355	BT_B_G_ZJU_Unigene10921	BT_Q_G_ZJU_Unigene9735	1818	0.9857	gi|328719099|ref|XP_001943821.2|	0	PREDICTED: ATP-binding cassette sub-family B member 10, mitochondrial-like [Acyrthosiphon pisum]
2820	BT_B_G_ZJU_Unigene13358	BT_Q_G_ZJU_Unigene2038	1536	0.9857	gi|339896293|gb|AEK21832.1|	0	cytochrome P450 [Bemisia tabaci]
3318	BT_B_G_ZJU_Unigene17643	BT_Q_G_ZJU_Unigene5029	207	0.9857	gi|345479556|ref|XP_003423976.1|	4e-16	PREDICTED: DDB1- and CUL4-associated factor-like 1-like isoform 2 [Nasonia vitripennis]
3698	BT_B_G_ZJU_Unigene25743	BT_Q_G_ZJU_Unigene15670	210	0.9857	gi|242019105|ref|XP_002430006.1|	2e-38	protein vav, putative [Pediculus humanus corporis] >gi|212515064|gb|EEB17268.1| protein vav, putative [Pediculus humanus corporis]
445	BT_B_G_ZJU_CL2082.Contig1	BT_Q_G_ZJU_Unigene302	489	0.9858	gi|242018813|ref|XP_002429865.1|	1e-45	J domain-containing protein C21orf55, putative [Pediculus humanus corporis] >gi|212514899|gb|EEB17127.1| J domain-containing protein C21orf55, putative [Pediculus humanus corporis]
1128	BT_B_G_ZJU_Unigene2207	BT_Q_G_ZJU_Unigene1708	420	0.9858	gi|242025608|ref|XP_002433216.1|	1e-30	mitochondrial 50S ribosomal protein L53, putative [Pediculus humanus corporis] >gi|212518757|gb|EEB20478.1| mitochondrial 50S ribosomal protein L53, putative [Pediculus humanus corporis]
1379	BT_B_G_ZJU_Unigene3145	BT_Q_G_ZJU_Unigene1626	348	0.9858	gi|22758848|gb|AAN05584.1|	4e-50	ribosomal protein L30 [Argopecten irradians]
3597	BT_B_G_ZJU_Unigene22090	BT_Q_G_ZJU_Unigene15308	423	0.9858	gi|242012963|ref|XP_002427193.1|	1e-84	pre-mRNA-processing-splicing factor, putative [Pediculus humanus corporis] >gi|212511480|gb|EEB14455.1| pre-mRNA-processing-splicing factor, putative [Pediculus humanus corporis]
3797	BT_B_G_ZJU_Unigene641	BT_Q_G_ZJU_Unigene1767	1050	0.9858	gi|332374254|gb|AEE62268.1|	1e-149	unknown [Dendroctonus ponderosae]
1117	BT_B_G_ZJU_Unigene2182	BT_Q_G_ZJU_Unigene10792	6393	0.9859	gi|307171297|gb|EFN63222.1|	0	Spectrin beta chain [Camponotus floridanus]
1492	BT_B_G_ZJU_Unigene3557	BT_Q_G_ZJU_Unigene4660	639	0.9859	gi|193582381|ref|XP_001951216.1|	5e-76	PREDICTED: cell division cycle 5-like protein-like [Acyrthosiphon pisum]
1911	BT_B_G_ZJU_Unigene7910	BT_Q_G_ZJU_Unigene20647	213	0.9859	gi|72107920|ref|XP_795871.1|	1e-32	PREDICTED: DET1 homolog [Strongylocentrotus purpuratus]
1945	BT_B_G_ZJU_Unigene8174	BT_Q_G_ZJU_Unigene14503	495	0.9859	gi|270005349|gb|EFA01797.1|	1e-34	hypothetical protein TcasGA2_TC007398 [Tribolium castaneum]
1947	BT_B_G_ZJU_Unigene8194	BT_Q_G_ZJU_Unigene14388	495	0.9859	gi|270004992|gb|EFA01440.1|	3e-06	hypothetical protein TcasGA2_TC030701 [Tribolium castaneum]
2317	BT_B_G_ZJU_Unigene10684	BT_Q_G_ZJU_Unigene8952	495	0.9859	gi|242004319|ref|XP_002423047.1|	8e-28	Plasminogen activator inhibitor 1 RNA-binding protein, putative [Pediculus humanus corporis] >gi|212505978|gb|EEB10309.1| Plasminogen activator inhibitor 1 RNA-binding protein, putative [Pediculus humanus corporis]
2608	BT_B_G_ZJU_Unigene12211	BT_Q_G_ZJU_Unigene11833	567	0.9859	gi|328719823|ref|XP_001946754.2|	1e-30	PREDICTED: aminopeptidase N-like [Acyrthosiphon pisum]
3171	BT_B_G_ZJU_Unigene16175	BT_Q_G_ZJU_Unigene20202	213	0.9859	gi|328712997|ref|XP_001947833.2|	5e-26	PREDICTED: e3 ubiquitin-protein ligase hyd [Acyrthosiphon pisum]
3577	BT_B_G_ZJU_Unigene21525	BT_Q_G_ZJU_Unigene16078	213	0.9859	gi|345486445|ref|XP_003425477.1|	1e-07	PREDICTED: twitchin-like [Nasonia vitripennis]
137	BT_B_G_ZJU_CL614.Contig2	BT_Q_G_ZJU_Unigene2190	999	0.986	gi|332018418|gb|EGI59012.1|	1e-68	28S ribosomal protein S22, mitochondrial [Acromyrmex echinatior]
367	BT_B_G_ZJU_CL1717.Contig1	BT_Q_G_ZJU_Unigene2159	357	0.986	gi|332025621|gb|EGI65783.1|	6e-40	LITAF-like protein [Acromyrmex echinatior]
516	BT_B_G_ZJU_CL2429.Contig2	BT_Q_G_ZJU_CL1033.Contig1	642	0.986	gi|91084673|ref|XP_968064.1|	1e-121	PREDICTED: similar to S3Ae ribosomal protein [Tribolium castaneum] >gi|270008925|gb|EFA05373.1| hypothetical protein TcasGA2_TC015539 [Tribolium castaneum]
2490	BT_B_G_ZJU_Unigene11579	BT_Q_G_ZJU_CL803.Contig1	354	0.986	gi|383855412|ref|XP_003703206.1|	1e-30	PREDICTED: bolA-like protein DDB_G0274169-like [Megachile rotundata]
450	BT_B_G_ZJU_CL2110.Contig2	BT_Q_G_ZJU_Unigene12505	717	0.9861	gi|328696638|ref|XP_003240086.1|	9e-96	PREDICTED: prolyl 4-hydroxylase subunit alpha-2-like isoform 2 [Acyrthosiphon pisum]
889	BT_B_G_ZJU_Unigene1329	BT_Q_G_ZJU_Unigene11371	1005	0.9861	gi|321475131|gb|EFX86094.1|	1e-115	hypothetical protein DAPPUDRAFT_313082 [Daphnia pulex]
913	BT_B_G_ZJU_Unigene1429	BT_Q_G_ZJU_Unigene1711	789	0.9861	gi|332373832|gb|AEE62057.1|	2e-101	unknown [Dendroctonus ponderosae]
1115	BT_B_G_ZJU_Unigene2177	BT_Q_G_ZJU_CL1328.Contig2	1797	0.9861	gi|328719875|ref|XP_003246887.1|	1e-137	PREDICTED: probable maltase L-like [Acyrthosiphon pisum]
1750	BT_B_G_ZJU_Unigene5651	BT_Q_G_ZJU_Unigene10071	288	0.9861	gi|307183985|gb|EFN70556.1|	1e-49	Adenylosuccinate synthetase [Camponotus floridanus]
1810	BT_B_G_ZJU_Unigene6659	BT_Q_G_ZJU_Unigene6271	216	0.9861	gi|193659748|ref|XP_001946449.1|	2e-18	PREDICTED: flavin-containing monooxygenase FMO GS-OX3-like [Acyrthosiphon pisum]
2007	BT_B_G_ZJU_Unigene8613	BT_Q_G_ZJU_Unigene17878	216	0.9861	gi|380018911|ref|XP_003693362.1|	8e-12	PREDICTED: activating signal cointegrator 1 complex subunit 1-like [Apis florea]
2351	BT_B_G_ZJU_Unigene10875	BT_Q_G_ZJU_Unigene14406	792	0.9861	gi|380029853|ref|XP_003698579.1|	6e-36	PREDICTED: zinc finger CCHC domain-containing protein 8 homolog [Apis florea]
2589	BT_B_G_ZJU_Unigene12059	BT_Q_G_ZJU_Unigene7660	432	0.9861	gi|328717584|ref|XP_001950327.2|	5e-11	PREDICTED: kelch-like protein 18-like [Acyrthosiphon pisum]
3224	BT_B_G_ZJU_Unigene16727	BT_Q_G_ZJU_Unigene15952	141	0.9861	gi|242016398|ref|XP_002428808.1|	2e-09	Phosphoglucomutase, putative [Pediculus humanus corporis] >gi|212513505|gb|EEB16070.1| Phosphoglucomutase, putative [Pediculus humanus corporis]
3755	BT_B_G_ZJU_CL890.Contig3	BT_Q_G_ZJU_Unigene10331	1296	0.9861	gi|332023987|gb|EGI64205.1|	4e-84	Nose resistant to fluoxetine protein 6 [Acromyrmex echinatior]
725	BT_B_G_ZJU_Unigene632	BT_Q_G_ZJU_Unigene616	576	0.9862	gi|239916024|gb|ACS34700.1|	2e-28	MIP10181p [Drosophila melanogaster]
922	BT_B_G_ZJU_Unigene1455	BT_Q_G_ZJU_Unigene1166	432	0.9862	gi|225710646|gb|ACO11169.1|	4e-57	RING finger protein 11 [Caligus rogercresseyi]
2357	BT_B_G_ZJU_Unigene10930	BT_Q_G_ZJU_Unigene15119	507	0.9862	gi|242016308|ref|XP_002428771.1|	2e-88	conserved hypothetical protein [Pediculus humanus corporis] >gi|212513456|gb|EEB16033.1| conserved hypothetical protein [Pediculus humanus corporis]
2900	BT_B_G_ZJU_Unigene13997	BT_Q_G_ZJU_CL1111.Contig1	939	0.9862	gi|91081359|ref|XP_971395.1|	2e-120	PREDICTED: similar to CG7830 CG7830-PA [Tribolium castaneum] >gi|270005188|gb|EFA01636.1| hypothetical protein TcasGA2_TC007206 [Tribolium castaneum]
3849	BT_B_G_ZJU_Unigene8137	BT_Q_G_ZJU_Unigene9254	363	0.9862	gi|91087177|ref|XP_975407.1|	5e-48	PREDICTED: similar to peptide-N(4)-(N-acetyl-beta-glucosaminyl)asparagine amidase [Tribolium castaneum]
1178	BT_B_G_ZJU_Unigene2412	BT_Q_G_ZJU_Unigene155	582	0.9863	gi|242020437|ref|XP_002430661.1|	3e-89	40S ribosomal protein S9, putative [Pediculus humanus corporis] >gi|212515836|gb|EEB17923.1| 40S ribosomal protein S9, putative [Pediculus humanus corporis]
2140	BT_B_G_ZJU_Unigene9592	BT_Q_G_ZJU_Unigene12667	654	0.9863	gi|325296847|ref|NP_001191665.1|	1e-74	ATP-dependent RNA helicase DDX5 [Aplysia californica] >gi|304441889|gb|ADM34180.1| ATP-dependent RNA helicase DDX5 [Aplysia californica]
2796	BT_B_G_ZJU_Unigene13219	BT_Q_G_ZJU_Unigene1408	216	0.9863	gi|121511952|gb|ABM55427.1|	7e-26	conserved secreted salivary protein [Xenopsylla cheopis]
2912	BT_B_G_ZJU_Unigene14166	BT_Q_G_ZJU_Unigene11653	1020	0.9863	gi|328705811|ref|XP_001947916.2|	1e-42	PREDICTED: ATP-binding cassette sub-family A member 3-like [Acyrthosiphon pisum]
3111	BT_B_G_ZJU_Unigene15657	BT_Q_G_ZJU_Unigene2582	435	0.9863	gi|328697980|ref|XP_001943119.2|	6e-28	PREDICTED: post-GPI attachment to proteins factor 3-like [Acyrthosiphon pisum]
3662	BT_B_G_ZJU_Unigene24354	BT_Q_G_ZJU_Unigene20147	291	0.9863	gi|242011355|ref|XP_002426418.1|	3e-08	DNA-repair protein XRCC1, putative [Pediculus humanus corporis] >gi|212510517|gb|EEB13680.1| DNA-repair protein XRCC1, putative [Pediculus humanus corporis]
280	BT_B_G_ZJU_CL1260.Contig1	BT_Q_G_ZJU_Unigene422	2499	0.9864	gi|193577764|ref|XP_001943320.1|	3e-171	PREDICTED: amyloid beta A4 precursor protein-binding family B member 1-interacting protein-like [Acyrthosiphon pisum] >gi|328720547|ref|XP_003247064.1| PREDICTED: amyloid beta A4 precursor protein-binding family B member 1-interacting protein-like [Acyrthosiphon pisum]
984	BT_B_G_ZJU_Unigene1699	BT_Q_G_ZJU_CL55.Contig2	1104	0.9864	gi|46561748|gb|AAT01079.1|	1e-163	putative delta-9 desaturase 1 [Homalodisca vitripennis]
1353	BT_B_G_ZJU_Unigene3087	BT_Q_G_ZJU_Unigene442	657	0.9864	gi|332374234|gb|AEE62258.1|	5e-105	unknown [Dendroctonus ponderosae]
1766	BT_B_G_ZJU_Unigene5853	BT_Q_G_ZJU_Unigene16792	294	0.9864	gi|242024134|ref|XP_002432485.1|	1e-54	Cullin-3, putative [Pediculus humanus corporis] >gi|212517918|gb|EEB19747.1| Cullin-3, putative [Pediculus humanus corporis]
2054	BT_B_G_ZJU_Unigene8973	BT_Q_G_ZJU_Unigene5705	441	0.9864	gi|189235276|ref|XP_973489.2|	3e-45	PREDICTED: similar to mmr1/hsr1 GTP binding protein [Tribolium castaneum]
2158	BT_B_G_ZJU_Unigene9704	BT_Q_G_ZJU_Unigene6017	369	0.9864	gi|357619562|gb|EHJ72088.1|	4e-64	hypothetical protein KGM_05260 [Danaus plexippus]
2666	BT_B_G_ZJU_Unigene12538	BT_Q_G_ZJU_Unigene4045	1101	0.9864	gi|324120564|dbj|BAJ78673.1|	0	RNA polymerase II largest subunit [Bemisia tabaci]
2979	BT_B_G_ZJU_Unigene14766	BT_Q_G_ZJU_Unigene3611	144	0.9864	gi|91078400|ref|XP_974453.1|	1e-15	PREDICTED: similar to AGAP006470-PA [Tribolium castaneum] >gi|270003989|gb|EFA00437.1| hypothetical protein TcasGA2_TC003291 [Tribolium castaneum]
3658	BT_B_G_ZJU_Unigene24295	BT_Q_G_ZJU_Unigene20185	369	0.9864	gi|301610125|ref|XP_002934599.1|	6e-12	PREDICTED: probable E3 ubiquitin-protein ligase HERC1-like [Xenopus (Silurana) tropicalis]
325	BT_B_G_ZJU_CL1510.Contig1	BT_Q_G_ZJU_Unigene13426	891	0.9865	gi|328790834|ref|XP_396514.4|	1e-85	PREDICTED: LOW QUALITY PROTEIN: protein ECT2 [Apis mellifera]
805	BT_B_G_ZJU_Unigene995	BT_Q_G_ZJU_Unigene2222	1035	0.9865	gi|383863617|ref|XP_003707276.1|	8e-80	PREDICTED: uncharacterized protein LOC100880620 [Megachile rotundata]
1712	BT_B_G_ZJU_Unigene5448	BT_Q_G_ZJU_Unigene8974	222	0.9865	gi|239793047|dbj|BAH72787.1|	2e-47	ACYPI006064 [Acyrthosiphon pisum]
2018	BT_B_G_ZJU_Unigene8701	BT_Q_G_ZJU_Unigene19094	222	0.9865	gi|321455369|gb|EFX66504.1|	1e-35	hypothetical protein DAPPUDRAFT_204007 [Daphnia pulex]
2147	BT_B_G_ZJU_Unigene9617	BT_Q_G_ZJU_Unigene9572	591	0.9865	gi|193636675|ref|XP_001945782.1|	1e-85	PREDICTED: decaprenyl-diphosphate synthase subunit 2-like [Acyrthosiphon pisum]
2669	BT_B_G_ZJU_Unigene12576	BT_Q_G_ZJU_Unigene607	294	0.9865	gi|242014062|ref|XP_002427717.1|	6e-31	conserved hypothetical protein [Pediculus humanus corporis] >gi|212512152|gb|EEB14979.1| conserved hypothetical protein [Pediculus humanus corporis]
3047	BT_B_G_ZJU_Unigene15239	BT_Q_G_ZJU_Unigene15309	516	0.9865	gi|91080077|ref|XP_967815.1|	1e-65	PREDICTED: similar to AGAP005632-PA [Tribolium castaneum] >gi|270003201|gb|EEZ99648.1| hypothetical protein TcasGA2_TC002405 [Tribolium castaneum]
401	BT_B_G_ZJU_CL1880.Contig2	BT_Q_G_ZJU_Unigene10968	1269	0.9866	gi|345487100|ref|XP_001601278.2|	7e-138	PREDICTED: calcium-independent phospholipase A2-gamma-like [Nasonia vitripennis]
3889	BT_B_G_ZJU_Unigene13195	BT_Q_G_ZJU_Unigene2561	966	0.9866	gi|340720787|ref|XP_003398811.1|	7e-168	PREDICTED: LOW QUALITY PROTEIN: developmentally-regulated GTP-binding protein 2-like [Bombus terrestris] >gi|350398067|ref|XP_003485077.1| PREDICTED: developmentally-regulated GTP-binding protein 2-like [Bombus impatiens]
8	BT_B_G_ZJU_CL48.Contig2	BT_Q_G_ZJU_CL895.Contig2	2325	0.9867	gi|270002534|gb|EEZ98981.1|	0	hypothetical protein TcasGA2_TC004842 [Tribolium castaneum]
165	BT_B_G_ZJU_CL748.Contig2	BT_Q_G_ZJU_Unigene7772	1353	0.9867	gi|350419588|ref|XP_003492235.1|	0	PREDICTED: protein mothers against dpp-like [Bombus impatiens]
270	BT_B_G_ZJU_CL1220.Contig1	BT_Q_G_ZJU_Unigene11188	822	0.9867	gi|194864924|ref|XP_001971175.1|	3e-82	GG14577 [Drosophila erecta] >gi|190652958|gb|EDV50201.1| GG14577 [Drosophila erecta]
1279	BT_B_G_ZJU_Unigene2775	BT_Q_G_ZJU_Unigene11562	900	0.9867	gi|239789843|dbj|BAH71520.1|	5e-127	ACYPI001763 [Acyrthosiphon pisum]
1302	BT_B_G_ZJU_Unigene2859	BT_Q_G_ZJU_Unigene3720	678	0.9867	gi|66531954|ref|XP_624223.1|	3e-88	PREDICTED: CTP synthase-like [Apis mellifera]
1447	BT_B_G_ZJU_Unigene3425	BT_Q_G_ZJU_Unigene12135	1128	0.9867	gi|307184678|gb|EFN71007.1|	1e-168	Carnitine O-palmitoyltransferase I, liver isoform [Camponotus floridanus]
1467	BT_B_G_ZJU_Unigene3472	BT_Q_G_ZJU_Unigene1431	747	0.9867	gi|91077948|ref|XP_966879.1|	2e-59	PREDICTED: similar to mitochondrial ribosome recycling factor [Tribolium castaneum] >gi|270002287|gb|EEZ98734.1| hypothetical protein TcasGA2_TC001287 [Tribolium castaneum]
1619	BT_B_G_ZJU_Unigene4763	BT_Q_G_ZJU_Unigene4709	375	0.9867	gi|345490822|ref|XP_001601580.2|	3e-50	PREDICTED: DNA topoisomerase 2-like [Nasonia vitripennis]
2087	BT_B_G_ZJU_Unigene9216	BT_Q_G_ZJU_Unigene5021	147	0.9867	gi|156537872|ref|XP_001608115.1|	6e-06	PREDICTED: probable tRNA (uracil-O(2)-)-methyltransferase-like [Nasonia vitripennis]
2169	BT_B_G_ZJU_Unigene9789	BT_Q_G_ZJU_Unigene9947	603	0.9867	gi|328708798|ref|XP_001952661.2|	1e-24	PREDICTED: putative GTP-binding protein Parf-like [Acyrthosiphon pisum]
2269	BT_B_G_ZJU_Unigene10375	BT_Q_G_ZJU_Unigene14504	225	0.9867	gi|327180770|gb|AEA30994.1|	8e-12	RH63159p [Drosophila melanogaster]
2945	BT_B_G_ZJU_Unigene14493	BT_Q_G_ZJU_CL237.Contig2	600	0.9867	gi|307195629|gb|EFN77471.1|	7e-105	Cytosolic purine 5&apos;-nucleotidase [Harpegnathos saltator]
3168	BT_B_G_ZJU_Unigene16148	BT_Q_G_ZJU_Unigene1461	225	0.9867	gi|170051594|ref|XP_001861835.1|	2e-22	hyperplastic discs protein [Culex quinquefasciatus] >gi|167872772|gb|EDS36155.1| hyperplastic discs protein [Culex quinquefasciatus]
3469	BT_B_G_ZJU_Unigene19681	BT_Q_G_ZJU_Unigene13056	225	0.9867	gi|91080893|ref|XP_973325.1|	1e-35	PREDICTED: similar to AGAP004824-PA [Tribolium castaneum] >gi|270005394|gb|EFA01842.1| hypothetical protein TcasGA2_TC007444 [Tribolium castaneum]
3591	BT_B_G_ZJU_Unigene22035	BT_Q_G_ZJU_Unigene22593	225	0.9867	gi|242021181|ref|XP_002431024.1|	9e-18	Ribosomal protein S6 kinase alpha-5, putative [Pediculus humanus corporis] >gi|212516253|gb|EEB18286.1| Ribosomal protein S6 kinase alpha-5, putative [Pediculus humanus corporis]
3863	BT_B_G_ZJU_Unigene10751	BT_Q_G_ZJU_Unigene11042	522	0.9867	gi|156542066|ref|XP_001602122.1|	3e-25	PREDICTED: hypothetical protein LOC100118043 [Nasonia vitripennis]
1073	BT_B_G_ZJU_Unigene2037	BT_Q_G_ZJU_Unigene1773	1437	0.9868	gi|383861374|ref|XP_003706161.1|	1e-108	PREDICTED: excitatory amino acid transporter-like, partial [Megachile rotundata]
1312	BT_B_G_ZJU_Unigene2891	BT_Q_G_ZJU_Unigene2598	378	0.9868	gi|305678680|gb|ADM64320.1|	8e-33	GRIM-19 [Helicoverpa armigera]
1423	BT_B_G_ZJU_Unigene3299	BT_Q_G_ZJU_Unigene7228	1356	0.9868	gi|383857644|ref|XP_003704314.1|	5e-114	PREDICTED: venom serine carboxypeptidase-like [Megachile rotundata]
1695	BT_B_G_ZJU_Unigene5359	BT_Q_G_ZJU_CL1804.Contig1	1131	0.9868	gi|204022106|dbj|BAG71150.1|	1e-78	cathepsin B-N [Astegopteryx spinocephala]
2019	BT_B_G_ZJU_Unigene8703	BT_Q_G_ZJU_Unigene13868	303	0.9868	gi|328720938|ref|XP_001947229.2|	2e-10	PREDICTED: probable N(2),N(2)-dimethylguanosine tRNA methyltransferase-like isoform 1 [Acyrthosiphon pisum]
2930	BT_B_G_ZJU_Unigene14318	BT_Q_G_ZJU_Unigene363	1212	0.9868	gi|328702025|ref|XP_001949288.2|	3e-87	PREDICTED: leucine-rich repeat neuronal protein 2-like [Acyrthosiphon pisum]
3172	BT_B_G_ZJU_Unigene16177	BT_Q_G_ZJU_Unigene2825	228	0.9868	gi|307166923|gb|EFN60827.1|	8e-12	Integrator complex subunit 1 [Camponotus floridanus]
3442	BT_B_G_ZJU_Unigene19248	BT_Q_G_ZJU_Unigene17293	303	0.9868	gi|328721322|ref|XP_001946003.2|	2e-49	PREDICTED: BTB/POZ domain-containing protein KCTD3-like [Acyrthosiphon pisum]
7	BT_B_G_ZJU_CL48.Contig1	BT_Q_G_ZJU_CL895.Contig1	2355	0.9869	gi|270002534|gb|EEZ98981.1|	0	hypothetical protein TcasGA2_TC004842 [Tribolium castaneum]
118	BT_B_G_ZJU_CL522.Contig2	BT_Q_G_ZJU_Unigene623	378	0.9869	gi|383857395|ref|XP_003704190.1|	2e-50	PREDICTED: fibroblast growth factor receptor 1-A-like [Megachile rotundata]
552	BT_B_G_ZJU_CL2618.Contig1	BT_Q_G_ZJU_Unigene7614	684	0.9869	gi|328698459|ref|XP_001946388.2|	3e-47	PREDICTED: WD repeat-containing protein 62-like [Acyrthosiphon pisum]
919	BT_B_G_ZJU_Unigene1445	BT_Q_G_ZJU_Unigene1303	762	0.9869	gi|91087761|ref|XP_974991.1|	4e-76	PREDICTED: similar to predicted protein [Tribolium castaneum] >gi|270009385|gb|EFA05833.1| hypothetical protein TcasGA2_TC008617 [Tribolium castaneum]
1236	BT_B_G_ZJU_Unigene2607	BT_Q_G_ZJU_Unigene11871	1452	0.9869	gi|350424620|ref|XP_003493856.1|	0	PREDICTED: eukaryotic translation initiation factor 3 subunit C-like isoform 1 [Bombus impatiens]
1368	BT_B_G_ZJU_Unigene3114	BT_Q_G_ZJU_Unigene468	456	0.9869	gi|374634438|gb|AEZ54452.1|	4e-78	glutathione-S-transferase [Bemisia tabaci]
1662	BT_B_G_ZJU_Unigene5037	BT_Q_G_ZJU_Unigene17371	381	0.9869	gi|383858134|ref|XP_003704557.1|	1e-65	PREDICTED: mediator of RNA polymerase II transcription subunit 14-like isoform 1 [Megachile rotundata]
2270	BT_B_G_ZJU_Unigene10376	BT_Q_G_ZJU_Unigene7314	762	0.9869	gi|193610498|ref|XP_001946246.1|	4e-128	PREDICTED: uncharacterized protein ZK1073.1-like [Acyrthosiphon pisum]
2531	BT_B_G_ZJU_Unigene11795	BT_Q_G_ZJU_Unigene12140	759	0.9869	gi|91094451|ref|XP_966698.1|	0	PREDICTED: similar to pyruvate kinase isoform 1 [Tribolium castaneum] >gi|270000746|gb|EEZ97193.1| hypothetical protein TcasGA2_TC004380 [Tribolium castaneum]
2637	BT_B_G_ZJU_Unigene12373	BT_Q_G_ZJU_Unigene11168	840	0.9869	gi|332373080|gb|AEE61681.1|	3e-76	unknown [Dendroctonus ponderosae]
2757	BT_B_G_ZJU_Unigene13011	BT_Q_G_ZJU_Unigene11242	303	0.9869	gi|332031609|gb|EGI71081.1|	3e-19	LSM domain-containing protein 1-A [Acromyrmex echinatior]
3133	BT_B_G_ZJU_Unigene15912	BT_Q_G_ZJU_Unigene10303	378	0.9869	gi|91076504|ref|XP_973176.1|	1e-16	PREDICTED: similar to CG11722 CG11722-PA [Tribolium castaneum] >gi|270002406|gb|EEZ98853.1| hypothetical protein TcasGA2_TC004463 [Tribolium castaneum]
3488	BT_B_G_ZJU_Unigene19930	BT_Q_G_ZJU_Unigene8550	459	0.9869	gi|307188587|gb|EFN73315.1|	1e-11	Adenylate cyclase type 5 [Camponotus floridanus]
3517	BT_B_G_ZJU_Unigene20459	BT_Q_G_ZJU_Unigene19425	306	0.9869	gi|383862205|ref|XP_003706574.1|	7e-53	PREDICTED: regulatory-associated protein of mTOR [Megachile rotundata]
170	BT_B_G_ZJU_CL779.Contig1	BT_Q_G_ZJU_Unigene5740	540	0.987	gi|198427636|ref|XP_002120943.1|	2e-49	PREDICTED: similar to fukutin [Ciona intestinalis]
580	BT_B_G_ZJU_Unigene51	BT_Q_G_ZJU_CL1189.Contig1	690	0.987	gi|380013089|ref|XP_003690602.1|	2e-71	PREDICTED: UPF0480 protein C15orf24 homolog [Apis florea]
2515	BT_B_G_ZJU_Unigene11698	BT_Q_G_ZJU_Unigene3781	537	0.987	gi|237874274|ref|NP_001153877.1|	2e-118	calpain-B [Apis mellifera]
3235	BT_B_G_ZJU_Unigene16848	BT_Q_G_ZJU_Unigene14521	231	0.987	gi|91077500|ref|XP_969314.1|	6e-27	PREDICTED: similar to exocyst complex component sec3 [Tribolium castaneum] >gi|270002145|gb|EEZ98592.1| hypothetical protein TcasGA2_TC001107 [Tribolium castaneum]
3800	BT_B_G_ZJU_Unigene776	BT_Q_G_ZJU_Unigene3362	2220	0.987	gi|350422980|ref|XP_003493348.1|	0	PREDICTED: mediator of RNA polymerase II transcription subunit 14-like [Bombus impatiens]
395	BT_B_G_ZJU_CL1857.Contig1	BT_Q_G_ZJU_CL761.Contig1	4419	0.9871	gi|350422112|ref|XP_003493060.1|	0	PREDICTED: kinase D-interacting substrate of 220 kDa-like [Bombus impatiens]
614	BT_B_G_ZJU_Unigene204	BT_Q_G_ZJU_Unigene9586	1002	0.9871	gi|189235276|ref|XP_973489.2|	1e-84	PREDICTED: similar to mmr1/hsr1 GTP binding protein [Tribolium castaneum]
977	BT_B_G_ZJU_Unigene1682	BT_Q_G_ZJU_Unigene2623	462	0.9871	gi|322791096|gb|EFZ15678.1|	9e-70	hypothetical protein SINV_12396 [Solenopsis invicta]
1494	BT_B_G_ZJU_Unigene3586	BT_Q_G_ZJU_Unigene4872	309	0.9871	gi|193695272|ref|XP_001948589.1|	2e-18	PREDICTED: UNC93-like protein MFSD11-like [Acyrthosiphon pisum]
2303	BT_B_G_ZJU_Unigene10568	BT_Q_G_ZJU_Unigene8857	465	0.9871	gi|350410421|ref|XP_003489040.1|	2e-43	PREDICTED: programmed cell death protein 2-like [Bombus impatiens]
2465	BT_B_G_ZJU_Unigene11488	BT_Q_G_ZJU_Unigene10371	387	0.9871	gi|157116910|ref|XP_001652904.1|	8e-64	Thymidylate kinase, putative [Aedes aegypti] >gi|108883432|gb|EAT47657.1| Thymidylate kinase, putative [Aedes aegypti]
2519	BT_B_G_ZJU_Unigene11734	BT_Q_G_ZJU_Unigene3683	849	0.9871	gi|307180961|gb|EFN68749.1|	9e-94	2&apos;,5&apos;-phosphodiesterase 12 [Camponotus floridanus]
2560	BT_B_G_ZJU_Unigene11930	BT_Q_G_ZJU_Unigene11720	696	0.9871	gi|328711990|ref|XP_003244699.1|	6e-99	PREDICTED: fructose-1,6-bisphosphatase 1-like isoform 2 [Acyrthosiphon pisum]
2779	BT_B_G_ZJU_Unigene13104	BT_Q_G_ZJU_Unigene11540	774	0.9871	gi|270004132|gb|EFA00580.1|	1e-39	hypothetical protein TcasGA2_TC003450 [Tribolium castaneum]
3041	BT_B_G_ZJU_Unigene15206	BT_Q_G_ZJU_Unigene15836	309	0.9871	gi|328723672|ref|XP_003247913.1|	5e-06	PREDICTED: ribonuclease 3-like [Acyrthosiphon pisum]
3843	BT_B_G_ZJU_Unigene5319	BT_Q_G_ZJU_Unigene744	462	0.9871	gi|339896275|gb|AEK21823.1|	6e-84	cytochrome P450 [Bemisia tabaci]
163	BT_B_G_ZJU_CL721.Contig1	BT_Q_G_ZJU_Unigene11033	1410	0.9872	gi|383861326|ref|XP_003706137.1|	7e-100	PREDICTED: U4/U6.U5 tri-snRNP-associated protein 1-like [Megachile rotundata]
456	BT_B_G_ZJU_CL2133.Contig2	BT_Q_G_ZJU_CL1187.Contig1	1401	0.9872	gi|328701837|ref|XP_001944504.2|	2e-68	PREDICTED: facilitated trehalose transporter Tret1-like [Acyrthosiphon pisum]
724	BT_B_G_ZJU_Unigene631	BT_Q_G_ZJU_CL495.Contig1	1329	0.9872	gi|157116904|ref|XP_001652901.1|	3e-06	Sec24B protein, putative [Aedes aegypti] >gi|108883429|gb|EAT47654.1| Sec24B protein, putative [Aedes aegypti]
731	BT_B_G_ZJU_Unigene649	BT_Q_G_ZJU_Unigene1894	933	0.9872	gi|307172271|gb|EFN63776.1|	1e-163	26S proteasome non-ATPase regulatory subunit 14 [Camponotus floridanus] >gi|332022423|gb|EGI62731.1| 26S proteasome non-ATPase regulatory subunit 14 [Acromyrmex echinatior]
1683	BT_B_G_ZJU_Unigene5230	BT_Q_G_ZJU_Unigene3802	549	0.9872	gi|157112544|ref|XP_001651829.1|	3e-151	bumetanide-sensitive Na-K-Cl cotransport protein, putative [Aedes aegypti] >gi|108878050|gb|EAT42275.1| bumetanide-sensitive Na-K-Cl cotransport protein, putative [Aedes aegypti]
1816	BT_B_G_ZJU_Unigene6700	BT_Q_G_ZJU_Unigene9358	234	0.9872	gi|195450373|ref|XP_002072471.1|	5e-10	GK18829 [Drosophila willistoni] >gi|194168556|gb|EDW83457.1| GK18829 [Drosophila willistoni]
1893	BT_B_G_ZJU_Unigene7661	BT_Q_G_ZJU_CL1586.Contig1	546	0.9872	gi|347365176|gb|AEO89448.1|	2e-48	sucrase [Nilaparvata lugens]
2777	BT_B_G_ZJU_Unigene13097	BT_Q_G_ZJU_Unigene13499	468	0.9872	gi|307174460|gb|EFN64949.1|	2e-50	GPI transamidase component PIG-T [Camponotus floridanus]
3066	BT_B_G_ZJU_Unigene15355	BT_Q_G_ZJU_Unigene4420	231	0.9872	gi|307193221|gb|EFN76112.1|	1e-17	Transmembrane protein 18 [Harpegnathos saltator]
3724	BT_B_G_ZJU_Unigene27268	BT_Q_G_ZJU_Unigene5605	234	0.9872	gi|348523315|ref|XP_003449169.1|	1e-13	PREDICTED: zinc finger protein 341 [Oreochromis niloticus]
695	BT_B_G_ZJU_Unigene484	BT_Q_G_ZJU_CL73.Contig2	1416	0.9873	gi|350537367|ref|NP_001233210.1|	3e-153	uncharacterized protein LOC100159152 [Acyrthosiphon pisum] >gi|334884064|gb|AEH21125.1| amino acid transporter [Acyrthosiphon pisum]
2182	BT_B_G_ZJU_Unigene9888	BT_Q_G_ZJU_Unigene9555	474	0.9873	gi|340722250|ref|XP_003399521.1|	3e-56	PREDICTED: vesicle transport protein SFT2A-like [Bombus terrestris] >gi|350396242|ref|XP_003484490.1| PREDICTED: vesicle transport protein SFT2A-like [Bombus impatiens]
3053	BT_B_G_ZJU_Unigene15294	BT_Q_G_ZJU_Unigene12571	234	0.9873	gi|307199184|gb|EFN79871.1|	4e-27	Protein Red [Harpegnathos saltator]
3093	BT_B_G_ZJU_Unigene15493	BT_Q_G_ZJU_Unigene10549	393	0.9873	gi|340722898|ref|XP_003399837.1|	1e-85	PREDICTED: kaptin-like [Bombus terrestris]
3143	BT_B_G_ZJU_Unigene15986	BT_Q_G_ZJU_Unigene18036	315	0.9873	gi|345486052|ref|XP_001606139.2|	4e-24	PREDICTED: serine/threonine-protein kinase RIO1-like [Nasonia vitripennis]
3153	BT_B_G_ZJU_Unigene16034	BT_Q_G_ZJU_Unigene13211	393	0.9873	gi|332028066|gb|EGI68117.1|	1e-18	Protein split ends [Acromyrmex echinatior]
768	BT_B_G_ZJU_Unigene767	BT_Q_G_ZJU_Unigene1576	714	0.9874	gi|283046718|ref|NP_001164305.1|	5e-110	NADH dehydrogenase [ubiquinone] flavoprotein 1, mitochondrial [Tribolium castaneum]
1079	BT_B_G_ZJU_Unigene2050	BT_Q_G_ZJU_Unigene10952	1347	0.9874	gi|91087291|ref|XP_975557.1|	3e-147	PREDICTED: similar to zinc finger protein [Tribolium castaneum] >gi|270009543|gb|EFA05991.1| hypothetical protein TcasGA2_TC008817 [Tribolium castaneum]
1166	BT_B_G_ZJU_Unigene2383	BT_Q_G_ZJU_CL1777.Contig1	717	0.9874	gi|332019254|gb|EGI59763.1|	1e-38	Diphthamide biosynthesis protein 2 [Acromyrmex echinatior]
1261	BT_B_G_ZJU_Unigene2734	BT_Q_G_ZJU_Unigene4840	474	0.9874	gi|240848799|ref|NP_001155587.1|	5e-43	nudC domain-containing protein 2 [Acyrthosiphon pisum] >gi|239791786|dbj|BAH72313.1| ACYPI004786 [Acyrthosiphon pisum]
2416	BT_B_G_ZJU_Unigene11219	BT_Q_G_ZJU_Unigene10797	636	0.9874	gi|312190375|dbj|BAJ33507.1|	2e-32	vitellogenin [Trigonotylus caelestialium]
2768	BT_B_G_ZJU_Unigene13060	BT_Q_G_ZJU_Unigene2398	2133	0.9874	gi|321479130|gb|EFX90086.1|	1e-175	hypothetical protein DAPPUDRAFT_186952 [Daphnia pulex]
3051	BT_B_G_ZJU_Unigene15270	BT_Q_G_ZJU_Unigene13968	633	0.9874	gi|380025066|ref|XP_003696302.1|	1e-87	PREDICTED: LOW QUALITY PROTEIN: monocarboxylate transporter 3-like [Apis florea]
3855	BT_B_G_ZJU_Unigene9337	BT_Q_G_ZJU_Unigene12525	708	0.9874	gi|345490394|ref|XP_001605483.2|	1e-113	PREDICTED: CTD nuclear envelope phosphatase 1 homolog [Nasonia vitripennis]
33	BT_B_G_ZJU_CL189.Contig1	BT_Q_G_ZJU_Unigene10261	240	0.9875	gi|378792624|pdb|4DID|A	6e-52	Chain A, Crystal Structure Of Salmonella Effector N-Terminal Domain Sopb In Complex With Cdc42
514	BT_B_G_ZJU_CL2426.Contig2	BT_Q_G_ZJU_Unigene10759	1197	0.9875	gi|270006403|gb|EFA02851.1|	3e-81	TNF-receptor-associated factor 2 [Tribolium castaneum]
720	BT_B_G_ZJU_Unigene622	BT_Q_G_ZJU_CL1026.Contig1	1278	0.9875	gi|340709117|ref|XP_003393160.1|	1e-136	PREDICTED: LOW QUALITY PROTEIN: regulator of chromosome condensation-like [Bombus terrestris]
790	BT_B_G_ZJU_Unigene957	BT_Q_G_ZJU_CL1148.Contig1	1758	0.9875	gi|328719426|ref|XP_001946258.2|	2e-140	PREDICTED: gamma-glutamyltranspeptidase 1-like isoform 1 [Acyrthosiphon pisum]
859	BT_B_G_ZJU_Unigene1188	BT_Q_G_ZJU_Unigene10529	636	0.9875	gi|157106464|ref|XP_001649335.1|	4e-11	hypothetical protein AaeL_AAEL004511 [Aedes aegypti] >gi|108879855|gb|EAT44080.1| conserved hypothetical protein [Aedes aegypti]
1071	BT_B_G_ZJU_Unigene2034	BT_Q_G_ZJU_Unigene2348	2070	0.9875	gi|270008243|gb|EFA04691.1|	0	abnormal X segregation [Tribolium castaneum]
1224	BT_B_G_ZJU_Unigene2571	BT_Q_G_ZJU_Unigene1073	717	0.9875	gi|242015163|ref|XP_002428243.1|	1e-44	Basigin precursor, putative [Pediculus humanus corporis] >gi|212512804|gb|EEB15505.1| Basigin precursor, putative [Pediculus humanus corporis]
1977	BT_B_G_ZJU_Unigene8444	BT_Q_G_ZJU_Unigene7759	399	0.9875	gi|193657097|ref|XP_001951445.1|	3e-33	PREDICTED: phenylalanyl-tRNA synthetase alpha chain A-like [Acyrthosiphon pisum]
2324	BT_B_G_ZJU_Unigene10712	BT_Q_G_ZJU_Unigene18181	318	0.9875	gi|194751147|ref|XP_001957888.1|	8e-06	GF23793 [Drosophila ananassae] >gi|190625170|gb|EDV40694.1| GF23793 [Drosophila ananassae]
2330	BT_B_G_ZJU_Unigene10757	BT_Q_G_ZJU_Unigene6181	321	0.9875	gi|195021058|ref|XP_001985321.1|	2e-26	GH16999 [Drosophila grimshawi] >gi|195097374|ref|XP_001997911.1| GH22186 [Drosophila grimshawi] >gi|193898803|gb|EDV97669.1| GH16999 [Drosophila grimshawi] >gi|193906345|gb|EDW05212.1| GH22186 [Drosophila grimshawi]
2391	BT_B_G_ZJU_Unigene11069	BT_Q_G_ZJU_Unigene13564	717	0.9875	gi|383858599|ref|XP_003704788.1|	2e-176	PREDICTED: acetyl-coenzyme A synthetase-like [Megachile rotundata]
2769	BT_B_G_ZJU_Unigene13066	BT_Q_G_ZJU_Unigene862	957	0.9875	gi|91077554|ref|XP_972108.1|	2e-82	PREDICTED: similar to AGAP010450-PA [Tribolium castaneum] >gi|270001586|gb|EEZ98033.1| hypothetical protein TcasGA2_TC000434 [Tribolium castaneum]
3020	BT_B_G_ZJU_Unigene15015	BT_Q_G_ZJU_Unigene16957	240	0.9875	gi|270015600|gb|EFA12048.1|	1e-59	hypothetical protein TcasGA2_TC001465 [Tribolium castaneum]
3324	BT_B_G_ZJU_Unigene17711	BT_Q_G_ZJU_Unigene5404	240	0.9875	gi|380016805|ref|XP_003692363.1|	1e-29	PREDICTED: uncharacterized protein LOC100870021 [Apis florea]
348	BT_B_G_ZJU_CL1637.Contig2	BT_Q_G_ZJU_Unigene11900	642	0.9876	gi|195384271|ref|XP_002050841.1|	4e-62	GJ19976 [Drosophila virilis] >gi|194145638|gb|EDW62034.1| GJ19976 [Drosophila virilis]
485	BT_B_G_ZJU_CL2280.Contig2	BT_Q_G_ZJU_CL1914.Contig1	402	0.9876	gi|194752101|ref|XP_001958361.1|	2e-39	GF23556 [Drosophila ananassae] >gi|190625643|gb|EDV41167.1| GF23556 [Drosophila ananassae]
500	BT_B_G_ZJU_CL2344.Contig1	BT_Q_G_ZJU_Unigene12262	1122	0.9876	gi|328708592|ref|XP_003243740.1|	4e-80	PREDICTED: monoacylglycerol lipase ABHD12-like isoform 2 [Acyrthosiphon pisum]
883	BT_B_G_ZJU_Unigene1313	BT_Q_G_ZJU_Unigene594	720	0.9876	gi|70909551|emb|CAJ17197.1|	9e-101	ribosomal protein S3e [Scarabaeus laticollis]
2033	BT_B_G_ZJU_Unigene8813	BT_Q_G_ZJU_Unigene7665	561	0.9876	gi|383855764|ref|XP_003703380.1|	1e-49	PREDICTED: periodic tryptophan protein 2 homolog [Megachile rotundata]
2155	BT_B_G_ZJU_Unigene9681	BT_Q_G_ZJU_Unigene1818	645	0.9876	gi|350418851|ref|XP_003491989.1|	3e-68	PREDICTED: hypothetical protein LOC100743357 [Bombus impatiens]
2177	BT_B_G_ZJU_Unigene9861	BT_Q_G_ZJU_Unigene9132	399	0.9876	gi|327533494|gb|AEA92685.1|	1e-66	p38 mitogen activated protein kinase [Bemisia tabaci]
3868	BT_B_G_ZJU_Unigene10990	BT_Q_G_ZJU_Unigene9096	564	0.9876	gi|242010917|ref|XP_002426204.1|	1e-63	serine palmitoyltransferase, putative [Pediculus humanus corporis] >gi|212510255|gb|EEB13466.1| serine palmitoyltransferase, putative [Pediculus humanus corporis]
382	BT_B_G_ZJU_CL1800.Contig2	BT_Q_G_ZJU_Unigene11298	648	0.9877	gi|240848575|ref|NP_001155797.1|	3e-80	ferritin-like precursor [Acyrthosiphon pisum] >gi|239788704|dbj|BAH71020.1| ACYPI009403 [Acyrthosiphon pisum]
771	BT_B_G_ZJU_Unigene774	BT_Q_G_ZJU_Unigene12114	567	0.9877	gi|380028315|ref|XP_003697851.1|	6e-43	PREDICTED: dnaJ homolog subfamily B member 12-like [Apis florea]
1217	BT_B_G_ZJU_Unigene2549	BT_Q_G_ZJU_Unigene11679	648	0.9877	gi|332375843|gb|AEE63062.1|	6e-51	unknown [Dendroctonus ponderosae]
1531	BT_B_G_ZJU_Unigene4122	BT_Q_G_ZJU_Unigene7829	324	0.9877	gi|270005358|gb|EFA01806.1|	7e-31	hypothetical protein TcasGA2_TC007407 [Tribolium castaneum]
1670	BT_B_G_ZJU_Unigene5108	BT_Q_G_ZJU_Unigene13049	81	0.9877	gi|322785548|gb|EFZ12210.1|	1e-30	hypothetical protein SINV_14695 [Solenopsis invicta]
1717	BT_B_G_ZJU_Unigene5473	BT_Q_G_ZJU_Unigene9101	321	0.9877	gi|189234243|ref|XP_973554.2|	1e-29	PREDICTED: similar to Uncharacterized protein C11orf51 [Tribolium castaneum] >gi|270002402|gb|EEZ98849.1| hypothetical protein TcasGA2_TC004459 [Tribolium castaneum]
1922	BT_B_G_ZJU_Unigene8031	BT_Q_G_ZJU_Unigene9384	243	0.9877	gi|345498292|ref|XP_001606816.2|	1e-39	PREDICTED: pre-mRNA-splicing factor 38A-like [Nasonia vitripennis]
2281	BT_B_G_ZJU_Unigene10426	BT_Q_G_ZJU_CL255.Contig2	813	0.9877	gi|209863079|ref|NP_001119613.2|	1e-43	cathepsin B precursor [Acyrthosiphon pisum]
2785	BT_B_G_ZJU_Unigene13131	BT_Q_G_ZJU_Unigene10873	567	0.9877	gi|193610701|ref|XP_001951408.1|	2e-75	PREDICTED: DDB1- and CUL4-associated factor 13-like [Acyrthosiphon pisum]
2794	BT_B_G_ZJU_Unigene13198	BT_Q_G_ZJU_Unigene11071	972	0.9877	gi|193690532|ref|XP_001942614.1|	1e-81	PREDICTED: hypothetical protein LOC100166785 [Acyrthosiphon pisum]
3280	BT_B_G_ZJU_Unigene17285	BT_Q_G_ZJU_Unigene9450	486	0.9877	gi|383864133|ref|XP_003707534.1|	2e-83	PREDICTED: protein CLP1 homolog [Megachile rotundata]
3361	BT_B_G_ZJU_Unigene18195	BT_Q_G_ZJU_Unigene8460	324	0.9877	gi|380030443|ref|XP_003698858.1|	1e-62	PREDICTED: UPF0663 transmembrane protein C17orf28 homolog [Apis florea]
3681	BT_B_G_ZJU_Unigene25123	BT_Q_G_ZJU_Unigene14231	243	0.9877	gi|345495702|ref|XP_001606233.2|	2e-17	PREDICTED: proton-coupled amino acid transporter 4-like [Nasonia vitripennis]
3707	BT_B_G_ZJU_Unigene26096	BT_Q_G_ZJU_Unigene2848	243	0.9877	gi|332025341|gb|EGI65509.1|	1e-40	NMDA receptor-regulated protein 1 [Acromyrmex echinatior]
3758	BT_B_G_ZJU_CL1132.Contig1	BT_Q_G_ZJU_Unigene278	1629	0.9877	gi|347965559|ref|XP_321919.5|	1e-95	AGAP001236-PA [Anopheles gambiae str. PEST] >gi|333470456|gb|EAA01784.5| AGAP001236-PA [Anopheles gambiae str. PEST]
67	BT_B_G_ZJU_CL345.Contig3	BT_Q_G_ZJU_Unigene10926	657	0.9878	gi|307188181|gb|EFN73013.1|	4e-175	Transcription elongation factor SPT6 [Camponotus floridanus]
199	BT_B_G_ZJU_CL892.Contig2	BT_Q_G_ZJU_CL951.Contig2	903	0.9878	gi|91086095|ref|XP_967348.1|	9e-167	PREDICTED: similar to AGAP010510-PA [Tribolium castaneum] >gi|270010216|gb|EFA06664.1| hypothetical protein TcasGA2_TC009590 [Tribolium castaneum]
390	BT_B_G_ZJU_CL1821.Contig1	BT_Q_G_ZJU_Unigene190	816	0.9878	gi|380018935|ref|XP_003693374.1|	1e-53	PREDICTED: probable rRNA-processing protein EBP2 homolog [Apis florea]
861	BT_B_G_ZJU_Unigene1197	BT_Q_G_ZJU_Unigene10571	735	0.9878	gi|307181043|gb|EFN68817.1|	7e-80	Transmembrane protein 41-like protein [Camponotus floridanus]
1528	BT_B_G_ZJU_Unigene4102	BT_Q_G_ZJU_Unigene11430	900	0.9878	gi|242011747|ref|XP_002426608.1|	1e-24	RING finger protein, putative [Pediculus humanus corporis] >gi|212510757|gb|EEB13870.1| RING finger protein, putative [Pediculus humanus corporis]
2130	BT_B_G_ZJU_Unigene9555	BT_Q_G_ZJU_Unigene10934	981	0.9878	gi|383857263|ref|XP_003704124.1|	5e-173	PREDICTED: stromal interaction molecule homolog [Megachile rotundata]
2503	BT_B_G_ZJU_Unigene11637	BT_Q_G_ZJU_Unigene9646	408	0.9878	gi|328719556|ref|XP_001943445.2|	1e-55	PREDICTED: receptor-type tyrosine-protein phosphatase N2-like isoform 1 [Acyrthosiphon pisum]
2984	BT_B_G_ZJU_Unigene14821	BT_Q_G_ZJU_Unigene9339	1143	0.9878	gi|307212499|gb|EFN88230.1|	9e-77	Histone deacetylase 6 [Harpegnathos saltator]
2996	BT_B_G_ZJU_Unigene14885	BT_Q_G_ZJU_Unigene2346	327	0.9878	gi|307188223|gb|EFN73055.1|	6e-64	WW domain-containing oxidoreductase [Camponotus floridanus]
3494	BT_B_G_ZJU_Unigene20052	BT_Q_G_ZJU_Unigene19447	411	0.9878	gi|270007492|gb|EFA03940.1|	2e-36	hypothetical protein TcasGA2_TC014081 [Tribolium castaneum]
3581	BT_B_G_ZJU_Unigene21637	BT_Q_G_ZJU_Unigene5509	327	0.9878	gi|307181550|gb|EFN69112.1|	1e-71	WD repeat-containing protein 36 [Camponotus floridanus]
3838	BT_B_G_ZJU_Unigene4040	BT_Q_G_ZJU_Unigene9818	819	0.9878	gi|242014704|ref|XP_002428025.1|	7e-59	transcription initiation factor TFIID subunit, putative [Pediculus humanus corporis] >gi|212512544|gb|EEB15287.1| transcription initiation factor TFIID subunit, putative [Pediculus humanus corporis]
3839	BT_B_G_ZJU_Unigene4046	BT_Q_G_ZJU_Unigene10921	489	0.9878	gi|328873419|gb|EGG21786.1|	4e-18	glycosyltransferase [Dictyostelium fasciculatum]
235	BT_B_G_ZJU_CL1058.Contig1	BT_Q_G_ZJU_Unigene5907	162	0.9879	gi|357612545|gb|EHJ68053.1|	1e-15	hypothetical protein KGM_06266 [Danaus plexippus]
560	BT_B_G_ZJU_CL2646.Contig3	BT_Q_G_ZJU_CL1407.Contig1	660	0.9879	gi|359326583|gb|AEV23880.1|	1e-72	glutathione S transferase class delta [Blattella germanica]
761	BT_B_G_ZJU_Unigene751	BT_Q_G_ZJU_CL1103.Contig2	1068	0.9879	gi|332027054|gb|EGI67150.1|	9e-139	Choline-phosphate cytidylyltransferase B [Acromyrmex echinatior]
1025	BT_B_G_ZJU_Unigene1845	BT_Q_G_ZJU_Unigene2451	330	0.9879	gi|91090496|ref|XP_969212.1|	3e-40	PREDICTED: similar to aminoacylase, putative [Tribolium castaneum] >gi|270013867|gb|EFA10315.1| hypothetical protein TcasGA2_TC012531 [Tribolium castaneum]
2411	BT_B_G_ZJU_Unigene11165	BT_Q_G_ZJU_Unigene12823	909	0.9879	gi|350400370|ref|XP_003485813.1|	4e-168	PREDICTED: ribosome biogenesis protein BOP1 homolog [Bombus impatiens]
3806	BT_B_G_ZJU_Unigene1070	BT_Q_G_ZJU_Unigene10311	657	0.9879	gi|242021017|ref|XP_002430943.1|	2e-70	conserved hypothetical protein [Pediculus humanus corporis] >gi|212516163|gb|EEB18205.1| conserved hypothetical protein [Pediculus humanus corporis]
526	BT_B_G_ZJU_CL2490.Contig1	BT_Q_G_ZJU_CL354.Contig2	1086	0.988	gi|307212600|gb|EFN88315.1|	1e-132	Thioredoxin domain-containing protein 5 [Harpegnathos saltator]
981	BT_B_G_ZJU_Unigene1692	BT_Q_G_ZJU_Unigene1812	834	0.988	gi|300487873|gb|ACT68012.1|	1e-156	cytochrome P450 CYP6CX1v1 [Bemisia tabaci]
982	BT_B_G_ZJU_Unigene1696	BT_Q_G_ZJU_Unigene328	996	0.988	gi|160333103|ref|NP_001103948.1|	2e-82	capthepsin B, b precursor [Danio rerio] >gi|133777414|gb|AAI15255.1| Ctsbb protein [Danio rerio]
2452	BT_B_G_ZJU_Unigene11404	BT_Q_G_ZJU_Unigene6514	417	0.988	gi|193718413|ref|XP_001946379.1|	3e-32	PREDICTED: ankyrin repeat and zinc finger domain-containing protein 1-like [Acyrthosiphon pisum]
2496	BT_B_G_ZJU_Unigene11608	BT_Q_G_ZJU_Unigene10697	1335	0.988	gi|383849711|ref|XP_003700481.1|	1e-130	PREDICTED: exosome component 10-like [Megachile rotundata]
2528	BT_B_G_ZJU_Unigene11776	BT_Q_G_ZJU_Unigene11396	579	0.988	gi|148225200|ref|NP_001089728.1|	7e-65	ubiquitin-like modifier-activating enzyme 5 [Xenopus laevis] >gi|123900457|sp|Q3KQ23.1|UBA5_XENLA RecName: Full=Ubiquitin-like modifier-activating enzyme 5; Short=Ubiquitin-activating enzyme 5; AltName: Full=UFM1-activating enzyme; AltName: Full=Ubiquitin-activating enzyme E1 domain-containing protein 1 >gi|76779963|gb|AAI06419.1| MGC131082 protein [Xenopus laevis]
3587	BT_B_G_ZJU_Unigene21876	BT_Q_G_ZJU_Unigene14509	249	0.988	gi|397477420|ref|XP_003810070.1|	2e-11	PREDICTED: peroxisomal membrane protein 11C [Pan paniscus]
3626	BT_B_G_ZJU_Unigene23182	BT_Q_G_ZJU_Unigene19634	249	0.988	gi|307210575|gb|EFN87043.1|	6e-43	Phosphoinositide 3-kinase regulatory subunit 4 [Harpegnathos saltator]
3830	BT_B_G_ZJU_Unigene2968	BT_Q_G_ZJU_Unigene1372	411	0.988	gi|350400192|ref|XP_003485763.1|	2e-13	PREDICTED: lipopolysaccharide-induced tumor necrosis factor-alpha factor homolog [Bombus impatiens]
3904	BT_B_G_ZJU_Unigene15845	BT_Q_G_ZJU_Unigene6471	501	0.988	gi|345491890|ref|XP_003426731.1|	5e-27	PREDICTED: putative RNA exonuclease NEF-sp-like isoform 2 [Nasonia vitripennis]
587	BT_B_G_ZJU_Unigene74	BT_Q_G_ZJU_Unigene11680	834	0.9881	gi|91081565|ref|XP_975168.1|	3e-82	PREDICTED: similar to Toll-interacting protein [Tribolium castaneum] >gi|270005116|gb|EFA01564.1| hypothetical protein TcasGA2_TC007125 [Tribolium castaneum]
1358	BT_B_G_ZJU_Unigene3098	BT_Q_G_ZJU_Unigene11263	1848	0.9881	gi|229577161|ref|NP_001153316.1|	0	large subunit GTPase 1 homolog [Acyrthosiphon pisum]
1373	BT_B_G_ZJU_Unigene3124	BT_Q_G_ZJU_Unigene3259	420	0.9881	gi|328705719|ref|XP_001952691.2|	1e-41	PREDICTED: uncharacterized family 31 glucosidase KIAA1161-like [Acyrthosiphon pisum]
1444	BT_B_G_ZJU_Unigene3415	BT_Q_G_ZJU_Unigene10791	165	0.9881	gi|91090444|ref|XP_966925.1|	9e-19	PREDICTED: similar to DNA-directed RNA polymerase II 13.3 kDa polypeptide [Tribolium castaneum] >gi|270013848|gb|EFA10296.1| hypothetical protein TcasGA2_TC012511 [Tribolium castaneum]
1626	BT_B_G_ZJU_Unigene4808	BT_Q_G_ZJU_Unigene12628	417	0.9881	gi|328703954|ref|XP_001947422.2|	0	PREDICTED: cAMP-specific 3&apos;,5&apos;-cyclic phosphodiesterase-like [Acyrthosiphon pisum]
2302	BT_B_G_ZJU_Unigene10563	BT_Q_G_ZJU_Unigene6700	252	0.9881	gi|332025841|gb|EGI65997.1|	4e-19	Battenin [Acromyrmex echinatior]
2392	BT_B_G_ZJU_Unigene11075	BT_Q_G_ZJU_Unigene8908	420	0.9881	gi|270009467|gb|EFA05915.1|	8e-44	hypothetical protein TcasGA2_TC008731 [Tribolium castaneum]
2572	BT_B_G_ZJU_Unigene11995	BT_Q_G_ZJU_Unigene13246	333	0.9881	gi|195378382|ref|XP_002047963.1|	9e-24	GJ11623 [Drosophila virilis] >gi|194155121|gb|EDW70305.1| GJ11623 [Drosophila virilis]
2574	BT_B_G_ZJU_Unigene12007	BT_Q_G_ZJU_Unigene2074	1092	0.9881	gi|345495296|ref|XP_001606812.2|	1e-137	PREDICTED: nesprin-1-like [Nasonia vitripennis]
2829	BT_B_G_ZJU_Unigene13411	BT_Q_G_ZJU_Unigene1940	1092	0.9881	gi|158295078|ref|XP_316001.4|	0	AGAP005961-PA [Anopheles gambiae str. PEST] >gi|157015863|gb|EAA11702.5| AGAP005961-PA [Anopheles gambiae str. PEST]
3330	BT_B_G_ZJU_Unigene17800	BT_Q_G_ZJU_Unigene14205	252	0.9881	gi|195054627|ref|XP_001994226.1|	1e-19	GH12681 [Drosophila grimshawi] >gi|193896096|gb|EDV94962.1| GH12681 [Drosophila grimshawi]
3411	BT_B_G_ZJU_Unigene18805	BT_Q_G_ZJU_Unigene16037	252	0.9881	gi|383850969|ref|XP_003701036.1|	3e-41	PREDICTED: phospholipase DDHD1-like [Megachile rotundata]
3871	BT_B_G_ZJU_Unigene11260	BT_Q_G_ZJU_Unigene10281	1002	0.9881	gi|328720503|ref|XP_003247051.1|	4e-99	PREDICTED: equilibrative nucleoside transporter 1-like [Acyrthosiphon pisum]
837	BT_B_G_ZJU_Unigene1098	BT_Q_G_ZJU_Unigene1295	762	0.9882	gi|328713782|ref|XP_001943808.2|	1e-85	PREDICTED: 15-hydroxyprostaglandin dehydrogenase [NAD+]-like [Acyrthosiphon pisum]
1066	BT_B_G_ZJU_Unigene2023	BT_Q_G_ZJU_Unigene2336	933	0.9882	gi|209863077|ref|NP_001119612.2|	1e-78	cathepsin B-912 precursor [Acyrthosiphon pisum]
1487	BT_B_G_ZJU_Unigene3546	BT_Q_G_ZJU_Unigene47	420	0.9882	gi|340724772|ref|XP_003400755.1|	5e-65	PREDICTED: 60S ribosomal protein L23-like [Bombus terrestris]
2300	BT_B_G_ZJU_Unigene10556	BT_Q_G_ZJU_Unigene16869	420	0.9882	gi|332024802|gb|EGI64990.1|	1e-38	Coiled-coil domain-containing protein 64-like protein [Acromyrmex echinatior]
3164	BT_B_G_ZJU_Unigene16134	BT_Q_G_ZJU_Unigene13616	423	0.9882	gi|383847933|ref|XP_003699607.1|	1e-06	PREDICTED: tankyrase-1-like [Megachile rotundata]
3710	BT_B_G_ZJU_Unigene26195	BT_Q_G_ZJU_Unigene22126	255	0.9882	gi|158300188|ref|XP_320186.4|	4e-17	AGAP012371-PA [Anopheles gambiae str. PEST] >gi|157013037|gb|EAA00137.4| AGAP012371-PA [Anopheles gambiae str. PEST]
330	BT_B_G_ZJU_CL1541.Contig1	BT_Q_G_ZJU_CL647.Contig1	1971	0.9883	gi|328720727|ref|XP_001948661.2|	4e-15	PREDICTED: multidrug resistance-associated protein 4-like [Acyrthosiphon pisum]
442	BT_B_G_ZJU_CL2072.Contig3	BT_Q_G_ZJU_CL1638.Contig1	855	0.9883	gi|328702411|ref|XP_003241892.1|	4e-13	PREDICTED: heterogeneous nuclear ribonucleoprotein K-like isoform 2 [Acyrthosiphon pisum]
845	BT_B_G_ZJU_Unigene1112	BT_Q_G_ZJU_CL1648.Contig1	768	0.9883	gi|242003086|ref|XP_002422606.1|	2e-95	Xaa-Pro aminopeptidase, putative [Pediculus humanus corporis] >gi|212505407|gb|EEB09868.1| Xaa-Pro aminopeptidase, putative [Pediculus humanus corporis]
1159	BT_B_G_ZJU_Unigene2349	BT_Q_G_ZJU_Unigene5883	597	0.9883	gi|328719447|ref|XP_001947330.2|	3e-103	PREDICTED: integrin alpha-PS1-like isoform 1 [Acyrthosiphon pisum]
1303	BT_B_G_ZJU_Unigene2862	BT_Q_G_ZJU_CL1994.Contig1	1542	0.9883	gi|193697617|ref|XP_001943575.1|	2e-88	PREDICTED: facilitated trehalose transporter Tret1-like [Acyrthosiphon pisum]
1824	BT_B_G_ZJU_Unigene6853	BT_Q_G_ZJU_Unigene5628	168	0.9883	gi|242017482|ref|XP_002429217.1|	1e-27	myotrophin, putative [Pediculus humanus corporis] >gi|212514106|gb|EEB16479.1| myotrophin, putative [Pediculus humanus corporis]
2713	BT_B_G_ZJU_Unigene12763	BT_Q_G_ZJU_Unigene9730	597	0.9883	gi|340712457|ref|XP_003394776.1|	2e-83	PREDICTED: small nuclear ribonucleoprotein-associated protein B-like isoform 1 [Bombus terrestris] >gi|340712459|ref|XP_003394777.1| PREDICTED: small nuclear ribonucleoprotein-associated protein B-like isoform 2 [Bombus terrestris] >gi|350399783|ref|XP_003485637.1| PREDICTED: small nuclear ribonucleoprotein-associated protein B-like isoform 1 [Bombus impatiens] >gi|350399786|ref|XP_003485638.1| P…
3765	BT_B_G_ZJU_CL1423.Contig2	BT_Q_G_ZJU_Unigene11192	849	0.9883	gi|350407862|ref|XP_003488219.1|	2e-104	PREDICTED: serrate RNA effector molecule homolog isoform 1 [Bombus impatiens]
888	BT_B_G_ZJU_Unigene1325	BT_Q_G_ZJU_Unigene18718	258	0.9884	gi|221107887|ref|XP_002162872.1|	1e-10	PREDICTED: similar to ATP-binding cassette, sub-family A member 3, partial [Hydra magnipapillata]
931	BT_B_G_ZJU_Unigene1476	BT_Q_G_ZJU_Unigene465	513	0.9884	gi|350536775|ref|NP_001233073.1|	8e-26	uncharacterized protein LOC100164046 [Acyrthosiphon pisum] >gi|239788574|dbj|BAH70961.1| ACYPI005088 [Acyrthosiphon pisum]
1039	BT_B_G_ZJU_Unigene1888	BT_Q_G_ZJU_Unigene11864	1896	0.9884	gi|242012963|ref|XP_002427193.1|	0	pre-mRNA-processing-splicing factor, putative [Pediculus humanus corporis] >gi|212511480|gb|EEB14455.1| pre-mRNA-processing-splicing factor, putative [Pediculus humanus corporis]
1505	BT_B_G_ZJU_Unigene3956	BT_Q_G_ZJU_Unigene9454	258	0.9884	gi|321460680|gb|EFX71720.1|	2e-41	hypothetical protein DAPPUDRAFT_308745 [Daphnia pulex]
1525	BT_B_G_ZJU_Unigene4084	BT_Q_G_ZJU_Unigene3775	432	0.9884	gi|242010390|ref|XP_002425951.1|	5e-35	predicted protein [Pediculus humanus corporis] >gi|212509934|gb|EEB13213.1| predicted protein [Pediculus humanus corporis]
1772	BT_B_G_ZJU_Unigene5935	BT_Q_G_ZJU_Unigene6901	345	0.9884	gi|91091868|ref|XP_969098.1|	5e-20	PREDICTED: similar to 26S proteasome non-ATPase regulatory subunit 5 (26S proteasome subunit S5B) (26S protease subunit S5 basic) [Tribolium castaneum] >gi|270001117|gb|EEZ97564.1| hypothetical protein TcasGA2_TC011419 [Tribolium castaneum]
2319	BT_B_G_ZJU_Unigene10698	BT_Q_G_ZJU_Unigene5744	255	0.9884	gi|195473675|ref|XP_002089118.1|	1e-26	GE18944 [Drosophila yakuba] >gi|194175219|gb|EDW88830.1| GE18944 [Drosophila yakuba]
2621	BT_B_G_ZJU_Unigene12300	BT_Q_G_ZJU_Unigene1868	429	0.9884	gi|90820006|gb|ABD98760.1|	4e-76	putative ribosomal protein S23e [Graphocephala atropunctata]
3385	BT_B_G_ZJU_Unigene18465	BT_Q_G_ZJU_Unigene8092	606	0.9884	gi|322801798|gb|EFZ22389.1|	9e-126	hypothetical protein SINV_11260 [Solenopsis invicta]
272	BT_B_G_ZJU_CL1226.Contig2	BT_Q_G_ZJU_CL1218.Contig2	1041	0.9885	gi|328721215|ref|XP_001949631.2|	5e-125	PREDICTED: v-type proton ATPase 116 kDa subunit a isoform 1-like [Acyrthosiphon pisum]
1070	BT_B_G_ZJU_Unigene2030	BT_Q_G_ZJU_Unigene898	690	0.9885	gi|380018266|ref|XP_003693054.1|	6e-86	PREDICTED: NADH dehydrogenase [ubiquinone] iron-sulfur protein 7, mitochondrial-like [Apis florea]
1666	BT_B_G_ZJU_Unigene5055	BT_Q_G_ZJU_Unigene10179	432	0.9885	gi|328713170|ref|XP_003245008.1|	4e-67	PREDICTED: procollagen-lysine,2-oxoglutarate 5-dioxygenase 3-like isoform 2 [Acyrthosiphon pisum]
2083	BT_B_G_ZJU_Unigene9186	BT_Q_G_ZJU_Unigene16067	348	0.9885	gi|270014673|gb|EFA11121.1|	2e-47	hypothetical protein TcasGA2_TC004721 [Tribolium castaneum]
2091	BT_B_G_ZJU_Unigene9242	BT_Q_G_ZJU_Unigene4443	261	0.9885	gi|350413545|ref|XP_003490025.1|	5e-11	PREDICTED: sphingomyelin synthase-related 1-like [Bombus impatiens]
2107	BT_B_G_ZJU_Unigene9381	BT_Q_G_ZJU_Unigene3595	522	0.9885	gi|340713182|ref|XP_003395126.1|	6e-44	PREDICTED: motile sperm domain-containing protein 1-like isoform 1 [Bombus terrestris]
2667	BT_B_G_ZJU_Unigene12562	BT_Q_G_ZJU_Unigene9044	1824	0.9885	gi|383850090|ref|XP_003700650.1|	0	PREDICTED: AP-1 complex subunit gamma-1 [Megachile rotundata]
2833	BT_B_G_ZJU_Unigene13435	BT_Q_G_ZJU_Unigene11649	1215	0.9885	gi|357625874|gb|EHJ76163.1|	1e-137	hypothetical protein KGM_07910 [Danaus plexippus]
2855	BT_B_G_ZJU_Unigene13640	BT_Q_G_ZJU_Unigene10491	951	0.9885	gi|350536579|ref|NP_001233062.1|	1e-113	uncharacterized protein LOC100160442 [Acyrthosiphon pisum] >gi|239789729|dbj|BAH71468.1| ACYPI001738 [Acyrthosiphon pisum]
3351	BT_B_G_ZJU_Unigene18059	BT_Q_G_ZJU_Unigene14830	261	0.9885	gi|345489848|ref|XP_001600324.2|	1e-33	PREDICTED: DNA repair endonuclease XPF-like [Nasonia vitripennis]
3355	BT_B_G_ZJU_Unigene18104	BT_Q_G_ZJU_Unigene7211	261	0.9885	gi|350413571|ref|XP_003490036.1|	1e-19	PREDICTED: N-acetylserotonin O-methyltransferase-like protein-like [Bombus impatiens]
3756	BT_B_G_ZJU_CL953.Contig2	BT_Q_G_ZJU_Unigene10301	1041	0.9885	gi|91087583|ref|XP_971811.1|	2e-170	PREDICTED: similar to MGC79091 protein [Tribolium castaneum] >gi|270009431|gb|EFA05879.1| hypothetical protein TcasGA2_TC008691 [Tribolium castaneum]
748	BT_B_G_ZJU_Unigene714	BT_Q_G_ZJU_Unigene2420	261	0.9886	gi|149689216|gb|ABR27984.1|	1e-21	hypothetical protein [Triatoma infestans]
1965	BT_B_G_ZJU_Unigene8330	BT_Q_G_ZJU_Unigene1811	612	0.9886	gi|242024976|ref|XP_002432902.1|	3e-64	serine/threonine/tyrosine-interacting protein, putative [Pediculus humanus corporis] >gi|212518411|gb|EEB20164.1| serine/threonine/tyrosine-interacting protein, putative [Pediculus humanus corporis]
2561	BT_B_G_ZJU_Unigene11931	BT_Q_G_ZJU_Unigene10565	1134	0.9886	gi|383849394|ref|XP_003700330.1|	7e-67	PREDICTED: translation initiation factor eIF-2B subunit epsilon-like [Megachile rotundata]
2695	BT_B_G_ZJU_Unigene12696	BT_Q_G_ZJU_Unigene7718	435	0.9886	gi|307175837|gb|EFN65652.1|	4e-53	RING finger protein 181 [Camponotus floridanus]
2862	BT_B_G_ZJU_Unigene13729	BT_Q_G_ZJU_Unigene753	609	0.9886	gi|380014971|ref|XP_003691486.1|	1e-42	PREDICTED: UPF0510 protein INM02-like [Apis florea]
569	BT_B_G_ZJU_Unigene10	BT_Q_G_ZJU_Unigene8681	1143	0.9887	gi|242021569|ref|XP_002431217.1|	1e-98	Signal recognition particle 72 kDa protein, putative [Pediculus humanus corporis] >gi|212516466|gb|EEB18479.1| Signal recognition particle 72 kDa protein, putative [Pediculus humanus corporis]
727	BT_B_G_ZJU_Unigene639	BT_Q_G_ZJU_Unigene477	888	0.9887	gi|193652458|ref|XP_001949601.1|	9e-97	PREDICTED: 39S ribosomal protein L39, mitochondrial-like [Acyrthosiphon pisum]
775	BT_B_G_ZJU_Unigene797	BT_Q_G_ZJU_Unigene2152	351	0.9887	gi|342905901|gb|AEL79234.1|	2e-54	ribosomal protein S26 [Rhodnius prolixus]
1304	BT_B_G_ZJU_Unigene2868	BT_Q_G_ZJU_Unigene10575	1320	0.9887	gi|157127160|ref|XP_001661062.1|	0	cysteine desulfurylase [Aedes aegypti] >gi|108873027|gb|EAT37252.1| cysteine desulfurylase [Aedes aegypti]
1873	BT_B_G_ZJU_Unigene7435	BT_Q_G_ZJU_Unigene8780	705	0.9887	gi|242004867|ref|XP_002423298.1|	1e-28	Phospholipase A-2-activating protein, putative [Pediculus humanus corporis] >gi|212506300|gb|EEB10560.1| Phospholipase A-2-activating protein, putative [Pediculus humanus corporis]
1968	BT_B_G_ZJU_Unigene8367	BT_Q_G_ZJU_Unigene2374	441	0.9887	gi|193683464|ref|XP_001946679.1|	4e-19	PREDICTED: hypothetical protein LOC100168628 [Acyrthosiphon pisum]
2068	BT_B_G_ZJU_Unigene9065	BT_Q_G_ZJU_Unigene6642	441	0.9887	gi|345485742|ref|XP_003425329.1|	2e-21	PREDICTED: LOW QUALITY PROTEIN: E3 ubiquitin-protein ligase HUWE1 [Nasonia vitripennis]
2077	BT_B_G_ZJU_Unigene9152	BT_Q_G_ZJU_Unigene5025	351	0.9887	gi|357612382|gb|EHJ67952.1|	1e-40	hypothetical protein KGM_11350 [Danaus plexippus]
2268	BT_B_G_ZJU_Unigene10373	BT_Q_G_ZJU_Unigene651	975	0.9887	gi|357609575|gb|EHJ66521.1|	1e-113	hypothetical protein KGM_07674 [Danaus plexippus]
2435	BT_B_G_ZJU_Unigene11317	BT_Q_G_ZJU_Unigene84	792	0.9887	gi|156551858|ref|XP_001604609.1|	4e-51	PREDICTED: thiamin pyrophosphokinase 1-like [Nasonia vitripennis]
2468	BT_B_G_ZJU_Unigene11495	BT_Q_G_ZJU_Unigene8757	792	0.9887	gi|328725542|ref|XP_001947924.2|	7e-42	PREDICTED: Bloom syndrome protein homolog [Acyrthosiphon pisum]
2615	BT_B_G_ZJU_Unigene12254	BT_Q_G_ZJU_Unigene541	615	0.9887	gi|240848791|ref|NP_001155793.1|	1e-67	flavin reductase [Acyrthosiphon pisum] >gi|239799383|dbj|BAH70615.1| ACYPI009272 [Acyrthosiphon pisum]
3005	BT_B_G_ZJU_Unigene14913	BT_Q_G_ZJU_Unigene888	441	0.9887	gi|242004490|ref|XP_002423116.1|	1e-34	protein JTB precursor, putative [Pediculus humanus corporis] >gi|212506062|gb|EEB10378.1| protein JTB precursor, putative [Pediculus humanus corporis]
223	BT_B_G_ZJU_CL993.Contig1	BT_Q_G_ZJU_Unigene8446	1608	0.9888	gi|345483160|ref|XP_001606121.2|	3e-128	PREDICTED: KIF1-binding protein homolog [Nasonia vitripennis]
537	BT_B_G_ZJU_CL2557.Contig1	BT_Q_G_ZJU_CL137.Contig2	888	0.9888	gi|156542355|ref|XP_001600328.1|	4e-102	PREDICTED: tRNA (adenine-N(1)-)-methyltransferase catalytic subunit TRMT61A-like [Nasonia vitripennis]
632	BT_B_G_ZJU_Unigene256	BT_Q_G_ZJU_Unigene7248	1251	0.9888	gi|219911523|emb|CAX11687.1|	1e-179	adenylosuccinate lyase [Nilaparvata lugens]
847	BT_B_G_ZJU_Unigene1140	BT_Q_G_ZJU_Unigene2138	2151	0.9888	gi|345491532|ref|XP_003426634.1|	0	PREDICTED: hypoxia up-regulated protein 1-like isoform 2 [Nasonia vitripennis] >gi|345491534|ref|XP_001606217.2| PREDICTED: hypoxia up-regulated protein 1-like isoform 1 [Nasonia vitripennis] >gi|345491536|ref|XP_003426635.1| PREDICTED: hypoxia up-regulated protein 1-like isoform 3 [Nasonia vitripennis]
1249	BT_B_G_ZJU_Unigene2686	BT_Q_G_ZJU_Unigene10278	1065	0.9888	gi|253735819|ref|NP_001156693.1|	2e-64	uncharacterized protein LOC100165161 [Acyrthosiphon pisum] >gi|239791446|dbj|BAH72188.1| ACYPI006123 [Acyrthosiphon pisum]
1472	BT_B_G_ZJU_Unigene3480	BT_Q_G_ZJU_Unigene11816	804	0.9888	gi|91084741|ref|XP_971031.1|	4e-82	PREDICTED: similar to apolipoprotein D [Tribolium castaneum] >gi|270008943|gb|EFA05391.1| hypothetical protein TcasGA2_TC015563 [Tribolium castaneum]
1871	BT_B_G_ZJU_Unigene7407	BT_Q_G_ZJU_Unigene15458	357	0.9888	gi|158295454|ref|XP_316217.3|	7e-61	AGAP006159-PA [Anopheles gambiae str. PEST] >gi|157016045|gb|EAA10814.3| AGAP006159-PA [Anopheles gambiae str. PEST]
2748	BT_B_G_ZJU_Unigene12982	BT_Q_G_ZJU_Unigene10499	1428	0.9888	gi|270010782|gb|EFA07230.1|	2e-180	hypothetical protein TcasGA2_TC010587 [Tribolium castaneum]
3327	BT_B_G_ZJU_Unigene17772	BT_Q_G_ZJU_Unigene16033	267	0.9888	gi|383863477|ref|XP_003707207.1|	7e-08	PREDICTED: LOW QUALITY PROTEIN: actin-binding protein anillin-like [Megachile rotundata]
3846	BT_B_G_ZJU_Unigene6249	BT_Q_G_ZJU_Unigene8104	354	0.9888	gi|91088975|ref|XP_966570.1|	7e-26	PREDICTED: similar to HEAT repeat containing 6 [Tribolium castaneum] >gi|270012378|gb|EFA08826.1| hypothetical protein TcasGA2_TC006523 [Tribolium castaneum]
3867	BT_B_G_ZJU_Unigene10941	BT_Q_G_ZJU_Unigene2351	975	0.9888	gi|161343861|tpg|DAA06111.1|	6e-39	TPA: TPA_inf: cathepsin B [Myzus persicae]
1135	BT_B_G_ZJU_Unigene2228	BT_Q_G_ZJU_CL120.Contig2	2517	0.9889	gi|307194185|gb|EFN76602.1|	0	E3 ubiquitin-protein ligase UBR4 [Harpegnathos saltator]
1544	BT_B_G_ZJU_Unigene4217	BT_Q_G_ZJU_Unigene19267	723	0.9889	gi|332018130|gb|EGI58739.1|	2e-74	Elongation factor Tu GTP-binding domain-containing protein 1 [Acromyrmex echinatior]
1827	BT_B_G_ZJU_Unigene6927	BT_Q_G_ZJU_Unigene20459	270	0.9889	gi|91091872|ref|XP_969240.1|	9e-32	PREDICTED: similar to beta-tubulin cofactor D [Tribolium castaneum] >gi|270000809|gb|EEZ97256.1| hypothetical protein TcasGA2_TC011056 [Tribolium castaneum]
1932	BT_B_G_ZJU_Unigene8082	BT_Q_G_ZJU_Unigene10363	720	0.9889	gi|193613025|ref|XP_001952116.1|	2e-62	PREDICTED: survival of motor neuron-related-splicing factor 30-like [Acyrthosiphon pisum]
2256	BT_B_G_ZJU_Unigene10299	BT_Q_G_ZJU_Unigene13136	447	0.9889	gi|91083607|ref|XP_969406.1|	2e-56	PREDICTED: similar to AGAP003208-PA [Tribolium castaneum] >gi|270007841|gb|EFA04289.1| hypothetical protein TcasGA2_TC014580 [Tribolium castaneum]
2965	BT_B_G_ZJU_Unigene14705	BT_Q_G_ZJU_Unigene5421	270	0.9889	gi|193662001|ref|XP_001950506.1|	1e-32	PREDICTED: hypothetical protein LOC100161301 [Acyrthosiphon pisum]
3080	BT_B_G_ZJU_Unigene15436	BT_Q_G_ZJU_Unigene15871	357	0.9889	gi|383854100|ref|XP_003702560.1|	1e-64	PREDICTED: ATP-dependent RNA helicase DHX8 [Megachile rotundata]
3457	BT_B_G_ZJU_Unigene19444	BT_Q_G_ZJU_Unigene16421	270	0.9889	gi|380022445|ref|XP_003695056.1|	2e-57	PREDICTED: kinesin-like protein KIF13B, partial [Apis florea]
3613	BT_B_G_ZJU_Unigene22513	BT_Q_G_ZJU_Unigene6111	270	0.9889	gi|193695219|ref|XP_001947762.1|	2e-45	PREDICTED: transcription initiation factor TFIID subunit 6-like [Acyrthosiphon pisum]
3735	BT_B_G_ZJU_CL51.Contig1	BT_Q_G_ZJU_Unigene1058	1521	0.9889	gi|339896265|gb|AEK21818.1|	1e-135	cytochrome P450 [Bemisia tabaci]
3794	BT_B_G_ZJU_Unigene498	BT_Q_G_ZJU_Unigene2328	984	0.9889	gi|71661157|ref|XP_817604.1|	1e-27	hypothetical protein [Trypanosoma cruzi strain CL Brener] >gi|70882805|gb|EAN95753.1| hypothetical protein, conserved [Trypanosoma cruzi]
505	BT_B_G_ZJU_CL2368.Contig1	BT_Q_G_ZJU_Unigene13043	270	0.989	gi|242006892|ref|XP_002424276.1|	2e-31	protein drumstick, putative [Pediculus humanus corporis] >gi|212507676|gb|EEB11538.1| protein drumstick, putative [Pediculus humanus corporis]
585	BT_B_G_ZJU_Unigene65	BT_Q_G_ZJU_Unigene1398	270	0.989	gi|270003026|gb|EEZ99473.1|	3e-35	hypothetical protein TcasGA2_TC000046 [Tribolium castaneum]
643	BT_B_G_ZJU_Unigene294	BT_Q_G_ZJU_Unigene1322	270	0.989	gi|91085447|ref|XP_969197.1|	5e-21	PREDICTED: similar to AGAP002245-PA [Tribolium castaneum] >gi|270009213|gb|EFA05661.1| hypothetical protein TcasGA2_TC014895 [Tribolium castaneum]
936	BT_B_G_ZJU_Unigene1486	BT_Q_G_ZJU_Unigene1104	1359	0.989	gi|340714159|ref|XP_003395599.1|	9e-168	PREDICTED: threonine dehydratase catabolic-like isoform 2 [Bombus terrestris]
994	BT_B_G_ZJU_Unigene1720	BT_Q_G_ZJU_Unigene8231	816	0.989	gi|328714072|ref|XP_001947674.2|	5e-52	PREDICTED: LOW QUALITY PROTEIN: adipocyte plasma membrane-associated protein-like [Acyrthosiphon pisum]
1570	BT_B_G_ZJU_Unigene4390	BT_Q_G_ZJU_Unigene4206	633	0.989	gi|156545354|ref|XP_001606048.1|	4e-28	PREDICTED: ATP synthase subunit s-like protein-like [Nasonia vitripennis]
2226	BT_B_G_ZJU_Unigene10130	BT_Q_G_ZJU_Unigene1385	1176	0.989	gi|322783231|gb|EFZ10817.1|	7e-102	hypothetical protein SINV_10218 [Solenopsis invicta]
2770	BT_B_G_ZJU_Unigene13074	BT_Q_G_ZJU_Unigene1395	453	0.989	gi|289742279|gb|ADD19887.1|	8e-87	60s ribosomal protein L19 [Glossina morsitans morsitans]
2831	BT_B_G_ZJU_Unigene13425	BT_Q_G_ZJU_Unigene179	816	0.989	gi|193683445|ref|XP_001945853.1|	1e-124	PREDICTED: pleckstrin homology domain-containing family F member 2-like isoform 3 [Acyrthosiphon pisum] >gi|328722959|ref|XP_003247716.1| PREDICTED: pleckstrin homology domain-containing family F member 2-like isoform 2 [Acyrthosiphon pisum]
2901	BT_B_G_ZJU_Unigene14008	BT_Q_G_ZJU_Unigene12073	453	0.989	gi|346468571|gb|AEO34130.1|	1e-41	hypothetical protein [Amblyomma maculatum]
3170	BT_B_G_ZJU_Unigene16170	BT_Q_G_ZJU_Unigene14704	273	0.989	gi|307171438|gb|EFN63282.1|	4e-39	Macrophage erythroblast attacher [Camponotus floridanus]
3424	BT_B_G_ZJU_Unigene19015	BT_Q_G_ZJU_Unigene19671	273	0.989	gi|242015067|ref|XP_002428196.1|	3e-30	mondoa, putative [Pediculus humanus corporis] >gi|212512748|gb|EEB15458.1| mondoa, putative [Pediculus humanus corporis]
3579	BT_B_G_ZJU_Unigene21599	BT_Q_G_ZJU_Unigene2837	273	0.989	gi|242004811|ref|XP_002423270.1|	8e-36	dual specificity protein phosphatase, putative [Pediculus humanus corporis] >gi|212506272|gb|EEB10532.1| dual specificity protein phosphatase, putative [Pediculus humanus corporis]
3589	BT_B_G_ZJU_Unigene22003	BT_Q_G_ZJU_Unigene13525	273	0.989	gi|328708865|ref|XP_003243820.1|	4e-41	PREDICTED: ubiquitin carboxyl-terminal hydrolase 8-like [Acyrthosiphon pisum]
3903	BT_B_G_ZJU_Unigene15803	BT_Q_G_ZJU_Unigene13933	639	0.989	gi|240247227|emb|CAX68236.1|	1e-83	dicer-1 [Blattella germanica]
230	BT_B_G_ZJU_CL1023.Contig1	BT_Q_G_ZJU_Unigene10935	1101	0.9891	gi|328718034|ref|XP_001950161.2|	8e-162	PREDICTED: sorting nexin-6-like [Acyrthosiphon pisum]
631	BT_B_G_ZJU_Unigene255	BT_Q_G_ZJU_Unigene1379	456	0.9891	gi|242024906|ref|XP_002432867.1|	7e-56	cornichon, putative [Pediculus humanus corporis] >gi|212518376|gb|EEB20129.1| cornichon, putative [Pediculus humanus corporis]
650	BT_B_G_ZJU_Unigene337	BT_Q_G_ZJU_Unigene3816	735	0.9891	gi|193699903|ref|XP_001950973.1|	4e-65	PREDICTED: e3 ubiquitin-protein ligase listerin-like [Acyrthosiphon pisum]
722	BT_B_G_ZJU_Unigene627	BT_Q_G_ZJU_Unigene9058	1002	0.9891	gi|346470641|gb|AEO35165.1|	3e-52	hypothetical protein [Amblyomma maculatum]
1207	BT_B_G_ZJU_Unigene2523	BT_Q_G_ZJU_Unigene1563	546	0.9891	gi|242247187|ref|NP_001156170.1|	1e-26	NADH dehydrogenase [ubiquinone] 1 beta subcomplex subunit 8, mitochondrial [Acyrthosiphon pisum] >gi|239789402|dbj|BAH71327.1| ACYPI004623 [Acyrthosiphon pisum]
1931	BT_B_G_ZJU_Unigene8080	BT_Q_G_ZJU_Unigene1555	915	0.9891	gi|340716465|ref|XP_003396718.1|	5e-60	PREDICTED: THUMP domain-containing protein 1-like [Bombus terrestris]
2073	BT_B_G_ZJU_Unigene9095	BT_Q_G_ZJU_CL677.Contig1	549	0.9891	gi|321473964|gb|EFX84930.1|	2e-90	hypothetical protein DAPPUDRAFT_222838 [Daphnia pulex]
2287	BT_B_G_ZJU_Unigene10455	BT_Q_G_ZJU_Unigene6552	366	0.9891	gi|242012517|ref|XP_002426979.1|	3e-32	Breast cancer metastasis-suppressor, putative [Pediculus humanus corporis] >gi|212511208|gb|EEB14241.1| Breast cancer metastasis-suppressor, putative [Pediculus humanus corporis]
3478	BT_B_G_ZJU_Unigene19777	BT_Q_G_ZJU_Unigene17301	273	0.9891	gi|328710872|ref|XP_003244388.1|	1e-08	PREDICTED: phospholipase DDHD2-like [Acyrthosiphon pisum]
3776	BT_B_G_ZJU_CL2174.Contig1	BT_Q_G_ZJU_Unigene1709	1470	0.9891	gi|328717283|ref|XP_001951143.2|	1e-126	PREDICTED: putative inorganic phosphate cotransporter-like [Acyrthosiphon pisum]
420	BT_B_G_ZJU_CL1960.Contig1	BT_Q_G_ZJU_Unigene11093	741	0.9892	gi|383855067|ref|XP_003703040.1|	6e-35	PREDICTED: phosphatidylinositol-glycan biosynthesis class F protein-like [Megachile rotundata]
626	BT_B_G_ZJU_Unigene248	BT_Q_G_ZJU_Unigene11895	741	0.9892	gi|350399006|ref|XP_003485382.1|	2e-80	PREDICTED: C-factor-like [Bombus impatiens]
904	BT_B_G_ZJU_Unigene1393	BT_Q_G_ZJU_Unigene1967	276	0.9892	gi|121543794|gb|ABM55562.1|	3e-41	ribosomal protein L37A-like protein [Maconellicoccus hirsutus]
1300	BT_B_G_ZJU_Unigene2854	BT_Q_G_ZJU_Unigene2510	552	0.9892	gi|193617759|ref|XP_001943088.1|	3e-77	PREDICTED: 60S ribosomal protein L17-like [Acyrthosiphon pisum]
1639	BT_B_G_ZJU_Unigene4892	BT_Q_G_ZJU_Unigene14711	369	0.9892	gi|383855616|ref|XP_003703306.1|	1e-06	PREDICTED: carboxypeptidase D-like [Megachile rotundata]
1649	BT_B_G_ZJU_Unigene4952	BT_Q_G_ZJU_Unigene13955	369	0.9892	gi|307170760|gb|EFN62885.1|	6e-31	Presequence protease, mitochondrial [Camponotus floridanus]
1659	BT_B_G_ZJU_Unigene5015	BT_Q_G_ZJU_Unigene19542	369	0.9892	gi|189240927|ref|XP_969726.2|	3e-19	PREDICTED: similar to Blastoderm-specific gene 25D CG14025-PC [Tribolium castaneum]
1877	BT_B_G_ZJU_Unigene7474	BT_Q_G_ZJU_Unigene16100	465	0.9892	gi|321475718|gb|EFX86680.1|	2e-20	hypothetical protein DAPPUDRAFT_307800 [Daphnia pulex]
1886	BT_B_G_ZJU_Unigene7589	BT_Q_G_ZJU_Unigene2856	93	0.9892	gi|242012289|ref|XP_002426865.1|	2e-07	conserved hypothetical protein [Pediculus humanus corporis] >gi|212511094|gb|EEB14127.1| conserved hypothetical protein [Pediculus humanus corporis]
2136	BT_B_G_ZJU_Unigene9577	BT_Q_G_ZJU_Unigene3886	279	0.9892	gi|307212498|gb|EFN88229.1|	1e-21	GPI mannosyltransferase 4 [Harpegnathos saltator]
2143	BT_B_G_ZJU_Unigene9607	BT_Q_G_ZJU_Unigene16661	279	0.9892	gi|312384701|gb|EFR29366.1|	1e-38	hypothetical protein AND_01746 [Anopheles darlingi]
2443	BT_B_G_ZJU_Unigene11342	BT_Q_G_ZJU_Unigene8083	279	0.9892	gi|328723464|ref|XP_001950821.2|	2e-42	PREDICTED: mitochondrial ribonuclease P protein 1 homolog [Acyrthosiphon pisum]
3507	BT_B_G_ZJU_Unigene20207	BT_Q_G_ZJU_Unigene2284	186	0.9892	gi|340716158|ref|XP_003396568.1|	6e-09	PREDICTED: peptide transporter family 1-like [Bombus terrestris]
3813	BT_B_G_ZJU_Unigene1487	BT_Q_G_ZJU_Unigene1093	1566	0.9892	gi|328698876|ref|XP_003240755.1|	7e-87	PREDICTED: UDP-glucuronosyltransferase 1-7C-like [Acyrthosiphon pisum]
111	BT_B_G_ZJU_CL507.Contig1	BT_Q_G_ZJU_Unigene1159	1122	0.9893	gi|239787108|ref|NP_001155157.1|	2e-103	aspartylglucosaminidase precursor [Nasonia vitripennis]
583	BT_B_G_ZJU_Unigene62	BT_Q_G_ZJU_Unigene10315	468	0.9893	gi|156545854|ref|XP_001606393.1|	1e-35	PREDICTED: synaptosomal-associated protein 29-like [Nasonia vitripennis]
633	BT_B_G_ZJU_Unigene258	BT_Q_G_ZJU_Unigene2124	930	0.9893	gi|91088179|ref|XP_972438.1|	8e-87	PREDICTED: similar to CG4365 CG4365-PA [Tribolium castaneum] >gi|270012133|gb|EFA08581.1| hypothetical protein TcasGA2_TC006236 [Tribolium castaneum]
1040	BT_B_G_ZJU_Unigene1891	BT_Q_G_ZJU_Unigene20291	375	0.9893	gi|347971398|ref|XP_003436734.1|	4e-20	AGAP004179-PC [Anopheles gambiae str. PEST] >gi|333468651|gb|EGK97009.1| AGAP004179-PC [Anopheles gambiae str. PEST]
1082	BT_B_G_ZJU_Unigene2054	BT_Q_G_ZJU_CL1917.Contig2	2334	0.9893	gi|170037865|ref|XP_001846775.1|	0	transport protein sec23 [Culex quinquefasciatus] >gi|167881217|gb|EDS44600.1| transport protein sec23 [Culex quinquefasciatus]
1268	BT_B_G_ZJU_Unigene2751	BT_Q_G_ZJU_CL1023.Contig1	1863	0.9893	gi|328700747|ref|XP_001944913.2|	0	PREDICTED: sodium-coupled monocarboxylate transporter 2-like [Acyrthosiphon pisum]
1706	BT_B_G_ZJU_Unigene5407	BT_Q_G_ZJU_Unigene13425	375	0.9893	gi|241829650|ref|XP_002414766.1|	3e-52	ser/thr protein kinase-lyk4, putative [Ixodes scapularis] >gi|215508978|gb|EEC18431.1| ser/thr protein kinase-lyk4, putative [Ixodes scapularis]
2106	BT_B_G_ZJU_Unigene9375	BT_Q_G_ZJU_Unigene15398	375	0.9893	gi|241007827|ref|XP_002405184.1|	1e-54	DNA repair protein RAD51/RHP55, putative [Ixodes scapularis] >gi|215491711|gb|EEC01352.1| DNA repair protein RAD51/RHP55, putative [Ixodes scapularis]
3186	BT_B_G_ZJU_Unigene16315	BT_Q_G_ZJU_Unigene8376	561	0.9893	gi|194760671|ref|XP_001962561.1|	2e-55	GF14378 [Drosophila ananassae] >gi|190616258|gb|EDV31782.1| GF14378 [Drosophila ananassae]
46	BT_B_G_ZJU_CL264.Contig1	BT_Q_G_ZJU_Unigene16648	471	0.9894	gi|347969109|ref|XP_001688349.2|	1e-74	AGAP003035-PA [Anopheles gambiae str. PEST] >gi|333467694|gb|EDO64201.2| AGAP003035-PA [Anopheles gambiae str. PEST]
838	BT_B_G_ZJU_Unigene1099	BT_Q_G_ZJU_Unigene9033	939	0.9894	gi|158297283|ref|XP_317548.3|	1e-124	AGAP007934-PA [Anopheles gambiae str. PEST] >gi|157015120|gb|EAA12882.4| AGAP007934-PA [Anopheles gambiae str. PEST]
1242	BT_B_G_ZJU_Unigene2626	BT_Q_G_ZJU_Unigene1279	657	0.9894	gi|46561764|gb|AAT01087.1|	2e-109	putative rab11 [Homalodisca vitripennis]
2093	BT_B_G_ZJU_Unigene9267	BT_Q_G_ZJU_Unigene4849	282	0.9894	gi|307213328|gb|EFN88780.1|	2e-43	DNA-directed RNA polymerase I subunit RPA2 [Harpegnathos saltator]
2261	BT_B_G_ZJU_Unigene10341	BT_Q_G_ZJU_Unigene18717	282	0.9894	gi|345491229|ref|XP_001607927.2|	2e-12	PREDICTED: LOW QUALITY PROTEIN: spermine oxidase-like [Nasonia vitripennis]
3205	BT_B_G_ZJU_Unigene16537	BT_Q_G_ZJU_Unigene6661	939	0.9894	gi|91091368|ref|XP_976390.1|	2e-15	PREDICTED: hypothetical protein [Tribolium castaneum] >gi|270013067|gb|EFA09515.1| hypothetical protein TcasGA2_TC011617 [Tribolium castaneum]
3455	BT_B_G_ZJU_Unigene19413	BT_Q_G_ZJU_Unigene7182	471	0.9894	gi|350537287|ref|NP_001233096.1|	4e-41	uncharacterized protein LOC100165607 [Acyrthosiphon pisum] >gi|239792867|dbj|BAH72722.1| ACYPI006542 [Acyrthosiphon pisum]
3460	BT_B_G_ZJU_Unigene19488	BT_Q_G_ZJU_Unigene16626	186	0.9894	gi|328717446|ref|XP_003246209.1|	6e-25	PREDICTED: transmembrane protein 19-like isoform 2 [Acyrthosiphon pisum] >gi|328717449|ref|XP_003246210.1| PREDICTED: transmembrane protein 19-like isoform 3 [Acyrthosiphon pisum]
236	BT_B_G_ZJU_CL1063.Contig1	BT_Q_G_ZJU_CL1930.Contig2	567	0.9895	gi|270004132|gb|EFA00580.1|	3e-88	hypothetical protein TcasGA2_TC003450 [Tribolium castaneum]
882	BT_B_G_ZJU_Unigene1312	BT_Q_G_ZJU_Unigene10959	285	0.9895	gi|156538291|ref|XP_001603481.1|	2e-12	PREDICTED: 28S ribosomal protein S2, mitochondrial [Nasonia vitripennis]
1002	BT_B_G_ZJU_Unigene1770	BT_Q_G_ZJU_CL417.Contig1	474	0.9895	gi|58383485|ref|XP_312570.2|	1e-57	AGAP002385-PA [Anopheles gambiae str. PEST] >gi|55242397|gb|EAA08080.2| AGAP002385-PA [Anopheles gambiae str. PEST]
1077	BT_B_G_ZJU_Unigene2045	BT_Q_G_ZJU_Unigene11770	1329	0.9895	gi|350399960|ref|XP_003485693.1|	1e-59	PREDICTED: putative mitochondrial inner membrane protein-like [Bombus impatiens]
1196	BT_B_G_ZJU_Unigene2467	BT_Q_G_ZJU_Unigene14491	477	0.9895	gi|322789808|gb|EFZ14965.1|	2e-78	hypothetical protein SINV_03862 [Solenopsis invicta]
1346	BT_B_G_ZJU_Unigene3064	BT_Q_G_ZJU_Unigene12207	1146	0.9895	gi|322801571|gb|EFZ22227.1|	5e-129	hypothetical protein SINV_08605 [Solenopsis invicta]
1537	BT_B_G_ZJU_Unigene4163	BT_Q_G_ZJU_Unigene10554	474	0.9895	gi|328696470|ref|XP_001943804.2|	4e-52	PREDICTED: facilitated trehalose transporter Tret1-like [Acyrthosiphon pisum]
1779	BT_B_G_ZJU_Unigene6008	BT_Q_G_ZJU_Unigene18967	381	0.9895	gi|12055369|emb|CAC20783.1|	1e-12	kinesin-like boursin [Paracentrotus lividus]
1962	BT_B_G_ZJU_Unigene8308	BT_Q_G_ZJU_Unigene16111	381	0.9895	gi|357623079|gb|EHJ74377.1|	1e-16	hypothetical protein KGM_03626 [Danaus plexippus]
2021	BT_B_G_ZJU_Unigene8714	BT_Q_G_ZJU_Unigene13101	471	0.9895	gi|193577755|ref|XP_001943060.1|	5e-50	PREDICTED: hypothetical protein LOC100165710 [Acyrthosiphon pisum]
2189	BT_B_G_ZJU_Unigene9907	BT_Q_G_ZJU_Unigene8026	762	0.9895	gi|270002128|gb|EEZ98575.1|	3e-62	hypothetical protein TcasGA2_TC001089 [Tribolium castaneum]
2190	BT_B_G_ZJU_Unigene9908	BT_Q_G_ZJU_Unigene9422	666	0.9895	gi|242010319|ref|XP_002425916.1|	3e-74	DEAD box ATP-dependent RNA helicase, putative [Pediculus humanus corporis] >gi|212509892|gb|EEB13178.1| DEAD box ATP-dependent RNA helicase, putative [Pediculus humanus corporis]
2553	BT_B_G_ZJU_Unigene11892	BT_Q_G_ZJU_Unigene10686	1434	0.9895	gi|380025109|ref|XP_003696322.1|	0	PREDICTED: probable cleavage and polyadenylation specificity factor subunit 2-like [Apis florea]
2732	BT_B_G_ZJU_Unigene12900	BT_Q_G_ZJU_Unigene11735	567	0.9895	gi|159459914|gb|ABW96354.1|	1e-103	aquaporin 1 [Bemisia tabaci]
2943	BT_B_G_ZJU_Unigene14467	BT_Q_G_ZJU_Unigene2513	951	0.9895	gi|345485732|ref|XP_001606707.2|	0	PREDICTED: kinesin heavy chain [Nasonia vitripennis]
3348	BT_B_G_ZJU_Unigene18013	BT_Q_G_ZJU_Unigene14767	381	0.9895	gi|156554493|ref|XP_001604835.1|	2e-61	PREDICTED: non-lysosomal glucosylceramidase-like [Nasonia vitripennis]
209	BT_B_G_ZJU_CL940.Contig1	BT_Q_G_ZJU_Unigene9635	966	0.9896	gi|350400068|ref|XP_003485727.1|	0	PREDICTED: TGF-beta receptor type-1-like [Bombus impatiens]
423	BT_B_G_ZJU_CL1975.Contig2	BT_Q_G_ZJU_Unigene546	867	0.9896	gi|242025600|ref|XP_002433212.1|	4e-111	sodium/hydrogen exchanger, putative [Pediculus humanus corporis] >gi|212518753|gb|EEB20474.1| sodium/hydrogen exchanger, putative [Pediculus humanus corporis]
444	BT_B_G_ZJU_CL2078.Contig1	BT_Q_G_ZJU_Unigene2552	2118	0.9896	gi|328780921|ref|XP_394723.3|	0	PREDICTED: probable ATP-dependent RNA helicase DDX17-like [Apis mellifera]
621	BT_B_G_ZJU_Unigene235	BT_Q_G_ZJU_Unigene1804	1053	0.9896	gi|340724183|ref|XP_003400463.1|	4e-129	PREDICTED: PTB domain-containing adapter protein ced-6-like [Bombus terrestris]
1151	BT_B_G_ZJU_Unigene2283	BT_Q_G_ZJU_Unigene1635	1542	0.9896	gi|270006182|gb|EFA02630.1|	1e-141	hypothetical protein TcasGA2_TC008350 [Tribolium castaneum]
1251	BT_B_G_ZJU_Unigene2710	BT_Q_G_ZJU_Unigene7797	1152	0.9896	gi|350414414|ref|XP_003490310.1|	6e-99	PREDICTED: hsc70-interacting protein-like [Bombus impatiens]
1523	BT_B_G_ZJU_Unigene4065	BT_Q_G_ZJU_Unigene1622	576	0.9896	gi|383857359|ref|XP_003704172.1|	1e-108	PREDICTED: 3-hydroxyisobutyryl-CoA hydrolase, mitochondrial-like [Megachile rotundata]
1921	BT_B_G_ZJU_Unigene8025	BT_Q_G_ZJU_Unigene1246	288	0.9896	gi|91083097|ref|XP_969333.1|	5e-41	PREDICTED: similar to CG6664 CG6664-PA [Tribolium castaneum] >gi|270006992|gb|EFA03440.1| hypothetical protein TcasGA2_TC013430 [Tribolium castaneum]
2348	BT_B_G_ZJU_Unigene10870	BT_Q_G_ZJU_Unigene8864	765	0.9896	gi|332019432|gb|EGI59916.1|	1e-45	Protein expanded [Acromyrmex echinatior]
2427	BT_B_G_ZJU_Unigene11279	BT_Q_G_ZJU_Unigene8696	480	0.9896	gi|380024286|ref|XP_003695932.1|	3e-77	PREDICTED: LOW QUALITY PROTEIN: cullin-associated NEDD8-dissociated protein 1-like [Apis florea]
2458	BT_B_G_ZJU_Unigene11438	BT_Q_G_ZJU_Unigene5937	93	0.9896	gi|47219435|emb|CAG10799.1|	3e-13	unnamed protein product [Tetraodon nigroviridis]
3176	BT_B_G_ZJU_Unigene16227	BT_Q_G_ZJU_Unigene17983	288	0.9896	gi|242017048|ref|XP_002429005.1|	3e-45	zinc finger protein SWIM domain-containing protein, putative [Pediculus humanus corporis] >gi|212513851|gb|EEB16267.1| zinc finger protein SWIM domain-containing protein, putative [Pediculus humanus corporis]
3388	BT_B_G_ZJU_Unigene18489	BT_Q_G_ZJU_Unigene7486	288	0.9896	gi|291221756|ref|XP_002730886.1|	1e-35	PREDICTED: CG15439-like [Saccoglossus kowalevskii]
3448	BT_B_G_ZJU_Unigene19282	BT_Q_G_ZJU_Unigene4918	480	0.9896	gi|27463689|gb|AAO15914.1|AF510054_1	7e-53	vasa-like [Schistocerca gregaria]
3792	BT_B_G_ZJU_Unigene470	BT_Q_G_ZJU_Unigene12170	1638	0.9896	gi|328701022|ref|XP_003241462.1|	0	PREDICTED: bifunctional 3&apos;-phosphoadenosine 5&apos;-phosphosulfate synthase-like [Acyrthosiphon pisum]
574	BT_B_G_ZJU_Unigene19	BT_Q_G_ZJU_CL1506.Contig2	192	0.9897	gi|263173488|gb|ACY69952.1|	2e-23	uncharacterized conserved protein [Cimex lectularius]
588	BT_B_G_ZJU_Unigene79	BT_Q_G_ZJU_Unigene1400	681	0.9897	gi|332019553|gb|EGI60032.1|	6e-88	Fumarylacetoacetase [Acromyrmex echinatior]
926	BT_B_G_ZJU_Unigene1462	BT_Q_G_ZJU_CL1395.Contig1	1071	0.9897	gi|189239344|ref|XP_973859.2|	6e-125	PREDICTED: similar to 28S ribosomal protein S5 [Tribolium castaneum] >gi|270010452|gb|EFA06900.1| hypothetical protein TcasGA2_TC009847 [Tribolium castaneum]
954	BT_B_G_ZJU_Unigene1541	BT_Q_G_ZJU_Unigene10874	1551	0.9897	gi|322786599|gb|EFZ12994.1|	0	hypothetical protein SINV_07486 [Solenopsis invicta]
1131	BT_B_G_ZJU_Unigene2211	BT_Q_G_ZJU_Unigene1926	771	0.9897	gi|359843278|gb|AEV89774.1|	2e-89	nuclear protein [Schistocerca gregaria]
1381	BT_B_G_ZJU_Unigene3160	BT_Q_G_ZJU_Unigene2067	291	0.9897	gi|340722178|ref|XP_003399486.1|	3e-26	PREDICTED: NADH dehydrogenase [ubiquinone] 1 beta subcomplex subunit 7-like isoform 2 [Bombus terrestris]
1598	BT_B_G_ZJU_Unigene4614	BT_Q_G_ZJU_Unigene16838	873	0.9897	gi|328783715|ref|XP_001121916.2|	2e-93	PREDICTED: pantothenate kinase 2, mitochondrial-like [Apis mellifera]
1688	BT_B_G_ZJU_Unigene5327	BT_Q_G_ZJU_Unigene812	384	0.9897	gi|333980944|gb|ACY66386.2|	3e-64	histone H2AV [Scylla paramamosain]
2337	BT_B_G_ZJU_Unigene10808	BT_Q_G_ZJU_Unigene9068	774	0.9897	gi|156542409|ref|XP_001601196.1|	1e-95	PREDICTED: exosome complex component RRP42-like [Nasonia vitripennis]
2389	BT_B_G_ZJU_Unigene11047	BT_Q_G_ZJU_Unigene18841	387	0.9897	gi|357622739|gb|EHJ74146.1|	3e-39	juvenile hormone epoxide hydrolase [Danaus plexippus]
2990	BT_B_G_ZJU_Unigene14839	BT_Q_G_ZJU_Unigene7954	192	0.9897	gi|307200773|gb|EFN80826.1|	8e-14	Conserved oligomeric Golgi complex subunit 5 [Harpegnathos saltator]
3035	BT_B_G_ZJU_Unigene15145	BT_Q_G_ZJU_Unigene13687	486	0.9897	gi|383853908|ref|XP_003702464.1|	2e-32	PREDICTED: exportin-5 [Megachile rotundata]
3189	BT_B_G_ZJU_Unigene16327	BT_Q_G_ZJU_Unigene16934	390	0.9897	gi|193669389|ref|XP_001951091.1|	1e-91	PREDICTED: pre-mRNA-processing factor 6-like [Acyrthosiphon pisum]
3410	BT_B_G_ZJU_Unigene18798	BT_Q_G_ZJU_Unigene19123	195	0.9897	gi|242017490|ref|XP_002429221.1|	4e-20	U4/U6.U5 tri-snRNP-associated protein, putative [Pediculus humanus corporis] >gi|212514110|gb|EEB16483.1| U4/U6.U5 tri-snRNP-associated protein, putative [Pediculus humanus corporis]
3630	BT_B_G_ZJU_Unigene23298	BT_Q_G_ZJU_Unigene15759	291	0.9897	gi|157114750|ref|XP_001652403.1|	1e-52	n-acetylgalactosaminyltransferase [Aedes aegypti] >gi|108883556|gb|EAT47781.1| n-acetylgalactosaminyltransferase [Aedes aegypti]
3648	BT_B_G_ZJU_Unigene23784	BT_Q_G_ZJU_Unigene8994	390	0.9897	gi|118794186|ref|XP_321341.3|	2e-136	AGAP001744-PA [Anopheles gambiae str. PEST] >gi|116116172|gb|EAA00923.3| AGAP001744-PA [Anopheles gambiae str. PEST]
564	BT_B_G_ZJU_CL2671.Contig1	BT_Q_G_ZJU_CL1082.Contig1	1074	0.9898	gi|242007700|ref|XP_002424665.1|	1e-153	conserved hypothetical protein [Pediculus humanus corporis] >gi|212508158|gb|EEB11927.1| conserved hypothetical protein [Pediculus humanus corporis]
641	BT_B_G_ZJU_Unigene281	BT_Q_G_ZJU_Unigene13057	393	0.9898	gi|270010572|gb|EFA07020.1|	2e-72	hypothetical protein TcasGA2_TC009991 [Tribolium castaneum]
1748	BT_B_G_ZJU_Unigene5646	BT_Q_G_ZJU_Unigene7558	591	0.9898	gi|307188101|gb|EFN72933.1|	4e-71	Tyrosine-protein phosphatase non-receptor type 23 [Camponotus floridanus]
2867	BT_B_G_ZJU_Unigene13756	BT_Q_G_ZJU_Unigene1296	291	0.9898	gi|91082217|ref|XP_972523.1|	1e-27	PREDICTED: similar to AGAP008432-PA [Tribolium castaneum] >gi|270007225|gb|EFA03673.1| hypothetical protein TcasGA2_TC013774 [Tribolium castaneum]
203	BT_B_G_ZJU_CL917.Contig2	BT_Q_G_ZJU_CL239.Contig3	198	0.9899	gi|393912432|gb|EJD76736.1|	2e-32	polyubiquitin, variant 1 [Loa loa]
804	BT_B_G_ZJU_Unigene994	BT_Q_G_ZJU_Unigene10746	1584	0.9899	gi|345481883|ref|XP_001605650.2|	0	PREDICTED: chromodomain-helicase-DNA-binding protein Mi-2 homolog [Nasonia vitripennis]
866	BT_B_G_ZJU_Unigene1219	BT_Q_G_ZJU_Unigene688	99	0.9899	gi|157105471|ref|XP_001648883.1|	5e-10	hypothetical protein AaeL_AAEL014508 [Aedes aegypti] >gi|108869007|gb|EAT33232.1| conserved hypothetical protein [Aedes aegypti]
877	BT_B_G_ZJU_Unigene1301	BT_Q_G_ZJU_Unigene10729	492	0.9899	gi|345494822|ref|XP_003427379.1|	1e-35	PREDICTED: uncharacterized protein C9orf85 homolog isoform 1 [Nasonia vitripennis]
1165	BT_B_G_ZJU_Unigene2381	BT_Q_G_ZJU_Unigene1106	792	0.9899	gi|193606139|ref|XP_001943654.1|	1e-98	PREDICTED: bifunctional methylenetetrahydrofolate dehydrogenase/cyclohydrolase, mitochondrial-like [Acyrthosiphon pisum]
1370	BT_B_G_ZJU_Unigene3117	BT_Q_G_ZJU_Unigene10188	687	0.9899	gi|242025271|ref|XP_002433049.1|	5e-58	conserved hypothetical protein [Pediculus humanus corporis] >gi|212518565|gb|EEB20311.1| conserved hypothetical protein [Pediculus humanus corporis]
1777	BT_B_G_ZJU_Unigene5986	BT_Q_G_ZJU_Unigene19919	297	0.9899	gi|270013652|gb|EFA10100.1|	2e-18	hypothetical protein TcasGA2_TC012279 [Tribolium castaneum]
1798	BT_B_G_ZJU_Unigene6252	BT_Q_G_ZJU_Unigene3664	396	0.9899	gi|345486046|ref|XP_001606101.2|	2e-81	PREDICTED: tRNA modification GTPase GTPBP3, mitochondrial-like [Nasonia vitripennis]
2349	BT_B_G_ZJU_Unigene10871	BT_Q_G_ZJU_Unigene6124	198	0.9899	gi|321468956|gb|EFX79938.1|	3e-30	hypothetical protein DAPPUDRAFT_51776 [Daphnia pulex]
2485	BT_B_G_ZJU_Unigene11556	BT_Q_G_ZJU_Unigene10204	789	0.9899	gi|383858748|ref|XP_003704861.1|	8e-62	PREDICTED: ATP-binding cassette sub-family B member 8, mitochondrial-like [Megachile rotundata]
2507	BT_B_G_ZJU_Unigene11651	BT_Q_G_ZJU_Unigene1994	591	0.9899	gi|156554152|ref|XP_001599414.1|	5e-71	PREDICTED: TM2 domain-containing protein CG10795-like [Nasonia vitripennis]
2571	BT_B_G_ZJU_Unigene11989	BT_Q_G_ZJU_CL1651.Contig1	294	0.9899	gi|46310188|gb|AAS87368.1|	5e-45	Rho family small GTP binding protein cdc42 [Rhopalosiphum padi]
2665	BT_B_G_ZJU_Unigene12533	BT_Q_G_ZJU_Unigene11513	693	0.9899	gi|170043906|ref|XP_001849608.1|	5e-55	sugar transporter [Culex quinquefasciatus] >gi|167867183|gb|EDS30566.1| sugar transporter [Culex quinquefasciatus]
3602	BT_B_G_ZJU_Unigene22195	BT_Q_G_ZJU_Unigene18405	198	0.9899	gi|345483547|ref|XP_001601156.2|	6e-33	PREDICTED: jmjC domain-containing protein 4-like [Nasonia vitripennis]
3727	BT_B_G_ZJU_Unigene27430	BT_Q_G_ZJU_Unigene20585	198	0.9899	gi|322797523|gb|EFZ19567.1|	1e-21	hypothetical protein SINV_01493 [Solenopsis invicta]
80	BT_B_G_ZJU_CL380.Contig2	BT_Q_G_ZJU_Unigene7311	201	0.99	gi|91090196|ref|XP_967193.1|	3e-26	PREDICTED: similar to AGAP003715-PA [Tribolium castaneum] >gi|270013468|gb|EFA09916.1| hypothetical protein TcasGA2_TC012067 [Tribolium castaneum]
135	BT_B_G_ZJU_CL613.Contig1	BT_Q_G_ZJU_CL147.Contig1	1896	0.99	gi|332026222|gb|EGI66364.1|	1e-159	Molybdenum cofactor biosynthesis protein 1 [Acromyrmex echinatior]
186	BT_B_G_ZJU_CL847.Contig2	BT_Q_G_ZJU_Unigene9338	600	0.99	gi|332018040|gb|EGI58665.1|	8e-82	Protein phosphatase PTC7-like protein [Acromyrmex echinatior]
244	BT_B_G_ZJU_CL1080.Contig2	BT_Q_G_ZJU_Unigene10914	894	0.99	gi|322796484|gb|EFZ18991.1|	1e-83	hypothetical protein SINV_11616 [Solenopsis invicta]
254	BT_B_G_ZJU_CL1112.Contig2	BT_Q_G_ZJU_Unigene10169	699	0.99	gi|307186270|gb|EFN71933.1|	2e-96	Exportin-2 [Camponotus floridanus]
458	BT_B_G_ZJU_CL2141.Contig2	BT_Q_G_ZJU_Unigene7940	1002	0.99	gi|383855542|ref|XP_003703269.1|	6e-10	PREDICTED: uncharacterized protein LOC100878557 [Megachile rotundata]
474	BT_B_G_ZJU_CL2212.Contig2	BT_Q_G_ZJU_CL570.Contig1	993	0.99	gi|158294321|ref|XP_001688676.1|	8e-96	AGAP005529-PA [Anopheles gambiae str. PEST] >gi|158294323|ref|XP_001688677.1| AGAP005529-PB [Anopheles gambiae str. PEST] >gi|157015510|gb|EDO63682.1| AGAP005529-PA [Anopheles gambiae str. PEST] >gi|157015511|gb|EDO63683.1| AGAP005529-PB [Anopheles gambiae str. PEST]
525	BT_B_G_ZJU_CL2480.Contig1	BT_Q_G_ZJU_CL1773.Contig1	597	0.99	gi|240848899|ref|NP_001155577.1|	5e-39	gamma-interferon-inducible lysosomal thiol reductase-like precursor [Acyrthosiphon pisum] >gi|239793520|dbj|BAH72872.1| ACYPI004563 [Acyrthosiphon pisum]
1646	BT_B_G_ZJU_Unigene4919	BT_Q_G_ZJU_Unigene9103	399	0.99	gi|91091516|ref|XP_969603.1|	1e-74	PREDICTED: similar to AGAP010219-PA [Tribolium castaneum] >gi|270000928|gb|EEZ97375.1| hypothetical protein TcasGA2_TC011200 [Tribolium castaneum]
1818	BT_B_G_ZJU_Unigene6769	BT_Q_G_ZJU_Unigene10153	399	0.99	gi|322786613|gb|EFZ13008.1|	1e-47	hypothetical protein SINV_12136 [Solenopsis invicta]
2084	BT_B_G_ZJU_Unigene9196	BT_Q_G_ZJU_Unigene4577	300	0.99	gi|380025190|ref|XP_003696360.1|	5e-35	PREDICTED: phosphoribosylformylglycinamidine synthase-like [Apis florea]
2220	BT_B_G_ZJU_Unigene10091	BT_Q_G_ZJU_Unigene3839	300	0.99	gi|383864364|ref|XP_003707649.1|	3e-26	PREDICTED: GPI mannosyltransferase 4-like [Megachile rotundata]
2265	BT_B_G_ZJU_Unigene10361	BT_Q_G_ZJU_Unigene1415	1803	0.99	gi|193603697|ref|XP_001950356.1|	0	PREDICTED: exocyst complex component 3-like isoform 1 [Acyrthosiphon pisum] >gi|328720341|ref|XP_003247006.1| PREDICTED: exocyst complex component 3-like isoform 2 [Acyrthosiphon pisum]
2439	BT_B_G_ZJU_Unigene11328	BT_Q_G_ZJU_Unigene8358	399	0.99	gi|334331472|ref|XP_001375976.2|	7e-30	PREDICTED: uncharacterized protein KIAA1530-like [Monodelphis domestica]
2744	BT_B_G_ZJU_Unigene12971	BT_Q_G_ZJU_Unigene2494	993	0.99	gi|332017154|gb|EGI57953.1|	1e-79	Protein FAM13A [Acromyrmex echinatior]
2877	BT_B_G_ZJU_Unigene13853	BT_Q_G_ZJU_Unigene11695	1194	0.99	gi|332374474|gb|AEE62378.1|	6e-20	unknown [Dendroctonus ponderosae]
2911	BT_B_G_ZJU_Unigene14156	BT_Q_G_ZJU_CL1848.Contig2	795	0.99	gi|340729797|ref|XP_003403182.1|	3e-54	PREDICTED: aquaporin-like [Bombus terrestris]
3805	BT_B_G_ZJU_Unigene1053	BT_Q_G_ZJU_Unigene1005	1305	0.99	gi|347365176|gb|AEO89448.1|	2e-119	sucrase [Nilaparvata lugens]
273	BT_B_G_ZJU_CL1240.Contig2	BT_Q_G_ZJU_Unigene11822	603	0.9901	gi|121543893|gb|ABM55611.1|	1e-53	mitochondrial ribosomal protein L32-like protein [Maconellicoccus hirsutus]
408	BT_B_G_ZJU_CL1904.Contig2	BT_Q_G_ZJU_Unigene11675	1113	0.9901	gi|345494863|ref|XP_003427391.1|	3e-75	PREDICTED: hypothetical protein LOC100115805 isoform 2 [Nasonia vitripennis] >gi|345494865|ref|XP_001600427.2| PREDICTED: hypothetical protein LOC100115805 isoform 1 [Nasonia vitripennis]
1179	BT_B_G_ZJU_Unigene2414	BT_Q_G_ZJU_Unigene11401	1008	0.9901	gi|332018806|gb|EGI59365.1|	1e-95	E3 ubiquitin-protein ligase MARCH5 [Acromyrmex echinatior]
1511	BT_B_G_ZJU_Unigene3970	BT_Q_G_ZJU_Unigene10178	1014	0.9901	gi|345481592|ref|XP_001605854.2|	3e-152	PREDICTED: la-related protein 1-like [Nasonia vitripennis]
1558	BT_B_G_ZJU_Unigene4337	BT_Q_G_ZJU_Unigene12737	504	0.9901	gi|307211254|gb|EFN87440.1|	7e-16	Transmembrane protein 192 [Harpegnathos saltator]
1569	BT_B_G_ZJU_Unigene4387	BT_Q_G_ZJU_Unigene10429	1206	0.9901	gi|328711508|ref|XP_003244558.1|	8e-179	PREDICTED: peroxisomal multifunctional enzyme type 2-like isoform 2 [Acyrthosiphon pisum] >gi|328711510|ref|XP_003244559.1| PREDICTED: peroxisomal multifunctional enzyme type 2-like isoform 3 [Acyrthosiphon pisum]
1660	BT_B_G_ZJU_Unigene5021	BT_Q_G_ZJU_Unigene6486	507	0.9901	gi|332031349|gb|EGI70862.1|	3e-49	Lysosomal acid phosphatase [Acromyrmex echinatior]
1914	BT_B_G_ZJU_Unigene7977	BT_Q_G_ZJU_Unigene13694	303	0.9901	gi|270009350|gb|EFA05798.1|	5e-31	hypothetical protein TcasGA2_TC030598 [Tribolium castaneum]
2056	BT_B_G_ZJU_Unigene8982	BT_Q_G_ZJU_Unigene11208	2025	0.9901	gi|328718019|ref|XP_003246360.1|	0	PREDICTED: ATP-binding cassette sub-family G member 4-like isoform 2 [Acyrthosiphon pisum]
2362	BT_B_G_ZJU_Unigene10957	BT_Q_G_ZJU_Unigene8235	303	0.9901	gi|345480395|ref|XP_001607051.2|	8e-41	PREDICTED: hypothetical protein LOC100123408 [Nasonia vitripennis]
3278	BT_B_G_ZJU_Unigene17255	BT_Q_G_ZJU_Unigene21147	303	0.9901	gi|348503894|ref|XP_003439497.1|	1e-20	PREDICTED: lon protease homolog 2, peroxisomal-like [Oreochromis niloticus]
72	BT_B_G_ZJU_CL362.Contig1	BT_Q_G_ZJU_CL558.Contig2	714	0.9902	gi|112984194|ref|NP_001037442.1|	7e-75	pyridoxine 5&apos;-phosphate oxidase [Bombyx mori] >gi|91265778|gb|ABE28379.1| pyridoxine 5&apos;-phosphate oxidase [Bombyx mori]
73	BT_B_G_ZJU_CL362.Contig2	BT_Q_G_ZJU_CL558.Contig1	714	0.9902	gi|112984194|ref|NP_001037442.1|	6e-75	pyridoxine 5&apos;-phosphate oxidase [Bombyx mori] >gi|91265778|gb|ABE28379.1| pyridoxine 5&apos;-phosphate oxidase [Bombyx mori]
691	BT_B_G_ZJU_Unigene477	BT_Q_G_ZJU_Unigene11499	1116	0.9902	gi|307188353|gb|EFN73128.1|	4e-125	Spermine synthase [Camponotus floridanus]
1138	BT_B_G_ZJU_Unigene2236	BT_Q_G_ZJU_Unigene2327	609	0.9902	gi|91084965|ref|XP_971914.1|	1e-70	PREDICTED: similar to predicted protein [Tribolium castaneum] >gi|270009004|gb|EFA05452.1| hypothetical protein TcasGA2_TC015633 [Tribolium castaneum]
1820	BT_B_G_ZJU_Unigene6791	BT_Q_G_ZJU_Unigene5328	306	0.9902	gi|157132472|ref|XP_001662579.1|	2e-28	sugar transporter [Aedes aegypti] >gi|108871163|gb|EAT35388.1| sugar transporter [Aedes aegypti]
2176	BT_B_G_ZJU_Unigene9854	BT_Q_G_ZJU_Unigene3772	717	0.9902	gi|328720986|ref|XP_001946795.2|	8e-56	PREDICTED: ribonuclease Z, mitochondrial-like [Acyrthosiphon pisum]
2328	BT_B_G_ZJU_Unigene10745	BT_Q_G_ZJU_Unigene3937	507	0.9902	gi|383855483|ref|XP_003703240.1|	1e-18	PREDICTED: protein cappuccino homolog [Megachile rotundata]
2564	BT_B_G_ZJU_Unigene11950	BT_Q_G_ZJU_Unigene614	1536	0.9902	gi|307191525|gb|EFN75028.1|	0	Chromatin-remodeling complex ATPase chain Iswi [Camponotus floridanus]
2590	BT_B_G_ZJU_Unigene12062	BT_Q_G_ZJU_Unigene10688	1023	0.9902	gi|193697617|ref|XP_001943575.1|	1e-55	PREDICTED: facilitated trehalose transporter Tret1-like [Acyrthosiphon pisum]
2691	BT_B_G_ZJU_Unigene12674	BT_Q_G_ZJU_Unigene11506	813	0.9902	gi|147899318|ref|NP_001083003.1|	1e-173	uncharacterized protein LOC100037382 [Danio rerio]
3043	BT_B_G_ZJU_Unigene15221	BT_Q_G_ZJU_Unigene17233	714	0.9902	gi|156543818|ref|XP_001606558.1|	1e-85	PREDICTED: serine protease HTRA2, mitochondrial-like isoform 1 [Nasonia vitripennis] >gi|345495752|ref|XP_003427567.1| PREDICTED: serine protease HTRA2, mitochondrial-like isoform 2 [Nasonia vitripennis]
3421	BT_B_G_ZJU_Unigene18953	BT_Q_G_ZJU_Unigene18439	204	0.9902	gi|383855015|ref|XP_003703015.1|	2e-27	PREDICTED: venom protease-like [Megachile rotundata]
3778	BT_B_G_ZJU_CL2371.Contig5	BT_Q_G_ZJU_CL1932.Contig2	1530	0.9902	gi|182894140|gb|ACA51846.1|	0	cytochrome P450 YP6CM1vQ [Bemisia tabaci]
699	BT_B_G_ZJU_Unigene510	BT_Q_G_ZJU_Unigene12841	207	0.9903	gi|346473617|gb|AEO36653.1|	1e-06	hypothetical protein [Amblyomma maculatum]
891	BT_B_G_ZJU_Unigene1345	BT_Q_G_ZJU_Unigene8115	825	0.9903	gi|242018519|ref|XP_002429722.1|	9e-92	conserved hypothetical protein [Pediculus humanus corporis] >gi|212514728|gb|EEB16984.1| conserved hypothetical protein [Pediculus humanus corporis]
1050	BT_B_G_ZJU_Unigene1913	BT_Q_G_ZJU_Unigene5	1335	0.9903	gi|194868587|ref|XP_001972309.1|	4e-87	GG13956 [Drosophila erecta] >gi|190654092|gb|EDV51335.1| GG13956 [Drosophila erecta]
1061	BT_B_G_ZJU_Unigene2016	BT_Q_G_ZJU_Unigene9540	513	0.9903	gi|328725571|ref|XP_001943693.2|	4e-79	PREDICTED: beta carbonic anhydrase 1-like [Acyrthosiphon pisum]
1617	BT_B_G_ZJU_Unigene4756	BT_Q_G_ZJU_Unigene15288	309	0.9903	gi|242021883|ref|XP_002431372.1|	1e-18	mitochondrial 2-oxoglutarate/malate carrier protein, putative [Pediculus humanus corporis] >gi|212516648|gb|EEB18634.1| mitochondrial 2-oxoglutarate/malate carrier protein, putative [Pediculus humanus corporis]
1879	BT_B_G_ZJU_Unigene7486	BT_Q_G_ZJU_Unigene8763	309	0.9903	gi|242009216|ref|XP_002425387.1|	1e-36	conserved hypothetical protein [Pediculus humanus corporis] >gi|212509181|gb|EEB12649.1| conserved hypothetical protein [Pediculus humanus corporis]
2200	BT_B_G_ZJU_Unigene9979	BT_Q_G_ZJU_Unigene9216	1233	0.9903	gi|357625137|gb|EHJ75673.1|	2e-105	acidic lipase [Danaus plexippus]
2580	BT_B_G_ZJU_Unigene12028	BT_Q_G_ZJU_Unigene10539	720	0.9903	gi|91083575|ref|XP_968060.1|	8e-49	PREDICTED: similar to predicted protein [Tribolium castaneum] >gi|270007823|gb|EFA04271.1| hypothetical protein TcasGA2_TC014561 [Tribolium castaneum]
3050	BT_B_G_ZJU_Unigene15267	BT_Q_G_ZJU_Unigene14389	414	0.9903	gi|242012607|ref|XP_002427021.1|	2e-56	protein purity of essence, putative [Pediculus humanus corporis] >gi|212511266|gb|EEB14283.1| protein purity of essence, putative [Pediculus humanus corporis]
3070	BT_B_G_ZJU_Unigene15386	BT_Q_G_ZJU_Unigene3925	720	0.9903	gi|91084665|ref|XP_967828.1|	2e-54	PREDICTED: similar to AGAP009657-PA [Tribolium castaneum] >gi|270008627|gb|EFA05075.1| hypothetical protein TcasGA2_TC015172 [Tribolium castaneum]
3251	BT_B_G_ZJU_Unigene17005	BT_Q_G_ZJU_Unigene7798	414	0.9903	gi|242025660|ref|XP_002433242.1|	1e-45	conserved hypothetical protein [Pediculus humanus corporis] >gi|212518783|gb|EEB20504.1| conserved hypothetical protein [Pediculus humanus corporis]
3325	BT_B_G_ZJU_Unigene17742	BT_Q_G_ZJU_Unigene17373	309	0.9903	gi|328715758|ref|XP_003245717.1|	1e-39	PREDICTED: exocyst complex component 1 [Acyrthosiphon pisum]
3364	BT_B_G_ZJU_Unigene18222	BT_Q_G_ZJU_Unigene6376	924	0.9903	gi|91082353|ref|XP_967422.1|	2e-134	PREDICTED: similar to DNA replication licensing factor MCM7 [Tribolium castaneum] >gi|270007172|gb|EFA03620.1| hypothetical protein TcasGA2_TC013713 [Tribolium castaneum]
3533	BT_B_G_ZJU_Unigene20661	BT_Q_G_ZJU_Unigene20218	207	0.9903	gi|357624337|gb|EHJ75153.1|	6e-28	putative Tumor suppressor candidate [Danaus plexippus]
3536	BT_B_G_ZJU_Unigene20713	BT_Q_G_ZJU_Unigene15889	306	0.9903	gi|242011970|ref|XP_002426716.1|	4e-22	conserved hypothetical protein [Pediculus humanus corporis] >gi|212510887|gb|EEB13978.1| conserved hypothetical protein [Pediculus humanus corporis]
3598	BT_B_G_ZJU_Unigene22119	BT_Q_G_ZJU_Unigene19327	411	0.9903	gi|322780416|gb|EFZ09904.1|	7e-41	hypothetical protein SINV_05768 [Solenopsis invicta]
3606	BT_B_G_ZJU_Unigene22304	BT_Q_G_ZJU_Unigene15534	621	0.9903	gi|270010887|gb|EFA07335.1|	2e-16	hypothetical protein TcasGA2_TC015931 [Tribolium castaneum]
3609	BT_B_G_ZJU_Unigene22458	BT_Q_G_ZJU_Unigene16681	309	0.9903	gi|242012607|ref|XP_002427021.1|	6e-28	protein purity of essence, putative [Pediculus humanus corporis] >gi|212511266|gb|EEB14283.1| protein purity of essence, putative [Pediculus humanus corporis]
3637	BT_B_G_ZJU_Unigene23498	BT_Q_G_ZJU_Unigene5470	309	0.9903	gi|383857110|ref|XP_003704049.1|	2e-63	PREDICTED: actin-related protein 5-like [Megachile rotundata]
3815	BT_B_G_ZJU_Unigene1664	BT_Q_G_ZJU_Unigene534	2367	0.9903	gi|380018714|ref|XP_003693268.1|	0	PREDICTED: ubiquitin-protein ligase E3C-like [Apis florea]
359	BT_B_G_ZJU_CL1676.Contig1	BT_Q_G_ZJU_Unigene796	312	0.9904	gi|119114046|ref|XP_319006.3|	2e-36	AGAP009888-PA [Anopheles gambiae str. PEST] >gi|116118228|gb|EAA14440.3| AGAP009888-PA [Anopheles gambiae str. PEST]
387	BT_B_G_ZJU_CL1811.Contig3	BT_Q_G_ZJU_CL536.Contig1	627	0.9904	gi|242016697|ref|XP_002428884.1|	8e-94	conserved hypothetical protein [Pediculus humanus corporis] >gi|212513652|gb|EEB16146.1| conserved hypothetical protein [Pediculus humanus corporis]
397	BT_B_G_ZJU_CL1869.Contig2	BT_Q_G_ZJU_CL1227.Contig2	1248	0.9904	gi|158298698|ref|XP_318878.3|	1e-155	AGAP009783-PA [Anopheles gambiae str. PEST] >gi|157014010|gb|EAA14306.3| AGAP009783-PA [Anopheles gambiae str. PEST]
594	BT_B_G_ZJU_Unigene99	BT_Q_G_ZJU_Unigene11496	729	0.9904	gi|194764715|ref|XP_001964474.1|	1e-44	GF23199 [Drosophila ananassae] >gi|190614746|gb|EDV30270.1| GF23199 [Drosophila ananassae]
730	BT_B_G_ZJU_Unigene645	BT_Q_G_ZJU_Unigene11739	1350	0.9904	gi|347965559|ref|XP_321919.5|	3e-85	AGAP001236-PA [Anopheles gambiae str. PEST] >gi|333470456|gb|EAA01784.5| AGAP001236-PA [Anopheles gambiae str. PEST]
1134	BT_B_G_ZJU_Unigene2220	BT_Q_G_ZJU_Unigene15654	312	0.9904	gi|345490768|ref|XP_003426452.1|	2e-17	PREDICTED: hypothetical protein LOC100678474 isoform 2 [Nasonia vitripennis]
1175	BT_B_G_ZJU_Unigene2405	BT_Q_G_ZJU_Unigene22	828	0.9904	gi|307174673|gb|EFN65056.1|	7e-114	Protein NipSnap [Camponotus floridanus]
1838	BT_B_G_ZJU_Unigene7072	BT_Q_G_ZJU_Unigene17226	312	0.9904	gi|91083171|ref|XP_972171.1|	7e-26	PREDICTED: similar to mRNA capping enzyme [Tribolium castaneum] >gi|270006979|gb|EFA03427.1| hypothetical protein TcasGA2_TC013414 [Tribolium castaneum]
1924	BT_B_G_ZJU_Unigene8048	BT_Q_G_ZJU_Unigene13997	417	0.9904	gi|242015350|ref|XP_002428322.1|	3e-68	transcription initiation factor TFIID subunit, putative [Pediculus humanus corporis] >gi|212512918|gb|EEB15584.1| transcription initiation factor TFIID subunit, putative [Pediculus humanus corporis]
2049	BT_B_G_ZJU_Unigene8932	BT_Q_G_ZJU_Unigene20720	414	0.9904	gi|350398483|ref|XP_003485205.1|	1e-48	PREDICTED: activating signal cointegrator 1-like [Bombus impatiens]
2079	BT_B_G_ZJU_Unigene9154	BT_Q_G_ZJU_Unigene3768	828	0.9904	gi|242014883|ref|XP_002428112.1|	6e-109	down syndrome critical region protein, putative [Pediculus humanus corporis] >gi|212512643|gb|EEB15374.1| down syndrome critical region protein, putative [Pediculus humanus corporis]
2472	BT_B_G_ZJU_Unigene11516	BT_Q_G_ZJU_Unigene11431	831	0.9904	gi|189241276|ref|XP_974567.2|	6e-32	PREDICTED: similar to CG3983 CG3983-PB [Tribolium castaneum] >gi|270014031|gb|EFA10479.1| hypothetical protein TcasGA2_TC012725 [Tribolium castaneum]
2639	BT_B_G_ZJU_Unigene12381	BT_Q_G_ZJU_Unigene11730	1242	0.9904	gi|189240524|ref|XP_971875.2|	4e-178	PREDICTED: similar to ribosomal protein L3e [Tribolium castaneum] >gi|270011378|gb|EFA07826.1| hypothetical protein TcasGA2_TC005395 [Tribolium castaneum]
2761	BT_B_G_ZJU_Unigene13027	BT_Q_G_ZJU_Unigene2493	1560	0.9904	gi|332022821|gb|EGI63094.1|	2e-135	Myelin expression factor 2 [Acromyrmex echinatior]
3465	BT_B_G_ZJU_Unigene19563	BT_Q_G_ZJU_Unigene16471	312	0.9904	gi|270009864|gb|EFA06312.1|	8e-46	hypothetical protein TcasGA2_TC009181 [Tribolium castaneum]
292	BT_B_G_ZJU_CL1352.Contig1	BT_Q_G_ZJU_CL790.Contig3	423	0.9905	gi|312371802|gb|EFR19897.1|	1e-74	hypothetical protein AND_21626 [Anopheles darlingi]
384	BT_B_G_ZJU_CL1803.Contig1	BT_Q_G_ZJU_CL1810.Contig1	525	0.9905	gi|240849099|ref|NP_001155700.1|	7e-74	39S ribosomal protein L13-like [Acyrthosiphon pisum] >gi|239789841|dbj|BAH71519.1| ACYPI007195 [Acyrthosiphon pisum]
578	BT_B_G_ZJU_Unigene43	BT_Q_G_ZJU_Unigene10408	312	0.9905	gi|225718056|gb|ACO14874.1|	4e-47	Enhancer of rudimentary homolog [Caligus clemensi]
774	BT_B_G_ZJU_Unigene786	BT_Q_G_ZJU_Unigene11793	1890	0.9905	gi|156547325|ref|XP_001602053.1|	0	PREDICTED: cleft lip and palate transmembrane protein 1 homolog [Nasonia vitripennis]
998	BT_B_G_ZJU_Unigene1760	BT_Q_G_ZJU_Unigene441	210	0.9905	gi|94469348|gb|ABF18523.1|	1e-57	ferric reductase-like protein [Aedes aegypti]
1220	BT_B_G_ZJU_Unigene2556	BT_Q_G_ZJU_Unigene2367	738	0.9905	gi|156542482|ref|XP_001600090.1|	3e-150	PREDICTED: eukaryotic translation initiation factor 3 subunit M-like [Nasonia vitripennis]
1721	BT_B_G_ZJU_Unigene5490	BT_Q_G_ZJU_Unigene8796	315	0.9905	gi|240849619|ref|NP_001155590.1|	1e-47	probable O-sialoglycoprotein endopeptidase [Acyrthosiphon pisum] >gi|239790727|dbj|BAH71906.1| ACYPI004911 [Acyrthosiphon pisum]
2038	BT_B_G_ZJU_Unigene8843	BT_Q_G_ZJU_Unigene10567	735	0.9905	gi|383853249|ref|XP_003702135.1|	2e-73	PREDICTED: bifunctional coenzyme A synthase-like [Megachile rotundata]
2159	BT_B_G_ZJU_Unigene9707	BT_Q_G_ZJU_Unigene12843	210	0.9905	gi|307208189|gb|EFN85663.1|	1e-11	FAS-associated factor 1 [Harpegnathos saltator]
2224	BT_B_G_ZJU_Unigene10127	BT_Q_G_ZJU_Unigene14396	315	0.9905	gi|322802191|gb|EFZ22605.1|	8e-53	hypothetical protein SINV_10956 [Solenopsis invicta]
2859	BT_B_G_ZJU_Unigene13664	BT_Q_G_ZJU_Unigene588	1260	0.9905	gi|187177323|ref|NP_001119639.1|	0	Sec61 alpha 1 subunit [Acyrthosiphon pisum] >gi|52630957|gb|AAU84942.1| probable transport protein Sec61 alpha subunit [Toxoptera citricida]
3259	BT_B_G_ZJU_Unigene17097	BT_Q_G_ZJU_Unigene6630	210	0.9905	gi|328707311|ref|XP_003243359.1|	3e-39	PREDICTED: dnaJ homolog subfamily C member 13 isoform 2 [Acyrthosiphon pisum]
3608	BT_B_G_ZJU_Unigene22385	BT_Q_G_ZJU_Unigene2896	210	0.9905	gi|350406941|ref|XP_003487931.1|	2e-30	PREDICTED: valyl-tRNA synthetase-like [Bombus impatiens]
3618	BT_B_G_ZJU_Unigene22773	BT_Q_G_ZJU_Unigene3220	210	0.9905	gi|345479954|ref|XP_001604458.2|	2e-14	PREDICTED: probable ubiquitin carboxyl-terminal hydrolase FAF-X-like isoform 1 [Nasonia vitripennis]
3892	BT_B_G_ZJU_Unigene13594	BT_Q_G_ZJU_Unigene11461	1365	0.9905	gi|383850790|ref|XP_003700957.1|	4e-51	PREDICTED: neurotrimin-like [Megachile rotundata]
310	BT_B_G_ZJU_CL1448.Contig2	BT_Q_G_ZJU_Unigene11394	423	0.9906	gi|110763857|ref|XP_001120800.1|	1e-35	PREDICTED: transmembrane protein 203-like [Apis mellifera] >gi|380014288|ref|XP_003691171.1| PREDICTED: transmembrane protein 203-like [Apis florea]
312	BT_B_G_ZJU_CL1458.Contig1	BT_Q_G_ZJU_Unigene417	528	0.9906	gi|312381011|gb|EFR26862.1|	3e-73	hypothetical protein AND_06767 [Anopheles darlingi]
409	BT_B_G_ZJU_CL1909.Contig1	BT_Q_G_ZJU_Unigene11677	1062	0.9906	gi|156544736|ref|XP_001605883.1|	7e-116	PREDICTED: lamin Dm0-like isoform 1 [Nasonia vitripennis]
642	BT_B_G_ZJU_Unigene293	BT_Q_G_ZJU_Unigene14760	426	0.9906	gi|242017979|ref|XP_002429461.1|	5e-96	erythroblast macrophage protein emp, putative [Pediculus humanus corporis] >gi|212514393|gb|EEB16723.1| erythroblast macrophage protein emp, putative [Pediculus humanus corporis]
978	BT_B_G_ZJU_Unigene1683	BT_Q_G_ZJU_CL1454.Contig2	747	0.9906	gi|395535350|ref|XP_003769690.1|	3e-44	PREDICTED: constitutive coactivator of peroxisome proliferator-activated receptor gamma, partial [Sarcophilus harrisii]
1015	BT_B_G_ZJU_Unigene1818	BT_Q_G_ZJU_Unigene1324	531	0.9906	gi|112983406|ref|NP_001037642.1|	1e-29	nucleolar phosphoprotein [Bombyx mori] >gi|109706827|gb|ABG43000.1| nucleolar phosphoprotein [Bombyx mori]
1363	BT_B_G_ZJU_Unigene3106	BT_Q_G_ZJU_Unigene2535	5112	0.9906	gi|328705166|ref|XP_001945190.2|	0	PREDICTED: fatty acid synthase-like isoform 1 [Acyrthosiphon pisum]
1902	BT_B_G_ZJU_Unigene7773	BT_Q_G_ZJU_Unigene15254	213	0.9906	gi|328716998|ref|XP_003246092.1|	2e-44	PREDICTED: CAS1 domain-containing protein 1-like [Acyrthosiphon pisum]
2076	BT_B_G_ZJU_Unigene9128	BT_Q_G_ZJU_Unigene8002	846	0.9906	gi|380016428|ref|XP_003692187.1|	5e-99	PREDICTED: uncharacterized protein LOC100865380 [Apis florea]
2188	BT_B_G_ZJU_Unigene9905	BT_Q_G_ZJU_Unigene9638	531	0.9906	gi|91091516|ref|XP_969603.1|	1e-103	PREDICTED: similar to AGAP010219-PA [Tribolium castaneum] >gi|270000928|gb|EEZ97375.1| hypothetical protein TcasGA2_TC011200 [Tribolium castaneum]
2631	BT_B_G_ZJU_Unigene12330	BT_Q_G_ZJU_Unigene1515	741	0.9906	gi|383851191|ref|XP_003701122.1|	4e-85	PREDICTED: ubiquitin-conjugating enzyme E2 J2-like [Megachile rotundata]
2734	BT_B_G_ZJU_Unigene12912	BT_Q_G_ZJU_Unigene11744	423	0.9906	gi|170038404|ref|XP_001847040.1|	1e-51	small nuclear ribonucleoprotein SM D3 [Culex quinquefasciatus] >gi|167882083|gb|EDS45466.1| small nuclear ribonucleoprotein SM D3 [Culex quinquefasciatus]
3332	BT_B_G_ZJU_Unigene17823	BT_Q_G_ZJU_Unigene1543	423	0.9906	gi|193699878|ref|XP_001950597.1|	2e-47	PREDICTED: peptide deformylase, mitochondrial-like [Acyrthosiphon pisum]
3400	BT_B_G_ZJU_Unigene18636	BT_Q_G_ZJU_Unigene23521	213	0.9906	gi|197131003|gb|ACH47049.1|	4e-21	target of rapamycin [Blattella germanica]
3851	BT_B_G_ZJU_Unigene8911	BT_Q_G_ZJU_Unigene9665	315	0.9906	gi|340711928|ref|XP_003394518.1|	2e-22	PREDICTED: UPF0693 protein C10orf32 homolog [Bombus terrestris]
3864	BT_B_G_ZJU_Unigene10807	BT_Q_G_ZJU_Unigene21373	318	0.9906	gi|242015848|ref|XP_002428559.1|	1e-36	Aminopeptidase N precursor, putative [Pediculus humanus corporis] >gi|212513193|gb|EEB15821.1| Aminopeptidase N precursor, putative [Pediculus humanus corporis]
1053	BT_B_G_ZJU_Unigene1922	BT_Q_G_ZJU_Unigene8839	216	0.9907	gi|383856092|ref|XP_003703544.1|	3e-23	PREDICTED: BTB/POZ domain-containing protein KCTD9-like [Megachile rotundata]
1101	BT_B_G_ZJU_Unigene2094	BT_Q_G_ZJU_Unigene14101	648	0.9907	gi|242010552|ref|XP_002426029.1|	9e-38	ecdysone-induced protein 75B, putative [Pediculus humanus corporis] >gi|212510039|gb|EEB13291.1| ecdysone-induced protein 75B, putative [Pediculus humanus corporis]
1120	BT_B_G_ZJU_Unigene2186	BT_Q_G_ZJU_Unigene2092	753	0.9907	gi|380019830|ref|XP_003693804.1|	2e-107	PREDICTED: LOW QUALITY PROTEIN: ras-related GTP-binding protein D-like [Apis florea]
1129	BT_B_G_ZJU_Unigene2209	BT_Q_G_ZJU_Unigene1984	1179	0.9907	gi|194748535|ref|XP_001956700.1|	1e-142	GF24451 [Drosophila ananassae] >gi|190623982|gb|EDV39506.1| GF24451 [Drosophila ananassae]
1184	BT_B_G_ZJU_Unigene2427	BT_Q_G_ZJU_Unigene446	1722	0.9907	gi|350396960|ref|XP_003484719.1|	9e-134	PREDICTED: importin-4-like [Bombus impatiens]
1421	BT_B_G_ZJU_Unigene3288	BT_Q_G_ZJU_Unigene1281	639	0.9907	gi|312385196|gb|EFR29752.1|	7e-52	hypothetical protein AND_01049 [Anopheles darlingi]
1520	BT_B_G_ZJU_Unigene4041	BT_Q_G_ZJU_Unigene3528	861	0.9907	gi|193573527|ref|XP_001946019.1|	2e-37	PREDICTED: peptide transporter family 1-like [Acyrthosiphon pisum]
1552	BT_B_G_ZJU_Unigene4314	BT_Q_G_ZJU_Unigene12871	426	0.9907	gi|307177104|gb|EFN66359.1|	2e-27	Cyclic AMP-dependent transcription factor ATF-6 alpha [Camponotus floridanus]
2017	BT_B_G_ZJU_Unigene8698	BT_Q_G_ZJU_Unigene12712	321	0.9907	gi|260829481|ref|XP_002609690.1|	2e-35	hypothetical protein BRAFLDRAFT_114776 [Branchiostoma floridae] >gi|229295052|gb|EEN65700.1| hypothetical protein BRAFLDRAFT_114776 [Branchiostoma floridae]
2124	BT_B_G_ZJU_Unigene9529	BT_Q_G_ZJU_Unigene8663	537	0.9907	gi|194765021|ref|XP_001964626.1|	2e-89	GF23280 [Drosophila ananassae] >gi|190614898|gb|EDV30422.1| GF23280 [Drosophila ananassae]
2338	BT_B_G_ZJU_Unigene10815	BT_Q_G_ZJU_Unigene4590	648	0.9907	gi|307204249|gb|EFN83046.1|	3e-17	tRNA-splicing endonuclease subunit Sen54 [Harpegnathos saltator]
2422	BT_B_G_ZJU_Unigene11258	BT_Q_G_ZJU_Unigene4320	429	0.9907	gi|169248225|gb|ACA51842.1|	1e-44	cytochrome P450 CYP4-like protein 3, partial [Bemisia tabaci]
3253	BT_B_G_ZJU_Unigene17018	BT_Q_G_ZJU_Unigene14727	216	0.9907	gi|193613390|ref|XP_001945873.1|	9e-26	PREDICTED: tumor susceptibility gene 101 protein-like [Acyrthosiphon pisum]
3358	BT_B_G_ZJU_Unigene18145	BT_Q_G_ZJU_Unigene17767	321	0.9907	gi|383863787|ref|XP_003707361.1|	8e-52	PREDICTED: protein flightless-1-like isoform 2 [Megachile rotundata]
3418	BT_B_G_ZJU_Unigene18915	BT_Q_G_ZJU_Unigene8999	645	0.9907	gi|193676504|ref|XP_001943468.1|	1e-88	PREDICTED: kanadaptin [Acyrthosiphon pisum]
3567	BT_B_G_ZJU_Unigene21287	BT_Q_G_ZJU_Unigene5844	216	0.9907	gi|350418909|ref|XP_003492008.1|	2e-17	PREDICTED: feline leukemia virus subgroup C receptor-related protein 2-like isoform 2 [Bombus impatiens]
482	BT_B_G_ZJU_CL2279.Contig1	BT_Q_G_ZJU_CL891.Contig1	432	0.9908	gi|157116954|ref|XP_001658667.1|	2e-75	maternal g10 transcript [Aedes aegypti] >gi|170044880|ref|XP_001850058.1| cell cycle control protein cwf14 [Culex quinquefasciatus] >gi|108876259|gb|EAT40484.1| maternal g10 transcript [Aedes aegypti] >gi|167867983|gb|EDS31366.1| cell cycle control protein cwf14 [Culex quinquefasciatus]
483	BT_B_G_ZJU_CL2279.Contig2	BT_Q_G_ZJU_CL891.Contig2	432	0.9908	gi|157116954|ref|XP_001658667.1|	3e-75	maternal g10 transcript [Aedes aegypti] >gi|170044880|ref|XP_001850058.1| cell cycle control protein cwf14 [Culex quinquefasciatus] >gi|108876259|gb|EAT40484.1| maternal g10 transcript [Aedes aegypti] >gi|167867983|gb|EDS31366.1| cell cycle control protein cwf14 [Culex quinquefasciatus]
555	BT_B_G_ZJU_CL2625.Contig2	BT_Q_G_ZJU_Unigene11277	756	0.9908	gi|242010533|ref|XP_002426020.1|	1e-81	N-terminal acetyltransferase complex Ard1 subunit, putative [Pediculus humanus corporis] >gi|212510022|gb|EEB13282.1| N-terminal acetyltransferase complex Ard1 subunit, putative [Pediculus humanus corporis]
1401	BT_B_G_ZJU_Unigene3225	BT_Q_G_ZJU_Unigene628	870	0.9908	gi|91077074|ref|XP_969460.1|	4e-63	PREDICTED: similar to CG3823 CG3823-PA [Tribolium castaneum] >gi|270001735|gb|EEZ98182.1| hypothetical protein TcasGA2_TC000611 [Tribolium castaneum]
1473	BT_B_G_ZJU_Unigene3481	BT_Q_G_ZJU_Unigene11521	1416	0.9908	gi|193615410|ref|XP_001949443.1|	0	PREDICTED: plastin-3-like [Acyrthosiphon pisum]
1563	BT_B_G_ZJU_Unigene4363	BT_Q_G_ZJU_Unigene7607	546	0.9908	gi|307183147|gb|EFN70064.1|	3e-16	Zinc finger protein 346 [Camponotus floridanus]
2215	BT_B_G_ZJU_Unigene10062	BT_Q_G_ZJU_Unigene11594	1083	0.9908	gi|312374437|gb|EFR21993.1|	4e-153	hypothetical protein AND_15922 [Anopheles darlingi]
2368	BT_B_G_ZJU_Unigene10982	BT_Q_G_ZJU_Unigene13805	756	0.9908	gi|321474111|gb|EFX85077.1|	2e-90	hypothetical protein DAPPUDRAFT_314403 [Daphnia pulex]
2712	BT_B_G_ZJU_Unigene12761	BT_Q_G_ZJU_Unigene2321	1191	0.9908	gi|389608333|dbj|BAM17778.1|	0	calreticulin [Papilio xuthus]
2747	BT_B_G_ZJU_Unigene12981	BT_Q_G_ZJU_Unigene9538	867	0.9908	gi|345496803|ref|XP_003427819.1|	7e-99	PREDICTED: cleavage stimulation factor subunit 2-like isoform 2 [Nasonia vitripennis]
2830	BT_B_G_ZJU_Unigene13412	BT_Q_G_ZJU_Unigene11243	759	0.9908	gi|170052260|ref|XP_001862141.1|	1e-49	syntaxin-8 [Culex quinquefasciatus] >gi|167873166|gb|EDS36549.1| syntaxin-8 [Culex quinquefasciatus]
2910	BT_B_G_ZJU_Unigene14140	BT_Q_G_ZJU_Unigene12145	1086	0.9908	gi|328717314|ref|XP_001949956.2|	1e-105	PREDICTED: translocation protein SEC62-like [Acyrthosiphon pisum] >gi|328717316|ref|XP_001948674.2| PREDICTED: translocation protein SEC62-like [Acyrthosiphon pisum]
3085	BT_B_G_ZJU_Unigene15455	BT_Q_G_ZJU_Unigene8184	546	0.9908	gi|354466042|ref|XP_003495485.1|	1e-06	PREDICTED: mucin-13-like [Cricetulus griseus]
376	BT_B_G_ZJU_CL1774.Contig2	BT_Q_G_ZJU_Unigene10730	1323	0.9909	gi|328722670|ref|XP_003247633.1|	1e-162	PREDICTED: pyruvate dehydrogenase phosphatase regulatory subunit, mitochondrial-like isoform 2 [Acyrthosiphon pisum]
441	BT_B_G_ZJU_CL2072.Contig1	BT_Q_G_ZJU_CL1638.Contig2	1098	0.9909	gi|328702411|ref|XP_003241892.1|	1e-98	PREDICTED: heterogeneous nuclear ribonucleoprotein K-like isoform 2 [Acyrthosiphon pisum]
443	BT_B_G_ZJU_CL2077.Contig1	BT_Q_G_ZJU_Unigene12532	546	0.9909	gi|270008079|gb|EFA04527.1|	1e-42	hypothetical protein TcasGA2_TC016322 [Tribolium castaneum]
860	BT_B_G_ZJU_Unigene1191	BT_Q_G_ZJU_Unigene9706	768	0.9909	gi|193610829|ref|XP_001949945.1|	3e-68	PREDICTED: cytosolic endo-beta-N-acetylglucosaminidase-like isoform 1 [Acyrthosiphon pisum] >gi|328705875|ref|XP_003242930.1| PREDICTED: cytosolic endo-beta-N-acetylglucosaminidase-like isoform 2 [Acyrthosiphon pisum]
1030	BT_B_G_ZJU_Unigene1862	BT_Q_G_ZJU_Unigene18548	330	0.9909	gi|380016398|ref|XP_003692172.1|	1e-24	PREDICTED: SET and MYND domain-containing protein 5-like [Apis florea]
1127	BT_B_G_ZJU_Unigene2205	BT_Q_G_ZJU_Unigene11568	984	0.9909	gi|91078536|ref|XP_970577.1|	5e-71	PREDICTED: similar to ganglioside-induced differentiation-associated-protein 1 [Tribolium castaneum] >gi|270004029|gb|EFA00477.1| hypothetical protein TcasGA2_TC003336 [Tribolium castaneum]
1211	BT_B_G_ZJU_Unigene2534	BT_Q_G_ZJU_Unigene10613	1323	0.9909	gi|328702369|ref|XP_001952163.2|	2e-137	PREDICTED: probable maltase L-like [Acyrthosiphon pisum]
1216	BT_B_G_ZJU_Unigene2548	BT_Q_G_ZJU_Unigene1539	546	0.9909	gi|345479483|ref|XP_003423956.1|	2e-24	PREDICTED: lipopolysaccharide-induced tumor necrosis factor-alpha factor homolog [Nasonia vitripennis]
1430	BT_B_G_ZJU_Unigene3309	BT_Q_G_ZJU_Unigene727	435	0.9909	gi|240849097|ref|NP_001155822.1|	6e-25	39S ribosomal protein L27, mitochondrial [Acyrthosiphon pisum] >gi|239792997|dbj|BAH72768.1| ACYPI009921 [Acyrthosiphon pisum]
1603	BT_B_G_ZJU_Unigene4662	BT_Q_G_ZJU_Unigene20746	219	0.9909	gi|383859437|ref|XP_003705201.1|	3e-17	PREDICTED: ubiquitin carboxyl-terminal hydrolase 34 [Megachile rotundata]
1912	BT_B_G_ZJU_Unigene7911	BT_Q_G_ZJU_Unigene20419	219	0.9909	gi|357610609|gb|EHJ67060.1|	2e-13	putative de-etiolated-like protein 1 [Danaus plexippus]
2336	BT_B_G_ZJU_Unigene10804	BT_Q_G_ZJU_Unigene10989	219	0.9909	gi|345497411|ref|XP_003427982.1|	1e-53	PREDICTED: RING-box protein 2-like [Nasonia vitripennis]
2618	BT_B_G_ZJU_Unigene12272	BT_Q_G_ZJU_Unigene11304	1653	0.9909	gi|242003050|ref|XP_002422591.1|	6e-112	eukaryotic translation initiation factor 2 alpha kinase PEK, putative [Pediculus humanus corporis] >gi|212505392|gb|EEB09853.1| eukaryotic translation initiation factor 2 alpha kinase PEK, putative [Pediculus humanus corporis]
2633	BT_B_G_ZJU_Unigene12332	BT_Q_G_ZJU_CL648.Contig2	438	0.9909	gi|380026675|ref|XP_003697070.1|	5e-70	PREDICTED: microfibrillar-associated protein 1-like [Apis florea]
2680	BT_B_G_ZJU_Unigene12608	BT_Q_G_ZJU_Unigene1268	438	0.9909	gi|242012485|ref|XP_002426963.1|	1e-36	mitochondrial 50S ribosomal protein L41, putative [Pediculus humanus corporis] >gi|212511192|gb|EEB14225.1| mitochondrial 50S ribosomal protein L41, putative [Pediculus humanus corporis]
2753	BT_B_G_ZJU_Unigene12997	BT_Q_G_ZJU_Unigene9070	654	0.9909	gi|270010551|gb|EFA06999.1|	7e-84	hypothetical protein TcasGA2_TC009968 [Tribolium castaneum]
2897	BT_B_G_ZJU_Unigene13978	BT_Q_G_ZJU_Unigene528	765	0.9909	gi|242247603|ref|NP_001156166.1|	1e-94	ELL complex EAP30 subunit-like [Acyrthosiphon pisum] >gi|239792933|dbj|BAH72744.1| ACYPI004419 [Acyrthosiphon pisum]
2958	BT_B_G_ZJU_Unigene14654	BT_Q_G_ZJU_Unigene11106	435	0.9909	gi|225718394|gb|ACO15043.1|	1e-39	Coiled-coil-helix-coiled-coil-helix domain-containing protein 2, mitochondrial precursor [Caligus clemensi]
2963	BT_B_G_ZJU_Unigene14688	BT_Q_G_ZJU_Unigene9878	330	0.9909	gi|157112767|ref|XP_001651862.1|	3e-27	glucose transporter (sugar transporter [Aedes aegypti] >gi|108877938|gb|EAT42163.1| glucose transporter (sugar transporter [Aedes aegypti]
3185	BT_B_G_ZJU_Unigene16302	BT_Q_G_ZJU_Unigene4467	330	0.9909	gi|193631999|ref|XP_001946261.1|	8e-54	PREDICTED: PQ-loop repeat-containing protein 1-like [Acyrthosiphon pisum]
3651	BT_B_G_ZJU_Unigene23849	BT_Q_G_ZJU_Unigene12905	219	0.9909	gi|242006762|ref|XP_002424214.1|	1e-41	Arsenical pump-driving ATPase, putative [Pediculus humanus corporis] >gi|212507576|gb|EEB11476.1| Arsenical pump-driving ATPase, putative [Pediculus humanus corporis]
3884	BT_B_G_ZJU_Unigene12840	BT_Q_G_ZJU_CL358.Contig2	1869	0.9909	gi|345498199|ref|XP_003428176.1|	1e-07	PREDICTED: hypothetical protein LOC100677997 [Nasonia vitripennis]
42	BT_B_G_ZJU_CL247.Contig5	BT_Q_G_ZJU_CL985.Contig1	2982	0.991	gi|328713962|ref|XP_001943041.2|	1e-09	PREDICTED: microtubule-actin cross-linking factor 1, isoforms 1/2/3/5-like isoform 1 [Acyrthosiphon pisum]
97	BT_B_G_ZJU_CL453.Contig1	BT_Q_G_ZJU_Unigene8418	1896	0.991	gi|357621307|gb|EHJ73180.1|	1e-175	hypothetical protein KGM_12309 [Danaus plexippus]
291	BT_B_G_ZJU_CL1340.Contig2	BT_Q_G_ZJU_Unigene21991	333	0.991	gi|123977109|ref|XP_001330727.1|	7e-08	ankyrin repeat protein [Trichomonas vaginalis G3]
575	BT_B_G_ZJU_Unigene20	BT_Q_G_ZJU_Unigene1132	108	0.991	gi|321479260|gb|EFX90216.1|	1e-08	hypothetical protein DAPPUDRAFT_232652 [Daphnia pulex]
680	BT_B_G_ZJU_Unigene443	BT_Q_G_ZJU_Unigene33	441	0.991	gi|121543707|gb|ABM55540.1|	1e-72	putative myosin II essential light chain [Maconellicoccus hirsutus]
893	BT_B_G_ZJU_Unigene1353	BT_Q_G_ZJU_CL1203.Contig1	552	0.991	gi|226466816|emb|CAX69543.1|	1e-28	Cathepsin B-like cysteine proteinase precursor [Schistosoma japonicum]
932	BT_B_G_ZJU_Unigene1477	BT_Q_G_ZJU_Unigene1700	996	0.991	gi|46561740|gb|AAT01075.1|	4e-176	glyceraldehyde 3-phosphate dehydrogenase [Homalodisca vitripennis]
1012	BT_B_G_ZJU_Unigene1811	BT_Q_G_ZJU_Unigene12007	999	0.991	gi|156552406|ref|XP_001602166.1|	1e-137	PREDICTED: transaldolase-like [Nasonia vitripennis]
1076	BT_B_G_ZJU_Unigene2043	BT_Q_G_ZJU_Unigene2532	771	0.991	gi|240848569|ref|NP_001155749.1|	1e-131	60S ribosomal protein L8-like [Acyrthosiphon pisum] >gi|239788438|dbj|BAH70902.1| ACYPI008243 [Acyrthosiphon pisum] >gi|239788440|dbj|BAH70903.1| ACYPI008243 [Acyrthosiphon pisum]
1176	BT_B_G_ZJU_Unigene2406	BT_Q_G_ZJU_Unigene1841	1449	0.991	gi|111307761|gb|AAI21193.1|	3e-13	Mki67 protein [Xenopus laevis]
1875	BT_B_G_ZJU_Unigene7448	BT_Q_G_ZJU_Unigene8205	111	0.991	gi|328699321|ref|XP_003240902.1|	9e-16	PREDICTED: cAMP-dependent protein kinase catalytic subunit-like [Acyrthosiphon pisum]
2029	BT_B_G_ZJU_Unigene8769	BT_Q_G_ZJU_Unigene15364	333	0.991	gi|270004992|gb|EFA01440.1|	8e-06	hypothetical protein TcasGA2_TC030701 [Tribolium castaneum]
2214	BT_B_G_ZJU_Unigene10053	BT_Q_G_ZJU_Unigene8298	219	0.991	gi|157133347|ref|XP_001656213.1|	4e-12	actin 3 isoform, putative [Aedes aegypti] >gi|108881550|gb|EAT45775.1| actin 3 isoform, putative [Aedes aegypti]
2401	BT_B_G_ZJU_Unigene11107	BT_Q_G_ZJU_Unigene3651	1104	0.991	gi|270007946|gb|EFA04394.1|	2e-114	hypothetical protein TcasGA2_TC014693 [Tribolium castaneum]
2722	BT_B_G_ZJU_Unigene12835	BT_Q_G_ZJU_Unigene9859	663	0.991	gi|328789808|ref|XP_393661.3|	2e-75	PREDICTED: disks large homolog 5-like [Apis mellifera]
3190	BT_B_G_ZJU_Unigene16346	BT_Q_G_ZJU_Unigene7555	222	0.991	gi|242021632|ref|XP_002431248.1|	9e-13	tetratricopeptide repeat protein 7B, putative [Pediculus humanus corporis] >gi|212516502|gb|EEB18510.1| tetratricopeptide repeat protein 7B, putative [Pediculus humanus corporis]
3688	BT_B_G_ZJU_Unigene25295	BT_Q_G_ZJU_Unigene22251	333	0.991	gi|328714700|ref|XP_001952386.2|	1e-52	PREDICTED: hypothetical protein LOC100167625 [Acyrthosiphon pisum]
3744	BT_B_G_ZJU_CL297.Contig2	BT_Q_G_ZJU_Unigene10378	333	0.991	gi|339896233|gb|AEK21802.1|	5e-24	cytochrome P450 [Bemisia tabaci]
339	BT_B_G_ZJU_CL1579.Contig3	BT_Q_G_ZJU_Unigene12100	675	0.9911	gi|242008014|ref|XP_002424808.1|	3e-104	malate dehydrogenase, putative [Pediculus humanus corporis] >gi|212508346|gb|EEB12070.1| malate dehydrogenase, putative [Pediculus humanus corporis]
418	BT_B_G_ZJU_CL1957.Contig2	BT_Q_G_ZJU_Unigene11752	1005	0.9911	gi|242009697|ref|XP_002425619.1|	0	T-complex protein 1 subunit theta, putative [Pediculus humanus corporis] >gi|212509512|gb|EEB12881.1| T-complex protein 1 subunit theta, putative [Pediculus humanus corporis]
436	BT_B_G_ZJU_CL2057.Contig2	BT_Q_G_ZJU_Unigene1713	1452	0.9911	gi|332018902|gb|EGI59448.1|	2e-171	Alpha-aminoadipic semialdehyde synthase, mitochondrial [Acromyrmex echinatior]
667	BT_B_G_ZJU_Unigene395	BT_Q_G_ZJU_Unigene835	447	0.9911	gi|90819982|gb|ABD98749.1|	1e-40	putative ATP synthase oligomycin sensitivity conferral protein [Graphocephala atropunctata]
1023	BT_B_G_ZJU_Unigene1839	BT_Q_G_ZJU_Unigene8189	1902	0.9911	gi|340503895|gb|EGR30402.1|	1e-23	hypothetical protein IMG5_133010 [Ichthyophthirius multifiliis]
1137	BT_B_G_ZJU_Unigene2234	BT_Q_G_ZJU_Unigene2627	669	0.9911	gi|193582552|ref|XP_001947371.1|	4e-77	PREDICTED: max-like protein X-like [Acyrthosiphon pisum]
1648	BT_B_G_ZJU_Unigene4937	BT_Q_G_ZJU_Unigene8131	783	0.9911	gi|157124525|ref|XP_001654088.1|	8e-72	cln3/battenin [Aedes aegypti] >gi|157124527|ref|XP_001654089.1| cln3/battenin [Aedes aegypti] >gi|108873934|gb|EAT38159.1| cln3/battenin [Aedes aegypti] >gi|108873935|gb|EAT38160.1| cln3/battenin [Aedes aegypti]
1881	BT_B_G_ZJU_Unigene7501	BT_Q_G_ZJU_Unigene22530	225	0.9911	gi|328705734|ref|XP_001948004.2|	2e-23	PREDICTED: hypothetical protein LOC100165704 [Acyrthosiphon pisum]
2006	BT_B_G_ZJU_Unigene8611	BT_Q_G_ZJU_Unigene14782	447	0.9911	gi|328722088|ref|XP_001949674.2|	1e-50	PREDICTED: transcriptional activator Myb-like isoform 1 [Acyrthosiphon pisum]
2738	BT_B_G_ZJU_Unigene12922	BT_Q_G_ZJU_Unigene9776	900	0.9911	gi|270006952|gb|EFA03400.1|	7e-52	hypothetical protein TcasGA2_TC013386 [Tribolium castaneum]
2876	BT_B_G_ZJU_Unigene13850	BT_Q_G_ZJU_Unigene565	336	0.9911	gi|91086095|ref|XP_967348.1|	2e-52	PREDICTED: similar to AGAP010510-PA [Tribolium castaneum] >gi|270010216|gb|EFA06664.1| hypothetical protein TcasGA2_TC009590 [Tribolium castaneum]
2959	BT_B_G_ZJU_Unigene14656	BT_Q_G_ZJU_Unigene1963	444	0.9911	gi|121543696|gb|ABM55539.1|	3e-54	putative ribosomal protein L32 [Maconellicoccus hirsutus]
3124	BT_B_G_ZJU_Unigene15813	BT_Q_G_ZJU_Unigene13462	450	0.9911	gi|189240038|ref|XP_972683.2|	4e-68	PREDICTED: similar to RNA polymerase I 135kD subunit CG4033-PA [Tribolium castaneum]
3612	BT_B_G_ZJU_Unigene22507	BT_Q_G_ZJU_Unigene17569	225	0.9911	gi|242011555|ref|XP_002426514.1|	6e-23	RNA guanine-9-, methyltransferase domain containing protein, putative [Pediculus humanus corporis] >gi|212510640|gb|EEB13776.1| RNA guanine-9-, methyltransferase domain containing protein, putative [Pediculus humanus corporis]
3661	BT_B_G_ZJU_Unigene24347	BT_Q_G_ZJU_Unigene14168	222	0.9911	gi|157106411|ref|XP_001649309.1|	1e-22	hypothetical protein AaeL_AAEL014679 [Aedes aegypti] >gi|108868837|gb|EAT33062.1| conserved hypothetical protein [Aedes aegypti]
3705	BT_B_G_ZJU_Unigene26011	BT_Q_G_ZJU_Unigene9231	225	0.9911	gi|91085607|ref|XP_969271.1|	2e-20	PREDICTED: similar to ATP-binding cassette sub-family A member 3 [Tribolium castaneum]
11	BT_B_G_ZJU_CL58.Contig2	BT_Q_G_ZJU_CL399.Contig1	225	0.9912	gi|170039009|ref|XP_001847339.1|	6e-23	conserved hypothetical protein [Culex quinquefasciatus] >gi|167862617|gb|EDS26000.1| conserved hypothetical protein [Culex quinquefasciatus]
427	BT_B_G_ZJU_CL2004.Contig1	BT_Q_G_ZJU_Unigene1879	795	0.9912	gi|91085775|ref|XP_974308.1|	9e-80	PREDICTED: similar to metaxin 2 [Tribolium castaneum]
721	BT_B_G_ZJU_Unigene623	BT_Q_G_ZJU_Unigene7605	1710	0.9912	gi|383865872|ref|XP_003708396.1|	0	PREDICTED: pre-mRNA-processing factor 17-like [Megachile rotundata]
905	BT_B_G_ZJU_Unigene1399	BT_Q_G_ZJU_Unigene1403	567	0.9912	gi|332024039|gb|EGI64257.1|	6e-76	RING finger protein 185 [Acromyrmex echinatior]
934	BT_B_G_ZJU_Unigene1481	BT_Q_G_ZJU_Unigene583	114	0.9912	gi|91078026|ref|XP_970646.1|	3e-12	PREDICTED: similar to AGAP009694-PA [Tribolium castaneum] >gi|270001410|gb|EEZ97857.1| hypothetical protein TcasGA2_TC000229 [Tribolium castaneum]
1667	BT_B_G_ZJU_Unigene5057	BT_Q_G_ZJU_Unigene14670	336	0.9912	gi|322779457|gb|EFZ09649.1|	7e-39	hypothetical protein SINV_04875 [Solenopsis invicta]
1745	BT_B_G_ZJU_Unigene5631	BT_Q_G_ZJU_Unigene14802	906	0.9912	gi|270007790|gb|EFA04238.1|	9e-127	hypothetical protein TcasGA2_TC014492 [Tribolium castaneum]
2108	BT_B_G_ZJU_Unigene9404	BT_Q_G_ZJU_Unigene8860	339	0.9912	gi|383862389|ref|XP_003706666.1|	9e-20	PREDICTED: uncharacterized protein LOC100875424 [Megachile rotundata]
2591	BT_B_G_ZJU_Unigene12109	BT_Q_G_ZJU_Unigene11429	798	0.9912	gi|307179543|gb|EFN67857.1|	3e-75	Inositol monophosphatase [Camponotus floridanus]
2662	BT_B_G_ZJU_Unigene12517	BT_Q_G_ZJU_Unigene192	1245	0.9912	gi|270004600|gb|EFA01048.1|	2e-163	hypothetical protein TcasGA2_TC003964 [Tribolium castaneum]
2703	BT_B_G_ZJU_Unigene12722	BT_Q_G_ZJU_Unigene10978	1707	0.9912	gi|242001042|ref|XP_002435164.1|	0	alpha-mannosidase, putative [Ixodes scapularis] >gi|215498494|gb|EEC07988.1| alpha-mannosidase, putative [Ixodes scapularis]
2881	BT_B_G_ZJU_Unigene13877	BT_Q_G_ZJU_CL1458.Contig1	681	0.9912	gi|193620177|ref|XP_001944948.1|	9e-89	PREDICTED: prostaglandin reductase 1-like [Acyrthosiphon pisum]
3360	BT_B_G_ZJU_Unigene18175	BT_Q_G_ZJU_Unigene8966	453	0.9912	gi|322796366|gb|EFZ18907.1|	3e-78	hypothetical protein SINV_06598 [Solenopsis invicta]
3366	BT_B_G_ZJU_Unigene18241	BT_Q_G_ZJU_Unigene2971	342	0.9912	gi|350414380|ref|XP_003490299.1|	9e-53	PREDICTED: cyclin-dependent kinase 7-like [Bombus impatiens]
3396	BT_B_G_ZJU_Unigene18563	BT_Q_G_ZJU_Unigene6031	114	0.9912	gi|328719145|ref|XP_001943831.2|	1e-14	PREDICTED: actin-interacting protein 1-like isoform 1 [Acyrthosiphon pisum]
3715	BT_B_G_ZJU_Unigene26531	BT_Q_G_ZJU_Unigene3254	228	0.9912	gi|328711900|ref|XP_001952378.2|	9e-29	PREDICTED: structural maintenance of chromosomes protein 3-like [Acyrthosiphon pisum]
3789	BT_B_G_ZJU_Unigene410	BT_Q_G_ZJU_Unigene2305	453	0.9912	gi|242007547|ref|XP_002424601.1|	2e-55	arp2/3 complex 16 kD subunit, putative [Pediculus humanus corporis] >gi|212508044|gb|EEB11863.1| arp2/3 complex 16 kD subunit, putative [Pediculus humanus corporis]
147	BT_B_G_ZJU_CL658.Contig2	BT_Q_G_ZJU_CL1865.Contig2	687	0.9913	gi|195382288|ref|XP_002049862.1|	1e-72	GJ20513 [Drosophila virilis] >gi|194144659|gb|EDW61055.1| GJ20513 [Drosophila virilis]
429	BT_B_G_ZJU_CL2018.Contig1	BT_Q_G_ZJU_Unigene10999	1026	0.9913	gi|328718795|ref|XP_001947661.2|	8e-84	PREDICTED: putative serine protease K12H4.7-like isoform 1 [Acyrthosiphon pisum] >gi|328718797|ref|XP_003246580.1| PREDICTED: putative serine protease K12H4.7-like isoform 2 [Acyrthosiphon pisum]
736	BT_B_G_ZJU_Unigene661	BT_Q_G_ZJU_CL1058.Contig2	573	0.9913	gi|193713712|ref|XP_001952048.1|	2e-47	PREDICTED: probable nucleolar GTP-binding protein 1-like [Acyrthosiphon pisum]
844	BT_B_G_ZJU_Unigene1110	BT_Q_G_ZJU_CL1016.Contig1	1380	0.9913	gi|348515969|ref|XP_003445512.1|	4e-53	PREDICTED: legumain-like [Oreochromis niloticus]
896	BT_B_G_ZJU_Unigene1361	BT_Q_G_ZJU_Unigene13502	915	0.9913	gi|332023058|gb|EGI63323.1|	9e-07	Protein lap4 [Acromyrmex echinatior]
1013	BT_B_G_ZJU_Unigene1815	BT_Q_G_ZJU_Unigene548	684	0.9913	gi|307181842|gb|EFN69282.1|	1e-92	Ribulose-phosphate 3-epimerase [Camponotus floridanus]
1029	BT_B_G_ZJU_Unigene1860	BT_Q_G_ZJU_Unigene9983	1608	0.9913	gi|195440460|ref|XP_002068060.1|	0	GK10605 [Drosophila willistoni] >gi|194164145|gb|EDW79046.1| GK10605 [Drosophila willistoni]
1190	BT_B_G_ZJU_Unigene2436	BT_Q_G_ZJU_Unigene86	2520	0.9913	gi|242022406|ref|XP_002431631.1|	2e-168	conserved hypothetical protein [Pediculus humanus corporis] >gi|212516939|gb|EEB18893.1| conserved hypothetical protein [Pediculus humanus corporis]
1389	BT_B_G_ZJU_Unigene3185	BT_Q_G_ZJU_Unigene976	456	0.9913	gi|389608227|dbj|BAM17725.1|	3e-74	ribosomal protein S18 [Papilio xuthus] >gi|389610859|dbj|BAM19040.1| ribosomal protein S18 [Papilio polytes]
1420	BT_B_G_ZJU_Unigene3285	BT_Q_G_ZJU_Unigene11887	1602	0.9913	gi|322798585|gb|EFZ20189.1|	0	hypothetical protein SINV_01813 [Solenopsis invicta]
1496	BT_B_G_ZJU_Unigene3654	BT_Q_G_ZJU_Unigene16705	345	0.9913	gi|322799185|gb|EFZ20615.1|	3e-74	hypothetical protein SINV_05916 [Solenopsis invicta]
1742	BT_B_G_ZJU_Unigene5619	BT_Q_G_ZJU_Unigene4278	459	0.9913	gi|125742521|gb|ABN54483.1|	4e-58	putative ubiquitin/ribosomal protein S27Ae fusion protein [Oncopeltus fasciatus]
1815	BT_B_G_ZJU_Unigene6693	BT_Q_G_ZJU_Unigene3485	573	0.9913	gi|328720107|ref|XP_001947003.2|	1e-79	PREDICTED: differentially expressed in FDCP 6 homolog [Acyrthosiphon pisum]
1889	BT_B_G_ZJU_Unigene7612	BT_Q_G_ZJU_Unigene17305	231	0.9913	gi|242016674|ref|XP_002428875.1|	4e-31	Pleiotropic regulator, putative [Pediculus humanus corporis] >gi|212513639|gb|EEB16137.1| Pleiotropic regulator, putative [Pediculus humanus corporis]
2333	BT_B_G_ZJU_Unigene10771	BT_Q_G_ZJU_Unigene10319	1605	0.9913	gi|328697427|ref|XP_001946984.2|	1e-153	PREDICTED: ATP-dependent RNA helicase p62-like isoform 1 [Acyrthosiphon pisum]
2385	BT_B_G_ZJU_Unigene11040	BT_Q_G_ZJU_Unigene11268	2874	0.9913	gi|328792916|ref|XP_001122457.2|	9e-07	PREDICTED: laminin subunit beta-1 [Apis mellifera]
2683	BT_B_G_ZJU_Unigene12622	BT_Q_G_ZJU_Unigene1254	798	0.9913	gi|157108771|ref|XP_001650379.1|	1e-62	RNA and export factor binding protein [Aedes aegypti] >gi|157110681|ref|XP_001651200.1| RNA and export factor binding protein [Aedes aegypti] >gi|108868361|gb|EAT32586.1| RNA and export factor binding protein [Aedes aegypti] >gi|108879221|gb|EAT43446.1| RNA and export factor binding protein [Aedes aegypti]
2684	BT_B_G_ZJU_Unigene12641	BT_Q_G_ZJU_Unigene10724	570	0.9913	gi|307191040|gb|EFN74794.1|	6e-57	RWD domain-containing protein 4A [Camponotus floridanus]
2802	BT_B_G_ZJU_Unigene13244	BT_Q_G_ZJU_Unigene2163	1608	0.9913	gi|328699430|ref|XP_001946626.2|	2e-134	PREDICTED: sodium/nucleoside cotransporter 2-like isoform 1 [Acyrthosiphon pisum] >gi|328699432|ref|XP_003240931.1| PREDICTED: sodium/nucleoside cotransporter 2-like isoform 2 [Acyrthosiphon pisum]
2819	BT_B_G_ZJU_Unigene13357	BT_Q_G_ZJU_Unigene11212	573	0.9913	gi|91094431|ref|XP_969591.1|	2e-80	PREDICTED: similar to AGAP008909-PA [Tribolium castaneum] >gi|270016373|gb|EFA12819.1| hypothetical protein TcasGA2_TC001886 [Tribolium castaneum]
2841	BT_B_G_ZJU_Unigene13503	BT_Q_G_ZJU_Unigene12018	915	0.9913	gi|328720437|ref|XP_003247030.1|	2e-89	PREDICTED: probable 4-hydroxy-2-oxoglutarate aldolase, mitochondrial-like [Acyrthosiphon pisum]
2922	BT_B_G_ZJU_Unigene14225	BT_Q_G_ZJU_Unigene1774	1959	0.9913	gi|321466408|gb|EFX77404.1|	1e-19	hypothetical protein DAPPUDRAFT_305840 [Daphnia pulex]
2987	BT_B_G_ZJU_Unigene14833	BT_Q_G_ZJU_Unigene10570	459	0.9913	gi|240849155|ref|NP_001155627.1|	9e-61	archease [Acyrthosiphon pisum] >gi|239792599|dbj|BAH72625.1| ACYPI005448 [Acyrthosiphon pisum]
3048	BT_B_G_ZJU_Unigene15247	BT_Q_G_ZJU_Unigene12501	345	0.9913	gi|345479731|ref|XP_003424017.1|	2e-43	PREDICTED: peroxisomal acyl-coenzyme A oxidase 3-like isoform 2 [Nasonia vitripennis] >gi|345479733|ref|XP_003424018.1| PREDICTED: peroxisomal acyl-coenzyme A oxidase 3-like isoform 3 [Nasonia vitripennis] >gi|345479735|ref|XP_001603089.2| PREDICTED: peroxisomal acyl-coenzyme A oxidase 3-like isoform 1 [Nasonia vitripennis]
3147	BT_B_G_ZJU_Unigene16017	BT_Q_G_ZJU_Unigene17498	345	0.9913	gi|189235866|ref|XP_969616.2|	6e-52	PREDICTED: similar to pre-mRNA splicing factor ATP-dependent RNA helicase PRP16 [Tribolium castaneum] >gi|270004535|gb|EFA00983.1| hypothetical protein TcasGA2_TC003896 [Tribolium castaneum]
3308	BT_B_G_ZJU_Unigene17555	BT_Q_G_ZJU_Unigene7031	231	0.9913	gi|380025730|ref|XP_003696621.1|	7e-26	PREDICTED: LOW QUALITY PROTEIN: nitrogen permease regulator 3-like protein-like [Apis florea]
3539	BT_B_G_ZJU_Unigene20763	BT_Q_G_ZJU_Unigene1609	231	0.9913	gi|307179503|gb|EFN67817.1|	4e-40	Thioredoxin domain-containing protein 4 [Camponotus floridanus]
3639	BT_B_G_ZJU_Unigene23535	BT_Q_G_ZJU_Unigene5843	231	0.9913	gi|193669254|ref|XP_001951360.1|	6e-27	PREDICTED: nucleoside diphosphate-linked moiety X motif 18-like [Acyrthosiphon pisum]
925	BT_B_G_ZJU_Unigene1459	BT_Q_G_ZJU_Unigene1147	1632	0.9914	gi|91093052|ref|XP_967459.1|	0	PREDICTED: similar to chaperonin [Tribolium castaneum] >gi|270002664|gb|EEZ99111.1| hypothetical protein TcasGA2_TC005004 [Tribolium castaneum]
1725	BT_B_G_ZJU_Unigene5515	BT_Q_G_ZJU_Unigene3455	1044	0.9914	gi|91078490|ref|XP_968588.1|	9e-162	PREDICTED: similar to G protein pathway suppressor 1 [Tribolium castaneum] >gi|270004016|gb|EFA00464.1| hypothetical protein TcasGA2_TC003322 [Tribolium castaneum]
1943	BT_B_G_ZJU_Unigene8156	BT_Q_G_ZJU_Unigene2399	465	0.9914	gi|307182009|gb|EFN69414.1|	3e-61	E3 ubiquitin-protein ligase Nedd-4 [Camponotus floridanus]
2154	BT_B_G_ZJU_Unigene9674	BT_Q_G_ZJU_Unigene18544	348	0.9914	gi|307213056|gb|EFN88587.1|	3e-43	Dedicator of cytokinesis protein 1 [Harpegnathos saltator]
2187	BT_B_G_ZJU_Unigene9903	BT_Q_G_ZJU_Unigene1551	924	0.9914	gi|345485025|ref|XP_001605773.2|	9e-156	PREDICTED: ras-related GTP-binding protein A-like [Nasonia vitripennis]
2470	BT_B_G_ZJU_Unigene11500	BT_Q_G_ZJU_Unigene11246	1392	0.9914	gi|91087961|ref|XP_972932.1|	4e-95	PREDICTED: similar to multiple inositol polyphosphate phosphatase [Tribolium castaneum] >gi|270012039|gb|EFA08487.1| hypothetical protein TcasGA2_TC006139 [Tribolium castaneum]
2742	BT_B_G_ZJU_Unigene12948	BT_Q_G_ZJU_Unigene1439	1161	0.9914	gi|332374498|gb|AEE62390.1|	1e-143	unknown [Dendroctonus ponderosae]
2773	BT_B_G_ZJU_Unigene13090	BT_Q_G_ZJU_Unigene2320	1164	0.9914	gi|383854114|ref|XP_003702567.1|	1e-53	PREDICTED: ribosomal L1 domain-containing protein 1-like [Megachile rotundata]
2894	BT_B_G_ZJU_Unigene13944	BT_Q_G_ZJU_Unigene1160	579	0.9914	gi|156551872|ref|XP_001603255.1|	1e-63	PREDICTED: B-cell receptor-associated protein 31-like isoform 1 [Nasonia vitripennis]
146	BT_B_G_ZJU_CL658.Contig1	BT_Q_G_ZJU_CL1865.Contig1	702	0.9915	gi|195382288|ref|XP_002049862.1|	1e-70	GJ20513 [Drosophila virilis] >gi|194144659|gb|EDW61055.1| GJ20513 [Drosophila virilis]
469	BT_B_G_ZJU_CL2193.Contig2	BT_Q_G_ZJU_Unigene8849	585	0.9915	gi|91092966|ref|XP_966837.1|	2e-53	PREDICTED: similar to AGAP004468-PA [Tribolium castaneum] >gi|270003166|gb|EEZ99613.1| hypothetical protein TcasGA2_TC002130 [Tribolium castaneum]
666	BT_B_G_ZJU_Unigene392	BT_Q_G_ZJU_Unigene1363	465	0.9915	gi|110671474|gb|ABG81988.1|	6e-41	putative mitochondrial cytochrome c oxidase polypeptide Va [Diaphorina citri]
1092	BT_B_G_ZJU_Unigene2073	BT_Q_G_ZJU_CL1359.Contig1	231	0.9915	gi|383850433|ref|XP_003700800.1|	3e-37	PREDICTED: cysteine-rich protein 1-like [Megachile rotundata]
1382	BT_B_G_ZJU_Unigene3169	BT_Q_G_ZJU_Unigene11733	819	0.9915	gi|328698878|ref|XP_001944276.2|	3e-71	PREDICTED: UDP-glucuronosyltransferase 1-7-like [Acyrthosiphon pisum]
1535	BT_B_G_ZJU_Unigene4141	BT_Q_G_ZJU_Unigene585	588	0.9915	gi|147903004|ref|NP_001084723.1|	1e-50	importin 11 [Xenopus laevis] >gi|46329786|gb|AAH68908.1| MGC83107 protein [Xenopus laevis]
1812	BT_B_G_ZJU_Unigene6677	BT_Q_G_ZJU_Unigene4487	234	0.9915	gi|194224849|ref|XP_001495395.2|	6e-11	PREDICTED: snRNA-activating protein complex subunit 3 [Equus caballus]
1958	BT_B_G_ZJU_Unigene8289	BT_Q_G_ZJU_Unigene15464	351	0.9915	gi|326678111|ref|XP_003200986.1|	6e-07	PREDICTED: zinc finger protein 658 [Danio rerio]
1984	BT_B_G_ZJU_Unigene8471	BT_Q_G_ZJU_Unigene7845	939	0.9915	gi|328710567|ref|XP_001947810.2|	3e-105	PREDICTED: cyclin-dependent kinase 6-like [Acyrthosiphon pisum]
2171	BT_B_G_ZJU_Unigene9795	BT_Q_G_ZJU_Unigene9537	591	0.9915	gi|328719451|ref|XP_003246767.1|	1e-152	PREDICTED: integrin alpha-PS1-like isoform 3 [Acyrthosiphon pisum]
2650	BT_B_G_ZJU_Unigene12436	BT_Q_G_ZJU_Unigene9599	822	0.9915	gi|189234757|ref|XP_001814678.1|	1e-73	PREDICTED: similar to conserved hypothetical protein [Tribolium castaneum] >gi|270002196|gb|EEZ98643.1| hypothetical protein TcasGA2_TC001171 [Tribolium castaneum]
2806	BT_B_G_ZJU_Unigene13287	BT_Q_G_ZJU_Unigene1081	588	0.9915	gi|156545980|ref|XP_001607273.1|	1e-117	PREDICTED: activator of 90 kDa heat shock protein ATPase homolog 1-like [Nasonia vitripennis]
2909	BT_B_G_ZJU_Unigene14098	BT_Q_G_ZJU_Unigene878	582	0.9915	gi|340719568|ref|XP_003398222.1|	1e-80	PREDICTED: pyridine nucleotide-disulfide oxidoreductase domain-containing protein 1-like [Bombus terrestris]
3004	BT_B_G_ZJU_Unigene14912	BT_Q_G_ZJU_Unigene3726	585	0.9915	gi|380023290|ref|XP_003695457.1|	1e-55	PREDICTED: DNA replication complex GINS protein PSF2-like, partial [Apis florea]
3540	BT_B_G_ZJU_Unigene20785	BT_Q_G_ZJU_Unigene8741	354	0.9915	gi|380012505|ref|XP_003690321.1|	2e-55	PREDICTED: putative deoxyribonuclease TATDN1-like [Apis florea]
3640	BT_B_G_ZJU_Unigene23551	BT_Q_G_ZJU_Unigene16685	114	0.9915	gi|328709076|ref|XP_001950397.2|	6e-07	PREDICTED: nucleolar protein 14-like [Acyrthosiphon pisum]
48	BT_B_G_ZJU_CL275.Contig1	BT_Q_G_ZJU_CL210.Contig3	954	0.9916	gi|345483324|ref|XP_003424792.1|	2e-106	PREDICTED: venom serine carboxypeptidase-like isoform 2 [Nasonia vitripennis]
576	BT_B_G_ZJU_Unigene22	BT_Q_G_ZJU_Unigene6878	474	0.9916	gi|307168156|gb|EFN61435.1|	7e-60	60S ribosomal protein L24 [Camponotus floridanus]
813	BT_B_G_ZJU_Unigene1009	BT_Q_G_ZJU_Unigene2609	1542	0.9916	gi|340724934|ref|XP_003400833.1|	3e-90	PREDICTED: uncharacterized protein C12orf41 homolog [Bombus terrestris]
817	BT_B_G_ZJU_Unigene1016	BT_Q_G_ZJU_Unigene12508	594	0.9916	gi|225711962|gb|ACO11827.1|	4e-71	Ribosome production factor 1 [Lepeophtheirus salmonis]
911	BT_B_G_ZJU_Unigene1418	BT_Q_G_ZJU_Unigene4167	594	0.9916	gi|195109004|ref|XP_001999082.1|	9e-20	GI23267 [Drosophila mojavensis] >gi|193915676|gb|EDW14543.1| GI23267 [Drosophila mojavensis]
1038	BT_B_G_ZJU_Unigene1886	BT_Q_G_ZJU_Unigene519	1194	0.9916	gi|66523683|ref|XP_393437.2|	0	PREDICTED: aspartyl-tRNA synthetase, cytoplasmic [Apis mellifera]
1187	BT_B_G_ZJU_Unigene2430	BT_Q_G_ZJU_Unigene10358	831	0.9916	gi|328784700|ref|XP_392763.3|	6e-93	PREDICTED: hypothetical protein LOC409240 [Apis mellifera]
1502	BT_B_G_ZJU_Unigene3928	BT_Q_G_ZJU_Unigene3962	597	0.9916	gi|91078878|ref|XP_972869.1|	2e-92	PREDICTED: similar to conserved hypothetical protein [Tribolium castaneum] >gi|270003710|gb|EFA00158.1| hypothetical protein TcasGA2_TC002979 [Tribolium castaneum]
1668	BT_B_G_ZJU_Unigene5061	BT_Q_G_ZJU_Unigene3836	237	0.9916	gi|322790239|gb|EFZ15238.1|	9e-58	hypothetical protein SINV_07700 [Solenopsis invicta]
1685	BT_B_G_ZJU_Unigene5263	BT_Q_G_ZJU_Unigene21473	237	0.9916	gi|307213766|gb|EFN89104.1|	3e-14	Transcription initiation factor IIA subunit 1 [Harpegnathos saltator]
1823	BT_B_G_ZJU_Unigene6832	BT_Q_G_ZJU_Unigene16085	474	0.9916	gi|157129587|ref|XP_001661738.1|	2e-41	hypothetical protein AaeL_AAEL011531 [Aedes aegypti] >gi|108872155|gb|EAT36380.1| conserved hypothetical protein [Aedes aegypti]
2075	BT_B_G_ZJU_Unigene9111	BT_Q_G_ZJU_Unigene8405	1077	0.9916	gi|270001040|gb|EEZ97487.1|	3e-157	hypothetical protein TcasGA2_TC011326 [Tribolium castaneum]
2445	BT_B_G_ZJU_Unigene11368	BT_Q_G_ZJU_Unigene16435	474	0.9916	gi|345489034|ref|XP_001603193.2|	3e-49	PREDICTED: breast carcinoma-amplified sequence 3 homolog isoform 1 [Nasonia vitripennis] >gi|345489036|ref|XP_003426040.1| PREDICTED: breast carcinoma-amplified sequence 3 homolog isoform 2 [Nasonia vitripennis]
2923	BT_B_G_ZJU_Unigene14247	BT_Q_G_ZJU_Unigene12024	1299	0.9916	gi|53830714|gb|AAU95200.1|	0	enolase [Oncometopia nigricans]
3440	BT_B_G_ZJU_Unigene19236	BT_Q_G_ZJU_Unigene4681	234	0.9916	gi|242017221|ref|XP_002429090.1|	1e-19	Helicase, putative [Pediculus humanus corporis] >gi|212513954|gb|EEB16352.1| Helicase, putative [Pediculus humanus corporis]
3476	BT_B_G_ZJU_Unigene19751	BT_Q_G_ZJU_Unigene17638	237	0.9916	gi|389613369|dbj|BAM20040.1|	1e-18	acidic fibroblast growth factor intracellular binding protein [Papilio xuthus]
3570	BT_B_G_ZJU_Unigene21314	BT_Q_G_ZJU_Unigene7281	237	0.9916	gi|66553048|ref|XP_393330.2|	0	PREDICTED: regulator of nonsense transcripts 1 [Apis mellifera] >gi|380015761|ref|XP_003691864.1| PREDICTED: regulator of nonsense transcripts 1-like [Apis florea]
779	BT_B_G_ZJU_Unigene810	BT_Q_G_ZJU_Unigene255	360	0.9917	gi|170037145|ref|XP_001846420.1|	3e-26	NADH dehydrogenase [Culex quinquefasciatus] >gi|167880174|gb|EDS43557.1| NADH dehydrogenase [Culex quinquefasciatus]
1161	BT_B_G_ZJU_Unigene2365	BT_Q_G_ZJU_Unigene11746	1320	0.9917	gi|193617698|ref|XP_001948523.1|	0	PREDICTED: 26S protease regulatory subunit 4-like [Acyrthosiphon pisum]
1410	BT_B_G_ZJU_Unigene3250	BT_Q_G_ZJU_Unigene1528	357	0.9917	gi|91086139|ref|XP_968980.1|	2e-17	PREDICTED: similar to AGAP008073-PA [Tribolium castaneum]
1761	BT_B_G_ZJU_Unigene5765	BT_Q_G_ZJU_Unigene4632	603	0.9917	gi|193688414|ref|XP_001943732.1|	9e-34	PREDICTED: hypothetical protein LOC100164977 [Acyrthosiphon pisum]
1804	BT_B_G_ZJU_Unigene6421	BT_Q_G_ZJU_Unigene6082	483	0.9917	gi|242004770|ref|XP_002423251.1|	3e-84	peptidyl-prolyl cis-trans isomerase H, putative [Pediculus humanus corporis] >gi|212506237|gb|EEB10513.1| peptidyl-prolyl cis-trans isomerase H, putative [Pediculus humanus corporis]
1864	BT_B_G_ZJU_Unigene7358	BT_Q_G_ZJU_Unigene16591	240	0.9917	gi|308322115|gb|ADO28195.1|	3e-07	sjoegren syndrome nuclear autoantigen 1-like protein [Ictalurus furcatus]
2099	BT_B_G_ZJU_Unigene9306	BT_Q_G_ZJU_Unigene13651	969	0.9917	gi|193613348|ref|XP_001950332.1|	6e-108	PREDICTED: rho GTPase-activating protein 17-like [Acyrthosiphon pisum]
2308	BT_B_G_ZJU_Unigene10585	BT_Q_G_ZJU_Unigene10192	360	0.9917	gi|90820032|gb|ABD98773.1|	9e-59	putative GABA-A receptor associated protein [Graphocephala atropunctata]
3193	BT_B_G_ZJU_Unigene16391	BT_Q_G_ZJU_Unigene8754	237	0.9917	gi|270011816|gb|EFA08264.1|	7e-28	hypothetical protein TcasGA2_TC005894 [Tribolium castaneum]
3383	BT_B_G_ZJU_Unigene18433	BT_Q_G_ZJU_Unigene5043	360	0.9917	gi|194865385|ref|XP_001971403.1|	2e-14	GG14938 [Drosophila erecta] >gi|190653186|gb|EDV50429.1| GG14938 [Drosophila erecta]
3723	BT_B_G_ZJU_Unigene27260	BT_Q_G_ZJU_Unigene23314	240	0.9917	gi|242003858|ref|XP_002422888.1|	1e-17	conserved hypothetical protein [Pediculus humanus corporis] >gi|212505770|gb|EEB10150.1| conserved hypothetical protein [Pediculus humanus corporis]
6	BT_B_G_ZJU_CL41.Contig1	BT_Q_G_ZJU_Unigene1687	1461	0.9918	gi|321478327|gb|EFX89284.1|	1e-107	hypothetical protein DAPPUDRAFT_205741 [Daphnia pulex]
529	BT_B_G_ZJU_CL2499.Contig1	BT_Q_G_ZJU_Unigene10619	1092	0.9918	gi|46561746|gb|AAT01078.1|	1e-170	putative fructose 1,6-bisphosphate aldolase [Homalodisca vitripennis]
918	BT_B_G_ZJU_Unigene1444	BT_Q_G_ZJU_Unigene1985	2331	0.9918	gi|383852270|ref|XP_003701651.1|	0	PREDICTED: ubiquitin-like modifier-activating enzyme 1-like [Megachile rotundata]
1078	BT_B_G_ZJU_Unigene2046	BT_Q_G_ZJU_Unigene972	363	0.9918	gi|383848558|ref|XP_003699916.1|	4e-31	PREDICTED: sex-regulated protein janus-A-like [Megachile rotundata]
1350	BT_B_G_ZJU_Unigene3082	BT_Q_G_ZJU_Unigene14899	489	0.9918	gi|91090806|ref|XP_970749.1|	1e-41	PREDICTED: similar to ubiquitin-protein ligase [Tribolium castaneum] >gi|270013259|gb|EFA09707.1| hypothetical protein TcasGA2_TC011840 [Tribolium castaneum]
1592	BT_B_G_ZJU_Unigene4526	BT_Q_G_ZJU_Unigene17705	366	0.9918	gi|332024578|gb|EGI64776.1|	1e-16	Ubinuclein-1 [Acromyrmex echinatior]
1899	BT_B_G_ZJU_Unigene7741	BT_Q_G_ZJU_Unigene503	240	0.9918	gi|242021065|ref|XP_002430967.1|	1e-35	membrane-associated protein, putative [Pediculus humanus corporis] >gi|212516187|gb|EEB18229.1| membrane-associated protein, putative [Pediculus humanus corporis]
2205	BT_B_G_ZJU_Unigene9995	BT_Q_G_ZJU_Unigene3898	729	0.9918	gi|119167460|gb|AAY33488.2|	2e-108	putative mitochondrial isoprenyl diphosphate synthase precursor [Aphis fabae]
2252	BT_B_G_ZJU_Unigene10282	BT_Q_G_ZJU_Unigene12196	855	0.9918	gi|321470671|gb|EFX81646.1|	1e-69	hypothetical protein DAPPUDRAFT_196010 [Daphnia pulex]
2306	BT_B_G_ZJU_Unigene10580	BT_Q_G_ZJU_Unigene7603	486	0.9918	gi|357629722|gb|EHJ78327.1|	9e-26	putative transcription factor TFIIH-subunit [Danaus plexippus]
2493	BT_B_G_ZJU_Unigene11594	BT_Q_G_ZJU_Unigene10241	1221	0.9918	gi|193706844|ref|XP_001945291.1|	1e-107	PREDICTED: tRNA pseudouridine synthase A, mitochondrial-like [Acyrthosiphon pisum]
2767	BT_B_G_ZJU_Unigene13056	BT_Q_G_ZJU_Unigene747	486	0.9918	gi|307183026|gb|EFN69982.1|	7e-66	Iron-sulfur cluster assembly enzyme ISCU, mitochondrial [Camponotus floridanus]
2815	BT_B_G_ZJU_Unigene13329	BT_Q_G_ZJU_Unigene10893	1467	0.9918	gi|124107288|dbj|BAF45421.1|	0	cryptochrome precursor [Dianemobius nigrofasciatus]
2857	BT_B_G_ZJU_Unigene13658	BT_Q_G_ZJU_Unigene12306	978	0.9918	gi|225582|prf||1306412C	1e-22	storage protein C134
2920	BT_B_G_ZJU_Unigene14210	BT_Q_G_ZJU_Unigene748	1104	0.9918	gi|242020758|ref|XP_002430818.1|	3e-97	protein BAT5, putative [Pediculus humanus corporis] >gi|212516021|gb|EEB18080.1| protein BAT5, putative [Pediculus humanus corporis]
3234	BT_B_G_ZJU_Unigene16841	BT_Q_G_ZJU_Unigene22333	243	0.9918	gi|357631280|gb|EHJ78870.1|	6e-31	hypothetical protein KGM_10291 [Danaus plexippus]
3814	BT_B_G_ZJU_Unigene1533	BT_Q_G_ZJU_Unigene10882	1335	0.9918	gi|345493214|ref|XP_001603678.2|	2e-81	PREDICTED: stAR-related lipid transfer protein 7, mitochondrial-like [Nasonia vitripennis]
128	BT_B_G_ZJU_CL590.Contig1	BT_Q_G_ZJU_Unigene10823	1473	0.9919	gi|350418079|ref|XP_003491724.1|	1e-122	PREDICTED: sodium-independent sulfate anion transporter-like isoform 2 [Bombus impatiens]
216	BT_B_G_ZJU_CL970.Contig2	BT_Q_G_ZJU_CL68.Contig1	1233	0.9919	gi|383847134|ref|XP_003699210.1|	0	PREDICTED: phosphorylase b kinase gamma catalytic chain, skeletal muscle isoform-like, partial [Megachile rotundata]
610	BT_B_G_ZJU_Unigene162	BT_Q_G_ZJU_Unigene180	369	0.9919	gi|195339170|ref|XP_002036193.1|	3e-26	GM16890 [Drosophila sechellia] >gi|194130073|gb|EDW52116.1| GM16890 [Drosophila sechellia]
887	BT_B_G_ZJU_Unigene1324	BT_Q_G_ZJU_Unigene627	738	0.9919	gi|170030902|ref|XP_001843326.1|	4e-160	conserved hypothetical protein [Culex quinquefasciatus] >gi|167868806|gb|EDS32189.1| conserved hypothetical protein [Culex quinquefasciatus]
940	BT_B_G_ZJU_Unigene1495	BT_Q_G_ZJU_Unigene11972	1470	0.9919	gi|91082695|ref|XP_971685.1|	0	PREDICTED: similar to AGAP007393-PB [Tribolium castaneum] >gi|270014973|gb|EFA11421.1| hypothetical protein TcasGA2_TC013598 [Tribolium castaneum]
1343	BT_B_G_ZJU_Unigene3043	BT_Q_G_ZJU_Unigene5588	120	0.9919	gi|194756514|ref|XP_001960522.1|	1e-11	GF19772 [Drosophila ananassae] >gi|190621820|gb|EDV37344.1| GF19772 [Drosophila ananassae]
1580	BT_B_G_ZJU_Unigene4432	BT_Q_G_ZJU_Unigene3852	369	0.9919	gi|193636717|ref|XP_001949755.1|	1e-22	PREDICTED: isoleucyl-tRNA synthetase, mitochondrial-like [Acyrthosiphon pisum]
2048	BT_B_G_ZJU_Unigene8923	BT_Q_G_ZJU_Unigene16540	243	0.9919	gi|345483434|ref|XP_001602865.2|	3e-26	PREDICTED: vesicular integral-membrane protein VIP36-like [Nasonia vitripennis]
2403	BT_B_G_ZJU_Unigene11110	BT_Q_G_ZJU_Unigene18816	369	0.9919	gi|307166042|gb|EFN60319.1|	2e-27	Protein Peter pan [Camponotus floridanus]
2906	BT_B_G_ZJU_Unigene14061	BT_Q_G_ZJU_Unigene951	3687	0.9919	gi|328714419|ref|XP_003245354.1|	0	PREDICTED: acetyl-CoA carboxylase-like isoform 4 [Acyrthosiphon pisum]
2931	BT_B_G_ZJU_Unigene14328	BT_Q_G_ZJU_Unigene1064	1242	0.9919	gi|307201783|gb|EFN81456.1|	0	Serine/threonine-protein phosphatase 2A 65 kDa regulatory subunit A alpha isoform [Harpegnathos saltator]
3034	BT_B_G_ZJU_Unigene15143	BT_Q_G_ZJU_Unigene3874	372	0.9919	gi|225542812|gb|ACN91289.1|	6e-06	dentin sialophosphoprotein precursor [Trichechus manatus latirostris]
3115	BT_B_G_ZJU_Unigene15744	BT_Q_G_ZJU_Unigene7624	372	0.9919	gi|350416273|ref|XP_003490895.1|	8e-26	PREDICTED: integrator complex subunit 10-like [Bombus impatiens]
3152	BT_B_G_ZJU_Unigene16033	BT_Q_G_ZJU_Unigene22679	243	0.9919	gi|380011272|ref|XP_003689734.1|	8e-36	PREDICTED: uncharacterized protein LOC100866437 [Apis florea]
3254	BT_B_G_ZJU_Unigene17030	BT_Q_G_ZJU_Unigene17068	246	0.9919	gi|242007076|ref|XP_002424368.1|	5e-14	Aladin, putative [Pediculus humanus corporis] >gi|212507768|gb|EEB11630.1| Aladin, putative [Pediculus humanus corporis]
3538	BT_B_G_ZJU_Unigene20760	BT_Q_G_ZJU_Unigene15768	246	0.9919	gi|66500538|ref|XP_392119.2|	1e-06	PREDICTED: hypothetical protein LOC408577 [Apis mellifera]
3675	BT_B_G_ZJU_Unigene24757	BT_Q_G_ZJU_Unigene16386	246	0.9919	gi|307178077|gb|EFN66904.1|	2e-20	Gamma-tubulin complex component 4 [Camponotus floridanus]
253	BT_B_G_ZJU_CL1109.Contig2	BT_Q_G_ZJU_Unigene11169	993	0.992	gi|193657026|ref|XP_001944099.1|	4e-117	PREDICTED: hydroxymethylglutaryl-CoA lyase, mitochondrial-like isoform 1 [Acyrthosiphon pisum]
655	BT_B_G_ZJU_Unigene352	BT_Q_G_ZJU_Unigene12121	375	0.992	gi|321462303|gb|EFX73328.1|	3e-38	hypothetical protein DAPPUDRAFT_307951 [Daphnia pulex]
751	BT_B_G_ZJU_Unigene723	BT_Q_G_ZJU_Unigene715	375	0.992	gi|156378358|ref|XP_001631110.1|	7e-65	predicted protein [Nematostella vectensis] >gi|156218144|gb|EDO39047.1| predicted protein [Nematostella vectensis]
884	BT_B_G_ZJU_Unigene1316	BT_Q_G_ZJU_Unigene11743	873	0.992	gi|328697431|ref|XP_001945587.2|	1e-68	PREDICTED: AN1-type zinc finger protein 1-like [Acyrthosiphon pisum]
1182	BT_B_G_ZJU_Unigene2420	BT_Q_G_ZJU_CL1832.Contig2	498	0.992	gi|195441553|ref|XP_002068572.1|	2e-27	GK20545 [Drosophila willistoni] >gi|194164657|gb|EDW79558.1| GK20545 [Drosophila willistoni]
1263	BT_B_G_ZJU_Unigene2739	BT_Q_G_ZJU_Unigene4787	996	0.992	gi|322798620|gb|EFZ20224.1|	1e-69	hypothetical protein SINV_06929 [Solenopsis invicta]
1316	BT_B_G_ZJU_Unigene2909	BT_Q_G_ZJU_Unigene755	495	0.992	gi|345489360|ref|XP_003426117.1|	3e-70	PREDICTED: mitochondrial import inner membrane translocase subunit Tim17-B-like [Nasonia vitripennis]
1386	BT_B_G_ZJU_Unigene3180	BT_Q_G_ZJU_Unigene11473	495	0.992	gi|274324145|ref|NP_001162111.1|	2e-50	28S ribosomal protein S17, mitochondrial-like [Acyrthosiphon pisum] >gi|239791473|dbj|BAH72197.1| ACYPI008968 [Acyrthosiphon pisum]
1709	BT_B_G_ZJU_Unigene5428	BT_Q_G_ZJU_Unigene7570	1131	0.992	gi|345498295|ref|XP_001607743.2|	7e-149	PREDICTED: DNA damage-binding protein 1-like [Nasonia vitripennis]
1837	BT_B_G_ZJU_Unigene7061	BT_Q_G_ZJU_Unigene3067	249	0.992	gi|383862301|ref|XP_003706622.1|	9e-16	PREDICTED: transcriptional repressor p66-beta-like [Megachile rotundata]
1944	BT_B_G_ZJU_Unigene8170	BT_Q_G_ZJU_Unigene2197	873	0.992	gi|350404629|ref|XP_003487168.1|	2e-60	PREDICTED: neuroguidin-A-like [Bombus impatiens]
2090	BT_B_G_ZJU_Unigene9238	BT_Q_G_ZJU_Unigene2027	747	0.992	gi|350399706|ref|XP_003485615.1|	9e-108	PREDICTED: exocyst complex component 6B-like isoform 2 [Bombus impatiens]
2207	BT_B_G_ZJU_Unigene10018	BT_Q_G_ZJU_Unigene10922	750	0.992	gi|350417369|ref|XP_003491389.1|	2e-21	PREDICTED: hypothetical protein LOC100740057 [Bombus impatiens]
2230	BT_B_G_ZJU_Unigene10154	BT_Q_G_ZJU_Unigene9533	747	0.992	gi|326428007|gb|EGD73577.1|	6e-34	hypothetical protein PTSG_05285 [Salpingoeca sp. ATCC 50818]
2547	BT_B_G_ZJU_Unigene11879	BT_Q_G_ZJU_Unigene2502	495	0.992	gi|350421551|ref|XP_003492881.1|	1e-43	PREDICTED: 39S ribosomal protein L51, mitochondrial-like [Bombus impatiens]
2721	BT_B_G_ZJU_Unigene12818	BT_Q_G_ZJU_CL76.Contig2	372	0.992	gi|328792738|ref|XP_001119891.2|	4e-53	PREDICTED: tRNA methyltransferase 112 homolog [Apis mellifera] >gi|380023338|ref|XP_003695480.1| PREDICTED: tRNA methyltransferase 112 homolog [Apis florea]
2805	BT_B_G_ZJU_Unigene13274	BT_Q_G_ZJU_CL911.Contig1	498	0.992	gi|380012858|ref|XP_003690491.1|	7e-52	PREDICTED: epimerase family protein SDR39U1-like [Apis florea]
2925	BT_B_G_ZJU_Unigene14289	BT_Q_G_ZJU_CL1399.Contig1	495	0.992	gi|195400090|ref|XP_002058651.1|	2e-21	GJ14195 [Drosophila virilis] >gi|194142211|gb|EDW58619.1| GJ14195 [Drosophila virilis]
3218	BT_B_G_ZJU_Unigene16651	BT_Q_G_ZJU_Unigene6262	375	0.992	gi|270012190|gb|EFA08638.1|	5e-45	hypothetical protein TcasGA2_TC006301 [Tribolium castaneum]
3240	BT_B_G_ZJU_Unigene16880	BT_Q_G_ZJU_Unigene13035	372	0.992	gi|380025466|ref|XP_003696495.1|	2e-17	PREDICTED: UPF0536 protein C12orf66-like [Apis florea]
3302	BT_B_G_ZJU_Unigene17479	BT_Q_G_ZJU_Unigene6636	372	0.992	gi|328707557|ref|XP_001947777.2|	1e-42	PREDICTED: 1-phosphatidylinositol-3-phosphate 5-kinase-like [Acyrthosiphon pisum]
3462	BT_B_G_ZJU_Unigene19544	BT_Q_G_ZJU_Unigene19828	249	0.992	gi|242013894|ref|XP_002427635.1|	2e-31	ral guanine nucleotide exchange factor, putative [Pediculus humanus corporis] >gi|212512056|gb|EEB14897.1| ral guanine nucleotide exchange factor, putative [Pediculus humanus corporis]
3721	BT_B_G_ZJU_Unigene26999	BT_Q_G_ZJU_Unigene3337	249	0.992	gi|350402222|ref|XP_003486410.1|	2e-22	PREDICTED: ATP-dependent RNA helicase DHX8-like [Bombus impatiens]
3780	BT_B_G_ZJU_Unigene17	BT_Q_G_ZJU_Unigene1554	870	0.992	gi|383864071|ref|XP_003707503.1|	1e-54	PREDICTED: uncharacterized protein CG1785-like [Megachile rotundata]
17	BT_B_G_ZJU_CL95.Contig1	BT_Q_G_ZJU_Unigene11564	2289	0.9921	gi|383853233|ref|XP_003702127.1|	8e-130	PREDICTED: KAT8 regulatory NSL complex subunit 1-like [Megachile rotundata]
69	BT_B_G_ZJU_CL352.Contig2	BT_Q_G_ZJU_Unigene275	636	0.9921	gi|149898836|gb|ABR27886.1|	1e-83	Ras-related small GTPase [Triatoma infestans]
357	BT_B_G_ZJU_CL1664.Contig1	BT_Q_G_ZJU_Unigene1780	756	0.9921	gi|383865287|ref|XP_003708106.1|	9e-67	PREDICTED: protein CNPPD1-like [Megachile rotundata]
658	BT_B_G_ZJU_Unigene367	BT_Q_G_ZJU_Unigene2443	753	0.9921	gi|332030733|gb|EGI70409.1|	1e-56	Methylmalonic aciduria and homocystinuria type D-like protein, mitochondrial [Acromyrmex echinatior]
739	BT_B_G_ZJU_Unigene690	BT_Q_G_ZJU_Unigene9099	252	0.9921	gi|242010402|ref|XP_002425957.1|	9e-43	abrupt protein, putative [Pediculus humanus corporis] >gi|212509940|gb|EEB13219.1| abrupt protein, putative [Pediculus humanus corporis]
1339	BT_B_G_ZJU_Unigene2975	BT_Q_G_ZJU_Unigene11274	2388	0.9921	gi|189234539|ref|XP_973056.2|	0	PREDICTED: similar to AGAP001195-PA [Tribolium castaneum]
1632	BT_B_G_ZJU_Unigene4847	BT_Q_G_ZJU_Unigene7617	381	0.9921	gi|193613348|ref|XP_001950332.1|	8e-36	PREDICTED: rho GTPase-activating protein 17-like [Acyrthosiphon pisum]
1656	BT_B_G_ZJU_Unigene4987	BT_Q_G_ZJU_Unigene14945	252	0.9921	gi|91077436|ref|XP_966791.1|	7e-32	PREDICTED: similar to wd-repeat protein [Tribolium castaneum] >gi|270001624|gb|EEZ98071.1| hypothetical protein TcasGA2_TC000478 [Tribolium castaneum]
1778	BT_B_G_ZJU_Unigene5997	BT_Q_G_ZJU_Unigene14100	504	0.9921	gi|242008547|ref|XP_002425064.1|	1e-39	mitochondrial carnitine/acylcarnitine carrier protein CACL, putative [Pediculus humanus corporis] >gi|212508729|gb|EEB12326.1| mitochondrial carnitine/acylcarnitine carrier protein CACL, putative [Pediculus humanus corporis]
1917	BT_B_G_ZJU_Unigene7983	BT_Q_G_ZJU_Unigene13267	504	0.9921	gi|242024600|ref|XP_002432715.1|	1e-70	nuclear pore complex protein nup98, putative [Pediculus humanus corporis] >gi|212518191|gb|EEB19977.1| nuclear pore complex protein nup98, putative [Pediculus humanus corporis]
1929	BT_B_G_ZJU_Unigene8074	BT_Q_G_ZJU_Unigene4557	507	0.9921	gi|242006288|ref|XP_002423984.1|	5e-75	ubiquitin-protein ligase BRE1A, putative [Pediculus humanus corporis] >gi|212507266|gb|EEB11246.1| ubiquitin-protein ligase BRE1A, putative [Pediculus humanus corporis]
2285	BT_B_G_ZJU_Unigene10440	BT_Q_G_ZJU_Unigene3505	504	0.9921	gi|347964873|ref|XP_309173.5|	5e-60	AGAP000977-PA [Anopheles gambiae str. PEST] >gi|333466517|gb|EAA04971.6| AGAP000977-PA [Anopheles gambiae str. PEST]
2325	BT_B_G_ZJU_Unigene10725	BT_Q_G_ZJU_Unigene10060	882	0.9921	gi|193676498|ref|XP_001942990.1|	0	PREDICTED: translocation protein SEC63 homolog isoform 1 [Acyrthosiphon pisum] >gi|328705105|ref|XP_003242697.1| PREDICTED: translocation protein SEC63 homolog isoform 2 [Acyrthosiphon pisum]
2440	BT_B_G_ZJU_Unigene11333	BT_Q_G_ZJU_Unigene3915	381	0.9921	gi|348509127|ref|XP_003442103.1|	5e-24	PREDICTED: AN1-type zinc finger protein 2B-like [Oreochromis niloticus]
2638	BT_B_G_ZJU_Unigene12376	BT_Q_G_ZJU_Unigene4280	375	0.9921	gi|288856252|ref|NP_001165781.1|	4e-35	NADH dehydrogenase [ubiquinone] iron-sulfur protein 6, mitochondrial [Nasonia vitripennis]
2668	BT_B_G_ZJU_Unigene12569	BT_Q_G_ZJU_Unigene9751	375	0.9921	gi|307209302|gb|EFN86387.1|	2e-23	hypothetical protein EAI_02902 [Harpegnathos saltator]
2686	BT_B_G_ZJU_Unigene12657	BT_Q_G_ZJU_Unigene724	1389	0.9921	gi|340711277|ref|XP_003394205.1|	0	PREDICTED: pre-mRNA-processing factor 19-like [Bombus terrestris] >gi|350411998|ref|XP_003489512.1| PREDICTED: pre-mRNA-processing factor 19-like [Bombus impatiens]
2714	BT_B_G_ZJU_Unigene12764	BT_Q_G_ZJU_Unigene10901	2154	0.9921	gi|242015300|ref|XP_002428302.1|	0	coatomer alpha subunit, putative [Pediculus humanus corporis] >gi|212512887|gb|EEB15564.1| coatomer alpha subunit, putative [Pediculus humanus corporis]
2772	BT_B_G_ZJU_Unigene13085	BT_Q_G_ZJU_Unigene286	504	0.9921	gi|307182233|gb|EFN69564.1|	1e-77	Tubulin-specific chaperone E [Camponotus floridanus]
2864	BT_B_G_ZJU_Unigene13732	BT_Q_G_ZJU_Unigene1353	1389	0.9921	gi|270003255|gb|EEZ99702.1|	0	hypothetical protein TcasGA2_TC002463 [Tribolium castaneum]
2946	BT_B_G_ZJU_Unigene14533	BT_Q_G_ZJU_CL1087.Contig4	1143	0.9921	gi|383860842|ref|XP_003705897.1|	9e-139	PREDICTED: metal transporter CNNM2-like [Megachile rotundata]
3117	BT_B_G_ZJU_Unigene15749	BT_Q_G_ZJU_Unigene5352	252	0.9921	gi|340716473|ref|XP_003396722.1|	7e-21	PREDICTED: peroxisomal membrane protein PMP34-like [Bombus terrestris]
3167	BT_B_G_ZJU_Unigene16143	BT_Q_G_ZJU_Unigene17057	252	0.9921	gi|348517833|ref|XP_003446437.1|	4e-68	PREDICTED: serine/threonine-protein phosphatase 4 catalytic subunit B-like [Oreochromis niloticus]
3367	BT_B_G_ZJU_Unigene18286	BT_Q_G_ZJU_Unigene15637	381	0.9921	gi|380026763|ref|XP_003697113.1|	2e-62	PREDICTED: LOW QUALITY PROTEIN: U2 snRNP-associated SURP motif-containing protein-like [Apis florea]
3432	BT_B_G_ZJU_Unigene19106	BT_Q_G_ZJU_Unigene18907	381	0.9921	gi|389612015|dbj|BAM19541.1|	1e-67	isoleucyl-tRNA synthetase, partial [Papilio xuthus]
3480	BT_B_G_ZJU_Unigene19801	BT_Q_G_ZJU_Unigene23153	252	0.9921	gi|295016223|emb|CBH30977.1|	5e-43	Sp1-4 protein [Thermobia domestica]
3529	BT_B_G_ZJU_Unigene20572	BT_Q_G_ZJU_Unigene8472	378	0.9921	gi|189240485|ref|XP_967921.2|	1e-44	PREDICTED: similar to Parn-A protein [Tribolium castaneum] >gi|270011407|gb|EFA07855.1| hypothetical protein TcasGA2_TC005425 [Tribolium castaneum]
647	BT_B_G_ZJU_Unigene325	BT_Q_G_ZJU_Unigene433	510	0.9922	gi|240849473|ref|NP_001155538.1|	3e-90	calcineurin B-like [Acyrthosiphon pisum] >gi|239790671|dbj|BAH71883.1| ACYPI003710 [Acyrthosiphon pisum]
777	BT_B_G_ZJU_Unigene802	BT_Q_G_ZJU_Unigene11520	1791	0.9922	gi|91090592|ref|XP_972768.1|	1e-122	PREDICTED: similar to transcription initiation factor RRN3 [Tribolium castaneum]
1097	BT_B_G_ZJU_Unigene2083	BT_Q_G_ZJU_Unigene1716	1548	0.9922	gi|193652640|ref|XP_001943100.1|	0	PREDICTED: protein ERGIC-53-like isoform 1 [Acyrthosiphon pisum] >gi|328717491|ref|XP_003246222.1| PREDICTED: protein ERGIC-53-like isoform 2 [Acyrthosiphon pisum]
1171	BT_B_G_ZJU_Unigene2397	BT_Q_G_ZJU_Unigene2206	252	0.9922	gi|209969778|ref|NP_001129659.1|	1e-26	heat shock factor binding protein 1-like [Apis mellifera]
1250	BT_B_G_ZJU_Unigene2696	BT_Q_G_ZJU_Unigene8381	255	0.9922	gi|91090782|ref|XP_969864.1|	1e-31	PREDICTED: similar to AGAP006264-PA [Tribolium castaneum] >gi|270013264|gb|EFA09712.1| hypothetical protein TcasGA2_TC011845 [Tribolium castaneum]
1356	BT_B_G_ZJU_Unigene3090	BT_Q_G_ZJU_Unigene8918	1020	0.9922	gi|345493299|ref|XP_001605261.2|	1e-137	PREDICTED: hypothetical protein LOC100121651 [Nasonia vitripennis]
1542	BT_B_G_ZJU_Unigene4212	BT_Q_G_ZJU_Unigene17254	255	0.9922	gi|380011926|ref|XP_003690043.1|	5e-21	PREDICTED: ribonuclease Oy-like [Apis florea]
1577	BT_B_G_ZJU_Unigene4425	BT_Q_G_ZJU_Unigene12929	768	0.9922	gi|66555613|ref|XP_396789.2|	5e-63	PREDICTED: exportin-5 [Apis mellifera]
1821	BT_B_G_ZJU_Unigene6807	BT_Q_G_ZJU_Unigene13561	129	0.9922	gi|270013751|gb|EFA10199.1|	4e-13	hypothetical protein TcasGA2_TC012394 [Tribolium castaneum]
1845	BT_B_G_ZJU_Unigene7104	BT_Q_G_ZJU_Unigene15795	258	0.9922	gi|242025472|ref|XP_002433148.1|	1e-39	conserved hypothetical protein [Pediculus humanus corporis] >gi|212518689|gb|EEB20410.1| conserved hypothetical protein [Pediculus humanus corporis]
1954	BT_B_G_ZJU_Unigene8260	BT_Q_G_ZJU_Unigene14180	255	0.9922	gi|324120740|dbj|BAJ78761.1|	5e-50	DNA polymerase delta catalytic subunit [Bemisia tabaci]
2369	BT_B_G_ZJU_Unigene10983	BT_Q_G_ZJU_Unigene9971	900	0.9922	gi|193625000|ref|XP_001949591.1|	1e-89	PREDICTED: probable serine hydrolase-like isoform 1 [Acyrthosiphon pisum] >gi|328713486|ref|XP_003245089.1| PREDICTED: probable serine hydrolase-like isoform 2 [Acyrthosiphon pisum] >gi|328713488|ref|XP_003245090.1| PREDICTED: probable serine hydrolase-like isoform 3 [Acyrthosiphon pisum] >gi|328713491|ref|XP_003245091.1| PREDICTED: probable serine hydrolase-like isoform 4 [Acyrthosiphon pisum]
2534	BT_B_G_ZJU_Unigene11801	BT_Q_G_ZJU_Unigene2600	765	0.9922	gi|157112612|ref|XP_001657588.1|	3e-91	short-chain dehydrogenase [Aedes aegypti] >gi|108877992|gb|EAT42217.1| short-chain dehydrogenase [Aedes aegypti]
2587	BT_B_G_ZJU_Unigene12049	BT_Q_G_ZJU_Unigene10614	507	0.9922	gi|193709215|ref|XP_001943317.1|	2e-26	PREDICTED: probable maltase H [Acyrthosiphon pisum]
2884	BT_B_G_ZJU_Unigene13889	BT_Q_G_ZJU_Unigene8112	510	0.9922	gi|328705811|ref|XP_001947916.2|	3e-18	PREDICTED: ATP-binding cassette sub-family A member 3-like [Acyrthosiphon pisum]
2888	BT_B_G_ZJU_Unigene13912	BT_Q_G_ZJU_Unigene89	1914	0.9922	gi|321470919|gb|EFX81893.1|	9e-124	hypothetical protein DAPPUDRAFT_302851 [Daphnia pulex]
2918	BT_B_G_ZJU_Unigene14204	BT_Q_G_ZJU_Unigene400	2181	0.9922	gi|91077430|ref|XP_966364.1|	0	PREDICTED: similar to ATP-dependent RNA helicase [Tribolium castaneum] >gi|270001627|gb|EEZ98074.1| hypothetical protein TcasGA2_TC000481 [Tribolium castaneum]
3110	BT_B_G_ZJU_Unigene15647	BT_Q_G_ZJU_Unigene7493	384	0.9922	gi|189236367|ref|XP_968357.2|	5e-46	PREDICTED: similar to AGAP010026-PA [Tribolium castaneum]
3420	BT_B_G_ZJU_Unigene18946	BT_Q_G_ZJU_Unigene8563	258	0.9922	gi|380449367|gb|AFD54638.1|	3e-10	thioredoxin domain-containing protein 12 [Epinephelus coioides]
3522	BT_B_G_ZJU_Unigene20505	BT_Q_G_ZJU_Unigene14460	258	0.9922	gi|307189508|gb|EFN73885.1|	5e-45	SAGA-associated factor 29-like protein [Camponotus floridanus]
3555	BT_B_G_ZJU_Unigene21053	BT_Q_G_ZJU_Unigene17500	258	0.9922	gi|66525079|ref|XP_623436.1|	5e-43	PREDICTED: serine/threonine-protein kinase grp isoform 2 [Apis mellifera] >gi|380016394|ref|XP_003692170.1| PREDICTED: serine/threonine-protein kinase grp-like [Apis florea]
3601	BT_B_G_ZJU_Unigene22145	BT_Q_G_ZJU_Unigene18101	255	0.9922	gi|345494423|ref|XP_001603650.2|	9e-29	PREDICTED: nipped-B-like protein-like [Nasonia vitripennis]
3682	BT_B_G_ZJU_Unigene25153	BT_Q_G_ZJU_Unigene4804	258	0.9922	gi|242021832|ref|XP_002431347.1|	6e-38	Centaurin-gamma, putative [Pediculus humanus corporis] >gi|212516615|gb|EEB18609.1| Centaurin-gamma, putative [Pediculus humanus corporis]
91	BT_B_G_ZJU_CL411.Contig2	BT_Q_G_ZJU_Unigene639	519	0.9923	gi|194860372|ref|XP_001969568.1|	9e-27	GG10178 [Drosophila erecta] >gi|190661435|gb|EDV58627.1| GG10178 [Drosophila erecta]
194	BT_B_G_ZJU_CL873.Contig1	BT_Q_G_ZJU_CL126.Contig1	1173	0.9923	gi|242011745|ref|XP_002426607.1|	0	conserved hypothetical protein [Pediculus humanus corporis] >gi|212510756|gb|EEB13869.1| conserved hypothetical protein [Pediculus humanus corporis]
518	BT_B_G_ZJU_CL2440.Contig2	BT_Q_G_ZJU_CL998.Contig3	645	0.9923	gi|270006218|gb|EFA02666.1|	2e-69	hypothetical protein TcasGA2_TC008387 [Tribolium castaneum]
609	BT_B_G_ZJU_Unigene156	BT_Q_G_ZJU_Unigene7407	261	0.9923	gi|242247373|ref|NP_001156290.1|	8e-27	uncharacterized protein LOC100168424 precursor [Acyrthosiphon pisum] >gi|239790404|dbj|BAH71766.1| ACYPI009125 [Acyrthosiphon pisum]
759	BT_B_G_ZJU_Unigene746	BT_Q_G_ZJU_Unigene1908	1041	0.9923	gi|270009418|gb|EFA05866.1|	9e-43	hypothetical protein TcasGA2_TC008666 [Tribolium castaneum]
946	BT_B_G_ZJU_Unigene1513	BT_Q_G_ZJU_Unigene10201	1035	0.9923	gi|307172663|gb|EFN64006.1|	4e-39	NudC domain-containing protein 3 [Camponotus floridanus]
1297	BT_B_G_ZJU_Unigene2847	BT_Q_G_ZJU_Unigene11080	519	0.9923	gi|357610675|gb|EHJ67089.1|	1e-47	hypothetical protein KGM_03040 [Danaus plexippus]
2139	BT_B_G_ZJU_Unigene9588	BT_Q_G_ZJU_Unigene17412	516	0.9923	gi|332027777|gb|EGI67844.1|	1e-41	PERQ amino acid-rich with GYF domain-containing protein 2 [Acromyrmex echinatior]
2358	BT_B_G_ZJU_Unigene10933	BT_Q_G_ZJU_Unigene5658	1044	0.9923	gi|332025787|gb|EGI65944.1|	1e-161	Calpain-7 [Acromyrmex echinatior]
2502	BT_B_G_ZJU_Unigene11630	BT_Q_G_ZJU_CL776.Contig1	519	0.9923	gi|383853429|ref|XP_003702225.1|	1e-42	PREDICTED: ragulator complex protein LAMTOR1-like [Megachile rotundata]
2653	BT_B_G_ZJU_Unigene12472	BT_Q_G_ZJU_Unigene9824	1557	0.9923	gi|383848584|ref|XP_003699929.1|	0	PREDICTED: neuropathy target esterase sws-like, partial [Megachile rotundata]
3184	BT_B_G_ZJU_Unigene16300	BT_Q_G_ZJU_Unigene14841	261	0.9923	gi|239791422|dbj|BAH72181.1|	1e-16	ACYPI004622 [Acyrthosiphon pisum]
3216	BT_B_G_ZJU_Unigene16644	BT_Q_G_ZJU_Unigene16758	261	0.9923	gi|350396587|ref|XP_003484603.1|	2e-07	PREDICTED: hypothetical protein LOC100745681 [Bombus impatiens]
3239	BT_B_G_ZJU_Unigene16872	BT_Q_G_ZJU_Unigene4813	390	0.9923	gi|328707311|ref|XP_003243359.1|	1e-53	PREDICTED: dnaJ homolog subfamily C member 13 isoform 2 [Acyrthosiphon pisum]
3697	BT_B_G_ZJU_Unigene25708	BT_Q_G_ZJU_Unigene3048	261	0.9923	gi|156405631|ref|XP_001640835.1|	3e-22	predicted protein [Nematostella vectensis] >gi|156227971|gb|EDO48772.1| predicted protein [Nematostella vectensis]
289	BT_B_G_ZJU_CL1323.Contig2	BT_Q_G_ZJU_CL765.Contig2	393	0.9924	gi|270003276|gb|EEZ99723.1|	3e-41	hypothetical protein TcasGA2_TC002488 [Tribolium castaneum]
381	BT_B_G_ZJU_CL1798.Contig1	BT_Q_G_ZJU_Unigene20756	132	0.9924	gi|307175917|gb|EFN65730.1|	1e-11	Cullin-2 [Camponotus floridanus]
619	BT_B_G_ZJU_Unigene229	BT_Q_G_ZJU_Unigene1006	522	0.9924	gi|193634248|ref|XP_001946712.1|	2e-70	PREDICTED: ferritin heavy polypeptide-like 17-like isoform 1 [Acyrthosiphon pisum]
762	BT_B_G_ZJU_Unigene752	BT_Q_G_ZJU_Unigene595	522	0.9924	gi|332026644|gb|EGI66753.1|	3e-88	Myosin regulatory light chain sqh [Acromyrmex echinatior]
800	BT_B_G_ZJU_Unigene985	BT_Q_G_ZJU_CL948.Contig1	1437	0.9924	gi|193634299|ref|XP_001944859.1|	5e-175	PREDICTED: selenium-binding protein 1-B-like [Acyrthosiphon pisum]
1186	BT_B_G_ZJU_Unigene2429	BT_Q_G_ZJU_Unigene11605	1185	0.9924	gi|383858589|ref|XP_003704783.1|	5e-154	PREDICTED: cytosolic non-specific dipeptidase [Megachile rotundata]
1206	BT_B_G_ZJU_Unigene2517	BT_Q_G_ZJU_Unigene9680	918	0.9924	gi|307205502|gb|EFN83819.1|	1e-75	Mitochondrial carrier-like protein 2 [Harpegnathos saltator]
1275	BT_B_G_ZJU_Unigene2766	BT_Q_G_ZJU_Unigene2664	783	0.9924	gi|339721487|gb|AEJ89927.1|	4e-124	proliferating cell nuclear antigen [Litopenaeus vannamei] >gi|339721489|gb|AEJ89928.1| proliferating cell nuclear antigen [Litopenaeus vannamei]
1328	BT_B_G_ZJU_Unigene2945	BT_Q_G_ZJU_Unigene12172	396	0.9924	gi|260806789|ref|XP_002598266.1|	3e-18	hypothetical protein BRAFLDRAFT_194186 [Branchiostoma floridae] >gi|229283538|gb|EEN54278.1| hypothetical protein BRAFLDRAFT_194186 [Branchiostoma floridae]
1718	BT_B_G_ZJU_Unigene5475	BT_Q_G_ZJU_Unigene12564	396	0.9924	gi|242022061|ref|XP_002431460.1|	4e-61	eukaryotic translation initiation factor 4E type, putative [Pediculus humanus corporis] >gi|212516748|gb|EEB18722.1| eukaryotic translation initiation factor 4E type, putative [Pediculus humanus corporis]
1727	BT_B_G_ZJU_Unigene5530	BT_Q_G_ZJU_Unigene5375	396	0.9924	gi|156371787|ref|XP_001628943.1|	3e-20	predicted protein [Nematostella vectensis] >gi|156215932|gb|EDO36880.1| predicted protein [Nematostella vectensis]
2163	BT_B_G_ZJU_Unigene9732	BT_Q_G_ZJU_Unigene14618	393	0.9924	gi|91081833|ref|XP_974716.1|	3e-55	PREDICTED: similar to replication factor C, 37-kDa subunit, putative [Tribolium castaneum] >gi|270006308|gb|EFA02756.1| hypothetical protein TcasGA2_TC008489 [Tribolium castaneum]
2588	BT_B_G_ZJU_Unigene12050	BT_Q_G_ZJU_Unigene479	1188	0.9924	gi|193697685|ref|XP_001950534.1|	0	PREDICTED: actin-related protein 2-like isoform 1 [Acyrthosiphon pisum]
2836	BT_B_G_ZJU_Unigene13445	BT_Q_G_ZJU_Unigene698	1044	0.9924	gi|91089675|ref|XP_974428.1|	1e-112	PREDICTED: similar to zinc binding dehydrogenase [Tribolium castaneum] >gi|270012629|gb|EFA09077.1| hypothetical protein TcasGA2_TC006794 [Tribolium castaneum]
2891	BT_B_G_ZJU_Unigene13922	BT_Q_G_ZJU_Unigene11309	393	0.9924	gi|347965598|ref|XP_003435790.1|	3e-58	AGAP001257-PB [Anopheles gambiae str. PEST] >gi|333470437|gb|EGK97623.1| AGAP001257-PB [Anopheles gambiae str. PEST]
3258	BT_B_G_ZJU_Unigene17080	BT_Q_G_ZJU_Unigene4232	528	0.9924	gi|350403549|ref|XP_003486834.1|	9e-10	PREDICTED: Golgi apparatus protein 1-like [Bombus impatiens]
3298	BT_B_G_ZJU_Unigene17432	BT_Q_G_ZJU_CL981.Contig1	264	0.9924	gi|270015400|gb|EFA11848.1|	1e-24	hypothetical protein TcasGA2_TC005088 [Tribolium castaneum]
3866	BT_B_G_ZJU_Unigene10937	BT_Q_G_ZJU_Unigene8018	1845	0.9924	gi|91089089|ref|XP_966509.1|	0	PREDICTED: similar to ssm4 protein isoform 1 [Tribolium castaneum] >gi|270012442|gb|EFA08890.1| hypothetical protein TcasGA2_TC006591 [Tribolium castaneum]
60	BT_B_G_ZJU_CL313.Contig2	BT_Q_G_ZJU_CL851.Contig1	2136	0.9925	gi|328701129|ref|XP_003241501.1|	3e-172	PREDICTED: choline transporter-like protein 2-like isoform 2 [Acyrthosiphon pisum] >gi|328701131|ref|XP_001943075.2| PREDICTED: choline transporter-like protein 2-like isoform 1 [Acyrthosiphon pisum]
218	BT_B_G_ZJU_CL978.Contig1	BT_Q_G_ZJU_Unigene12732	1194	0.9925	gi|291226304|ref|XP_002733133.1|	4e-20	PREDICTED: ALdehyde deHydrogenase family member (alh-2)-like, partial [Saccoglossus kowalevskii]
269	BT_B_G_ZJU_CL1214.Contig2	BT_Q_G_ZJU_CL1544.Contig1	663	0.9925	gi|307175303|gb|EFN65333.1|	1e-88	Charged multivesicular body protein 3 [Camponotus floridanus]
766	BT_B_G_ZJU_Unigene757	BT_Q_G_ZJU_Unigene1258	1206	0.9925	gi|328696741|ref|XP_003240113.1|	1e-76	PREDICTED: lipid storage droplets surface-binding protein 1-like isoform 2 [Acyrthosiphon pisum]
827	BT_B_G_ZJU_Unigene1067	BT_Q_G_ZJU_Unigene10086	795	0.9925	gi|240849271|ref|NP_001155387.1|	9e-49	uncharacterized protein LOC100159064 precursor [Acyrthosiphon pisum] >gi|239790504|dbj|BAH71809.1| ACYPI000473 [Acyrthosiphon pisum]
1027	BT_B_G_ZJU_Unigene1852	BT_Q_G_ZJU_CL25.Contig1	2799	0.9925	gi|91081473|ref|XP_974195.1|	0	PREDICTED: similar to sterol regulatory element-binding protein 1 [Tribolium castaneum] >gi|270005151|gb|EFA01599.1| hypothetical protein TcasGA2_TC007163 [Tribolium castaneum]
1413	BT_B_G_ZJU_Unigene3261	BT_Q_G_ZJU_Unigene354	264	0.9925	gi|357606807|gb|EHJ65227.1|	2e-14	putative NADH:ubiquinone dehydrogenase [Danaus plexippus]
1609	BT_B_G_ZJU_Unigene4713	BT_Q_G_ZJU_Unigene9172	666	0.9925	gi|350421728|ref|XP_003492938.1|	3e-48	PREDICTED: nuclear pore complex protein Nup160 homolog [Bombus impatiens]
1861	BT_B_G_ZJU_Unigene7277	BT_Q_G_ZJU_Unigene3369	534	0.9925	gi|345488292|ref|XP_003425875.1|	9e-44	PREDICTED: methionyl-tRNA synthetase, cytoplasmic-like isoform 2 [Nasonia vitripennis]
2153	BT_B_G_ZJU_Unigene9672	BT_Q_G_ZJU_Unigene43	666	0.9925	gi|332376749|gb|AEE63514.1|	7e-107	unknown [Dendroctonus ponderosae]
2566	BT_B_G_ZJU_Unigene11958	BT_Q_G_ZJU_Unigene1065	1326	0.9925	gi|91078482|ref|XP_975769.1|	1e-85	PREDICTED: similar to AGAP006099-PA isoform 2 [Tribolium castaneum] >gi|270004017|gb|EFA00465.1| hypothetical protein TcasGA2_TC003323 [Tribolium castaneum]
2623	BT_B_G_ZJU_Unigene12306	BT_Q_G_ZJU_Unigene4160	795	0.9925	gi|193652460|ref|XP_001949757.1|	2e-100	PREDICTED: n-acetyltransferase 10-like [Acyrthosiphon pisum]
3150	BT_B_G_ZJU_Unigene16024	BT_Q_G_ZJU_Unigene13137	399	0.9925	gi|328706311|ref|XP_001950146.2|	3e-25	PREDICTED: metallophosphoesterase 1 homolog [Acyrthosiphon pisum]
3305	BT_B_G_ZJU_Unigene17505	BT_Q_G_ZJU_Unigene16763	267	0.9925	gi|195475168|ref|XP_002089856.1|	6e-09	GE19310 [Drosophila yakuba] >gi|194175957|gb|EDW89568.1| GE19310 [Drosophila yakuba]
3505	BT_B_G_ZJU_Unigene20181	BT_Q_G_ZJU_Unigene8082	399	0.9925	gi|189241236|ref|XP_972549.2|	9e-19	PREDICTED: similar to RNA (guanine-9-)-methyltransferase domain-containing protein 1 homolog, mitochondrial [Tribolium castaneum] >gi|270013991|gb|EFA10439.1| hypothetical protein TcasGA2_TC012682 [Tribolium castaneum]
102	BT_B_G_ZJU_CL471.Contig1	BT_Q_G_ZJU_Unigene1274	948	0.9926	gi|328709357|ref|XP_001945985.2|	5e-49	PREDICTED: UDP-glucuronosyltransferase 2C1-like [Acyrthosiphon pisum]
143	BT_B_G_ZJU_CL644.Contig1	BT_Q_G_ZJU_CL1758.Contig1	678	0.9926	gi|270014157|gb|EFA10605.1|	9e-100	hypothetical protein TcasGA2_TC012866 [Tribolium castaneum]
419	BT_B_G_ZJU_CL1958.Contig1	BT_Q_G_ZJU_Unigene4350	132	0.9926	gi|380022345|ref|XP_003695010.1|	3e-14	PREDICTED: synaptobrevin-like [Apis florea]
461	BT_B_G_ZJU_CL2156.Contig1	BT_Q_G_ZJU_Unigene11483	1080	0.9926	gi|193669290|ref|XP_001952250.1|	3e-117	PREDICTED: leucine-rich repeat-containing protein 58-like [Acyrthosiphon pisum]
581	BT_B_G_ZJU_Unigene52	BT_Q_G_ZJU_Unigene90	1608	0.9926	gi|242017134|ref|XP_002429047.1|	0	sodium-potassium-chloride cotransporter, putative [Pediculus humanus corporis] >gi|212513902|gb|EEB16309.1| sodium-potassium-chloride cotransporter, putative [Pediculus humanus corporis]
591	BT_B_G_ZJU_Unigene91	BT_Q_G_ZJU_Unigene2679	810	0.9926	gi|383858680|ref|XP_003704827.1|	1e-125	PREDICTED: transmembrane protein 189-like [Megachile rotundata]
598	BT_B_G_ZJU_Unigene104	BT_Q_G_ZJU_Unigene10809	810	0.9926	gi|270016118|gb|EFA12566.1|	2e-53	hypothetical protein TcasGA2_TC004195 [Tribolium castaneum]
757	BT_B_G_ZJU_Unigene741	BT_Q_G_ZJU_Unigene637	810	0.9926	gi|156550173|ref|XP_001602750.1|	1e-78	PREDICTED: ubiquitin-conjugating enzyme E2 J1-like [Nasonia vitripennis]
1298	BT_B_G_ZJU_Unigene2850	BT_Q_G_ZJU_Unigene2680	267	0.9926	gi|312371148|gb|EFR19407.1|	7e-36	hypothetical protein AND_30966 [Anopheles darlingi]
1374	BT_B_G_ZJU_Unigene3127	BT_Q_G_ZJU_Unigene12056	540	0.9926	gi|312374941|gb|EFR22400.1|	1e-88	hypothetical protein AND_15307 [Anopheles darlingi]
1694	BT_B_G_ZJU_Unigene5358	BT_Q_G_ZJU_Unigene10489	402	0.9926	gi|110671504|gb|ABG82003.1|	6e-48	putative ribosomal protein L27e [Diaphorina citri]
1990	BT_B_G_ZJU_Unigene8518	BT_Q_G_ZJU_Unigene475	405	0.9926	gi|389611309|dbj|BAM19266.1|	6e-40	simila to CG6762 [Papilio polytes]
2067	BT_B_G_ZJU_Unigene9057	BT_Q_G_ZJU_Unigene7327	267	0.9926	gi|91087377|ref|XP_975644.1|	7e-27	PREDICTED: similar to CDC28 protein kinase 1-like protein [Tribolium castaneum]
2473	BT_B_G_ZJU_Unigene11518	BT_Q_G_ZJU_Unigene2522	1209	0.9926	gi|91084027|ref|XP_966382.1|	1e-126	PREDICTED: similar to Putative GTP-binding protein 5 [Tribolium castaneum] >gi|270008002|gb|EFA04450.1| hypothetical protein TcasGA2_TC014754 [Tribolium castaneum]
2661	BT_B_G_ZJU_Unigene12511	BT_Q_G_ZJU_Unigene9844	534	0.9926	gi|157109892|ref|XP_001650870.1|	2e-51	mitochondrial ribosomal protein, S11, putative [Aedes aegypti] >gi|108878907|gb|EAT43132.1| mitochondrial ribosomal protein, S11, putative [Aedes aegypti]
3268	BT_B_G_ZJU_Unigene17158	BT_Q_G_ZJU_Unigene4855	267	0.9926	gi|345483921|ref|XP_001602952.2|	4e-75	PREDICTED: actin-binding protein anillin-like [Nasonia vitripennis]
176	BT_B_G_ZJU_CL803.Contig1	BT_Q_G_ZJU_Unigene11470	1236	0.9927	gi|195453328|ref|XP_002073740.1|	2e-82	GK12980 [Drosophila willistoni] >gi|194169825|gb|EDW84726.1| GK12980 [Drosophila willistoni]
916	BT_B_G_ZJU_Unigene1438	BT_Q_G_ZJU_CL1293.Contig2	819	0.9927	gi|91082327|ref|XP_974606.1|	9e-132	PREDICTED: similar to prohibitin protein WPH [Tribolium castaneum] >gi|270007186|gb|EFA03634.1| hypothetical protein TcasGA2_TC013727 [Tribolium castaneum]
1000	BT_B_G_ZJU_Unigene1768	BT_Q_G_ZJU_Unigene11288	270	0.9927	gi|156541958|ref|XP_001599647.1|	6e-32	PREDICTED: small ubiquitin-related modifier 3-like [Nasonia vitripennis]
1371	BT_B_G_ZJU_Unigene3118	BT_Q_G_ZJU_CL361.Contig1	954	0.9927	gi|91093667|ref|XP_975936.1|	1e-141	PREDICTED: similar to acidic p0 ribosomal protein isoform 3 [Tribolium castaneum] >gi|270008063|gb|EFA04511.1| hypothetical protein TcasGA2_TC016306 [Tribolium castaneum]
1397	BT_B_G_ZJU_Unigene3211	BT_Q_G_ZJU_Unigene11947	1497	0.9927	gi|291461571|dbj|BAI83420.1|	6e-128	sugar transporter 6 [Nilaparvata lugens]
1876	BT_B_G_ZJU_Unigene7453	BT_Q_G_ZJU_Unigene17262	546	0.9927	gi|55741992|ref|NP_001006829.1|	4e-38	coenzyme Q6 homolog, monooxygenase [Xenopus (Silurana) tropicalis] >gi|49903471|gb|AAH76897.1| coenzyme Q6 homolog (yeast) [Xenopus (Silurana) tropicalis] >gi|89273821|emb|CAJ83665.1| coenzyme Q6 homolog (yeast) [Xenopus (Silurana) tropicalis]
1918	BT_B_G_ZJU_Unigene7994	BT_Q_G_ZJU_Unigene5606	273	0.9927	gi|328698057|ref|XP_003240529.1|	2e-14	PREDICTED: copia protein-like [Acyrthosiphon pisum]
2250	BT_B_G_ZJU_Unigene10280	BT_Q_G_ZJU_Unigene2078	684	0.9927	gi|307177661|gb|EFN66707.1|	7e-38	Coiled-coil domain-containing protein 134 [Camponotus floridanus]
2640	BT_B_G_ZJU_Unigene12383	BT_Q_G_ZJU_Unigene9840	960	0.9927	gi|242008012|ref|XP_002424807.1|	2e-53	hect E3 ubiquitin ligase, putative [Pediculus humanus corporis] >gi|212508345|gb|EEB12069.1| hect E3 ubiquitin ligase, putative [Pediculus humanus corporis]
3482	BT_B_G_ZJU_Unigene19868	BT_Q_G_ZJU_CL1500.Contig1	273	0.9927	gi|242018005|ref|XP_002429474.1|	6e-43	Negative elongation factor A, putative [Pediculus humanus corporis] >gi|212514406|gb|EEB16736.1| Negative elongation factor A, putative [Pediculus humanus corporis]
3551	BT_B_G_ZJU_Unigene20961	BT_Q_G_ZJU_Unigene22267	273	0.9927	gi|383861958|ref|XP_003706451.1|	1e-39	PREDICTED: polycomb protein Scm-like [Megachile rotundata]
3886	BT_B_G_ZJU_Unigene12918	BT_Q_G_ZJU_Unigene864	960	0.9927	gi|328697944|ref|XP_001951372.2|	3e-87	PREDICTED: 28S ribosomal protein S29, mitochondrial-like [Acyrthosiphon pisum]
116	BT_B_G_ZJU_CL520.Contig2	BT_Q_G_ZJU_Unigene2524	831	0.9928	gi|91077326|ref|XP_974776.1|	1e-65	PREDICTED: similar to GA19292-PA [Tribolium castaneum] >gi|270001668|gb|EEZ98115.1| hypothetical protein TcasGA2_TC000533 [Tribolium castaneum]
480	BT_B_G_ZJU_CL2250.Contig1	BT_Q_G_ZJU_CL774.Contig1	1671	0.9928	gi|193579936|ref|XP_001950765.1|	4e-142	PREDICTED: venom carboxylesterase-6-like [Acyrthosiphon pisum]
654	BT_B_G_ZJU_Unigene350	BT_Q_G_ZJU_Unigene1359	276	0.9928	gi|332025661|gb|EGI65823.1|	9e-32	UPF0131 protein [Acromyrmex echinatior]
678	BT_B_G_ZJU_Unigene441	BT_Q_G_ZJU_Unigene1768	3201	0.9928	gi|237874159|ref|NP_001153852.1|	0	ATP citrate lyase [Acyrthosiphon pisum]
985	BT_B_G_ZJU_Unigene1702	BT_Q_G_ZJU_Unigene10547	825	0.9928	gi|292630690|sp|C3YFB4.1|DRE2_BRAFL	2e-70	RecName: Full=Anamorsin homolog; AltName: Full=Fe-S cluster assembly protein DRE2 homolog
1118	BT_B_G_ZJU_Unigene2183	BT_Q_G_ZJU_Unigene11573	1797	0.9928	gi|193629649|ref|XP_001951005.1|	1e-111	PREDICTED: hypothetical protein LOC100166196 [Acyrthosiphon pisum]
1307	BT_B_G_ZJU_Unigene2877	BT_Q_G_ZJU_Unigene366	1107	0.9928	gi|242023243|ref|XP_002432045.1|	3e-100	Dimethyladenosine transferase, putative [Pediculus humanus corporis] >gi|212517403|gb|EEB19307.1| Dimethyladenosine transferase, putative [Pediculus humanus corporis]
1331	BT_B_G_ZJU_Unigene2953	BT_Q_G_ZJU_Unigene88	966	0.9928	gi|114319093|gb|ABI63548.1|	4e-163	receptor for activated protein kinase C-like [Blattella germanica]
1461	BT_B_G_ZJU_Unigene3459	BT_Q_G_ZJU_Unigene2699	2085	0.9928	gi|340729554|ref|XP_003403065.1|	1e-116	PREDICTED: hypothetical protein LOC100646570 [Bombus terrestris]
1524	BT_B_G_ZJU_Unigene4068	BT_Q_G_ZJU_Unigene16224	552	0.9928	gi|328717003|ref|XP_001950298.2|	1e-41	PREDICTED: nucleolar protein 6-like [Acyrthosiphon pisum]
1571	BT_B_G_ZJU_Unigene4391	BT_Q_G_ZJU_Unigene1741	417	0.9928	gi|261876400|dbj|BAI47546.1|	3e-17	period clock protein [Modicogryllus siamensis]
1594	BT_B_G_ZJU_Unigene4561	BT_Q_G_ZJU_Unigene8542	279	0.9928	gi|242013416|ref|XP_002427403.1|	4e-22	transcription elongation regulator, putative [Pediculus humanus corporis] >gi|212511780|gb|EEB14665.1| transcription elongation regulator, putative [Pediculus humanus corporis]
1630	BT_B_G_ZJU_Unigene4836	BT_Q_G_ZJU_Unigene14598	279	0.9928	gi|383856938|ref|XP_003703963.1|	1e-37	PREDICTED: transcription initiation factor TFIID subunit 2-like [Megachile rotundata]
1768	BT_B_G_ZJU_Unigene5884	BT_Q_G_ZJU_Unigene5703	414	0.9928	gi|242020495|ref|XP_002430688.1|	5e-34	golgi-specific brefeldin A-resistance guanine nucleotide exchange factor, putative [Pediculus humanus corporis] >gi|212515878|gb|EEB17950.1| golgi-specific brefeldin A-resistance guanine nucleotide exchange factor, putative [Pediculus humanus corporis]
1857	BT_B_G_ZJU_Unigene7237	BT_Q_G_ZJU_Unigene20609	279	0.9928	gi|350409594|ref|XP_003488787.1|	2e-48	PREDICTED: probable ubiquitin carboxyl-terminal hydrolase FAF-X-like [Bombus impatiens]
2044	BT_B_G_ZJU_Unigene8888	BT_Q_G_ZJU_Unigene9221	276	0.9928	gi|328723101|ref|XP_001948408.2|	3e-37	PREDICTED: dystrobrevin beta-like [Acyrthosiphon pisum]
2063	BT_B_G_ZJU_Unigene9024	BT_Q_G_ZJU_Unigene20718	276	0.9928	gi|345485377|ref|XP_001605127.2|	5e-18	PREDICTED: nuclear pore complex protein Nup155-like [Nasonia vitripennis]
2112	BT_B_G_ZJU_Unigene9417	BT_Q_G_ZJU_Unigene5413	276	0.9928	gi|328720173|ref|XP_001945568.2|	3e-21	PREDICTED: WD repeat-containing protein 48 homolog [Acyrthosiphon pisum]
2482	BT_B_G_ZJU_Unigene11550	BT_Q_G_ZJU_Unigene12942	1935	0.9928	gi|242014184|ref|XP_002427775.1|	5e-25	myosin-9, putative [Pediculus humanus corporis] >gi|212512229|gb|EEB15037.1| myosin-9, putative [Pediculus humanus corporis]
2699	BT_B_G_ZJU_Unigene12706	BT_Q_G_ZJU_Unigene1107	1377	0.9928	gi|328782646|ref|XP_624124.3|	4e-154	PREDICTED: beta amyloid protein precursor-like isoform 1 [Apis mellifera]
2834	BT_B_G_ZJU_Unigene13439	BT_Q_G_ZJU_Unigene11362	1929	0.9928	gi|189234051|ref|XP_001809969.1|	0	PREDICTED: similar to Na-K-Cl cotransporter [Tribolium castaneum] >gi|270014477|gb|EFA10925.1| hypothetical protein TcasGA2_TC001752 [Tribolium castaneum]
2869	BT_B_G_ZJU_Unigene13771	BT_Q_G_ZJU_CL540.Contig2	1386	0.9928	gi|328704475|ref|XP_001948201.2|	9e-82	PREDICTED: thiamine transporter 2-like [Acyrthosiphon pisum]
3027	BT_B_G_ZJU_Unigene15099	BT_Q_G_ZJU_Unigene9817	693	0.9928	gi|242009240|ref|XP_002425398.1|	2e-92	Sulfate permease, putative [Pediculus humanus corporis] >gi|212509207|gb|EEB12660.1| Sulfate permease, putative [Pediculus humanus corporis]
3527	BT_B_G_ZJU_Unigene20556	BT_Q_G_ZJU_Unigene20198	279	0.9928	gi|380023538|ref|XP_003695575.1|	2e-37	PREDICTED: 3-hydroxy-3-methylglutaryl-coenzyme A reductase-like [Apis florea]
3632	BT_B_G_ZJU_Unigene23360	BT_Q_G_ZJU_Unigene19881	279	0.9928	gi|158299437|ref|XP_319575.4|	3e-15	AGAP008830-PA [Anopheles gambiae str. PEST] >gi|157013519|gb|EAA14848.4| AGAP008830-PA [Anopheles gambiae str. PEST]
3660	BT_B_G_ZJU_Unigene24312	BT_Q_G_ZJU_Unigene5289	279	0.9928	gi|156402343|ref|XP_001639550.1|	1e-27	predicted protein [Nematostella vectensis] >gi|156226679|gb|EDO47487.1| predicted protein [Nematostella vectensis]
94	BT_B_G_ZJU_CL434.Contig2	BT_Q_G_ZJU_Unigene1916	1131	0.9929	gi|91086165|ref|XP_970259.1|	0	PREDICTED: similar to GA17483-PA [Tribolium castaneum] >gi|270009883|gb|EFA06331.1| hypothetical protein TcasGA2_TC009202 [Tribolium castaneum]
499	BT_B_G_ZJU_CL2342.Contig2	BT_Q_G_ZJU_Unigene2350	1257	0.9929	gi|242018981|ref|XP_002429947.1|	1e-50	vacuolar ATP synthase subunit S1, putative [Pediculus humanus corporis] >gi|212514993|gb|EEB17209.1| vacuolar ATP synthase subunit S1, putative [Pediculus humanus corporis]
661	BT_B_G_ZJU_Unigene373	BT_Q_G_ZJU_Unigene10415	708	0.9929	gi|91094647|ref|XP_971886.1|	1e-105	PREDICTED: similar to Sec24B protein, putative [Tribolium castaneum] >gi|270016466|gb|EFA12912.1| hypothetical protein TcasGA2_TC006982 [Tribolium castaneum]
708	BT_B_G_ZJU_Unigene598	BT_Q_G_ZJU_Unigene10458	2391	0.9929	gi|307202324|gb|EFN81782.1|	0	Tripeptidyl-peptidase 2 [Harpegnathos saltator]
778	BT_B_G_ZJU_Unigene806	BT_Q_G_ZJU_Unigene7321	564	0.9929	gi|328712819|ref|XP_001942906.2|	2e-45	PREDICTED: tubulointerstitial nephritis antigen-like isoform 1 [Acyrthosiphon pisum] >gi|328712821|ref|XP_003244911.1| PREDICTED: tubulointerstitial nephritis antigen-like isoform 2 [Acyrthosiphon pisum]
815	BT_B_G_ZJU_Unigene1012	BT_Q_G_ZJU_Unigene10716	417	0.9929	gi|380020450|ref|XP_003694096.1|	9e-54	PREDICTED: ruvB-like 1-like [Apis florea]
890	BT_B_G_ZJU_Unigene1335	BT_Q_G_ZJU_CL1687.Contig1	984	0.9929	gi|91076012|ref|XP_966490.1|	7e-155	PREDICTED: similar to succinyl-CoA synthetase small subunit, putative isoform 1 [Tribolium castaneum] >gi|91076014|ref|XP_975865.1| PREDICTED: similar to succinyl-CoA synthetase small subunit, putative isoform 2 [Tribolium castaneum] >gi|270014681|gb|EFA11129.1| hypothetical protein TcasGA2_TC004730 [Tribolium castaneum]
1108	BT_B_G_ZJU_Unigene2161	BT_Q_G_ZJU_Unigene1833	279	0.9929	gi|242021215|ref|XP_002431041.1|	1e-34	mitochondrial import inner membrane translocase subunit Tim10, putative [Pediculus humanus corporis] >gi|212516270|gb|EEB18303.1| mitochondrial import inner membrane translocase subunit Tim10, putative [Pediculus humanus corporis]
1113	BT_B_G_ZJU_Unigene2171	BT_Q_G_ZJU_Unigene10015	1263	0.9929	gi|158285579|ref|XP_308381.4|	0	AGAP007494-PA [Anopheles gambiae str. PEST] >gi|157020060|gb|EAA04642.4| AGAP007494-PA [Anopheles gambiae str. PEST]
1442	BT_B_G_ZJU_Unigene3393	BT_Q_G_ZJU_Unigene10694	840	0.9929	gi|328710292|ref|XP_001942770.2|	6e-116	PREDICTED: transmembrane protein 120 homolog [Acyrthosiphon pisum]
1474	BT_B_G_ZJU_Unigene3487	BT_Q_G_ZJU_CL806.Contig1	564	0.9929	gi|242247339|ref|NP_001156244.1|	3e-48	FUN14 domain-containing protein 1-like [Acyrthosiphon pisum] >gi|239788224|dbj|BAH70800.1| ACYPI007484 [Acyrthosiphon pisum] >gi|239788226|dbj|BAH70801.1| ACYPI007484 [Acyrthosiphon pisum]
1479	BT_B_G_ZJU_Unigene3525	BT_Q_G_ZJU_Unigene272	987	0.9929	gi|240848783|ref|NP_001155438.1|	4e-88	glyoxylate/hydroxypyruvate reductase-like [Acyrthosiphon pisum] >gi|239789334|dbj|BAH71297.1| ACYPI001693 [Acyrthosiphon pisum]
1602	BT_B_G_ZJU_Unigene4656	BT_Q_G_ZJU_Unigene188	420	0.9929	gi|242014607|ref|XP_002427978.1|	1e-59	trafficking protein particle complex protein, putative [Pediculus humanus corporis] >gi|212512477|gb|EEB15240.1| trafficking protein particle complex protein, putative [Pediculus humanus corporis]
2292	BT_B_G_ZJU_Unigene10487	BT_Q_G_ZJU_Unigene10883	1257	0.9929	gi|328789782|ref|XP_003251319.1|	7e-49	PREDICTED: polynucleotide 5&apos;-hydroxyl-kinase NOL9-like [Apis mellifera]
2332	BT_B_G_ZJU_Unigene10764	BT_Q_G_ZJU_CL1200.Contig1	2532	0.9929	gi|383851260|ref|XP_003701152.1|	2e-89	PREDICTED: PERQ amino acid-rich with GYF domain-containing protein 2-like [Megachile rotundata]
3209	BT_B_G_ZJU_Unigene16583	BT_Q_G_ZJU_Unigene8965	282	0.9929	gi|193587390|ref|XP_001944941.1|	2e-64	PREDICTED: hypothetical protein LOC100162351 [Acyrthosiphon pisum]
3274	BT_B_G_ZJU_Unigene17202	BT_Q_G_ZJU_Unigene16608	282	0.9929	gi|350399582|ref|XP_003485578.1|	1e-55	PREDICTED: hypothetical protein LOC100742736 [Bombus impatiens]
3470	BT_B_G_ZJU_Unigene19697	BT_Q_G_ZJU_Unigene18940	282	0.9929	gi|383854732|ref|XP_003702874.1|	6e-35	PREDICTED: mediator of RNA polymerase II transcription subunit 24-like [Megachile rotundata]
40	BT_B_G_ZJU_CL240.Contig1	BT_Q_G_ZJU_Unigene12512	714	0.993	gi|91092222|ref|XP_970406.1|	2e-119	PREDICTED: similar to golgi phosphoprotein 3 (coat-protein GPP34) [Tribolium castaneum] >gi|270014486|gb|EFA10934.1| hypothetical protein TcasGA2_TC001762 [Tribolium castaneum]
454	BT_B_G_ZJU_CL2132.Contig2	BT_Q_G_ZJU_CL336.Contig2	570	0.993	gi|332027695|gb|EGI67763.1|	3e-169	Protein hu-li tai shao [Acromyrmex echinatior]
685	BT_B_G_ZJU_Unigene453	BT_Q_G_ZJU_Unigene2266	1281	0.993	gi|66507074|ref|XP_396568.2|	4e-90	PREDICTED: proton-coupled amino acid transporter 4-like [Apis mellifera]
820	BT_B_G_ZJU_Unigene1023	BT_Q_G_ZJU_Unigene10113	429	0.993	gi|260820323|ref|XP_002605484.1|	1e-72	hypothetical protein BRAFLDRAFT_126796 [Branchiostoma floridae] >gi|229290818|gb|EEN61494.1| hypothetical protein BRAFLDRAFT_126796 [Branchiostoma floridae]
1004	BT_B_G_ZJU_Unigene1777	BT_Q_G_ZJU_Unigene8222	1146	0.993	gi|307203254|gb|EFN82409.1|	9e-130	COP9 signalosome complex subunit 3 [Harpegnathos saltator]
1888	BT_B_G_ZJU_Unigene7610	BT_Q_G_ZJU_Unigene15409	285	0.993	gi|195552101|ref|XP_002076372.1|	6e-41	GD15216 [Drosophila simulans] >gi|194202021|gb|EDX15597.1| GD15216 [Drosophila simulans]
1995	BT_B_G_ZJU_Unigene8528	BT_Q_G_ZJU_Unigene15664	282	0.993	gi|357616183|gb|EHJ70054.1|	6e-14	hypothetical protein KGM_07380 [Danaus plexippus]
2071	BT_B_G_ZJU_Unigene9078	BT_Q_G_ZJU_Unigene12545	1701	0.993	gi|270002551|gb|EEZ98998.1|	2e-08	hypothetical protein TcasGA2_TC004859 [Tribolium castaneum]
2676	BT_B_G_ZJU_Unigene12597	BT_Q_G_ZJU_Unigene12968	711	0.993	gi|332025623|gb|EGI65785.1|	9e-37	UPF0635 protein [Acromyrmex echinatior]
3510	BT_B_G_ZJU_Unigene20252	BT_Q_G_ZJU_Unigene7840	429	0.993	gi|322783219|gb|EFZ10805.1|	5e-37	hypothetical protein SINV_06351 [Solenopsis invicta]
152	BT_B_G_ZJU_CL677.Contig2	BT_Q_G_ZJU_Unigene2257	1008	0.9931	gi|345493446|ref|XP_001604739.2|	1e-77	PREDICTED: traB domain-containing protein-like isoform 1 [Nasonia vitripennis]
188	BT_B_G_ZJU_CL851.Contig1	BT_Q_G_ZJU_CL793.Contig1	288	0.9931	gi|340717599|ref|XP_003397268.1|	1e-34	PREDICTED: ubiquitin-fold modifier 1-like [Bombus terrestris] >gi|350407323|ref|XP_003488053.1| PREDICTED: ubiquitin-fold modifier 1-like [Bombus impatiens]
554	BT_B_G_ZJU_CL2620.Contig2	BT_Q_G_ZJU_Unigene11089	1452	0.9931	gi|193598807|ref|XP_001951128.1|	0	PREDICTED: hypothetical protein LOC100169539 [Acyrthosiphon pisum]
803	BT_B_G_ZJU_Unigene992	BT_Q_G_ZJU_Unigene2412	2157	0.9931	gi|328791681|ref|XP_394947.3|	0	PREDICTED: dynamin related protein 1 isoform 1 [Apis mellifera]
833	BT_B_G_ZJU_Unigene1091	BT_Q_G_ZJU_Unigene1897	1437	0.9931	gi|328698245|ref|XP_001949669.2|	0	PREDICTED: hypothetical protein LOC100167407 [Acyrthosiphon pisum]
1219	BT_B_G_ZJU_Unigene2552	BT_Q_G_ZJU_Unigene11691	576	0.9931	gi|146285349|gb|ABQ18252.1|	1e-52	putative prefoldin [Lygus lineolaris]
1781	BT_B_G_ZJU_Unigene6072	BT_Q_G_ZJU_Unigene5896	288	0.9931	gi|321459374|gb|EFX70428.1|	2e-11	LOW QUALITY PROTEIN: hypothetical protein DAPPUDRAFT_257138 [Daphnia pulex]
2441	BT_B_G_ZJU_Unigene11334	BT_Q_G_ZJU_Unigene10115	1164	0.9931	gi|91092648|ref|XP_969941.1|	8e-131	PREDICTED: similar to tyrosine-protein kinase drl [Tribolium castaneum] >gi|270014831|gb|EFA11279.1| hypothetical protein TcasGA2_TC010814 [Tribolium castaneum]
2478	BT_B_G_ZJU_Unigene11543	BT_Q_G_ZJU_Unigene13947	432	0.9931	gi|328781218|ref|XP_392535.3|	9e-67	PREDICTED: beta-arrestin-1 [Apis mellifera]
2487	BT_B_G_ZJU_Unigene11568	BT_Q_G_ZJU_Unigene1917	723	0.9931	gi|307166537|gb|EFN60604.1|	5e-54	Protein BTG3 [Camponotus floridanus]
2506	BT_B_G_ZJU_Unigene11644	BT_Q_G_ZJU_Unigene23	579	0.9931	gi|242018865|ref|XP_002429891.1|	3e-55	conserved hypothetical protein [Pediculus humanus corporis] >gi|212514925|gb|EEB17153.1| conserved hypothetical protein [Pediculus humanus corporis]
2849	BT_B_G_ZJU_Unigene13598	BT_Q_G_ZJU_Unigene4016	576	0.9931	gi|156549611|ref|XP_001603754.1|	7e-45	PREDICTED: UPF0464 protein C15orf44 homolog [Nasonia vitripennis]
2928	BT_B_G_ZJU_Unigene14298	BT_Q_G_ZJU_Unigene2396	1149	0.9931	gi|242018859|ref|XP_002429888.1|	1e-115	translocation-associated membrane protein, putative [Pediculus humanus corporis] >gi|212514922|gb|EEB17150.1| translocation-associated membrane protein, putative [Pediculus humanus corporis]
3151	BT_B_G_ZJU_Unigene16031	BT_Q_G_ZJU_Unigene15636	576	0.9931	gi|383849754|ref|XP_003700502.1|	1e-113	PREDICTED: tyrosine-protein kinase Btk29A-like [Megachile rotundata]
3422	BT_B_G_ZJU_Unigene19002	BT_Q_G_ZJU_Unigene3332	288	0.9931	gi|345480127|ref|XP_001606983.2|	2e-17	PREDICTED: nuclear pore complex protein Nup88-like [Nasonia vitripennis]
3466	BT_B_G_ZJU_Unigene19575	BT_Q_G_ZJU_Unigene20919	291	0.9931	gi|332022374|gb|EGI62686.1|	2e-07	Ankyrin repeat and KH domain-containing protein 1 [Acromyrmex echinatior]
282	BT_B_G_ZJU_CL1274.Contig1	BT_Q_G_ZJU_Unigene11906	1179	0.9932	gi|307195442|gb|EFN77328.1|	1e-146	ADIPOR-like receptor CG5315 [Harpegnathos saltator]
467	BT_B_G_ZJU_CL2184.Contig2	BT_Q_G_ZJU_CL713.Contig2	2070	0.9932	gi|350405562|ref|XP_003487478.1|	3e-48	PREDICTED: hypothetical protein LOC100749397 [Bombus impatiens]
562	BT_B_G_ZJU_CL2657.Contig2	BT_Q_G_ZJU_Unigene3580	1020	0.9932	gi|193669328|ref|XP_001944973.1|	8e-79	PREDICTED: tRNA (uracil-5-)-methyltransferase homolog A-like [Acyrthosiphon pisum]
570	BT_B_G_ZJU_Unigene11	BT_Q_G_ZJU_CL1606.Contig1	885	0.9932	gi|328701750|ref|XP_003241699.1|	4e-56	PREDICTED: vanin-like protein 1-like isoform 2 [Acyrthosiphon pisum] >gi|328701752|ref|XP_001947951.2| PREDICTED: vanin-like protein 1-like isoform 1 [Acyrthosiphon pisum]
928	BT_B_G_ZJU_Unigene1465	BT_Q_G_ZJU_Unigene12770	291	0.9932	gi|242008826|ref|XP_002425199.1|	3e-43	conserved hypothetical protein [Pediculus humanus corporis] >gi|212508915|gb|EEB12461.1| conserved hypothetical protein [Pediculus humanus corporis]
938	BT_B_G_ZJU_Unigene1491	BT_Q_G_ZJU_Unigene11191	3090	0.9932	gi|324120652|dbj|BAJ78717.1|	0	RNA polymerase II second largest subunit [Bemisia tabaci]
1081	BT_B_G_ZJU_Unigene2053	BT_Q_G_ZJU_Unigene13374	438	0.9932	gi|322798199|gb|EFZ19994.1|	3e-35	hypothetical protein SINV_00409 [Solenopsis invicta]
1170	BT_B_G_ZJU_Unigene2396	BT_Q_G_ZJU_Unigene11856	729	0.9932	gi|321468091|gb|EFX79078.1|	3e-92	hypothetical protein DAPPUDRAFT_231060 [Daphnia pulex]
1377	BT_B_G_ZJU_Unigene3142	BT_Q_G_ZJU_Unigene16110	435	0.9932	gi|193666998|ref|XP_001945740.1|	2e-09	PREDICTED: ralA-binding protein 1-like [Acyrthosiphon pisum]
1451	BT_B_G_ZJU_Unigene3432	BT_Q_G_ZJU_Unigene2106	588	0.9932	gi|240849143|ref|NP_001155731.1|	3e-39	28S ribosomal protein S10, mitochondrial [Acyrthosiphon pisum] >gi|239791178|dbj|BAH72091.1| ACYPI007817 [Acyrthosiphon pisum]
1506	BT_B_G_ZJU_Unigene3958	BT_Q_G_ZJU_Unigene17173	591	0.9932	gi|383853427|ref|XP_003702224.1|	5e-75	PREDICTED: protein sly1 homolog [Megachile rotundata]
1557	BT_B_G_ZJU_Unigene4335	BT_Q_G_ZJU_CL1861.Contig1	585	0.9932	gi|170051617|ref|XP_001861845.1|	1e-63	recessive suppressor of secretory defect [Culex quinquefasciatus] >gi|167872801|gb|EDS36184.1| recessive suppressor of secretory defect [Culex quinquefasciatus]
2346	BT_B_G_ZJU_Unigene10862	BT_Q_G_ZJU_Unigene8105	591	0.9932	gi|307204816|gb|EFN83374.1|	7e-38	SET and MYND domain-containing protein 4 [Harpegnathos saltator]
2578	BT_B_G_ZJU_Unigene12020	BT_Q_G_ZJU_Unigene12281	1473	0.9932	gi|328701160|ref|XP_001949845.2|	3e-75	PREDICTED: UDP-glucuronosyltransferase 2C1-like [Acyrthosiphon pisum]
2708	BT_B_G_ZJU_Unigene12738	BT_Q_G_ZJU_Unigene9921	732	0.9932	gi|195551694|ref|XP_002076278.1|	8e-50	GD15262 [Drosophila simulans] >gi|194201927|gb|EDX15503.1| GD15262 [Drosophila simulans]
2786	BT_B_G_ZJU_Unigene13135	BT_Q_G_ZJU_Unigene11708	735	0.9932	gi|158297845|ref|XP_318019.4|	5e-106	AGAP004793-PA [Anopheles gambiae str. PEST] >gi|157014522|gb|EAA13194.4| AGAP004793-PA [Anopheles gambiae str. PEST]
2954	BT_B_G_ZJU_Unigene14630	BT_Q_G_ZJU_CL1790.Contig2	438	0.9932	gi|156541678|ref|XP_001602920.1|	1e-102	PREDICTED: thiamine transporter 2-like [Nasonia vitripennis]
2968	BT_B_G_ZJU_Unigene14721	BT_Q_G_ZJU_Unigene7782	438	0.9932	gi|193697438|ref|XP_001943127.1|	1e-149	PREDICTED: calsyntenin-1-like isoform 1 [Acyrthosiphon pisum] >gi|328714266|ref|XP_003245317.1| PREDICTED: calsyntenin-1-like isoform 2 [Acyrthosiphon pisum]
3002	BT_B_G_ZJU_Unigene14899	BT_Q_G_ZJU_Unigene3968	441	0.9932	gi|157134982|ref|XP_001663387.1|	2e-79	hypothetical protein AaeL_AAEL013203 [Aedes aegypti] >gi|108870336|gb|EAT34561.1| conserved hypothetical protein [Aedes aegypti]
3040	BT_B_G_ZJU_Unigene15196	BT_Q_G_ZJU_Unigene2628	435	0.9932	gi|318067935|ref|NP_001187746.1|	1e-49	TLC domain-containing protein 2 [Ictalurus punctatus] >gi|308323865|gb|ADO29068.1| tlc domain-containing protein 2 [Ictalurus punctatus]
3094	BT_B_G_ZJU_Unigene15500	BT_Q_G_ZJU_Unigene15107	294	0.9932	gi|91093539|ref|XP_966844.1|	3e-52	PREDICTED: similar to AGAP001277-PA [Tribolium castaneum] >gi|270015586|gb|EFA12034.1| hypothetical protein TcasGA2_TC001451 [Tribolium castaneum]
3101	BT_B_G_ZJU_Unigene15562	BT_Q_G_ZJU_Unigene18714	294	0.9932	gi|383865787|ref|XP_003708354.1|	1e-37	PREDICTED: kinesin-like protein KIF23-like [Megachile rotundata]
3139	BT_B_G_ZJU_Unigene15973	BT_Q_G_ZJU_Unigene7648	294	0.9932	gi|270007326|gb|EFA03774.1|	2e-13	hypothetical protein TcasGA2_TC013885 [Tribolium castaneum]
3297	BT_B_G_ZJU_Unigene17424	BT_Q_G_ZJU_Unigene5011	438	0.9932	gi|242007688|ref|XP_002424660.1|	3e-93	tens, putative [Pediculus humanus corporis] >gi|212508153|gb|EEB11922.1| tens, putative [Pediculus humanus corporis]
3372	BT_B_G_ZJU_Unigene18337	BT_Q_G_ZJU_Unigene16986	294	0.9932	gi|213514694|ref|NP_001133428.1|	1e-08	DnaJ homolog subfamily C member 7 [Salmo salar] >gi|209153968|gb|ACI33216.1| DnaJ homolog subfamily C member 7 [Salmo salar]
3749	BT_B_G_ZJU_CL651.Contig2	BT_Q_G_ZJU_CL820.Contig4	2052	0.9932	gi|8473626|sp|Q26240.1|NOS_RHOPR	0	RecName: Full=Nitric oxide synthase, salivary gland; Short=NOS >gi|1418270|gb|AAB03810.1| nitric oxide synthase [Rhodnius prolixus]
215	BT_B_G_ZJU_CL968.Contig2	BT_Q_G_ZJU_Unigene11514	447	0.9933	gi|134024335|gb|AAI35287.1|	5e-34	hypothetical protein LOC549411 [Xenopus (Silurana) tropicalis]
360	BT_B_G_ZJU_CL1678.Contig1	BT_Q_G_ZJU_Unigene968	2706	0.9933	gi|340723518|ref|XP_003400136.1|	0	PREDICTED: pyruvate carboxylase, mitochondrial-like isoform 1 [Bombus terrestris]
455	BT_B_G_ZJU_CL2132.Contig3	BT_Q_G_ZJU_CL336.Contig4	597	0.9933	gi|307208704|gb|EFN85994.1|	8e-72	Protein hu-li tai shao [Harpegnathos saltator]
567	BT_B_G_ZJU_Unigene8	BT_Q_G_ZJU_Unigene2171	1500	0.9933	gi|189235571|ref|XP_001812213.1|	0	PREDICTED: similar to wd-repeat protein [Tribolium castaneum]
843	BT_B_G_ZJU_Unigene1109	BT_Q_G_ZJU_Unigene13051	450	0.9933	gi|58377512|ref|XP_309682.2|	5e-59	AGAP003485-PA [Anopheles gambiae str. PEST] >gi|55244531|gb|EAA05402.2| AGAP003485-PA [Anopheles gambiae str. PEST]
939	BT_B_G_ZJU_Unigene1494	BT_Q_G_ZJU_Unigene186	1047	0.9933	gi|226466816|emb|CAX69543.1|	6e-38	Cathepsin B-like cysteine proteinase precursor [Schistosoma japonicum]
1453	BT_B_G_ZJU_Unigene3441	BT_Q_G_ZJU_Unigene9874	1041	0.9933	gi|383861059|ref|XP_003706004.1|	0	PREDICTED: poly(U)-binding-splicing factor half pint-like [Megachile rotundata]
1463	BT_B_G_ZJU_Unigene3463	BT_Q_G_ZJU_Unigene1659	2976	0.9933	gi|242008012|ref|XP_002424807.1|	0	hect E3 ubiquitin ligase, putative [Pediculus humanus corporis] >gi|212508345|gb|EEB12069.1| hect E3 ubiquitin ligase, putative [Pediculus humanus corporis]
1638	BT_B_G_ZJU_Unigene4885	BT_Q_G_ZJU_Unigene20603	297	0.9933	gi|241573929|ref|XP_002403232.1|	1e-27	protease, putative [Ixodes scapularis] >gi|215500198|gb|EEC09692.1| protease, putative [Ixodes scapularis]
1780	BT_B_G_ZJU_Unigene6010	BT_Q_G_ZJU_Unigene15775	150	0.9933	gi|242020286|ref|XP_002430586.1|	3e-29	protein ROP, putative [Pediculus humanus corporis] >gi|212515758|gb|EEB17848.1| protein ROP, putative [Pediculus humanus corporis]
1844	BT_B_G_ZJU_Unigene7097	BT_Q_G_ZJU_Unigene3167	300	0.9933	gi|328713406|ref|XP_001945772.2|	1e-20	PREDICTED: ankyrin repeat and FYVE domain-containing protein 1-like [Acyrthosiphon pisum]
1913	BT_B_G_ZJU_Unigene7936	BT_Q_G_ZJU_Unigene18976	300	0.9933	gi|156543628|ref|XP_001604573.1|	5e-24	PREDICTED: differentially expressed in FDCP 8 homolog [Nasonia vitripennis]
2013	BT_B_G_ZJU_Unigene8675	BT_Q_G_ZJU_Unigene13463	1194	0.9933	gi|328713966|ref|XP_003245226.1|	1e-06	PREDICTED: microtubule-actin cross-linking factor 1, isoforms 1/2/3/5-like isoform 6 [Acyrthosiphon pisum]
2081	BT_B_G_ZJU_Unigene9178	BT_Q_G_ZJU_Unigene3499	1044	0.9933	gi|307180222|gb|EFN68255.1|	6e-37	Polymerase delta-interacting protein 3 [Camponotus floridanus]
2151	BT_B_G_ZJU_Unigene9667	BT_Q_G_ZJU_Unigene10355	891	0.9933	gi|383849485|ref|XP_003700375.1|	8e-110	PREDICTED: GTP-binding protein 1-like [Megachile rotundata]
2643	BT_B_G_ZJU_Unigene12398	BT_Q_G_ZJU_Unigene3821	444	0.9933	gi|242012633|ref|XP_002427034.1|	1e-34	conserved hypothetical protein [Pediculus humanus corporis] >gi|212511279|gb|EEB14296.1| conserved hypothetical protein [Pediculus humanus corporis]
2751	BT_B_G_ZJU_Unigene12992	BT_Q_G_ZJU_Unigene10680	1194	0.9933	gi|328708152|ref|XP_003243609.1|	0	PREDICTED: s-adenosylmethionine synthase-like isoform 2 [Acyrthosiphon pisum]
2883	BT_B_G_ZJU_Unigene13884	BT_Q_G_ZJU_Unigene11615	900	0.9933	gi|91086685|ref|XP_969056.1|	1e-146	PREDICTED: similar to ubiquitin specific peptidase 14 [Tribolium castaneum] >gi|270009745|gb|EFA06193.1| hypothetical protein TcasGA2_TC009042 [Tribolium castaneum]
3229	BT_B_G_ZJU_Unigene16801	BT_Q_G_ZJU_Unigene18754	297	0.9933	gi|195435708|ref|XP_002065821.1|	2e-52	GK20284 [Drosophila willistoni] >gi|194161906|gb|EDW76807.1| GK20284 [Drosophila willistoni]
3237	BT_B_G_ZJU_Unigene16853	BT_Q_G_ZJU_Unigene5441	297	0.9933	gi|170030642|ref|XP_001843197.1|	1e-62	organic cation transporter protein [Culex quinquefasciatus] >gi|167867873|gb|EDS31256.1| organic cation transporter protein [Culex quinquefasciatus]
3301	BT_B_G_ZJU_Unigene17451	BT_Q_G_ZJU_Unigene18496	300	0.9933	gi|345481188|ref|XP_003424309.1|	4e-29	PREDICTED: LOW QUALITY PROTEIN: microprocessor complex subunit DGCR8, partial [Nasonia vitripennis]
3343	BT_B_G_ZJU_Unigene17941	BT_Q_G_ZJU_Unigene14456	300	0.9933	gi|189235966|ref|XP_969617.2|	1e-31	PREDICTED: similar to CG6694 CG6694-PA [Tribolium castaneum]
3347	BT_B_G_ZJU_Unigene17988	BT_Q_G_ZJU_Unigene18449	300	0.9933	gi|242008660|ref|XP_002425120.1|	7e-40	conserved hypothetical protein [Pediculus humanus corporis] >gi|212508794|gb|EEB12382.1| conserved hypothetical protein [Pediculus humanus corporis]
3371	BT_B_G_ZJU_Unigene18336	BT_Q_G_ZJU_Unigene15109	300	0.9933	gi|170044706|ref|XP_001849978.1|	2e-39	conserved hypothetical protein [Culex quinquefasciatus] >gi|167867753|gb|EDS31136.1| conserved hypothetical protein [Culex quinquefasciatus]
3592	BT_B_G_ZJU_Unigene22045	BT_Q_G_ZJU_Unigene17269	297	0.9933	gi|268370146|ref|NP_001161255.1|	1e-22	ankyrin repeat domain 40 [Nasonia vitripennis]
3833	BT_B_G_ZJU_Unigene3120	BT_Q_G_ZJU_Unigene1589	3291	0.9933	gi|380025547|ref|XP_003696532.1|	0	PREDICTED: importin-5 [Apis florea]
61	BT_B_G_ZJU_CL319.Contig2	BT_Q_G_ZJU_Unigene8370	453	0.9934	gi|307204530|gb|EFN83210.1|	1e-50	Longitudinals lacking protein, isoform G [Harpegnathos saltator]
463	BT_B_G_ZJU_CL2161.Contig1	BT_Q_G_ZJU_CL1720.Contig1	1068	0.9934	gi|193688160|ref|XP_001948460.1|	0	PREDICTED: phosphoglucomutase-like [Acyrthosiphon pisum]
464	BT_B_G_ZJU_CL2161.Contig2	BT_Q_G_ZJU_CL1720.Contig2	1068	0.9934	gi|193688160|ref|XP_001948460.1|	0	PREDICTED: phosphoglucomutase-like [Acyrthosiphon pisum]
528	BT_B_G_ZJU_CL2498.Contig1	BT_Q_G_ZJU_Unigene11921	1506	0.9934	gi|157106230|ref|XP_001649229.1|	1e-131	sulfatase [Aedes aegypti] >gi|108879923|gb|EAT44148.1| sulfatase [Aedes aegypti]
675	BT_B_G_ZJU_Unigene428	BT_Q_G_ZJU_Unigene10580	2436	0.9934	gi|383850896|ref|XP_003701010.1|	5e-06	PREDICTED: myosin heavy chain, non-muscle-like [Megachile rotundata]
753	BT_B_G_ZJU_Unigene730	BT_Q_G_ZJU_CL1207.Contig2	1362	0.9934	gi|156553452|ref|XP_001601829.1|	0	PREDICTED: exosome complex exonuclease RRP44-like [Nasonia vitripennis]
814	BT_B_G_ZJU_Unigene1010	BT_Q_G_ZJU_Unigene12695	303	0.9934	gi|350425204|ref|XP_003494045.1|	1e-14	PREDICTED: cat eye syndrome critical region protein 5 homolog [Bombus impatiens]
834	BT_B_G_ZJU_Unigene1094	BT_Q_G_ZJU_Unigene1821	600	0.9934	gi|240848567|ref|NP_001155437.1|	1e-88	chromatin modifying protein 1-like [Acyrthosiphon pisum] >gi|239789172|dbj|BAH71227.1| ACYPI001676 [Acyrthosiphon pisum]
897	BT_B_G_ZJU_Unigene1364	BT_Q_G_ZJU_Unigene10217	606	0.9934	gi|345493206|ref|XP_001605225.2|	9e-59	PREDICTED: protein FAM173B-like [Nasonia vitripennis]
972	BT_B_G_ZJU_Unigene1660	BT_Q_G_ZJU_Unigene1511	606	0.9934	gi|350396796|ref|XP_003484668.1|	2e-08	PREDICTED: UDP-N-acetylglucosamine--peptide N-acetylglucosaminyltransferase 110 kDa subunit-like [Bombus impatiens]
999	BT_B_G_ZJU_Unigene1762	BT_Q_G_ZJU_Unigene10164	300	0.9934	gi|340712345|ref|XP_003394722.1|	8e-41	PREDICTED: small ubiquitin-related modifier-like [Bombus terrestris] >gi|350417630|ref|XP_003491516.1| PREDICTED: small ubiquitin-related modifier-like [Bombus impatiens]
1102	BT_B_G_ZJU_Unigene2098	BT_Q_G_ZJU_Unigene1827	603	0.9934	gi|242000460|ref|XP_002434873.1|	1e-70	protein TEX261, putative [Ixodes scapularis] >gi|215498203|gb|EEC07697.1| protein TEX261, putative [Ixodes scapularis]
1199	BT_B_G_ZJU_Unigene2487	BT_Q_G_ZJU_Unigene584	450	0.9934	gi|158287481|ref|XP_309502.3|	5e-49	AGAP011146-PA [Anopheles gambiae str. PEST] >gi|157019671|gb|EAA05152.3| AGAP011146-PA [Anopheles gambiae str. PEST]
1243	BT_B_G_ZJU_Unigene2642	BT_Q_G_ZJU_Unigene5525	453	0.9934	gi|195434749|ref|XP_002065365.1|	1e-24	GK14707 [Drosophila willistoni] >gi|194161450|gb|EDW76351.1| GK14707 [Drosophila willistoni]
1414	BT_B_G_ZJU_Unigene3262	BT_Q_G_ZJU_Unigene2323	1515	0.9934	gi|242019416|ref|XP_002430157.1|	0	minifly protein, putative [Pediculus humanus corporis] >gi|212515248|gb|EEB17419.1| minifly protein, putative [Pediculus humanus corporis]
1753	BT_B_G_ZJU_Unigene5667	BT_Q_G_ZJU_Unigene12711	303	0.9934	gi|380012307|ref|XP_003690227.1|	4e-18	PREDICTED: uncharacterized protein LOC100871919 isoform 2 [Apis florea]
1760	BT_B_G_ZJU_Unigene5752	BT_Q_G_ZJU_Unigene12655	456	0.9934	gi|270016813|gb|EFA13259.1|	8e-83	hypothetical protein TcasGA2_TC001529 [Tribolium castaneum]
1840	BT_B_G_ZJU_Unigene7090	BT_Q_G_ZJU_Unigene7532	303	0.9934	gi|328705811|ref|XP_001947916.2|	7e-19	PREDICTED: ATP-binding cassette sub-family A member 3-like [Acyrthosiphon pisum]
1904	BT_B_G_ZJU_Unigene7828	BT_Q_G_ZJU_Unigene5118	300	0.9934	gi|242008263|ref|XP_002424926.1|	4e-10	class B secretin-like G-protein coupled receptor GPRmth8, putative [Pediculus humanus corporis] >gi|212508540|gb|EEB12188.1| class B secretin-like G-protein coupled receptor GPRmth8, putative [Pediculus humanus corporis]
1978	BT_B_G_ZJU_Unigene8454	BT_Q_G_ZJU_Unigene8048	609	0.9934	gi|157109548|ref|XP_001650719.1|	7e-06	myosin light chain kinase [Aedes aegypti] >gi|108878983|gb|EAT43208.1| myosin light chain kinase [Aedes aegypti]
1999	BT_B_G_ZJU_Unigene8547	BT_Q_G_ZJU_Unigene5320	303	0.9934	gi|390343201|ref|XP_784891.3|	9e-13	PREDICTED: dynactin subunit 1-like [Strongylocentrotus purpuratus]
2053	BT_B_G_ZJU_Unigene8966	BT_Q_G_ZJU_Unigene15592	606	0.9934	gi|350424984|ref|XP_003493976.1|	2e-28	PREDICTED: snRNA-activating protein complex subunit 1-like [Bombus impatiens]
2194	BT_B_G_ZJU_Unigene9939	BT_Q_G_ZJU_Unigene3658	1371	0.9934	gi|322782489|gb|EFZ10438.1|	3e-88	hypothetical protein SINV_04750 [Solenopsis invicta]
2257	BT_B_G_ZJU_Unigene10302	BT_Q_G_ZJU_Unigene7764	1053	0.9934	gi|289743493|gb|ADD20494.1|	7e-155	mitochondrial phosphate carrier protein [Glossina morsitans morsitans]
2426	BT_B_G_ZJU_Unigene11277	BT_Q_G_ZJU_Unigene11088	450	0.9934	gi|307187670|gb|EFN72642.1|	6e-33	Prefoldin subunit 2 [Camponotus floridanus]
2460	BT_B_G_ZJU_Unigene11451	BT_Q_G_ZJU_Unigene2341	1218	0.9934	gi|241695278|ref|XP_002413036.1|	1e-79	metalloendopeptidase OMA1, putative [Ixodes scapularis] >gi|215506850|gb|EEC16344.1| metalloendopeptidase OMA1, putative [Ixodes scapularis]
2659	BT_B_G_ZJU_Unigene12498	BT_Q_G_ZJU_Unigene9455	753	0.9934	gi|91091922|ref|XP_967238.1|	9e-22	PREDICTED: similar to tetraspanin, putative [Tribolium castaneum] >gi|270001141|gb|EEZ97588.1| hypothetical protein TcasGA2_TC011451 [Tribolium castaneum]
2749	BT_B_G_ZJU_Unigene12983	BT_Q_G_ZJU_Unigene1432	1515	0.9934	gi|223951435|gb|ACN29682.1|	1e-133	alakaline phosphatase 1 [Nilaparvata lugens]
2791	BT_B_G_ZJU_Unigene13164	BT_Q_G_ZJU_Unigene1270	1668	0.9934	gi|350410158|ref|XP_003488966.1|	0	PREDICTED: RNA-binding protein 39-like isoform 1 [Bombus impatiens]
2863	BT_B_G_ZJU_Unigene13731	BT_Q_G_ZJU_Unigene11044	1068	0.9934	gi|91077414|ref|XP_975386.1|	0	PREDICTED: similar to conserved hypothetical protein [Tribolium castaneum] >gi|270001633|gb|EEZ98080.1| hypothetical protein TcasGA2_TC000487 [Tribolium castaneum]
2933	BT_B_G_ZJU_Unigene14363	BT_Q_G_ZJU_Unigene1991	1359	0.9934	gi|328710168|ref|XP_001943202.2|	0	PREDICTED: epidermal growth factor receptor kinase substrate 8-like [Acyrthosiphon pisum]
2936	BT_B_G_ZJU_Unigene14383	BT_Q_G_ZJU_Unigene12154	1203	0.9934	gi|307183421|gb|EFN70243.1|	5e-124	Sodium- and chloride-dependent GABA transporter ine [Camponotus floridanus]
3616	BT_B_G_ZJU_Unigene22630	BT_Q_G_ZJU_Unigene14701	303	0.9934	gi|307202660|gb|EFN81980.1|	2e-100	WD repeat domain phosphoinositide-interacting protein 3 [Harpegnathos saltator]
3750	BT_B_G_ZJU_CL655.Contig1	BT_Q_G_ZJU_CL653.Contig2	3768	0.9934	gi|70673205|gb|AAZ06771.1|	0	vitellogenin [Homalodisca vitripennis]
3768	BT_B_G_ZJU_CL1650.Contig3	BT_Q_G_ZJU_CL132.Contig2	756	0.9934	gi|383863193|ref|XP_003707066.1|	3e-34	PREDICTED: activating transcription factor of chaperone-like [Megachile rotundata]
3798	BT_B_G_ZJU_Unigene703	BT_Q_G_ZJU_Unigene137	603	0.9934	gi|157117782|ref|XP_001658935.1|	4e-102	ubiquinone/menaquinone biosynthesis methyltransferase [Aedes aegypti] >gi|108884602|gb|EAT48827.1| ubiquinone/menaquinone biosynthesis methyltransferase [Aedes aegypti]
18	BT_B_G_ZJU_CL100.Contig1	BT_Q_G_ZJU_Unigene777	774	0.9935	gi|383847186|ref|XP_003699236.1|	0	PREDICTED: transcription elongation factor SPT6-like [Megachile rotundata]
34	BT_B_G_ZJU_CL189.Contig2	BT_Q_G_ZJU_Unigene10457	306	0.9935	gi|91083695|ref|XP_966688.1|	3e-48	PREDICTED: similar to putative Rho family small GTP binding protein cdc42 isoform 1 [Tribolium castaneum] >gi|270006805|gb|EFA03253.1| hypothetical protein TcasGA2_TC013187 [Tribolium castaneum]
212	BT_B_G_ZJU_CL957.Contig1	BT_Q_G_ZJU_CL1005.Contig1	615	0.9935	gi|379698966|ref|NP_001243955.1|	6e-40	UDP-glycosyltransferase UGT33D2 precursor [Bombyx mori] >gi|363896124|gb|AEW43146.1| UDP-glycosyltransferase UGT33D2 [Bombyx mori]
349	BT_B_G_ZJU_CL1644.Contig1	BT_Q_G_ZJU_CL1984.Contig1	1833	0.9935	gi|328700025|ref|XP_003241124.1|	0	PREDICTED: 6-phosphofructokinase-like isoform 2 [Acyrthosiphon pisum]
703	BT_B_G_ZJU_Unigene574	BT_Q_G_ZJU_Unigene16787	309	0.9935	gi|91079484|ref|XP_968273.1|	6e-36	PREDICTED: similar to AGAP002315-PA [Tribolium castaneum] >gi|270003443|gb|EEZ99890.1| hypothetical protein TcasGA2_TC002674 [Tribolium castaneum]
1009	BT_B_G_ZJU_Unigene1791	BT_Q_G_ZJU_Unigene21118	306	0.9935	gi|195441879|ref|XP_002068689.1|	9e-53	GK17911 [Drosophila willistoni] >gi|194164774|gb|EDW79675.1| GK17911 [Drosophila willistoni]
1233	BT_B_G_ZJU_Unigene2590	BT_Q_G_ZJU_Unigene578	153	0.9935	gi|193716219|ref|XP_001951495.1|	2e-12	PREDICTED: hypothetical protein LOC100165336 [Acyrthosiphon pisum]
1730	BT_B_G_ZJU_Unigene5549	BT_Q_G_ZJU_CL1969.Contig1	459	0.9935	gi|322792771|gb|EFZ16604.1|	4e-18	hypothetical protein SINV_01243 [Solenopsis invicta]
1846	BT_B_G_ZJU_Unigene7109	BT_Q_G_ZJU_Unigene21971	306	0.9935	gi|328715758|ref|XP_003245717.1|	9e-48	PREDICTED: exocyst complex component 1 [Acyrthosiphon pisum]
1973	BT_B_G_ZJU_Unigene8398	BT_Q_G_ZJU_CL841.Contig1	618	0.9935	gi|193610506|ref|XP_001944030.1|	1e-25	PREDICTED: u3 small nucleolar RNA-associated protein 14 homolog A-like [Acyrthosiphon pisum]
2020	BT_B_G_ZJU_Unigene8709	BT_Q_G_ZJU_Unigene2084	921	0.9935	gi|389610083|dbj|BAM18653.1|	9e-118	mitochondrial oxodicarboxylate carrier [Papilio xuthus]
2184	BT_B_G_ZJU_Unigene9890	BT_Q_G_ZJU_Unigene8928	612	0.9935	gi|193688360|ref|XP_001947556.1|	1e-24	PREDICTED: transcription factor AP-1-like [Acyrthosiphon pisum]
2210	BT_B_G_ZJU_Unigene10031	BT_Q_G_ZJU_Unigene8463	774	0.9935	gi|307183486|gb|EFN70285.1|	4e-136	Putative glycogen [starch] synthase [Camponotus floridanus]
2267	BT_B_G_ZJU_Unigene10367	BT_Q_G_ZJU_Unigene19378	150	0.9935	gi|198430917|ref|XP_002126990.1|	2e-07	PREDICTED: similar to mitotic checkpoint protein [Ciona intestinalis]
2380	BT_B_G_ZJU_Unigene11030	BT_Q_G_ZJU_Unigene4108	150	0.9935	gi|332028251|gb|EGI68298.1|	1e-30	U4/U6.U5 tri-snRNP-associated protein 2 [Acromyrmex echinatior]
2388	BT_B_G_ZJU_Unigene11044	BT_Q_G_ZJU_Unigene10992	1074	0.9935	gi|242009661|ref|XP_002425601.1|	9e-15	Bromodomain-containing protein, putative [Pediculus humanus corporis] >gi|212509494|gb|EEB12863.1| Bromodomain-containing protein, putative [Pediculus humanus corporis]
2624	BT_B_G_ZJU_Unigene12313	BT_Q_G_ZJU_Unigene10725	771	0.9935	gi|321459567|gb|EFX70619.1|	2e-88	hypothetical protein DAPPUDRAFT_299547 [Daphnia pulex]
2775	BT_B_G_ZJU_Unigene13095	BT_Q_G_ZJU_Unigene2182	459	0.9935	gi|321477671|gb|EFX88629.1|	1e-64	hypothetical protein DAPPUDRAFT_41019 [Daphnia pulex]
2812	BT_B_G_ZJU_Unigene13320	BT_Q_G_ZJU_Unigene11908	456	0.9935	gi|283436226|ref|NP_001157405.1|	9e-124	cystathionase-like [Acyrthosiphon pisum] >gi|239791187|dbj|BAH72093.1| ACYPI000919 [Acyrthosiphon pisum]
2846	BT_B_G_ZJU_Unigene13582	BT_Q_G_ZJU_Unigene11724	459	0.9935	gi|383863903|ref|XP_003707419.1|	1e-48	PREDICTED: molybdopterin synthase catalytic subunit-like [Megachile rotundata]
3099	BT_B_G_ZJU_Unigene15549	BT_Q_G_ZJU_Unigene14600	309	0.9935	gi|347972047|ref|XP_313812.5|	2e-36	AGAP004513-PA [Anopheles gambiae str. PEST] >gi|347972049|ref|XP_003436832.1| AGAP004513-PB [Anopheles gambiae str. PEST] >gi|333469147|gb|EAA09225.5| AGAP004513-PA [Anopheles gambiae str. PEST] >gi|333469148|gb|EGK97190.1| AGAP004513-PB [Anopheles gambiae str. PEST]
3188	BT_B_G_ZJU_Unigene16319	BT_Q_G_ZJU_Unigene13126	309	0.9935	gi|357623215|gb|EHJ74459.1|	3e-38	hypothetical protein KGM_11568 [Danaus plexippus]
3428	BT_B_G_ZJU_Unigene19054	BT_Q_G_ZJU_Unigene18662	306	0.9935	gi|357602333|gb|EHJ63356.1|	1e-41	hypothetical protein KGM_14170 [Danaus plexippus]
120	BT_B_G_ZJU_CL524.Contig1	BT_Q_G_ZJU_Unigene2137	153	0.9936	gi|383848660|ref|XP_003699966.1|	2e-82	PREDICTED: ubiA prenyltransferase domain-containing protein 1 homolog [Megachile rotundata]
294	BT_B_G_ZJU_CL1357.Contig1	BT_Q_G_ZJU_CL1050.Contig1	627	0.9936	gi|328724108|ref|XP_001942761.2|	2e-36	PREDICTED: hypothetical protein LOC100162845 [Acyrthosiphon pisum]
545	BT_B_G_ZJU_CL2588.Contig1	BT_Q_G_ZJU_CL245.Contig1	1569	0.9936	gi|270001549|gb|EEZ97996.1|	0	hypothetical protein TcasGA2_TC000393 [Tribolium castaneum]
613	BT_B_G_ZJU_Unigene190	BT_Q_G_ZJU_Unigene7557	624	0.9936	gi|383855986|ref|XP_003703491.1|	9e-41	PREDICTED: LOW QUALITY PROTEIN: E3 ubiquitin-protein ligase HUWE1-like [Megachile rotundata]
749	BT_B_G_ZJU_Unigene719	BT_Q_G_ZJU_Unigene212	153	0.9936	gi|241781184|ref|XP_002400257.1|	6e-23	ribosomal protein L39, putative [Ixodes scapularis] >gi|215510701|gb|EEC20154.1| ribosomal protein L39, putative [Ixodes scapularis]
1130	BT_B_G_ZJU_Unigene2210	BT_Q_G_ZJU_Unigene1220	1398	0.9936	gi|157105119|ref|XP_001648726.1|	1e-90	cytochrome P450 [Aedes aegypti] >gi|108869082|gb|EAT33307.1| cytochrome P450 [Aedes aegypti]
1322	BT_B_G_ZJU_Unigene2919	BT_Q_G_ZJU_Unigene8782	933	0.9936	gi|328716789|ref|XP_001946016.2|	4e-135	PREDICTED: TBC1 domain family member CG11727-like [Acyrthosiphon pisum]
1460	BT_B_G_ZJU_Unigene3458	BT_Q_G_ZJU_Unigene1252	939	0.9936	gi|91094307|ref|XP_972149.1|	3e-160	PREDICTED: similar to GA18629-PA [Tribolium castaneum] >gi|270014410|gb|EFA10858.1| hypothetical protein TcasGA2_TC001635 [Tribolium castaneum]
2383	BT_B_G_ZJU_Unigene11038	BT_Q_G_ZJU_Unigene10149	1254	0.9936	gi|307201533|gb|EFN81296.1|	1e-74	Nuclear pore complex protein Nup155 [Harpegnathos saltator]
2565	BT_B_G_ZJU_Unigene11957	BT_Q_G_ZJU_Unigene3769	627	0.9936	gi|91078814|ref|XP_970649.1|	4e-31	PREDICTED: similar to ran gtpase-activating protein [Tribolium castaneum] >gi|270003723|gb|EFA00171.1| hypothetical protein TcasGA2_TC002993 [Tribolium castaneum]
2655	BT_B_G_ZJU_Unigene12482	BT_Q_G_ZJU_Unigene151	2181	0.9936	gi|242021599|ref|XP_002431232.1|	0	conserved hypothetical protein [Pediculus humanus corporis] >gi|212516481|gb|EEB18494.1| conserved hypothetical protein [Pediculus humanus corporis]
2689	BT_B_G_ZJU_Unigene12665	BT_Q_G_ZJU_Unigene8496	468	0.9936	gi|291235791|ref|XP_002737830.1|	3e-38	PREDICTED: Kinesin-like protein KIF3A-like [Saccoglossus kowalevskii]
2870	BT_B_G_ZJU_Unigene13774	BT_Q_G_ZJU_Unigene142	1710	0.9936	gi|91077688|ref|XP_974709.1|	2e-143	PREDICTED: similar to pentatricopeptide repeat domain 3 [Tribolium castaneum] >gi|270001531|gb|EEZ97978.1| hypothetical protein TcasGA2_TC000373 [Tribolium castaneum]
2940	BT_B_G_ZJU_Unigene14431	BT_Q_G_ZJU_CL931.Contig1	1089	0.9936	gi|156619401|gb|ABU88380.1|	1e-89	serine carboxypeptidase SCP-2 [Triatoma brasiliensis]
3226	BT_B_G_ZJU_Unigene16736	BT_Q_G_ZJU_Unigene18876	471	0.9936	gi|328721324|ref|XP_001945893.2|	7e-38	PREDICTED: hypothetical protein LOC100162750 isoform 1 [Acyrthosiphon pisum]
208	BT_B_G_ZJU_CL936.Contig1	BT_Q_G_ZJU_Unigene333	942	0.9937	gi|193580228|ref|XP_001949211.1|	6e-89	PREDICTED: uncharacterized protein CG7816-like isoform 1 [Acyrthosiphon pisum] >gi|328699318|ref|XP_003240901.1| PREDICTED: uncharacterized protein CG7816-like isoform 2 [Acyrthosiphon pisum]
259	BT_B_G_ZJU_CL1151.Contig2	BT_Q_G_ZJU_Unigene1599	315	0.9937	gi|242010279|ref|XP_002425896.1|	3e-31	conserved hypothetical protein [Pediculus humanus corporis] >gi|212509872|gb|EEB13158.1| conserved hypothetical protein [Pediculus humanus corporis]
400	BT_B_G_ZJU_CL1874.Contig2	BT_Q_G_ZJU_CL1251.Contig2	951	0.9937	gi|380024525|ref|XP_003696045.1|	1e-107	PREDICTED: E3 ubiquitin-protein ligase KCMF1-like [Apis florea]
415	BT_B_G_ZJU_CL1947.Contig2	BT_Q_G_ZJU_Unigene2473	2712	0.9937	gi|328713300|ref|XP_001951227.2|	0	PREDICTED: 10-formyltetrahydrofolate dehydrogenase-like [Acyrthosiphon pisum]
495	BT_B_G_ZJU_CL2315.Contig2	BT_Q_G_ZJU_Unigene14415	318	0.9937	gi|345305641|ref|XP_001507674.2|	4e-10	PREDICTED: liprin-beta-2 [Ornithorhynchus anatinus]
563	BT_B_G_ZJU_CL2658.Contig1	BT_Q_G_ZJU_CL10.Contig2	639	0.9937	gi|193610539|ref|XP_001949649.1|	1e-156	PREDICTED: cytoplasmic FMR1-interacting protein-like [Acyrthosiphon pisum]
718	BT_B_G_ZJU_Unigene619	BT_Q_G_ZJU_Unigene11113	1101	0.9937	gi|18921171|ref|NP_572920.1|	7e-50	CG10992 [Drosophila melanogaster] >gi|7292926|gb|AAF48317.1| CG10992 [Drosophila melanogaster] >gi|16767940|gb|AAL28188.1| GH06546p [Drosophila melanogaster]
808	BT_B_G_ZJU_Unigene1001	BT_Q_G_ZJU_Unigene9164	477	0.9937	gi|242019160|ref|XP_002430033.1|	4e-54	Nuclear transcription factor Y subunit beta, putative [Pediculus humanus corporis] >gi|212515095|gb|EEB17295.1| Nuclear transcription factor Y subunit beta, putative [Pediculus humanus corporis]
1091	BT_B_G_ZJU_Unigene2070	BT_Q_G_ZJU_Unigene10906	636	0.9937	gi|307203579|gb|EFN82612.1|	6e-94	Ras-related protein Rab-5C [Harpegnathos saltator]
1119	BT_B_G_ZJU_Unigene2185	BT_Q_G_ZJU_CL131.Contig1	951	0.9937	gi|328698278|ref|XP_001950238.2|	6e-135	PREDICTED: adenylosuccinate synthetase-like [Acyrthosiphon pisum]
1476	BT_B_G_ZJU_Unigene3498	BT_Q_G_ZJU_Unigene10695	2052	0.9937	gi|307192153|gb|EFN75481.1|	6e-140	Constitutive coactivator of PPAR-gamma-like protein 2 [Harpegnathos saltator]
1501	BT_B_G_ZJU_Unigene3925	BT_Q_G_ZJU_Unigene6207	474	0.9937	gi|242014292|ref|XP_002427825.1|	4e-42	Nuclear distribution protein nudF, putative [Pediculus humanus corporis] >gi|212512294|gb|EEB15087.1| Nuclear distribution protein nudF, putative [Pediculus humanus corporis]
1891	BT_B_G_ZJU_Unigene7636	BT_Q_G_ZJU_Unigene7004	315	0.9937	gi|347967105|ref|XP_320982.5|	7e-32	AGAP002065-PA [Anopheles gambiae str. PEST] >gi|333469756|gb|EAA01738.5| AGAP002065-PA [Anopheles gambiae str. PEST]
2378	BT_B_G_ZJU_Unigene11023	BT_Q_G_ZJU_Unigene8797	627	0.9937	gi|91093000|ref|XP_968481.1|	1e-95	PREDICTED: similar to g1/s-specific cyclin c [Tribolium castaneum] >gi|270003157|gb|EEZ99604.1| hypothetical protein TcasGA2_TC002120 [Tribolium castaneum]
2425	BT_B_G_ZJU_Unigene11276	BT_Q_G_ZJU_Unigene7801	1263	0.9937	gi|328708068|ref|XP_003243590.1|	2e-142	PREDICTED: phosphatidylinositol-binding clathrin assembly protein LAP-like isoform 2 [Acyrthosiphon pisum]
2685	BT_B_G_ZJU_Unigene12646	BT_Q_G_ZJU_Unigene872	315	0.9937	gi|357622442|gb|EHJ73915.1|	1e-21	Myb-MuvB complex subunit Lin-52 [Danaus plexippus]
2759	BT_B_G_ZJU_Unigene13023	BT_Q_G_ZJU_Unigene2239	2220	0.9937	gi|270011341|gb|EFA07789.1|	0	hypothetical protein TcasGA2_TC005347 [Tribolium castaneum]
2795	BT_B_G_ZJU_Unigene13201	BT_Q_G_ZJU_CL1358.Contig2	474	0.9937	gi|307212361|gb|EFN88156.1|	2e-29	Protein Muted-like protein [Harpegnathos saltator]
3011	BT_B_G_ZJU_Unigene14954	BT_Q_G_ZJU_Unigene1087	942	0.9937	gi|328723464|ref|XP_001950821.2|	2e-72	PREDICTED: mitochondrial ribonuclease P protein 1 homolog [Acyrthosiphon pisum]
3484	BT_B_G_ZJU_Unigene19898	BT_Q_G_ZJU_Unigene3143	315	0.9937	gi|328725620|ref|XP_001943345.2|	5e-19	PREDICTED: tuftelin-interacting protein 11-like [Acyrthosiphon pisum]
136	BT_B_G_ZJU_CL613.Contig2	BT_Q_G_ZJU_CL147.Contig2	1134	0.9938	gi|270001734|gb|EEZ98181.1|	5e-35	hypothetical protein TcasGA2_TC000610 [Tribolium castaneum]
347	BT_B_G_ZJU_CL1635.Contig1	BT_Q_G_ZJU_Unigene2476	1446	0.9938	gi|91085575|ref|XP_968070.1|	2e-168	PREDICTED: similar to glutathione synthetase [Tribolium castaneum]
546	BT_B_G_ZJU_CL2596.Contig1	BT_Q_G_ZJU_Unigene2386	639	0.9938	gi|91080669|ref|XP_975087.1|	7e-91	PREDICTED: similar to snare protein sec22 [Tribolium castaneum] >gi|270005842|gb|EFA02290.1| hypothetical protein TcasGA2_TC007954 [Tribolium castaneum]
684	BT_B_G_ZJU_Unigene452	BT_Q_G_ZJU_Unigene1556	1605	0.9938	gi|328713184|ref|XP_001949624.2|	0	PREDICTED: very long-chain specific acyl-CoA dehydrogenase, mitochondrial-like isoform 1 [Acyrthosiphon pisum] >gi|328713186|ref|XP_003245012.1| PREDICTED: very long-chain specific acyl-CoA dehydrogenase, mitochondrial-like isoform 2 [Acyrthosiphon pisum]
1132	BT_B_G_ZJU_Unigene2212	BT_Q_G_ZJU_CL1047.Contig1	483	0.9938	gi|350397591|ref|XP_003484925.1|	6e-22	PREDICTED: UPF0436 protein C9orf6 homolog [Bombus impatiens]
1380	BT_B_G_ZJU_Unigene3152	BT_Q_G_ZJU_Unigene9996	642	0.9938	gi|157119769|ref|XP_001659497.1|	1e-35	hypothetical protein AaeL_AAEL008811 [Aedes aegypti] >gi|108875150|gb|EAT39375.1| conserved hypothetical protein [Aedes aegypti]
1495	BT_B_G_ZJU_Unigene3625	BT_Q_G_ZJU_Unigene23117	321	0.9938	gi|242011272|ref|XP_002426379.1|	4e-14	Cytoplasmic dynein 1 light intermediate chain, putative [Pediculus humanus corporis] >gi|212510456|gb|EEB13641.1| Cytoplasmic dynein 1 light intermediate chain, putative [Pediculus humanus corporis]
1762	BT_B_G_ZJU_Unigene5774	BT_Q_G_ZJU_Unigene1661	162	0.9938	gi|332372931|gb|AEE61607.1|	7e-24	unknown [Dendroctonus ponderosae]
2025	BT_B_G_ZJU_Unigene8746	BT_Q_G_ZJU_Unigene8661	1131	0.9938	gi|307215201|gb|EFN89973.1|	9e-142	Putative RNA-binding protein Luc7-like 2 [Harpegnathos saltator]
2031	BT_B_G_ZJU_Unigene8804	BT_Q_G_ZJU_Unigene9770	807	0.9938	gi|91091098|ref|XP_968555.1|	5e-87	PREDICTED: similar to AGAP002051-PA [Tribolium castaneum] >gi|270014078|gb|EFA10526.1| hypothetical protein TcasGA2_TC012778 [Tribolium castaneum]
2175	BT_B_G_ZJU_Unigene9845	BT_Q_G_ZJU_Unigene5442	801	0.9938	gi|242020915|ref|XP_002430896.1|	8e-133	Tuftelin-interacting protein, putative [Pediculus humanus corporis] >gi|212516107|gb|EEB18158.1| Tuftelin-interacting protein, putative [Pediculus humanus corporis]
2596	BT_B_G_ZJU_Unigene12143	BT_Q_G_ZJU_Unigene10971	960	0.9938	gi|383859067|ref|XP_003705019.1|	8e-161	PREDICTED: UPF0183 protein CG7083-like [Megachile rotundata]
2656	BT_B_G_ZJU_Unigene12491	BT_Q_G_ZJU_CL894.Contig2	162	0.9938	gi|332374588|gb|AEE62435.1|	3e-12	unknown [Dendroctonus ponderosae]
3037	BT_B_G_ZJU_Unigene15157	BT_Q_G_ZJU_Unigene6641	321	0.9938	gi|380017952|ref|XP_003692906.1|	4e-37	PREDICTED: probable serine hydrolase-like [Apis florea]
3057	BT_B_G_ZJU_Unigene15310	BT_Q_G_ZJU_Unigene15878	480	0.9938	gi|328707311|ref|XP_003243359.1|	1e-41	PREDICTED: dnaJ homolog subfamily C member 13 isoform 2 [Acyrthosiphon pisum]
3082	BT_B_G_ZJU_Unigene15447	BT_Q_G_ZJU_Unigene13612	645	0.9938	gi|332376234|gb|AEE63257.1|	2e-47	unknown [Dendroctonus ponderosae]
3146	BT_B_G_ZJU_Unigene16014	BT_Q_G_ZJU_Unigene985	969	0.9938	gi|347365176|gb|AEO89448.1|	7e-148	sucrase [Nilaparvata lugens]
3191	BT_B_G_ZJU_Unigene16362	BT_Q_G_ZJU_Unigene14156	324	0.9938	gi|344270448|ref|XP_003407056.1|	3e-21	PREDICTED: LOW QUALITY PROTEIN: conserved oligomeric Golgi complex subunit 5-like [Loxodonta africana]
3194	BT_B_G_ZJU_Unigene16418	BT_Q_G_ZJU_Unigene10077	321	0.9938	gi|312379935|gb|EFR26072.1|	8e-55	hypothetical protein AND_08082 [Anopheles darlingi]
3262	BT_B_G_ZJU_Unigene17116	BT_Q_G_ZJU_Unigene3975	483	0.9938	gi|307183150|gb|EFN70067.1|	9e-84	Actin-related protein 5 [Camponotus floridanus]
3267	BT_B_G_ZJU_Unigene17152	BT_Q_G_ZJU_Unigene5089	324	0.9938	gi|328711877|ref|XP_001943315.2|	8e-59	PREDICTED: bifunctional arginine demethylase and lysyl-hydroxylase PSR-like [Acyrthosiphon pisum]
3345	BT_B_G_ZJU_Unigene17976	BT_Q_G_ZJU_Unigene16358	321	0.9938	gi|383861274|ref|XP_003706111.1|	1e-53	PREDICTED: DNA-directed RNA polymerase III subunit RPC1-like [Megachile rotundata]
3673	BT_B_G_ZJU_Unigene24728	BT_Q_G_ZJU_Unigene4911	162	0.9938	gi|340717129|ref|XP_003397040.1|	9e-21	PREDICTED: RILP-like protein homolog [Bombus terrestris] >gi|350416410|ref|XP_003490939.1| PREDICTED: RILP-like protein homolog [Bombus impatiens]
153	BT_B_G_ZJU_CL679.Contig1	BT_Q_G_ZJU_CL292.Contig2	648	0.9939	gi|383862441|ref|XP_003706692.1|	1e-57	PREDICTED: uncharacterized protein LOC100878467 [Megachile rotundata]
301	BT_B_G_ZJU_CL1386.Contig1	BT_Q_G_ZJU_CL1055.Contig1	492	0.9939	gi|156553871|ref|XP_001600877.1|	9e-07	PREDICTED: FACT complex subunit Ssrp1-like [Nasonia vitripennis]
318	BT_B_G_ZJU_CL1485.Contig1	BT_Q_G_ZJU_CL1371.Contig2	1644	0.9939	gi|345484408|ref|XP_001603935.2|	9e-176	PREDICTED: RING finger and SPRY domain-containing protein 1-like isoform 1 [Nasonia vitripennis] >gi|345484410|ref|XP_003425027.1| PREDICTED: RING finger and SPRY domain-containing protein 1-like isoform 2 [Nasonia vitripennis] >gi|345484412|ref|XP_003425028.1| PREDICTED: RING finger and SPRY domain-containing protein 1-like isoform 3 [Nasonia vitripennis] >gi|345484414|ref|XP_003425029.1| PREDIC…
399	BT_B_G_ZJU_CL1874.Contig1	BT_Q_G_ZJU_CL1251.Contig1	987	0.9939	gi|91076052|ref|XP_972563.1|	8e-112	PREDICTED: similar to potassium channel modulatory factor 1 [Tribolium castaneum] >gi|270014594|gb|EFA11042.1| hypothetical protein TcasGA2_TC004633 [Tribolium castaneum]
625	BT_B_G_ZJU_Unigene240	BT_Q_G_ZJU_Unigene4153	819	0.9939	gi|291233085|ref|XP_002736484.1|	3e-111	PREDICTED: predicted protein-like [Saccoglossus kowalevskii]
690	BT_B_G_ZJU_Unigene474	BT_Q_G_ZJU_Unigene1059	1305	0.9939	gi|91088885|ref|XP_972389.1|	0	PREDICTED: similar to Rpt1 CG1341-PA [Tribolium castaneum] >gi|270012350|gb|EFA08798.1| hypothetical protein TcasGA2_TC006492 [Tribolium castaneum]
949	BT_B_G_ZJU_Unigene1520	BT_Q_G_ZJU_Unigene2487	1140	0.9939	gi|253683402|ref|NP_001153391.1|	2e-49	ribosomal protein L6 [Nasonia vitripennis]
986	BT_B_G_ZJU_Unigene1703	BT_Q_G_ZJU_CL560.Contig1	1308	0.9939	gi|383859760|ref|XP_003705360.1|	0	PREDICTED: histone acetyltransferase KAT8-like [Megachile rotundata]
1148	BT_B_G_ZJU_Unigene2269	BT_Q_G_ZJU_Unigene9806	984	0.9939	gi|307166543|gb|EFN60610.1|	2e-102	Coatomer subunit epsilon [Camponotus floridanus]
1160	BT_B_G_ZJU_Unigene2364	BT_Q_G_ZJU_Unigene14848	330	0.9939	gi|158299726|ref|XP_001238192.2|	8e-12	AGAP009022-PA [Anopheles gambiae str. PEST] >gi|157013656|gb|EAU75925.2| AGAP009022-PA [Anopheles gambiae str. PEST]
1351	BT_B_G_ZJU_Unigene3084	BT_Q_G_ZJU_Unigene1989	657	0.9939	gi|307177259|gb|EFN66437.1|	2e-89	Acyl-protein thioesterase 2 [Camponotus floridanus]
1352	BT_B_G_ZJU_Unigene3085	BT_Q_G_ZJU_Unigene14901	330	0.9939	gi|340727940|ref|XP_003402291.1|	3e-18	PREDICTED: LOW QUALITY PROTEIN: conserved oligomeric Golgi complex subunit 5-like [Bombus terrestris]
1360	BT_B_G_ZJU_Unigene3100	BT_Q_G_ZJU_Unigene10563	819	0.9939	gi|118781463|ref|XP_311484.3|	2e-37	AGAP010462-PA [Anopheles gambiae str. PEST] >gi|116129961|gb|EAA07201.4| AGAP010462-PA [Anopheles gambiae str. PEST]
1392	BT_B_G_ZJU_Unigene3200	BT_Q_G_ZJU_Unigene8777	660	0.9939	gi|307214938|gb|EFN89783.1|	2e-70	Integrator complex subunit 3 [Harpegnathos saltator]
1425	BT_B_G_ZJU_Unigene3302	BT_Q_G_ZJU_Unigene1355	489	0.9939	gi|357613321|gb|EHJ68432.1|	6e-32	hypothetical protein KGM_22037 [Danaus plexippus]
1475	BT_B_G_ZJU_Unigene3492	BT_Q_G_ZJU_Unigene11079	489	0.9939	gi|357617806|gb|EHJ71003.1|	2e-43	putative prefoldin subunit 5 [Danaus plexippus]
1759	BT_B_G_ZJU_Unigene5744	BT_Q_G_ZJU_Unigene17272	330	0.9939	gi|242021780|ref|XP_002431321.1|	1e-53	carmil, putative [Pediculus humanus corporis] >gi|212516589|gb|EEB18583.1| carmil, putative [Pediculus humanus corporis]
1773	BT_B_G_ZJU_Unigene5940	BT_Q_G_ZJU_Unigene13388	162	0.9939	gi|312066131|ref|XP_003136124.1|	1e-24	hypothetical protein LOAG_00536 [Loa loa] >gi|307768709|gb|EFO27943.1| hypothetical protein LOAG_00536 [Loa loa]
1897	BT_B_G_ZJU_Unigene7731	BT_Q_G_ZJU_Unigene16894	489	0.9939	gi|242014818|ref|XP_002428082.1|	1e-31	conserved hypothetical protein [Pediculus humanus corporis] >gi|212512601|gb|EEB15344.1| conserved hypothetical protein [Pediculus humanus corporis]
2170	BT_B_G_ZJU_Unigene9791	BT_Q_G_ZJU_Unigene11929	486	0.9939	gi|332017001|gb|EGI57800.1|	1e-33	Glycerophosphodiester phosphodiesterase 1 [Acromyrmex echinatior]
2173	BT_B_G_ZJU_Unigene9813	BT_Q_G_ZJU_Unigene3260	165	0.9939	gi|357626518|gb|EHJ76580.1|	2e-14	hypothetical protein KGM_20909 [Danaus plexippus]
2213	BT_B_G_ZJU_Unigene10047	BT_Q_G_ZJU_Unigene12551	822	0.9939	gi|350416470|ref|XP_003490959.1|	1e-122	PREDICTED: serine/threonine-protein kinase TAO1-like [Bombus impatiens]
2554	BT_B_G_ZJU_Unigene11901	BT_Q_G_ZJU_Unigene310	648	0.9939	gi|339896251|gb|AEK21811.1|	7e-82	cytochrome P450 [Bemisia tabaci]
2613	BT_B_G_ZJU_Unigene12247	BT_Q_G_ZJU_Unigene8467	660	0.9939	gi|380012074|ref|XP_003690114.1|	9e-28	PREDICTED: LOW QUALITY PROTEIN: transcription elongation factor B polypeptide 3-like [Apis florea]
2682	BT_B_G_ZJU_Unigene12621	BT_Q_G_ZJU_Unigene11233	2130	0.9939	gi|383855184|ref|XP_003703097.1|	3e-106	PREDICTED: inner nuclear membrane protein Man1-like [Megachile rotundata]
2745	BT_B_G_ZJU_Unigene12972	BT_Q_G_ZJU_Unigene12888	825	0.9939	gi|328718491|ref|XP_001944045.2|	3e-109	PREDICTED: ATP-binding cassette sub-family G member 8-like isoform 1 [Acyrthosiphon pisum] >gi|328718493|ref|XP_003246499.1| PREDICTED: ATP-binding cassette sub-family G member 8-like isoform 2 [Acyrthosiphon pisum]
2880	BT_B_G_ZJU_Unigene13871	BT_Q_G_ZJU_Unigene1097	822	0.9939	gi|332016540|gb|EGI57421.1|	4e-89	Inositol monophosphatase [Acromyrmex echinatior]
3180	BT_B_G_ZJU_Unigene16247	BT_Q_G_ZJU_Unigene12964	327	0.9939	gi|307210661|gb|EFN87084.1|	7e-20	Probable palmitoyltransferase ZDHHC24 [Harpegnathos saltator]
3531	BT_B_G_ZJU_Unigene20624	BT_Q_G_ZJU_Unigene13571	327	0.9939	gi|383847362|ref|XP_003699323.1|	5e-53	PREDICTED: probable RNA-binding protein 19-like [Megachile rotundata]
3559	BT_B_G_ZJU_Unigene21139	BT_Q_G_ZJU_Unigene20406	327	0.9939	gi|332023845|gb|EGI64069.1|	6e-17	EH domain-binding protein 1 [Acromyrmex echinatior]
3807	BT_B_G_ZJU_Unigene1138	BT_Q_G_ZJU_Unigene1172	651	0.9939	gi|52630941|gb|AAU84934.1|	7e-51	putative ATP synthase-like protein [Toxoptera citricida]
12	BT_B_G_ZJU_CL70.Contig1	BT_Q_G_ZJU_Unigene13633	498	0.994	gi|242016242|ref|XP_002428738.1|	3e-12	Sex-determining protein fem-1, putative [Pediculus humanus corporis] >gi|212513423|gb|EEB16000.1| Sex-determining protein fem-1, putative [Pediculus humanus corporis]
385	BT_B_G_ZJU_CL1810.Contig1	BT_Q_G_ZJU_CL1581.Contig1	666	0.994	gi|123431636|ref|XP_001308251.1|	7e-06	flocculin [Trichomonas vaginalis G3]
402	BT_B_G_ZJU_CL1883.Contig1	BT_Q_G_ZJU_Unigene11778	1341	0.994	gi|345488179|ref|XP_001605256.2|	4e-177	PREDICTED: ATP-dependent Clp protease ATP-binding subunit clpX-like, mitochondrial-like [Nasonia vitripennis]
657	BT_B_G_ZJU_Unigene360	BT_Q_G_ZJU_Unigene373	495	0.994	gi|341887207|gb|EGT43142.1|	5e-32	hypothetical protein CAEBREN_08237 [Caenorhabditis brenneri]
701	BT_B_G_ZJU_Unigene533	BT_Q_G_ZJU_Unigene9334	660	0.994	gi|242023384|ref|XP_002432114.1|	1e-63	Charged multivesicular body protein 2B, putative [Pediculus humanus corporis] >gi|212517488|gb|EEB19376.1| Charged multivesicular body protein 2B, putative [Pediculus humanus corporis]
709	BT_B_G_ZJU_Unigene599	BT_Q_G_ZJU_Unigene10970	660	0.994	gi|307170874|gb|EFN62985.1|	1e-44	Cob(I)yrinic acid a,c-diamide adenosyltransferase, mitochondrial [Camponotus floridanus]
819	BT_B_G_ZJU_Unigene1021	BT_Q_G_ZJU_Unigene3733	831	0.994	gi|350408791|ref|XP_003488516.1|	3e-132	PREDICTED: hypothetical protein LOC100742095 [Bombus impatiens]
1247	BT_B_G_ZJU_Unigene2678	BT_Q_G_ZJU_Unigene11566	831	0.994	gi|156543654|ref|XP_001607442.1|	4e-105	PREDICTED: proteasome subunit beta type-7 [Nasonia vitripennis]
1435	BT_B_G_ZJU_Unigene3318	BT_Q_G_ZJU_Unigene2176	1326	0.994	gi|383847464|ref|XP_003699373.1|	4e-162	PREDICTED: mitochondrial import inner membrane translocase subunit TIM44-like [Megachile rotundata]
1488	BT_B_G_ZJU_Unigene3547	BT_Q_G_ZJU_Unigene236	333	0.994	gi|380029229|ref|XP_003698282.1|	4e-48	PREDICTED: dynein light chain Tctex-type 1-like [Apis florea]
1833	BT_B_G_ZJU_Unigene7025	BT_Q_G_ZJU_Unigene6108	336	0.994	gi|357613258|gb|EHJ68404.1|	7e-78	hypothetical protein KGM_07708 [Danaus plexippus]
1852	BT_B_G_ZJU_Unigene7171	BT_Q_G_ZJU_Unigene16803	168	0.994	gi|307198077|gb|EFN79130.1|	3e-14	Mitochondrial carrier triple repeat protein 1 [Harpegnathos saltator]
1872	BT_B_G_ZJU_Unigene7417	BT_Q_G_ZJU_Unigene16951	333	0.994	gi|242022760|ref|XP_002431806.1|	1e-23	DNA repair protein RAD50, putative [Pediculus humanus corporis] >gi|212517138|gb|EEB19068.1| DNA repair protein RAD50, putative [Pediculus humanus corporis]
1908	BT_B_G_ZJU_Unigene7876	BT_Q_G_ZJU_Unigene5882	168	0.994	gi|307200284|gb|EFN80552.1|	7e-23	Translocation protein SEC63-like protein [Harpegnathos saltator]
2529	BT_B_G_ZJU_Unigene11782	BT_Q_G_ZJU_Unigene4568	504	0.994	gi|91077058|ref|XP_968505.1|	3e-09	PREDICTED: similar to karyopherin alpha 6 [Tribolium castaneum] >gi|270002024|gb|EEZ98471.1| hypothetical protein TcasGA2_TC000963 [Tribolium castaneum]
3244	BT_B_G_ZJU_Unigene16905	BT_Q_G_ZJU_Unigene15239	165	0.994	gi|327288428|ref|XP_003228928.1|	4e-34	PREDICTED: ubiquitin carboxyl-terminal hydrolase 8-like [Anolis carolinensis]
3257	BT_B_G_ZJU_Unigene17076	BT_Q_G_ZJU_Unigene8670	498	0.994	gi|206725166|dbj|BAG71783.1|	6e-22	fmr [Gryllus bimaculatus]
3574	BT_B_G_ZJU_Unigene21479	BT_Q_G_ZJU_Unigene18878	333	0.994	gi|350421961|ref|XP_003493013.1|	1e-40	PREDICTED: protein MON2 homolog [Bombus impatiens]
3711	BT_B_G_ZJU_Unigene26377	BT_Q_G_ZJU_Unigene5066	333	0.994	gi|170048850|ref|XP_001870805.1|	6e-28	conserved hypothetical protein [Culex quinquefasciatus] >gi|167870804|gb|EDS34187.1| conserved hypothetical protein [Culex quinquefasciatus]
57	BT_B_G_ZJU_CL301.Contig1	BT_Q_G_ZJU_CL791.Contig1	1524	0.9941	gi|383853415|ref|XP_003702218.1|	9e-114	PREDICTED: uncharacterized protein LOC100883133 [Megachile rotundata]
707	BT_B_G_ZJU_Unigene597	BT_Q_G_ZJU_Unigene758	504	0.9941	gi|193580206|ref|XP_001945038.1|	2e-56	PREDICTED: probable 28S ribosomal protein S25, mitochondrial-like [Acyrthosiphon pisum]
732	BT_B_G_ZJU_Unigene650	BT_Q_G_ZJU_CL926.Contig2	678	0.9941	gi|307178049|gb|EFN66894.1|	2e-106	Pyruvate dehydrogenase E1 component subunit beta, mitochondrial [Camponotus floridanus]
758	BT_B_G_ZJU_Unigene744	BT_Q_G_ZJU_Unigene2105	672	0.9941	gi|157112765|ref|XP_001651861.1|	2e-45	hypothetical protein AaeL_AAEL006270 [Aedes aegypti] >gi|108877937|gb|EAT42162.1| conserved hypothetical protein [Aedes aegypti]
917	BT_B_G_ZJU_Unigene1440	BT_Q_G_ZJU_Unigene11507	2217	0.9941	gi|270006994|gb|EFA03442.1|	2e-99	hypothetical protein TcasGA2_TC013432 [Tribolium castaneum]
1026	BT_B_G_ZJU_Unigene1847	BT_Q_G_ZJU_Unigene2638	504	0.9941	gi|357627183|gb|EHJ76955.1|	7e-19	putative bromodomain containing 3 [Danaus plexippus]
1246	BT_B_G_ZJU_Unigene2676	BT_Q_G_ZJU_Unigene11037	1176	0.9941	gi|322794787|gb|EFZ17734.1|	1e-167	hypothetical protein SINV_06377 [Solenopsis invicta]
1438	BT_B_G_ZJU_Unigene3352	BT_Q_G_ZJU_Unigene9272	510	0.9941	gi|242013625|ref|XP_002427503.1|	4e-27	conserved hypothetical protein [Pediculus humanus corporis] >gi|212511898|gb|EEB14765.1| conserved hypothetical protein [Pediculus humanus corporis]
1458	BT_B_G_ZJU_Unigene3455	BT_Q_G_ZJU_Unigene4526	675	0.9941	gi|340722599|ref|XP_003399691.1|	5e-56	PREDICTED: hypothetical protein LOC100642260 [Bombus terrestris] >gi|350418614|ref|XP_003491915.1| PREDICTED: hypothetical protein LOC100743755 [Bombus impatiens]
1613	BT_B_G_ZJU_Unigene4735	BT_Q_G_ZJU_Unigene8798	507	0.9941	gi|345490373|ref|XP_001606093.2|	2e-63	PREDICTED: rhomboid-related protein 3-like [Nasonia vitripennis]
1641	BT_B_G_ZJU_Unigene4902	BT_Q_G_ZJU_Unigene10522	678	0.9941	gi|157114571|ref|XP_001652319.1|	2e-13	MG-160, putative [Aedes aegypti] >gi|108877209|gb|EAT41434.1| MG-160, putative [Aedes aegypti]
1986	BT_B_G_ZJU_Unigene8481	BT_Q_G_ZJU_Unigene17258	507	0.9941	gi|307207005|gb|EFN84828.1|	6e-51	Vacuolar protein sorting-associated protein 41-like protein [Harpegnathos saltator]
1987	BT_B_G_ZJU_Unigene8486	BT_Q_G_ZJU_Unigene76	675	0.9941	gi|242004009|ref|XP_002422939.1|	3e-40	conserved hypothetical protein [Pediculus humanus corporis] >gi|212505838|gb|EEB10201.1| conserved hypothetical protein [Pediculus humanus corporis]
1996	BT_B_G_ZJU_Unigene8536	BT_Q_G_ZJU_Unigene15287	339	0.9941	gi|347967746|ref|XP_312572.5|	1e-61	AGAP002381-PA [Anopheles gambiae str. PEST] >gi|333468319|gb|EAA08066.5| AGAP002381-PA [Anopheles gambiae str. PEST]
2051	BT_B_G_ZJU_Unigene8949	BT_Q_G_ZJU_Unigene13439	681	0.9941	gi|328713326|ref|XP_001948475.2|	5e-20	PREDICTED: testis-expressed sequence 2 protein-like [Acyrthosiphon pisum]
2109	BT_B_G_ZJU_Unigene9405	BT_Q_G_ZJU_Unigene4223	681	0.9941	gi|91091796|ref|XP_970426.1|	7e-29	PREDICTED: similar to dynactin P62 subunit [Tribolium castaneum] >gi|270001091|gb|EEZ97538.1| hypothetical protein TcasGA2_TC011388 [Tribolium castaneum]
2373	BT_B_G_ZJU_Unigene10999	BT_Q_G_ZJU_Unigene9336	510	0.9941	gi|383866448|ref|XP_003708682.1|	2e-84	PREDICTED: chromatin-remodeling complex ATPase chain Iswi-like [Megachile rotundata]
2423	BT_B_G_ZJU_Unigene11266	BT_Q_G_ZJU_Unigene149	1521	0.9941	gi|383848593|ref|XP_003699933.1|	3e-107	PREDICTED: nucleolar complex protein 4 homolog [Megachile rotundata]
2494	BT_B_G_ZJU_Unigene11599	BT_Q_G_ZJU_Unigene133	843	0.9941	gi|350411267|ref|XP_003489292.1|	2e-89	PREDICTED: protein sex-lethal-like [Bombus impatiens]
2609	BT_B_G_ZJU_Unigene12219	BT_Q_G_ZJU_Unigene11285	1362	0.9941	gi|242013853|ref|XP_002427615.1|	0	GMP synthase, putative [Pediculus humanus corporis] >gi|212512030|gb|EEB14877.1| GMP synthase, putative [Pediculus humanus corporis]
3500	BT_B_G_ZJU_Unigene20155	BT_Q_G_ZJU_Unigene5542	339	0.9941	gi|260814660|ref|XP_002602032.1|	1e-18	hypothetical protein BRAFLDRAFT_82621 [Branchiostoma floridae] >gi|229287337|gb|EEN58044.1| hypothetical protein BRAFLDRAFT_82621 [Branchiostoma floridae]
3509	BT_B_G_ZJU_Unigene20244	BT_Q_G_ZJU_Unigene5315	339	0.9941	gi|328720786|ref|XP_001951694.2|	2e-31	PREDICTED: phosphoinositide 3-kinase regulatory subunit 4-like [Acyrthosiphon pisum]
3836	BT_B_G_ZJU_Unigene3320	BT_Q_G_ZJU_CL1184.Contig1	1356	0.9941	gi|328791088|ref|XP_392731.3|	2e-156	PREDICTED: synaptic vesicle membrane protein VAT-1 homolog-like [Apis mellifera] >gi|380025391|ref|XP_003696458.1| PREDICTED: synaptic vesicle membrane protein VAT-1 homolog-like [Apis florea]
103	BT_B_G_ZJU_CL484.Contig1	BT_Q_G_ZJU_CL1775.Contig1	513	0.9942	gi|170039588|ref|XP_001847612.1|	6e-32	conserved hypothetical protein [Culex quinquefasciatus] >gi|167863130|gb|EDS26513.1| conserved hypothetical protein [Culex quinquefasciatus]
168	BT_B_G_ZJU_CL767.Contig4	BT_Q_G_ZJU_Unigene12071	690	0.9942	gi|193657359|ref|XP_001948582.1|	1e-104	PREDICTED: tissue alpha-L-fucosidase-like [Acyrthosiphon pisum]
210	BT_B_G_ZJU_CL944.Contig2	BT_Q_G_ZJU_CL516.Contig3	858	0.9942	gi|328724272|ref|XP_001945130.2|	0	PREDICTED: prickle-like protein 3-like [Acyrthosiphon pisum]
517	BT_B_G_ZJU_CL2439.Contig1	BT_Q_G_ZJU_Unigene21	1719	0.9942	gi|328718933|ref|XP_001944252.2|	0	PREDICTED: cdc42-interacting protein 4-like [Acyrthosiphon pisum]
565	BT_B_G_ZJU_Unigene1	BT_Q_G_ZJU_CL51.Contig2	1041	0.9942	gi|157366840|gb|ABV45411.1|	1e-103	COE2, partial [Bemisia tabaci]
603	BT_B_G_ZJU_Unigene128	BT_Q_G_ZJU_Unigene10594	516	0.9942	gi|242005492|ref|XP_002423599.1|	8e-70	Dipeptidyl peptidase 4, putative [Pediculus humanus corporis] >gi|212506747|gb|EEB10861.1| Dipeptidyl peptidase 4, putative [Pediculus humanus corporis]
612	BT_B_G_ZJU_Unigene183	BT_Q_G_ZJU_Unigene9528	342	0.9942	gi|383858209|ref|XP_003704594.1|	9e-103	PREDICTED: general transcription factor IIF subunit 2-like isoform 1 [Megachile rotundata]
624	BT_B_G_ZJU_Unigene239	BT_Q_G_ZJU_Unigene14004	345	0.9942	gi|380020454|ref|XP_003694098.1|	3e-55	PREDICTED: U3 small nucleolar ribonucleoprotein protein IMP4-like [Apis florea]
719	BT_B_G_ZJU_Unigene621	BT_Q_G_ZJU_Unigene978	690	0.9942	gi|344248780|gb|EGW04884.1|	7e-12	hypothetical protein I79_020146 [Cricetulus griseus]
964	BT_B_G_ZJU_Unigene1591	BT_Q_G_ZJU_Unigene779	171	0.9942	gi|242008784|ref|XP_002425179.1|	3e-13	transcription initiation factor TFIID subunit, putative [Pediculus humanus corporis] >gi|212508887|gb|EEB12441.1| transcription initiation factor TFIID subunit, putative [Pediculus humanus corporis]
1100	BT_B_G_ZJU_Unigene2093	BT_Q_G_ZJU_Unigene1503	690	0.9942	gi|91081707|ref|XP_971145.1|	3e-52	PREDICTED: similar to AGAP004271-PA [Tribolium castaneum] >gi|270006251|gb|EFA02699.1| hypothetical protein TcasGA2_TC008421 [Tribolium castaneum]
1295	BT_B_G_ZJU_Unigene2844	BT_Q_G_ZJU_Unigene10185	516	0.9942	gi|332018995|gb|EGI59534.1|	6e-40	Frataxin-like protein, mitochondrial [Acromyrmex echinatior]
1395	BT_B_G_ZJU_Unigene3208	BT_Q_G_ZJU_Unigene10400	1881	0.9942	gi|242014017|ref|XP_002427695.1|	0	cytoplasmic polyadenylation element binding protein, putative [Pediculus humanus corporis] >gi|212512125|gb|EEB14957.1| cytoplasmic polyadenylation element binding protein, putative [Pediculus humanus corporis]
1471	BT_B_G_ZJU_Unigene3476	BT_Q_G_ZJU_CL378.Contig2	1539	0.9942	gi|383862219|ref|XP_003706581.1|	0	PREDICTED: arginine--tRNA ligase, cytoplasmic-like [Megachile rotundata]
1586	BT_B_G_ZJU_Unigene4472	BT_Q_G_ZJU_CL1133.Contig1	342	0.9942	gi|66504524|ref|XP_623875.1|	1e-46	PREDICTED: transmembrane protein 93-like [Apis mellifera] >gi|340710561|ref|XP_003393856.1| PREDICTED: transmembrane protein 93-like [Bombus terrestris] >gi|350427316|ref|XP_003494720.1| PREDICTED: transmembrane protein 93-like [Bombus impatiens] >gi|380026511|ref|XP_003696994.1| PREDICTED: transmembrane protein 93-like [Apis florea]
1612	BT_B_G_ZJU_Unigene4733	BT_Q_G_ZJU_Unigene13872	345	0.9942	gi|357608227|gb|EHJ65884.1|	2e-10	putative zinc finger protein 107 [Danaus plexippus]
1966	BT_B_G_ZJU_Unigene8331	BT_Q_G_ZJU_Unigene10752	684	0.9942	gi|125773599|ref|XP_001358058.1|	6e-76	GA19228 [Drosophila pseudoobscura pseudoobscura] >gi|195166170|ref|XP_002023908.1| GL27329 [Drosophila persimilis] >gi|54637793|gb|EAL27195.1| GA19228 [Drosophila pseudoobscura pseudoobscura] >gi|194106068|gb|EDW28111.1| GL27329 [Drosophila persimilis]
2046	BT_B_G_ZJU_Unigene8895	BT_Q_G_ZJU_Unigene2595	690	0.9942	gi|242246964|ref|NP_001156206.1|	4e-86	ribosomal protein L13-like [Acyrthosiphon pisum] >gi|239789545|dbj|BAH71389.1| ACYPI006272 [Acyrthosiphon pisum]
2232	BT_B_G_ZJU_Unigene10163	BT_Q_G_ZJU_Unigene1128	1887	0.9942	gi|350416034|ref|XP_003490822.1|	5e-107	PREDICTED: hypothetical protein LOC100741553 [Bombus impatiens]
2366	BT_B_G_ZJU_Unigene10976	BT_Q_G_ZJU_CL746.Contig2	858	0.9942	gi|193683527|ref|XP_001944821.1|	4e-76	PREDICTED: s-adenosylmethionine mitochondrial carrier protein-like [Acyrthosiphon pisum]
2488	BT_B_G_ZJU_Unigene11572	BT_Q_G_ZJU_Unigene8889	1029	0.9942	gi|242015624|ref|XP_002428453.1|	2e-82	WD-repeat protein YNL035C, putative [Pediculus humanus corporis] >gi|212513065|gb|EEB15715.1| WD-repeat protein YNL035C, putative [Pediculus humanus corporis]
2845	BT_B_G_ZJU_Unigene13539	BT_Q_G_ZJU_Unigene11209	864	0.9942	gi|91086893|ref|XP_970527.1|	2e-37	PREDICTED: similar to CG3760 CG3760-PB [Tribolium castaneum] >gi|270009679|gb|EFA06127.1| hypothetical protein TcasGA2_TC008970 [Tribolium castaneum]
3328	BT_B_G_ZJU_Unigene17780	BT_Q_G_ZJU_Unigene3982	513	0.9942	gi|71895157|ref|NP_001025995.1|	1e-39	WW domain-binding protein 4 [Gallus gallus] >gi|67461864|sp|Q5F457.1|WBP4_CHICK RecName: Full=WW domain-binding protein 4; Short=WBP-4
3344	BT_B_G_ZJU_Unigene17969	BT_Q_G_ZJU_Unigene3737	513	0.9942	gi|242019952|ref|XP_002430422.1|	3e-81	histone H3 methyltransferase, putative [Pediculus humanus corporis] >gi|212515552|gb|EEB17684.1| histone H3 methyltransferase, putative [Pediculus humanus corporis]
3373	BT_B_G_ZJU_Unigene18339	BT_Q_G_ZJU_Unigene17538	516	0.9942	gi|380025988|ref|XP_003696744.1|	1e-20	PREDICTED: alpha-mannosidase 2-like [Apis florea]
58	BT_B_G_ZJU_CL301.Contig2	BT_Q_G_ZJU_CL791.Contig2	1572	0.9943	gi|193678766|ref|XP_001945232.1|	5e-123	PREDICTED: hypothetical protein LOC100166736 isoform 1 [Acyrthosiphon pisum]
77	BT_B_G_ZJU_CL368.Contig1	BT_Q_G_ZJU_Unigene18775	351	0.9943	gi|328779770|ref|XP_001120630.2|	9e-34	PREDICTED: ectonucleotide pyrophosphatase/phosphodiesterase family member 4-like [Apis mellifera]
205	BT_B_G_ZJU_CL925.Contig1	BT_Q_G_ZJU_Unigene18498	525	0.9943	gi|383859995|ref|XP_003705477.1|	4e-78	PREDICTED: myosin-IIIa [Megachile rotundata]
549	BT_B_G_ZJU_CL2614.Contig2	BT_Q_G_ZJU_Unigene8898	345	0.9943	gi|242025568|ref|XP_002433196.1|	1e-58	orf protein, putative [Pediculus humanus corporis] >gi|212518737|gb|EEB20458.1| orf protein, putative [Pediculus humanus corporis]
702	BT_B_G_ZJU_Unigene539	BT_Q_G_ZJU_Unigene498	171	0.9943	gi|328793478|ref|XP_001122738.2|	1e-22	PREDICTED: DNA-directed RNA polymerases I, II, and III subunit RPABC4-like [Apis mellifera] >gi|340723949|ref|XP_003400349.1| PREDICTED: DNA-directed RNA polymerases I, II, and III subunit RPABC4-like [Bombus terrestris] >gi|350422577|ref|XP_003493213.1| PREDICTED: DNA-directed RNA polymerases I, II, and III subunit RPABC4-like [Bombus impatiens] >gi|380022486|ref|XP_003695075.1| PREDICTED: DNA-d…
1162	BT_B_G_ZJU_Unigene2368	BT_Q_G_ZJU_Unigene1679	1041	0.9943	gi|328785857|ref|XP_395948.4|	3e-42	PREDICTED: hypothetical protein LOC412491 [Apis mellifera]
1230	BT_B_G_ZJU_Unigene2584	BT_Q_G_ZJU_Unigene11783	1050	0.9943	gi|157123090|ref|XP_001660002.1|	1e-138	ccr4-associated factor [Aedes aegypti] >gi|108874495|gb|EAT38720.1| ccr4-associated factor [Aedes aegypti]
1232	BT_B_G_ZJU_Unigene2588	BT_Q_G_ZJU_Unigene12081	1587	0.9943	gi|193697617|ref|XP_001943575.1|	7e-101	PREDICTED: facilitated trehalose transporter Tret1-like [Acyrthosiphon pisum]
1415	BT_B_G_ZJU_Unigene3264	BT_Q_G_ZJU_Unigene11001	171	0.9943	gi|187175309|ref|NP_001119671.1|	2e-17	stunted-like isoform A [Acyrthosiphon pisum]
1527	BT_B_G_ZJU_Unigene4099	BT_Q_G_ZJU_Unigene8454	702	0.9943	gi|221132923|ref|XP_002160678.1|	4e-06	PREDICTED: hypothetical protein [Hydra magnipapillata]
1892	BT_B_G_ZJU_Unigene7650	BT_Q_G_ZJU_Unigene18420	345	0.9943	gi|91087375|ref|XP_975642.1|	2e-66	PREDICTED: similar to cactin CG1676-PA [Tribolium castaneum]
2284	BT_B_G_ZJU_Unigene10437	BT_Q_G_ZJU_CL1589.Contig1	348	0.9943	gi|91078580|ref|XP_971846.1|	7e-39	PREDICTED: similar to AGAP003461-PA [Tribolium castaneum] >gi|270004042|gb|EFA00490.1| hypothetical protein TcasGA2_TC003350 [Tribolium castaneum]
2549	BT_B_G_ZJU_Unigene11883	BT_Q_G_ZJU_Unigene10821	1215	0.9943	gi|383858946|ref|XP_003704960.1|	5e-162	PREDICTED: CCAAT/enhancer-binding protein zeta-like [Megachile rotundata]
2569	BT_B_G_ZJU_Unigene11975	BT_Q_G_ZJU_Unigene10148	870	0.9943	gi|307202014|gb|EFN81578.1|	2e-86	Solute carrier family 25 member 38 [Harpegnathos saltator]
2739	BT_B_G_ZJU_Unigene12930	BT_Q_G_ZJU_Unigene10426	519	0.9943	gi|156555646|ref|XP_001603631.1|	4e-157	PREDICTED: coproporphyrinogen-III oxidase-like [Nasonia vitripennis]
2873	BT_B_G_ZJU_Unigene13817	BT_Q_G_ZJU_Unigene2297	525	0.9943	gi|270013942|gb|EFA10390.1|	0	hypothetical protein TcasGA2_TC012621 [Tribolium castaneum]
3033	BT_B_G_ZJU_Unigene15142	BT_Q_G_ZJU_Unigene6069	528	0.9943	gi|345489459|ref|XP_001606157.2|	4e-107	PREDICTED: synaptosomal-associated protein 25 [Nasonia vitripennis]
3501	BT_B_G_ZJU_Unigene20160	BT_Q_G_ZJU_Unigene21095	174	0.9943	gi|383863231|ref|XP_003707085.1|	3e-22	PREDICTED: cryptochrome-1-like [Megachile rotundata]
87	BT_B_G_ZJU_CL402.Contig1	BT_Q_G_ZJU_CL966.Contig3	1071	0.9944	gi|380030803|ref|XP_003699031.1|	9e-113	PREDICTED: uncharacterized protein LOC100870765 [Apis florea]
504	BT_B_G_ZJU_CL2362.Contig2	BT_Q_G_ZJU_CL272.Contig2	891	0.9944	gi|157133375|ref|XP_001656227.1|	1e-99	leucyl aminopeptidase, putative [Aedes aegypti] >gi|108881564|gb|EAT45789.1| leucyl aminopeptidase, putative [Aedes aegypti]
527	BT_B_G_ZJU_CL2496.Contig1	BT_Q_G_ZJU_CL916.Contig2	705	0.9944	gi|328709648|ref|XP_003244023.1|	1e-130	PREDICTED: paxillin-like isoform 2 [Acyrthosiphon pisum]
536	BT_B_G_ZJU_CL2551.Contig1	BT_Q_G_ZJU_Unigene9241	351	0.9944	gi|253735789|ref|NP_001156678.1|	1e-22	uncharacterized protein LOC100302463 [Acyrthosiphon pisum] >gi|239791652|dbj|BAH72264.1| ACYPI44311 [Acyrthosiphon pisum]
628	BT_B_G_ZJU_Unigene251	BT_Q_G_ZJU_Unigene953	2490	0.9944	gi|193671783|ref|XP_001944699.1|	0	PREDICTED: UDP-glucose:glycoprotein glucosyltransferase-like [Acyrthosiphon pisum]
735	BT_B_G_ZJU_Unigene656	BT_Q_G_ZJU_Unigene9860	888	0.9944	gi|242020286|ref|XP_002430586.1|	1e-151	protein ROP, putative [Pediculus humanus corporis] >gi|212515758|gb|EEB17848.1| protein ROP, putative [Pediculus humanus corporis]
785	BT_B_G_ZJU_Unigene853	BT_Q_G_ZJU_Unigene1694	177	0.9944	gi|113205580|ref|NP_001037895.1|	3e-12	ubiquinol-cytochrome c reductase complex [Xenopus (Silurana) tropicalis] >gi|89269531|emb|CAJ82412.1| ubiquinol-cytochrome c reductase complex (7.2 kD) (ucrc) [Xenopus (Silurana) tropicalis] >gi|160774282|gb|AAI55049.1| ubiquinol-cytochrome c reductase complex (7.2 kD) (ucrc) [Xenopus (Silurana) tropicalis]
959	BT_B_G_ZJU_Unigene1554	BT_Q_G_ZJU_Unigene9391	1068	0.9944	gi|321466832|gb|EFX77825.1|	1e-100	hypothetical protein DAPPUDRAFT_305327 [Daphnia pulex]
1048	BT_B_G_ZJU_Unigene1909	BT_Q_G_ZJU_Unigene2629	897	0.9944	gi|242013341|ref|XP_002427368.1|	1e-120	ubiquitin fusion degradaton protein, putative [Pediculus humanus corporis] >gi|212511737|gb|EEB14630.1| ubiquitin fusion degradaton protein, putative [Pediculus humanus corporis]
1376	BT_B_G_ZJU_Unigene3129	BT_Q_G_ZJU_CL1431.Contig1	354	0.9944	gi|242010636|ref|XP_002426068.1|	2e-36	conserved hypothetical protein [Pediculus humanus corporis] >gi|212510090|gb|EEB13330.1| conserved hypothetical protein [Pediculus humanus corporis]
1517	BT_B_G_ZJU_Unigene4023	BT_Q_G_ZJU_Unigene6521	354	0.9944	gi|270014536|gb|EFA10984.1|	2e-17	hypothetical protein TcasGA2_TC004152 [Tribolium castaneum]
1579	BT_B_G_ZJU_Unigene4431	BT_Q_G_ZJU_Unigene3804	174	0.9944	gi|391343454|ref|XP_003746024.1|	4e-13	PREDICTED: coiled-coil domain-containing protein 58-like [Metaseiulus occidentalis]
1611	BT_B_G_ZJU_Unigene4717	BT_Q_G_ZJU_Unigene3386	354	0.9944	gi|350415548|ref|XP_003490677.1|	4e-31	PREDICTED: putative oxidoreductase GLYR1 homolog [Bombus impatiens]
1697	BT_B_G_ZJU_Unigene5363	BT_Q_G_ZJU_Unigene10145	354	0.9944	gi|110671462|gb|ABG81982.1|	2e-54	putative ribosomal protein S25 [Diaphorina citri]
1949	BT_B_G_ZJU_Unigene8215	BT_Q_G_ZJU_Unigene9020	714	0.9944	gi|260829425|ref|XP_002609662.1|	3e-72	hypothetical protein BRAFLDRAFT_123576 [Branchiostoma floridae] >gi|229295024|gb|EEN65672.1| hypothetical protein BRAFLDRAFT_123576 [Branchiostoma floridae]
1989	BT_B_G_ZJU_Unigene8517	BT_Q_G_ZJU_Unigene9958	357	0.9944	gi|193606239|ref|XP_001950033.1|	5e-53	PREDICTED: anaphase-promoting complex subunit 10-like [Acyrthosiphon pisum]
2027	BT_B_G_ZJU_Unigene8749	BT_Q_G_ZJU_Unigene18543	534	0.9944	gi|383850574|ref|XP_003700870.1|	8e-79	PREDICTED: cysteine-rich with EGF-like domain protein 2-like [Megachile rotundata]
2202	BT_B_G_ZJU_Unigene9989	BT_Q_G_ZJU_Unigene6890	351	0.9944	gi|357608797|gb|EHJ66150.1|	9e-40	hypothetical protein KGM_22206 [Danaus plexippus]
2412	BT_B_G_ZJU_Unigene11167	BT_Q_G_ZJU_Unigene10351	1068	0.9944	gi|301072333|gb|ADK56128.1|	1e-90	putative inhibitor of apoptosis 1 [Lygus lineolaris]
2556	BT_B_G_ZJU_Unigene11907	BT_Q_G_ZJU_Unigene1618	360	0.9944	gi|225581058|gb|ACN94635.1|	1e-65	GA17536 [Drosophila miranda]
2594	BT_B_G_ZJU_Unigene12129	BT_Q_G_ZJU_Unigene1228	354	0.9944	gi|187127220|ref|NP_001119628.1|	3e-49	vacuolar ATP synthase subunit G-like protein [Acyrthosiphon pisum] >gi|89574481|gb|ABD76371.1| vacuolar ATP synthase subunit G-like protein [Acyrthosiphon pisum] >gi|239788148|dbj|BAH70766.1| ACYPI000034 [Acyrthosiphon pisum] >gi|239788150|dbj|BAH70767.1| ACYPI000034 [Acyrthosiphon pisum] >gi|239788152|dbj|BAH70768.1| ACYPI000034 [Acyrthosiphon pisum]
2977	BT_B_G_ZJU_Unigene14764	BT_Q_G_ZJU_Unigene12635	354	0.9944	gi|91083509|ref|XP_972671.1|	9e-24	PREDICTED: similar to GA19277-PA [Tribolium castaneum]
3132	BT_B_G_ZJU_Unigene15910	BT_Q_G_ZJU_Unigene5769	177	0.9944	gi|91091998|ref|XP_969961.1|	1e-38	PREDICTED: similar to syntaxin 18 [Tribolium castaneum] >gi|270001158|gb|EEZ97605.1| hypothetical protein TcasGA2_TC011475 [Tribolium castaneum]
3198	BT_B_G_ZJU_Unigene16454	BT_Q_G_ZJU_Unigene7529	357	0.9944	gi|223036832|gb|ACM78946.1|	1e-114	glycogen synthase [Locusta migratoria]
3300	BT_B_G_ZJU_Unigene17448	BT_Q_G_ZJU_Unigene19729	354	0.9944	gi|321449469|gb|EFX61903.1|	2e-43	hypothetical protein DAPPUDRAFT_302699 [Daphnia pulex]
3669	BT_B_G_ZJU_Unigene24563	BT_Q_G_ZJU_Unigene4939	177	0.9944	gi|241737494|ref|XP_002414032.1|	6e-60	Yippee-type zinc-binding protein, putative [Ixodes scapularis] >gi|215507886|gb|EEC17340.1| Yippee-type zinc-binding protein, putative [Ixodes scapularis]
3808	BT_B_G_ZJU_Unigene1326	BT_Q_G_ZJU_Unigene2260	1602	0.9944	gi|380029033|ref|XP_003698187.1|	6e-117	PREDICTED: signal transducing adapter molecule 1-like [Apis florea]
3858	BT_B_G_ZJU_Unigene9733	BT_Q_G_ZJU_Unigene10463	1074	0.9944	gi|383854744|ref|XP_003702880.1|	2e-72	PREDICTED: vacuolar protein sorting-associated protein 11 homolog [Megachile rotundata]
55	BT_B_G_ZJU_CL298.Contig1	BT_Q_G_ZJU_CL1116.Contig2	1275	0.9945	gi|189237234|ref|XP_970515.2|	0	PREDICTED: similar to eukaryotic initiation factor 4A [Tribolium castaneum]
56	BT_B_G_ZJU_CL298.Contig2	BT_Q_G_ZJU_CL1116.Contig1	1275	0.9945	gi|189237234|ref|XP_970515.2|	0	PREDICTED: similar to eukaryotic initiation factor 4A [Tribolium castaneum]
151	BT_B_G_ZJU_CL671.Contig1	BT_Q_G_ZJU_Unigene1559	1458	0.9945	gi|242013416|ref|XP_002427403.1|	6e-07	transcription elongation regulator, putative [Pediculus humanus corporis] >gi|212511780|gb|EEB14665.1| transcription elongation regulator, putative [Pediculus humanus corporis]
309	BT_B_G_ZJU_CL1447.Contig1	BT_Q_G_ZJU_Unigene7441	546	0.9945	gi|328707128|ref|XP_001948564.2|	2e-104	PREDICTED: cyclin-Y-like [Acyrthosiphon pisum]
371	BT_B_G_ZJU_CL1736.Contig2	BT_Q_G_ZJU_Unigene2186	2175	0.9945	gi|340726718|ref|XP_003401700.1|	0	PREDICTED: glycerol-3-phosphate dehydrogenase, mitochondrial-like isoform 1 [Bombus terrestris]
627	BT_B_G_ZJU_Unigene249	BT_Q_G_ZJU_Unigene1390	909	0.9945	gi|307170788|gb|EFN62905.1|	4e-75	Broad-complex core protein isoform 6 [Camponotus floridanus]
773	BT_B_G_ZJU_Unigene782	BT_Q_G_ZJU_Unigene1898	543	0.9945	gi|91081479|ref|XP_974351.1|	2e-70	PREDICTED: similar to dynactin 4 protein [Tribolium castaneum] >gi|270006145|gb|EFA02593.1| hypothetical protein TcasGA2_TC008312 [Tribolium castaneum]
791	BT_B_G_ZJU_Unigene964	BT_Q_G_ZJU_Unigene9693	729	0.9945	gi|193587168|ref|XP_001946240.1|	6e-125	PREDICTED: NADH dehydrogenase [ubiquinone] flavoprotein 1, mitochondrial-like [Acyrthosiphon pisum]
1109	BT_B_G_ZJU_Unigene2164	BT_Q_G_ZJU_Unigene11354	726	0.9945	gi|242025534|ref|XP_002433179.1|	0	Arginine kinase, putative [Pediculus humanus corporis] >gi|212518720|gb|EEB20441.1| Arginine kinase, putative [Pediculus humanus corporis]
1163	BT_B_G_ZJU_Unigene2371	BT_Q_G_ZJU_Unigene2113	1098	0.9945	gi|242015494|ref|XP_002428388.1|	3e-147	conserved hypothetical protein [Pediculus humanus corporis] >gi|212513000|gb|EEB15650.1| conserved hypothetical protein [Pediculus humanus corporis]
1168	BT_B_G_ZJU_Unigene2394	BT_Q_G_ZJU_Unigene3884	729	0.9945	gi|383853223|ref|XP_003702122.1|	8e-87	PREDICTED: uncharacterized protein LOC100881530 [Megachile rotundata]
1433	BT_B_G_ZJU_Unigene3314	BT_Q_G_ZJU_Unigene2523	912	0.9945	gi|193693026|ref|XP_001949990.1|	2e-42	PREDICTED: alpha-tocopherol transfer protein-like [Acyrthosiphon pisum]
1441	BT_B_G_ZJU_Unigene3382	BT_Q_G_ZJU_Unigene1792	729	0.9945	gi|195048918|ref|XP_001992616.1|	1e-56	GH24109 [Drosophila grimshawi] >gi|193893457|gb|EDV92323.1| GH24109 [Drosophila grimshawi]
1614	BT_B_G_ZJU_Unigene4738	BT_Q_G_ZJU_Unigene6558	366	0.9945	gi|390357670|ref|XP_795922.3|	7e-21	PREDICTED: golgi-associated PDZ and coiled-coil motif-containing protein-like [Strongylocentrotus purpuratus]
1701	BT_B_G_ZJU_Unigene5376	BT_Q_G_ZJU_Unigene2358	543	0.9945	gi|90820022|gb|ABD98767.1|	1e-32	putative mitochondrial ATP synthase [Graphocephala atropunctata]
1951	BT_B_G_ZJU_Unigene8248	BT_Q_G_ZJU_Unigene8963	543	0.9945	gi|328700642|ref|XP_001945362.2|	5e-63	PREDICTED: n-acetylgalactosamine kinase-like [Acyrthosiphon pisum]
1994	BT_B_G_ZJU_Unigene8527	BT_Q_G_ZJU_Unigene4985	546	0.9945	gi|242021636|ref|XP_002431250.1|	1e-18	Lamin-B receptor, putative [Pediculus humanus corporis] >gi|212516504|gb|EEB18512.1| Lamin-B receptor, putative [Pediculus humanus corporis]
2000	BT_B_G_ZJU_Unigene8563	BT_Q_G_ZJU_Unigene14092	363	0.9945	gi|254911125|ref|NP_001157183.1|	2e-17	cactus isoform 1 [Tribolium castaneum]
2058	BT_B_G_ZJU_Unigene8992	BT_Q_G_ZJU_Unigene10927	723	0.9945	gi|229365856|gb|ACQ57908.1|	1e-75	L-xylulose reductase [Anoplopoma fimbria]
2301	BT_B_G_ZJU_Unigene10559	BT_Q_G_ZJU_CL542.Contig2	360	0.9945	gi|383859055|ref|XP_003705013.1|	5e-60	PREDICTED: uncharacterized protein C45G9.7-like [Megachile rotundata]
2434	BT_B_G_ZJU_Unigene11309	BT_Q_G_ZJU_Unigene7521	360	0.9945	gi|157123415|ref|XP_001653822.1|	4e-33	p15-2a protein, putative [Aedes aegypti] >gi|108882915|gb|EAT47140.1| p15-2a protein, putative [Aedes aegypti]
2562	BT_B_G_ZJU_Unigene11932	BT_Q_G_ZJU_Unigene3379	1092	0.9945	gi|242007062|ref|XP_002424361.1|	0	NADH kinase, putative [Pediculus humanus corporis] >gi|212507761|gb|EEB11623.1| NADH kinase, putative [Pediculus humanus corporis]
2581	BT_B_G_ZJU_Unigene12030	BT_Q_G_ZJU_Unigene11170	906	0.9945	gi|242018884|ref|XP_002429899.1|	8e-150	Polymerase delta-interacting protein, putative [Pediculus humanus corporis] >gi|212514937|gb|EEB17161.1| Polymerase delta-interacting protein, putative [Pediculus humanus corporis]
2705	BT_B_G_ZJU_Unigene12733	BT_Q_G_ZJU_Unigene11217	1269	0.9945	gi|242013339|ref|XP_002427367.1|	3e-158	rubredoxin-NAD reductase, putative [Pediculus humanus corporis] >gi|212511736|gb|EEB14629.1| rubredoxin-NAD reductase, putative [Pediculus humanus corporis]
2730	BT_B_G_ZJU_Unigene12889	BT_Q_G_ZJU_CL960.Contig4	1275	0.9945	gi|270013680|gb|EFA10128.1|	3e-111	hypothetical protein TcasGA2_TC012308 [Tribolium castaneum]
2750	BT_B_G_ZJU_Unigene12990	BT_Q_G_ZJU_CL1196.Contig1	546	0.9945	gi|189239379|ref|XP_971918.2|	8e-55	PREDICTED: similar to receptor expression enhancing protein [Tribolium castaneum] >gi|270009667|gb|EFA06115.1| hypothetical protein TcasGA2_TC008958 [Tribolium castaneum]
2878	BT_B_G_ZJU_Unigene13856	BT_Q_G_ZJU_Unigene1384	1623	0.9945	gi|328703062|ref|XP_001952497.2|	0	PREDICTED: pantothenate kinase 4 [Acyrthosiphon pisum]
2982	BT_B_G_ZJU_Unigene14806	BT_Q_G_ZJU_Unigene17209	363	0.9945	gi|328701657|ref|XP_003241672.1|	6e-44	PREDICTED: type I inositol-3,4-bisphosphate 4-phosphatase-like isoform 2 [Acyrthosiphon pisum]
2991	BT_B_G_ZJU_Unigene14841	BT_Q_G_ZJU_Unigene8630	540	0.9945	gi|363730620|ref|XP_003640838.1|	2e-54	PREDICTED: alpha-1,3/1,6-mannosyltransferase ALG2, partial [Gallus gallus]
3406	BT_B_G_ZJU_Unigene18712	BT_Q_G_ZJU_Unigene5239	180	0.9945	gi|383858383|ref|XP_003704681.1|	9e-21	PREDICTED: uncharacterized protein LOC100879346 [Megachile rotundata]
3541	BT_B_G_ZJU_Unigene20791	BT_Q_G_ZJU_Unigene15025	363	0.9945	gi|189234109|ref|XP_001813540.1|	2e-78	PREDICTED: similar to conserved hypothetical protein [Tribolium castaneum] >gi|270002521|gb|EEZ98968.1| hypothetical protein TcasGA2_TC004823 [Tribolium castaneum]
383	BT_B_G_ZJU_CL1801.Contig3	BT_Q_G_ZJU_Unigene10587	1116	0.9946	gi|193610725|ref|XP_001942914.1|	2e-97	PREDICTED: DNA polymerase subunit gamma-2, mitochondrial-like [Acyrthosiphon pisum]
396	BT_B_G_ZJU_CL1868.Contig1	BT_Q_G_ZJU_CL1984.Contig2	555	0.9946	gi|242025478|ref|XP_002433151.1|	2e-20	6-phosphofructokinase, putative [Pediculus humanus corporis] >gi|212518692|gb|EEB20413.1| 6-phosphofructokinase, putative [Pediculus humanus corporis]
1149	BT_B_G_ZJU_Unigene2279	BT_Q_G_ZJU_Unigene9965	372	0.9946	gi|328701538|ref|XP_001952369.2|	4e-32	PREDICTED: dysbindin-like [Acyrthosiphon pisum]
1205	BT_B_G_ZJU_Unigene2515	BT_Q_G_ZJU_CL1593.Contig2	549	0.9946	gi|321476562|gb|EFX87522.1|	1e-45	hypothetical protein DAPPUDRAFT_306508 [Daphnia pulex]
1245	BT_B_G_ZJU_Unigene2653	BT_Q_G_ZJU_Unigene10911	1287	0.9946	gi|91080889|ref|XP_973062.1|	1e-173	PREDICTED: similar to mannosyl-oligosaccharide 1,2-alpha-mannosidase IB [Tribolium castaneum] >gi|270005396|gb|EFA01844.1| hypothetical protein TcasGA2_TC007447 [Tribolium castaneum]
1317	BT_B_G_ZJU_Unigene2911	BT_Q_G_ZJU_Unigene1167	915	0.9946	gi|91094761|ref|XP_966940.1|	3e-55	PREDICTED: similar to trafficking protein particle complex 1 [Tribolium castaneum] >gi|270016552|gb|EFA12998.1| hypothetical protein TcasGA2_TC001478 [Tribolium castaneum]
1422	BT_B_G_ZJU_Unigene3291	BT_Q_G_ZJU_CL412.Contig2	921	0.9946	gi|307199320|gb|EFN79973.1|	1e-168	Probable nucleolar GTP-binding protein 1 [Harpegnathos saltator]
1532	BT_B_G_ZJU_Unigene4123	BT_Q_G_ZJU_Unigene15034	369	0.9946	gi|383859083|ref|XP_003705027.1|	3e-46	PREDICTED: N-alpha-acetyltransferase 35, NatC auxiliary subunit-like [Megachile rotundata]
1890	BT_B_G_ZJU_Unigene7615	BT_Q_G_ZJU_Unigene18438	369	0.9946	gi|309384285|ref|NP_001116823.2|	1e-60	kinesin-like protein a [Bombyx mori] >gi|309378084|gb|ABK92270.2| kinesin-like protein 13 [Bombyx mori]
1950	BT_B_G_ZJU_Unigene8227	BT_Q_G_ZJU_CL21.Contig1	1305	0.9946	gi|193683802|ref|XP_001945401.1|	0	PREDICTED: AP-2 complex subunit beta-like isoform 1 [Acyrthosiphon pisum] >gi|328712609|ref|XP_003244859.1| PREDICTED: AP-2 complex subunit beta-like isoform 2 [Acyrthosiphon pisum] >gi|328712611|ref|XP_003244860.1| PREDICTED: AP-2 complex subunit beta-like isoform 3 [Acyrthosiphon pisum]
2035	BT_B_G_ZJU_Unigene8826	BT_Q_G_ZJU_Unigene13681	555	0.9946	gi|380020095|ref|XP_003693931.1|	1e-50	PREDICTED: LOW QUALITY PROTEIN: integrator complex subunit 3 homolog [Apis florea]
2161	BT_B_G_ZJU_Unigene9720	BT_Q_G_ZJU_Unigene15292	372	0.9946	gi|345482627|ref|XP_001607943.2|	8e-28	PREDICTED: protein purity of essence-like [Nasonia vitripennis]
2417	BT_B_G_ZJU_Unigene11230	BT_Q_G_ZJU_Unigene4970	369	0.9946	gi|340720982|ref|XP_003398907.1|	1e-28	PREDICTED: hypothetical protein LOC100644184 [Bombus terrestris]
2611	BT_B_G_ZJU_Unigene12234	BT_Q_G_ZJU_Unigene4216	738	0.9946	gi|383856601|ref|XP_003703796.1|	4e-25	PREDICTED: uncharacterized protein LOC100881823 [Megachile rotundata]
2649	BT_B_G_ZJU_Unigene12434	BT_Q_G_ZJU_Unigene8646	921	0.9946	gi|91087035|ref|XP_974421.1|	1e-119	PREDICTED: similar to synoviolin [Tribolium castaneum] >gi|270010520|gb|EFA06968.1| hypothetical protein TcasGA2_TC009927 [Tribolium castaneum]
2718	BT_B_G_ZJU_Unigene12796	BT_Q_G_ZJU_Unigene1824	741	0.9946	gi|332018226|gb|EGI58831.1|	3e-132	Erlin-1 [Acromyrmex echinatior]
2784	BT_B_G_ZJU_Unigene13127	BT_Q_G_ZJU_CL1125.Contig2	552	0.9946	gi|321475195|gb|EFX86158.1|	1e-61	hypothetical protein DAPPUDRAFT_193190 [Daphnia pulex]
2804	BT_B_G_ZJU_Unigene13266	BT_Q_G_ZJU_Unigene11603	366	0.9946	gi|383857281|ref|XP_003704133.1|	3e-127	PREDICTED: eukaryotic translation initiation factor 2 subunit 2-like [Megachile rotundata]
3023	BT_B_G_ZJU_Unigene15052	BT_Q_G_ZJU_Unigene8577	555	0.9946	gi|307207986|gb|EFN85545.1|	4e-53	Beta-1,3-galactosyltransferase 1 [Harpegnathos saltator]
3128	BT_B_G_ZJU_Unigene15856	BT_Q_G_ZJU_Unigene18184	372	0.9946	gi|380011011|ref|XP_003689607.1|	6e-30	PREDICTED: exocyst complex component 6B-like isoform 2 [Apis florea]
3179	BT_B_G_ZJU_Unigene16236	BT_Q_G_ZJU_Unigene10336	744	0.9946	gi|242006107|ref|XP_002423897.1|	3e-119	conserved hypothetical protein [Pediculus humanus corporis] >gi|212507152|gb|EEB11159.1| conserved hypothetical protein [Pediculus humanus corporis]
3269	BT_B_G_ZJU_Unigene17165	BT_Q_G_ZJU_Unigene9536	369	0.9946	gi|328719451|ref|XP_003246767.1|	3e-87	PREDICTED: integrin alpha-PS1-like isoform 3 [Acyrthosiphon pisum]
3390	BT_B_G_ZJU_Unigene18507	BT_Q_G_ZJU_Unigene16330	372	0.9946	gi|260814706|ref|XP_002602055.1|	1e-16	hypothetical protein BRAFLDRAFT_228262 [Branchiostoma floridae] >gi|229287360|gb|EEN58067.1| hypothetical protein BRAFLDRAFT_228262 [Branchiostoma floridae]
3821	BT_B_G_ZJU_Unigene1837	BT_Q_G_ZJU_Unigene1715	924	0.9946	gi|282392017|ref|NP_001164152.1|	1e-142	held out wings [Tribolium castaneum]
148	BT_B_G_ZJU_CL659.Contig2	BT_Q_G_ZJU_Unigene8373	570	0.9947	gi|328713372|ref|XP_001950684.2|	3e-27	PREDICTED: GPI-anchored wall transfer protein 1-like [Acyrthosiphon pisum]
154	BT_B_G_ZJU_CL679.Contig2	BT_Q_G_ZJU_CL292.Contig1	750	0.9947	gi|383862441|ref|XP_003706692.1|	1e-56	PREDICTED: uncharacterized protein LOC100878467 [Megachile rotundata]
302	BT_B_G_ZJU_CL1401.Contig2	BT_Q_G_ZJU_Unigene10760	375	0.9947	gi|312383092|gb|EFR28306.1|	9e-48	hypothetical protein AND_03957 [Anopheles darlingi]
342	BT_B_G_ZJU_CL1597.Contig4	BT_Q_G_ZJU_Unigene7388	558	0.9947	gi|322801538|gb|EFZ22199.1|	2e-71	hypothetical protein SINV_15529 [Solenopsis invicta]
589	BT_B_G_ZJU_Unigene80	BT_Q_G_ZJU_Unigene327	189	0.9947	gi|263173394|gb|ACY69930.1|	1e-28	hypothetical protein [Cimex lectularius]
693	BT_B_G_ZJU_Unigene479	BT_Q_G_ZJU_Unigene10931	375	0.9947	gi|157112956|ref|XP_001657696.1|	1e-31	NADH dehydrogenase, putative [Aedes aegypti] >gi|108884662|gb|EAT48887.1| NADH dehydrogenase, putative [Aedes aegypti]
1043	BT_B_G_ZJU_Unigene1900	BT_Q_G_ZJU_Unigene11030	756	0.9947	gi|239788543|dbj|BAH70946.1|	2e-79	ACYPI008730 [Acyrthosiphon pisum]
1083	BT_B_G_ZJU_Unigene2055	BT_Q_G_ZJU_Unigene2607	564	0.9947	gi|240849119|ref|NP_001155401.1|	3e-87	K-ras-like [Acyrthosiphon pisum] >gi|239792592|dbj|BAH72622.1| ACYPI000776 [Acyrthosiphon pisum]
1237	BT_B_G_ZJU_Unigene2608	BT_Q_G_ZJU_Unigene9159	375	0.9947	gi|350398735|ref|XP_003485293.1|	1e-36	PREDICTED: coenzyme Q-binding protein COQ10 homolog B, mitochondrial-like [Bombus impatiens]
1253	BT_B_G_ZJU_Unigene2712	BT_Q_G_ZJU_Unigene10159	564	0.9947	gi|48094341|ref|XP_392114.1|	2e-87	PREDICTED: myophilin [Apis mellifera]
1329	BT_B_G_ZJU_Unigene2950	BT_Q_G_ZJU_Unigene965	1500	0.9947	gi|242011359|ref|XP_002426420.1|	0	vacuolar ATP synthase subunit B, putative [Pediculus humanus corporis] >gi|212510519|gb|EEB13682.1| vacuolar ATP synthase subunit B, putative [Pediculus humanus corporis]
1367	BT_B_G_ZJU_Unigene3111	BT_Q_G_ZJU_CL1159.Contig2	2265	0.9947	gi|270011017|gb|EFA07465.1|	0	transitional endoplasmic reticulum ATPase TER94 [Tribolium castaneum]
1464	BT_B_G_ZJU_Unigene3467	BT_Q_G_ZJU_Unigene2685	945	0.9947	gi|239791006|dbj|BAH72025.1|	1e-94	ACYPI002894 [Acyrthosiphon pisum]
1500	BT_B_G_ZJU_Unigene3894	BT_Q_G_ZJU_Unigene16974	375	0.9947	gi|194875127|ref|XP_001973534.1|	3e-17	GG16136 [Drosophila erecta] >gi|190655317|gb|EDV52560.1| GG16136 [Drosophila erecta]
1554	BT_B_G_ZJU_Unigene4322	BT_Q_G_ZJU_Unigene8193	753	0.9947	gi|91078076|ref|XP_971952.1|	1e-57	PREDICTED: similar to prolyl-tRNA synthetase [Tribolium castaneum]
2064	BT_B_G_ZJU_Unigene9035	BT_Q_G_ZJU_Unigene5211	375	0.9947	gi|383858565|ref|XP_003704771.1|	1e-64	PREDICTED: ATP-dependent RNA helicase abstrakt-like [Megachile rotundata]
2115	BT_B_G_ZJU_Unigene9448	BT_Q_G_ZJU_Unigene12619	1311	0.9947	gi|307190526|gb|EFN74523.1|	5e-53	Uncharacterized protein C14orf118-like protein [Camponotus floridanus]
2146	BT_B_G_ZJU_Unigene9614	BT_Q_G_ZJU_Unigene8317	186	0.9947	gi|328723074|ref|XP_001943552.2|	1e-18	PREDICTED: high affinity cAMP-specific and IBMX-insensitive 3&apos;,5&apos;-cyclic phosphodiesterase 8A-like, partial [Acyrthosiphon pisum]
2204	BT_B_G_ZJU_Unigene9994	BT_Q_G_ZJU_Unigene9951	372	0.9947	gi|328713227|ref|XP_001943069.2|	1e-92	PREDICTED: quinone oxidoreductase-like protein 2 homolog isoform 1 [Acyrthosiphon pisum] >gi|328713229|ref|XP_003245020.1| PREDICTED: quinone oxidoreductase-like protein 2 homolog isoform 2 [Acyrthosiphon pisum]
2243	BT_B_G_ZJU_Unigene10241	BT_Q_G_ZJU_Unigene14834	375	0.9947	gi|307195487|gb|EFN77373.1|	4e-53	Ankyrin repeat and FYVE domain-containing protein 1 [Harpegnathos saltator]
2282	BT_B_G_ZJU_Unigene10428	BT_Q_G_ZJU_Unigene4326	939	0.9947	gi|125776883|ref|XP_001359425.1|	1e-145	GA10892 [Drosophila pseudoobscura pseudoobscura] >gi|195152692|ref|XP_002017270.1| GL21618 [Drosophila persimilis] >gi|121990043|sp|Q295Y7.1|GMPPB_DROPS RecName: Full=Mannose-1-phosphate guanyltransferase beta; AltName: Full=GDP-mannose pyrophosphorylase B; AltName: Full=GTP-mannose-1-phosphate guanylyltransferase beta >gi|54639169|gb|EAL28571.1| GA10892 [Drosophila pseudoobscura pseudoobscura] >…
2311	BT_B_G_ZJU_Unigene10641	BT_Q_G_ZJU_Unigene3638	378	0.9947	gi|307189242|gb|EFN73690.1|	1e-27	Arfaptin-2 [Camponotus floridanus]
2404	BT_B_G_ZJU_Unigene11118	BT_Q_G_ZJU_Unigene3612	372	0.9947	gi|307195632|gb|EFN77474.1|	4e-24	Pallidin [Harpegnathos saltator]
2595	BT_B_G_ZJU_Unigene12142	BT_Q_G_ZJU_Unigene9321	759	0.9947	gi|2133581|pir||S68306	3e-51	pol polyprotein, truncated - red flour beetle retrotransposon Woot >gi|805077|gb|AAC47271.1| protease, reverse transcriptase and RNase H [Tribolium castaneum]
2853	BT_B_G_ZJU_Unigene13632	BT_Q_G_ZJU_Unigene11229	756	0.9947	gi|270005301|gb|EFA01749.1|	2e-28	hypothetical protein TcasGA2_TC007347 [Tribolium castaneum]
3369	BT_B_G_ZJU_Unigene18311	BT_Q_G_ZJU_Unigene17286	570	0.9947	gi|66505925|ref|XP_623732.1|	5e-82	PREDICTED: splicing factor 3B subunit 1-like isoform 1 [Apis mellifera] >gi|380030470|ref|XP_003698871.1| PREDICTED: splicing factor 3B subunit 1-like [Apis florea]
3430	BT_B_G_ZJU_Unigene19081	BT_Q_G_ZJU_Unigene17424	186	0.9947	gi|332024519|gb|EGI64717.1|	2e-21	INO80 complex subunit C [Acromyrmex echinatior]
3623	BT_B_G_ZJU_Unigene22950	BT_Q_G_ZJU_Unigene21219	186	0.9947	gi|328718149|ref|XP_001947112.2|	1e-13	PREDICTED: protein FAM116B-like [Acyrthosiphon pisum]
3665	BT_B_G_ZJU_Unigene24431	BT_Q_G_ZJU_Unigene23382	189	0.9947	gi|345483173|ref|XP_001606239.2|	9e-24	PREDICTED: exocyst complex component 2-like [Nasonia vitripennis]
70	BT_B_G_ZJU_CL358.Contig3	BT_Q_G_ZJU_CL94.Contig2	570	0.9948	gi|240849291|ref|NP_001155785.1|	1e-41	peroxisomal membrane protein PMP22-like [Acyrthosiphon pisum] >gi|239790200|dbj|BAH71676.1| ACYPI008998 [Acyrthosiphon pisum]
71	BT_B_G_ZJU_CL358.Contig5	BT_Q_G_ZJU_CL94.Contig1	570	0.9948	gi|240849291|ref|NP_001155785.1|	1e-41	peroxisomal membrane protein PMP22-like [Acyrthosiphon pisum] >gi|239790200|dbj|BAH71676.1| ACYPI008998 [Acyrthosiphon pisum]
83	BT_B_G_ZJU_CL392.Contig1	BT_Q_G_ZJU_Unigene680	1347	0.9948	gi|328706529|ref|XP_003243122.1|	0	PREDICTED: multidrug resistance-associated protein 1-like [Acyrthosiphon pisum]
108	BT_B_G_ZJU_CL493.Contig4	BT_Q_G_ZJU_CL1025.Contig4	1164	0.9948	gi|242012652|ref|XP_002427043.1|	2e-103	retiin, putative [Pediculus humanus corporis] >gi|212511291|gb|EEB14305.1| retiin, putative [Pediculus humanus corporis]
157	BT_B_G_ZJU_CL689.Contig1	BT_Q_G_ZJU_CL1242.Contig1	762	0.9948	gi|307211400|gb|EFN87527.1|	1e-57	Androgen-induced protein 1 [Harpegnathos saltator]
240	BT_B_G_ZJU_CL1074.Contig2	BT_Q_G_ZJU_CL459.Contig2	1740	0.9948	gi|193704516|ref|XP_001945805.1|	9e-152	PREDICTED: calnexin [Acyrthosiphon pisum]
449	BT_B_G_ZJU_CL2102.Contig1	BT_Q_G_ZJU_Unigene32	1548	0.9948	gi|189240526|ref|XP_972038.2|	2e-132	PREDICTED: similar to liquid facets [Tribolium castaneum]
726	BT_B_G_ZJU_Unigene633	BT_Q_G_ZJU_Unigene9745	759	0.9948	gi|383865043|ref|XP_003707985.1|	1e-69	PREDICTED: leucine-rich repeat and calponin homology domain-containing protein 1-like [Megachile rotundata]
835	BT_B_G_ZJU_Unigene1095	BT_Q_G_ZJU_Unigene11565	1731	0.9948	gi|242011371|ref|XP_002426426.1|	0	Splicing factor 3B subunit, putative [Pediculus humanus corporis] >gi|212510525|gb|EEB13688.1| Splicing factor 3B subunit, putative [Pediculus humanus corporis]
865	BT_B_G_ZJU_Unigene1215	BT_Q_G_ZJU_Unigene11581	2112	0.9948	gi|328721962|ref|XP_003247442.1|	0	PREDICTED: protein dopey-1 homolog isoform 2 [Acyrthosiphon pisum]
962	BT_B_G_ZJU_Unigene1570	BT_Q_G_ZJU_Unigene4192	765	0.9948	gi|328721966|ref|XP_001943256.2|	2e-57	PREDICTED: protein dopey-1 homolog isoform 1 [Acyrthosiphon pisum]
973	BT_B_G_ZJU_Unigene1667	BT_Q_G_ZJU_Unigene11293	1146	0.9948	gi|242015516|ref|XP_002428399.1|	1e-125	Splicing factor, putative [Pediculus humanus corporis] >gi|212513011|gb|EEB15661.1| Splicing factor, putative [Pediculus humanus corporis]
1060	BT_B_G_ZJU_Unigene2015	BT_Q_G_ZJU_Unigene11139	579	0.9948	gi|240849647|ref|NP_001155423.1|	1e-39	NADH:ubiquinone oxidoreductase NDUFB5/SGDH subunit-like [Acyrthosiphon pisum] >gi|239788292|dbj|BAH70835.1| ACYPI001441 [Acyrthosiphon pisum]
1483	BT_B_G_ZJU_Unigene3534	BT_Q_G_ZJU_CL1262.Contig2	957	0.9948	gi|328708386|ref|XP_001942633.2|	4e-06	PREDICTED: multiple PDZ domain protein-like [Acyrthosiphon pisum]
1679	BT_B_G_ZJU_Unigene5198	BT_Q_G_ZJU_Unigene13647	582	0.9948	gi|242021537|ref|XP_002431201.1|	7e-33	neuralized, putative [Pediculus humanus corporis] >gi|212516450|gb|EEB18463.1| neuralized, putative [Pediculus humanus corporis]
1690	BT_B_G_ZJU_Unigene5336	BT_Q_G_ZJU_Unigene10394	1722	0.9948	gi|189239482|ref|XP_975449.2|	8e-172	PREDICTED: similar to FAS-associated factor 1, putative [Tribolium castaneum]
1784	BT_B_G_ZJU_Unigene6128	BT_Q_G_ZJU_CL1377.Contig1	387	0.9948	gi|242018005|ref|XP_002429474.1|	3e-27	Negative elongation factor A, putative [Pediculus humanus corporis] >gi|212514406|gb|EEB16736.1| Negative elongation factor A, putative [Pediculus humanus corporis]
2088	BT_B_G_ZJU_Unigene9218	BT_Q_G_ZJU_Unigene6804	387	0.9948	gi|157117491|ref|XP_001658793.1|	2e-37	hypothetical protein AaeL_AAEL007994 [Aedes aegypti] >gi|108876032|gb|EAT40257.1| conserved hypothetical protein [Aedes aegypti]
2195	BT_B_G_ZJU_Unigene9941	BT_Q_G_ZJU_Unigene3374	378	0.9948	gi|114053053|ref|NP_001040502.1|	8e-41	phosphatidylinositol glycan precursor [Bombyx mori] >gi|95103156|gb|ABF51519.1| phosphatidylinositol glycan [Bombyx mori]
2251	BT_B_G_ZJU_Unigene10281	BT_Q_G_ZJU_Unigene13190	192	0.9948	gi|189240495|ref|XP_968692.2|	5e-56	PREDICTED: similar to AGAP009743-PA [Tribolium castaneum] >gi|270012571|gb|EFA09019.1| hypothetical protein TcasGA2_TC006728 [Tribolium castaneum]
2316	BT_B_G_ZJU_Unigene10680	BT_Q_G_ZJU_Unigene9262	969	0.9948	gi|328786029|ref|XP_001122722.2|	3e-159	PREDICTED: probable ATP-dependent RNA helicase DDX46-like [Apis mellifera]
2321	BT_B_G_ZJU_Unigene10704	BT_Q_G_ZJU_Unigene10116	384	0.9948	gi|383864011|ref|XP_003707473.1|	4e-16	PREDICTED: myosin-VIIa-like isoform 2 [Megachile rotundata]
2508	BT_B_G_ZJU_Unigene11660	BT_Q_G_ZJU_Unigene9341	774	0.9948	gi|345487759|ref|XP_001606216.2|	4e-98	PREDICTED: maspardin-like isoform 1 [Nasonia vitripennis]
2604	BT_B_G_ZJU_Unigene12186	BT_Q_G_ZJU_Unigene11245	1533	0.9948	gi|193699922|ref|XP_001950974.1|	1e-48	PREDICTED: tRNA (uracil-5-)-methyltransferase homolog A-like [Acyrthosiphon pisum]
2764	BT_B_G_ZJU_Unigene13041	BT_Q_G_ZJU_Unigene10818	573	0.9948	gi|157107576|ref|XP_001649841.1|	2e-06	hypothetical protein AaeL_AAEL004802 [Aedes aegypti] >gi|108879538|gb|EAT43763.1| conserved hypothetical protein [Aedes aegypti]
2828	BT_B_G_ZJU_Unigene13400	BT_Q_G_ZJU_Unigene11177	1155	0.9948	gi|350408215|ref|XP_003488341.1|	4e-78	PREDICTED: cell division cycle protein 27 homolog [Bombus impatiens]
2974	BT_B_G_ZJU_Unigene14754	BT_Q_G_ZJU_Unigene17984	384	0.9948	gi|193606287|ref|XP_001943594.1|	2e-44	PREDICTED: ubiquinone biosynthesis protein COQ4 homolog, mitochondrial-like [Acyrthosiphon pisum]
3125	BT_B_G_ZJU_Unigene15820	BT_Q_G_ZJU_Unigene16119	381	0.9948	gi|328717089|ref|XP_003246117.1|	1e-22	PREDICTED: terminal uridylyltransferase 7-like [Acyrthosiphon pisum]
3165	BT_B_G_ZJU_Unigene16137	BT_Q_G_ZJU_Unigene13366	384	0.9948	gi|189241238|ref|XP_972602.2|	5e-66	PREDICTED: similar to CG8241 CG8241-PA [Tribolium castaneum]
3252	BT_B_G_ZJU_Unigene17010	BT_Q_G_ZJU_Unigene15898	387	0.9948	gi|328716042|ref|XP_003245819.1|	4e-41	PREDICTED: chromodomain-helicase-DNA-binding protein Mi-2 homolog [Acyrthosiphon pisum]
3473	BT_B_G_ZJU_Unigene19734	BT_Q_G_ZJU_Unigene7163	387	0.9948	gi|242022015|ref|XP_002431437.1|	4e-45	Bromodomain and PHD finger-containing protein, putative [Pediculus humanus corporis] >gi|212516725|gb|EEB18699.1| Bromodomain and PHD finger-containing protein, putative [Pediculus humanus corporis]
364	BT_B_G_ZJU_CL1692.Contig1	BT_Q_G_ZJU_Unigene12285	195	0.9949	gi|395508677|ref|XP_003758636.1|	3e-37	PREDICTED: aspartate aminotransferase, mitochondrial [Sarcophilus harrisii]
634	BT_B_G_ZJU_Unigene261	BT_Q_G_ZJU_CL1397.Contig1	1164	0.9949	gi|347965559|ref|XP_321919.5|	1e-68	AGAP001236-PA [Anopheles gambiae str. PEST] >gi|333470456|gb|EAA01784.5| AGAP001236-PA [Anopheles gambiae str. PEST]
635	BT_B_G_ZJU_Unigene264	BT_Q_G_ZJU_Unigene4036	783	0.9949	gi|260817591|ref|XP_002603669.1|	4e-13	hypothetical protein BRAFLDRAFT_146669 [Branchiostoma floridae] >gi|229288991|gb|EEN59680.1| hypothetical protein BRAFLDRAFT_146669 [Branchiostoma floridae]
802	BT_B_G_ZJU_Unigene991	BT_Q_G_ZJU_Unigene12600	984	0.9949	gi|193643642|ref|XP_001947199.1|	1e-149	PREDICTED: mitotic checkpoint protein BUB3-like [Acyrthosiphon pisum]
853	BT_B_G_ZJU_Unigene1171	BT_Q_G_ZJU_Unigene2245	2358	0.9949	gi|383859989|ref|XP_003705474.1|	0	PREDICTED: aconitate hydratase, mitochondrial-like [Megachile rotundata]
886	BT_B_G_ZJU_Unigene1323	BT_Q_G_ZJU_Unigene11523	3129	0.9949	gi|242019111|ref|XP_002430009.1|	4e-41	Spectrin alpha chain, putative [Pediculus humanus corporis] >gi|212515067|gb|EEB17271.1| Spectrin alpha chain, putative [Pediculus humanus corporis]
987	BT_B_G_ZJU_Unigene1704	BT_Q_G_ZJU_CL514.Contig1	1365	0.9949	gi|345488494|ref|XP_001601605.2|	4e-79	PREDICTED: hypothetical protein LOC100117334 [Nasonia vitripennis]
1290	BT_B_G_ZJU_Unigene2836	BT_Q_G_ZJU_Unigene7189	588	0.9949	gi|156548316|ref|XP_001602836.1|	6e-51	PREDICTED: nucleoside diphosphate kinase 6-like [Nasonia vitripennis]
1393	BT_B_G_ZJU_Unigene3205	BT_Q_G_ZJU_Unigene2406	1566	0.9949	gi|291461573|dbj|BAI83421.1|	8e-85	sugar transporter 7 [Nilaparvata lugens]
1550	BT_B_G_ZJU_Unigene4298	BT_Q_G_ZJU_Unigene15846	195	0.9949	gi|242018674|ref|XP_002429799.1|	1e-20	conserved hypothetical protein [Pediculus humanus corporis] >gi|212514811|gb|EEB17061.1| conserved hypothetical protein [Pediculus humanus corporis]
1610	BT_B_G_ZJU_Unigene4715	BT_Q_G_ZJU_Unigene19861	198	0.9949	gi|333944010|ref|NP_001207415.1|	1e-27	U4/U6 small nuclear ribonucleoprotein Prp3 [Apis mellifera]
1703	BT_B_G_ZJU_Unigene5383	BT_Q_G_ZJU_Unigene4237	972	0.9949	gi|328710523|ref|XP_001952670.2|	4e-127	PREDICTED: syntaxin-binding protein 5-like [Acyrthosiphon pisum]
1800	BT_B_G_ZJU_Unigene6315	BT_Q_G_ZJU_Unigene20651	198	0.9949	gi|270006951|gb|EFA03399.1|	7e-15	hypothetical protein TcasGA2_TC013385 [Tribolium castaneum]
1937	BT_B_G_ZJU_Unigene8107	BT_Q_G_ZJU_Unigene8455	396	0.9949	gi|322801520|gb|EFZ22181.1|	3e-35	hypothetical protein SINV_13577 [Solenopsis invicta]
1953	BT_B_G_ZJU_Unigene8259	BT_Q_G_ZJU_Unigene6574	390	0.9949	gi|198415585|ref|XP_002123632.1|	3e-21	PREDICTED: similar to sarcolemma associated protein [Ciona intestinalis]
2005	BT_B_G_ZJU_Unigene8605	BT_Q_G_ZJU_Unigene5607	390	0.9949	gi|328789286|ref|XP_001121399.2|	6e-51	PREDICTED: protein GPR107-like [Apis mellifera]
2114	BT_B_G_ZJU_Unigene9435	BT_Q_G_ZJU_Unigene6092	393	0.9949	gi|242022458|ref|XP_002431657.1|	1e-58	Negative elongation factor D, putative [Pediculus humanus corporis] >gi|212516965|gb|EEB18919.1| Negative elongation factor D, putative [Pediculus humanus corporis]
2278	BT_B_G_ZJU_Unigene10408	BT_Q_G_ZJU_Unigene9940	1752	0.9949	gi|307176984|gb|EFN66290.1|	0	Dosage compensation regulator [Camponotus floridanus]
2283	BT_B_G_ZJU_Unigene10429	BT_Q_G_ZJU_Unigene470	594	0.9949	gi|270001824|gb|EEZ98271.1|	1e-70	hypothetical protein TcasGA2_TC000714 [Tribolium castaneum]
2318	BT_B_G_ZJU_Unigene10686	BT_Q_G_ZJU_Unigene4950	789	0.9949	gi|322778844|gb|EFZ09260.1|	6e-68	hypothetical protein SINV_09933 [Solenopsis invicta]
2377	BT_B_G_ZJU_Unigene11015	BT_Q_G_ZJU_Unigene9283	588	0.9949	gi|383855882|ref|XP_003703439.1|	1e-81	PREDICTED: RNA polymerase II subunit A C-terminal domain phosphatase SSU72-like [Megachile rotundata]
2469	BT_B_G_ZJU_Unigene11498	BT_Q_G_ZJU_Unigene12910	393	0.9949	gi|383859583|ref|XP_003705273.1|	1e-55	PREDICTED: F-actin-capping protein subunit beta-like [Megachile rotundata]
2937	BT_B_G_ZJU_Unigene14403	BT_Q_G_ZJU_Unigene12157	777	0.9949	gi|289739565|gb|ADD18530.1|	2e-128	adenosine monophosphate deaminase [Glossina morsitans morsitans]
2944	BT_B_G_ZJU_Unigene14479	BT_Q_G_ZJU_Unigene410	2373	0.9949	gi|328696661|ref|XP_003240092.1|	0	PREDICTED: glutamyl aminopeptidase-like isoform 2 [Acyrthosiphon pisum]
2956	BT_B_G_ZJU_Unigene14647	BT_Q_G_ZJU_CL792.Contig1	396	0.9949	gi|158295135|ref|XP_316032.4|	1e-32	AGAP005990-PA [Anopheles gambiae str. PEST] >gi|157015891|gb|EAA11723.4| AGAP005990-PA [Anopheles gambiae str. PEST]
3071	BT_B_G_ZJU_Unigene15396	BT_Q_G_ZJU_Unigene13709	780	0.9949	gi|270013169|gb|EFA09617.1|	1e-126	hypothetical protein TcasGA2_TC011738 [Tribolium castaneum]
3113	BT_B_G_ZJU_Unigene15668	BT_Q_G_ZJU_Unigene15229	393	0.9949	gi|383856058|ref|XP_003703527.1|	2e-57	PREDICTED: puff-specific protein Bx42-like [Megachile rotundata]
3182	BT_B_G_ZJU_Unigene16261	BT_Q_G_ZJU_Unigene13435	198	0.9949	gi|332016257|gb|EGI57170.1|	9e-16	Nucleolar protein 6 [Acromyrmex echinatior]
3187	BT_B_G_ZJU_Unigene16318	BT_Q_G_ZJU_Unigene22050	198	0.9949	gi|380019337|ref|XP_003693566.1|	1e-28	PREDICTED: mpv17-like protein 2-like [Apis florea]
3197	BT_B_G_ZJU_Unigene16449	BT_Q_G_ZJU_Unigene17404	195	0.9949	gi|195394796|ref|XP_002056028.1|	4e-07	GJ10448 [Drosophila virilis] >gi|194142737|gb|EDW59140.1| GJ10448 [Drosophila virilis]
3263	BT_B_G_ZJU_Unigene17124	BT_Q_G_ZJU_Unigene5078	198	0.9949	gi|307172483|gb|EFN63932.1|	2e-15	PHD finger protein 14 [Camponotus floridanus]
3423	BT_B_G_ZJU_Unigene19013	BT_Q_G_ZJU_Unigene15065	585	0.9949	gi|357604491|gb|EHJ64213.1|	9e-126	putative GCN5 [Danaus plexippus]
[truncated: 1,911 more rows]
