# Supplementary material for: Transcriptomic analyses reveal the adaptive features and biological differences of guts from two invasive whitefly species
Source: BMC Genomics. 2014 May 15;15(1):370. doi: 10.1186/1471-2164-15-370 (PMC4035086; doi:10.1186/1471-2164-15-370)
Supplement: Supplementary file 7 — Additional file 7: Verification of the sequence divergence between MEAM and MED. Five pairs of orthologous genes that are different in sequence between MEAM1 and MED were cloned and sequenced. The Transcript ID and primer sequences are listed in the table. (XLSX 9 KB) [file 12864_2014_6066_MOESM7_ESM.xlsx]

## Sheet: Sheet1
Pairs ID	MEAM1 Transcript ID	MED Transcript ID	Primer Sequences (forward )	Primer Sequences (reverse)
3865	BT_B_G_ZJU_Unigene10819	BT_Q_G_ZJU_CL934.Contig1	GATAGTGGGTTTCACGGCTT	ATGTAGTTCCGCCAGAGGAG
379	BT_B_G_ZJU_CL1778.Contig1	BT_Q_G_ZJU_CL1878.Contig2	CTGGTTCTCTCTGTGTGCGT	TACGAAACCTCGAACAGTGC
3891	BT_B_G_ZJU_Unigene13490	BT_Q_G_ZJU_CL1660.Contig1	GGGTCAAACTCTCAACGACA	GGGTTCCGTACAAATTCTGG
429	BT_B_G_ZJU_CL2018.Contig1	BT_Q_G_ZJU_Unigene10999	AAACCGCCAATCAGAAACTC	TTCATTCGGTTTCGGTTGTA
1115	BT_B_G_ZJU_Unigene2177	BT_Q_G_ZJU_CL1328.Contig2	TCCAACTGGACATATCCGAA	ATCTCAACACGCTCTGCATC
