# Supplementary material for: Transcriptomic analyses reveal the adaptive features and biological differences of guts from two invasive whitefly species
Source: BMC Genomics. 2014 May 15;15(1):370. doi: 10.1186/1471-2164-15-370 (PMC4035086; doi:10.1186/1471-2164-15-370)
Supplement: Supplementary file 8 — Additional file 8: Ka and Ks of each orthologous gene pairs. S-Substitutions: synonymous substitutions; N-Substitutions: nonsynonymous substitutions; Ka: nonsynonymous substitution rate; Ks: synonymous substitution rate. Nr ID and Nr annotation are also shown. (XLSX 154 KB) [file 12864_2014_6066_MOESM8_ESM.xlsx]

## Sheet: Sheet1
Pairs ID	MEAM1 gut gene ID	MED gut gene ID	Ka	Ks	Ka/Ks	S Substitutions	N Substitutions	Nr ID	Nr Annotation
1245	BT_B_G_ZJU_Unigene2653	BT_Q_G_ZJU_Unigene10911	0.00618233	0.00320855	1.92683	1	6	gi|91080889|ref|XP_973062.1|	PREDICTED: similar to mannosyl-oligosaccharide 1,2-alpha-mannosidase IB [Tribolium castaneum] >gi|270005396|gb|EFA01844.1| hypothetical protein TcasGA2_TC007447 [Tribolium castaneum]
2260	BT_B_G_ZJU_Unigene10331	BT_Q_G_ZJU_Unigene2751	0.0451256	0.0241396	1.86936	2	6	gi|209875809|ref|XP_002139347.1|	hypothetical protein [Cryptosporidium muris RN66] >gi|209554953|gb|EEA04998.1| hypothetical protein, conserved [Cryptosporidium muris RN66]
1570	BT_B_G_ZJU_Unigene4390	BT_Q_G_ZJU_Unigene4206	0.0123751	0.00699646	1.76877	1	6	gi|156545354|ref|XP_001606048.1|	PREDICTED: ATP synthase subunit s-like protein-like [Nasonia vitripennis]
3878	BT_B_G_ZJU_Unigene12015	BT_Q_G_ZJU_Unigene8852	0.0178229	0.0108688	1.63982	2	12	gi|270007317|gb|EFA03765.1|	hypothetical protein TcasGA2_TC013876 [Tribolium castaneum]
2569	BT_B_G_ZJU_Unigene11975	BT_Q_G_ZJU_Unigene10148	0.00646171	0.00403974	1.59954	1	4	gi|307202014|gb|EFN81578.1|	Solute carrier family 25 member 38 [Harpegnathos saltator]
1312	BT_B_G_ZJU_Unigene2891	BT_Q_G_ZJU_Unigene2598	0.0143429	0.0104531	1.37212	1	4	gi|305678680|gb|ADM64320.1|	GRIM-19 [Helicoverpa armigera]
1207	BT_B_G_ZJU_Unigene2523	BT_Q_G_ZJU_Unigene1563	0.0116757	0.00879863	1.32699	1	5	gi|242247187|ref|NP_001156170.1|	NADH dehydrogenase [ubiquinone] 1 beta subcomplex subunit 8, mitochondrial [Acyrthosiphon pisum] >gi|239789402|dbj|BAH71327.1| ACYPI004623 [Acyrthosiphon pisum]
911	BT_B_G_ZJU_Unigene1418	BT_Q_G_ZJU_Unigene4167	0.00887089	0.00715577	1.23968	1	4	gi|195109004|ref|XP_001999082.1|	GI23267 [Drosophila mojavensis] >gi|193915676|gb|EDW14543.1| GI23267 [Drosophila mojavensis]
1382	BT_B_G_ZJU_Unigene3169	BT_Q_G_ZJU_Unigene11733	0.00910571	0.00756464	1.20372	2	5	gi|328698878|ref|XP_001944276.2|	PREDICTED: UDP-glucuronosyltransferase 1-7-like [Acyrthosiphon pisum]
3874	BT_B_G_ZJU_Unigene11759	BT_Q_G_ZJU_CL1169.Contig1	0.0382707	0.0335289	1.14142	2	6	gi|317383458|gb|ADV17351.1|	methyl farnesoate epoxidase [Schistocerca gregaria]
91	BT_B_G_ZJU_CL411.Contig2	BT_Q_G_ZJU_Unigene639	0.00785411	0.00746242	1.05249	1	3	gi|194860372|ref|XP_001969568.1|	GG10178 [Drosophila erecta] >gi|190661435|gb|EDV58627.1| GG10178 [Drosophila erecta]
385	BT_B_G_ZJU_CL1810.Contig1	BT_Q_G_ZJU_CL1581.Contig1	0.00610466	0.00582614	1.04781	1	3	gi|123431636|ref|XP_001308251.1|	flocculin [Trichomonas vaginalis G3]
2769	BT_B_G_ZJU_Unigene13066	BT_Q_G_ZJU_Unigene862	0.0126927	0.0125124	1.01441	3	9	gi|91077554|ref|XP_972108.1|	PREDICTED: similar to AGAP010450-PA [Tribolium castaneum] >gi|270001586|gb|EEZ98033.1| hypothetical protein TcasGA2_TC000434 [Tribolium castaneum]
2661	BT_B_G_ZJU_Unigene12511	BT_Q_G_ZJU_Unigene9844	0.00755958	0.00745393	1.01417	1	3	gi|157109892|ref|XP_001650870.1|	mitochondrial ribosomal protein, S11, putative [Aedes aegypti] >gi|108878907|gb|EAT43132.1| mitochondrial ribosomal protein, S11, putative [Aedes aegypti]
3823	BT_B_G_ZJU_Unigene2160	BT_Q_G_ZJU_Unigene13504	0.0329427	0.0328215	1.00369	6	14	gi|312379781|gb|EFR25952.1|	hypothetical protein AND_08281 [Anopheles darlingi]
3831	BT_B_G_ZJU_Unigene2993	BT_Q_G_ZJU_CL1795.Contig1	0.240924	0.252173	0.955393	9.61394	35.3861	gi|221057067|ref|XP_002259671.1|	hypothetical protein, conserved in Plasmodium species [Plasmodium knowlesi strain H] >gi|193809743|emb|CAQ40445.1| hypothetical protein, conserved in Plasmodium species [Plasmodium knowlesi strain H]
1368	BT_B_G_ZJU_Unigene3114	BT_Q_G_ZJU_Unigene468	0.0130293	0.0138456	0.941043	2	4	gi|374634438|gb|AEZ54452.1|	glutathione-S-transferase [Bemisia tabaci]
3803	BT_B_G_ZJU_Unigene848	BT_Q_G_ZJU_Unigene11046	0.0229719	0.0252226	0.910766	4	9	gi|270001897|gb|EEZ98344.1|	hypothetical protein TcasGA2_TC000799 [Tribolium castaneum]
2091	BT_B_G_ZJU_Unigene9242	BT_Q_G_ZJU_Unigene4443	0.0108135	0.0135161	0.800046	1	2	gi|350413545|ref|XP_003490025.1|	PREDICTED: sphingomyelin synthase-related 1-like [Bombus impatiens]
3905	BT_B_G_ZJU_Unigene16547	BT_Q_G_ZJU_Unigene4685	0.134829	0.170627	0.790194	13.0247	38.9753	gi|194771252|ref|XP_001967653.1|	GF19976 [Drosophila ananassae] >gi|190617400|gb|EDV32924.1| GF19976 [Drosophila ananassae]
1405	BT_B_G_ZJU_Unigene3233	BT_Q_G_ZJU_Unigene338	0.0223273	0.0294858	0.757223	2	6	gi|328702455|ref|XP_003241907.1|	PREDICTED: ribosomal protein 63, mitochondrial-like [Acyrthosiphon pisum]
1971	BT_B_G_ZJU_Unigene8394	BT_Q_G_ZJU_Unigene8069	0.0235738	0.0313526	0.751893	6	12	gi|347972071|ref|XP_313823.5|	AGAP004523-PA [Anopheles gambiae str. PEST] >gi|333469158|gb|EAA09193.6| AGAP004523-PA [Anopheles gambiae str. PEST]
3850	BT_B_G_ZJU_Unigene8180	BT_Q_G_ZJU_Unigene8201	0.0251176	0.0340636	0.737376	4	8	gi|224042511|ref|XP_002189540.1|	PREDICTED: tryptophan rich basic protein [Taeniopygia guttata]
1554	BT_B_G_ZJU_Unigene4322	BT_Q_G_ZJU_Unigene8193	0.00497802	0.00677269	0.735014	1	3	gi|91078076|ref|XP_971952.1|	PREDICTED: similar to prolyl-tRNA synthetase [Tribolium castaneum]
3853	BT_B_G_ZJU_Unigene9100	BT_Q_G_ZJU_Unigene19367	0.0231761	0.0316001	0.733419	2	4	gi|383863121|ref|XP_003707031.1|	PREDICTED: prostaglandin E synthase 2-like [Megachile rotundata]
3793	BT_B_G_ZJU_Unigene475	BT_Q_G_ZJU_CL371.Contig1	0.0442122	0.0606067	0.729494	23.0004	42.9996	gi|328702369|ref|XP_001952163.2|	PREDICTED: probable maltase L-like [Acyrthosiphon pisum]
1982	BT_B_G_ZJU_Unigene8469	BT_Q_G_ZJU_Unigene12137	0.0142554	0.0195567	0.728927	2	4	gi|347365176|gb|AEO89448.1|	sucrase [Nilaparvata lugens]
1770	BT_B_G_ZJU_Unigene5891	BT_Q_G_ZJU_Unigene18939	0.0133109	0.0182681	0.728638	1	2	gi|242025995|ref|XP_002433263.1|	histone H1-II-1, putative [Pediculus humanus corporis] >gi|212518868|gb|EEB20525.1| histone H1-II-1, putative [Pediculus humanus corporis]
289	BT_B_G_ZJU_CL1323.Contig2	BT_Q_G_ZJU_CL765.Contig2	0.00697049	0.00960867	0.725437	1	2	gi|270003276|gb|EEZ99723.1|	hypothetical protein TcasGA2_TC002488 [Tribolium castaneum]
891	BT_B_G_ZJU_Unigene1345	BT_Q_G_ZJU_Unigene8115	0.00876287	0.0120987	0.72428	3	5	gi|242018519|ref|XP_002429722.1|	conserved hypothetical protein [Pediculus humanus corporis] >gi|212514728|gb|EEB16984.1| conserved hypothetical protein [Pediculus humanus corporis]
3867	BT_B_G_ZJU_Unigene10941	BT_Q_G_ZJU_Unigene2351	0.0101385	0.0144487	0.701689	4	7	gi|161343861|tpg|DAA06111.1|	TPA: TPA_inf: cathepsin B [Myzus persicae]
70	BT_B_G_ZJU_CL358.Contig3	BT_Q_G_ZJU_CL94.Contig2	0.00474444	0.0068326	0.694382	1	2	gi|240849291|ref|NP_001155785.1|	peroxisomal membrane protein PMP22-like [Acyrthosiphon pisum] >gi|239790200|dbj|BAH71676.1| ACYPI008998 [Acyrthosiphon pisum]
71	BT_B_G_ZJU_CL358.Contig5	BT_Q_G_ZJU_CL94.Contig1	0.00474444	0.0068326	0.694382	1	2	gi|240849291|ref|NP_001155785.1|	peroxisomal membrane protein PMP22-like [Acyrthosiphon pisum] >gi|239790200|dbj|BAH71676.1| ACYPI008998 [Acyrthosiphon pisum]
3883	BT_B_G_ZJU_Unigene12648	BT_Q_G_ZJU_Unigene11740	0.0166736	0.0240658	0.692834	7.26059	14.7394	gi|347968731|ref|XP_003436277.1|	AGAP002879-PB [Anopheles gambiae str. PEST] >gi|333467869|gb|EGK96736.1| AGAP002879-PB [Anopheles gambiae str. PEST]
2557	BT_B_G_ZJU_Unigene11918	BT_Q_G_ZJU_Unigene9636	0.000951275	0.00137455	0.692062	1	2	gi|328724512|ref|XP_001948282.2|	PREDICTED: hypothetical protein LOC100164870 [Acyrthosiphon pisum]
3211	BT_B_G_ZJU_Unigene16606	BT_Q_G_ZJU_CL1130.Contig2	0.0205051	0.0296352	0.691918	3	5	gi|240849189|ref|NP_001155742.1|	39S ribosomal protein L45, mitochondrial [Acyrthosiphon pisum] >gi|239789330|dbj|BAH71295.1| ACYPI008057 [Acyrthosiphon pisum]
1496	BT_B_G_ZJU_Unigene3654	BT_Q_G_ZJU_Unigene16705	0.00784659	0.0113497	0.691348	1	2	gi|322799185|gb|EFZ20615.1|	hypothetical protein SINV_05916 [Solenopsis invicta]
989	BT_B_G_ZJU_Unigene1710	BT_Q_G_ZJU_Unigene1386	0.00128403	0.00186161	0.689741	1	2	gi|110760457|ref|XP_391829.3|	PREDICTED: putative ATP-dependent RNA helicase Pl10 [Apis mellifera]
2617	BT_B_G_ZJU_Unigene12266	BT_Q_G_ZJU_Unigene2280	0.00307724	0.00446405	0.689339	1	2	gi|345495062|ref|XP_003427427.1|	PREDICTED: E3 ubiquitin-protein ligase LRSAM1-like isoform 2 [Nasonia vitripennis]
1951	BT_B_G_ZJU_Unigene8248	BT_Q_G_ZJU_Unigene8963	0.00497241	0.00721674	0.689011	1	2	gi|328700642|ref|XP_001945362.2|	PREDICTED: n-acetylgalactosamine kinase-like [Acyrthosiphon pisum]
386	BT_B_G_ZJU_CL1810.Contig2	BT_Q_G_ZJU_CL1581.Contig2	0.00438688	0.00637278	0.688378	1	2	gi|123431636|ref|XP_001308251.1|	flocculin [Trichomonas vaginalis G3]
2125	BT_B_G_ZJU_Unigene9530	BT_Q_G_ZJU_Unigene4451	0.00328909	0.00478634	0.687183	1	2	gi|307190879|gb|EFN74716.1|	Nuclear pore complex protein Nup160-like protein [Camponotus floridanus]
1205	BT_B_G_ZJU_Unigene2515	BT_Q_G_ZJU_CL1593.Contig2	0.0049067	0.00717402	0.683955	1	2	gi|321476562|gb|EFX87522.1|	hypothetical protein DAPPUDRAFT_306508 [Daphnia pulex]
579	BT_B_G_ZJU_Unigene45	BT_Q_G_ZJU_Unigene2696	0.00188615	0.00278059	0.678325	1	2	gi|270011076|gb|EFA07524.1|	aminopeptidase-like protein [Tribolium castaneum]
1060	BT_B_G_ZJU_Unigene2015	BT_Q_G_ZJU_Unigene11139	0.00461863	0.00695939	0.663655	1	2	gi|240849647|ref|NP_001155423.1|	NADH:ubiquinone oxidoreductase NDUFB5/SGDH subunit-like [Acyrthosiphon pisum] >gi|239788292|dbj|BAH70835.1| ACYPI001441 [Acyrthosiphon pisum]
1301	BT_B_G_ZJU_Unigene2857	BT_Q_G_ZJU_Unigene3548	0.004356	0.00663462	0.656556	1	2	gi|193652385|ref|XP_001951358.1|	PREDICTED: putative sodium-dependent multivitamin transporter-like [Acyrthosiphon pisum]
3818	BT_B_G_ZJU_Unigene1782	BT_Q_G_ZJU_Unigene2408	0.0410163	0.0631376	0.649633	5	9	gi|110755333|ref|XP_001121817.1|	PREDICTED: cytochrome c oxidase subunit 6A1, mitochondrial [Apis mellifera]
3744	BT_B_G_ZJU_CL297.Contig2	BT_Q_G_ZJU_Unigene10378	0.00799504	0.0123794	0.645834	1	2	gi|339896233|gb|AEK21802.1|	cytochrome P450 [Bemisia tabaci]
643	BT_B_G_ZJU_Unigene294	BT_Q_G_ZJU_Unigene1322	0.00986575	0.0153202	0.643971	1	2	gi|91085447|ref|XP_969197.1|	PREDICTED: similar to AGAP002245-PA [Tribolium castaneum] >gi|270009213|gb|EFA05661.1| hypothetical protein TcasGA2_TC014895 [Tribolium castaneum]
1580	BT_B_G_ZJU_Unigene4432	BT_Q_G_ZJU_Unigene3852	0.00720406	0.0112028	0.643061	1	2	gi|193636717|ref|XP_001949755.1|	PREDICTED: isoleucyl-tRNA synthetase, mitochondrial-like [Acyrthosiphon pisum]
1078	BT_B_G_ZJU_Unigene2046	BT_Q_G_ZJU_Unigene972	0.00731273	0.0114285	0.639867	1	2	gi|383848558|ref|XP_003699916.1|	PREDICTED: sex-regulated protein janus-A-like [Megachile rotundata]
3817	BT_B_G_ZJU_Unigene1680	BT_Q_G_ZJU_Unigene11460	0.0170261	0.0267786	0.63581	4.58916	7.41084	--	--
3746	BT_B_G_ZJU_CL371.Contig1	BT_Q_G_ZJU_Unigene10777	0.0108725	0.0171558	0.633752	2	4	gi|156546924|ref|XP_001602715.1|	PREDICTED: protein pelota-like [Nasonia vitripennis]
1438	BT_B_G_ZJU_Unigene3352	BT_Q_G_ZJU_Unigene9272	0.00517587	0.00822807	0.62905	1	2	gi|242013625|ref|XP_002427503.1|	conserved hypothetical protein [Pediculus humanus corporis] >gi|212511898|gb|EEB14765.1| conserved hypothetical protein [Pediculus humanus corporis]
1701	BT_B_G_ZJU_Unigene5376	BT_Q_G_ZJU_Unigene2358	0.00484374	0.00781605	0.619718	1	2	gi|90820022|gb|ABD98767.1|	putative mitochondrial ATP synthase [Graphocephala atropunctata]
3842	BT_B_G_ZJU_Unigene5147	BT_Q_G_ZJU_Unigene15612	0.0567276	0.0922679	0.614814	8	16	gi|13346918|gb|AAK08186.2|	putative transposase [Lordiphosa miki]
1124	BT_B_G_ZJU_Unigene2199	BT_Q_G_ZJU_Unigene2511	0.0210057	0.0342466	0.613367	5	8	gi|195119973|ref|XP_002004503.1|	GI19579 [Drosophila mojavensis] >gi|193909571|gb|EDW08438.1| GI19579 [Drosophila mojavensis]
1571	BT_B_G_ZJU_Unigene4391	BT_Q_G_ZJU_Unigene1741	0.00629392	0.0102849	0.611955	1	2	gi|261876400|dbj|BAI47546.1|	period clock protein [Modicogryllus siamensis]
3787	BT_B_G_ZJU_Unigene357	BT_Q_G_ZJU_Unigene10844	0.0220074	0.0361972	0.607985	3.70569	5.29431	gi|74834864|sp|Q23794.1|HMGA1_CHITE	RecName: Full=High mobility group protein I; Short=HMG-I; AltName: Full=High mobility group AT-hook protein 1; Short=High mobility group protein A1; AltName: Full=cHMG1 >gi|534933|emb|CAA85365.1| high mobility group protein I/Y [Chironomus tentans]
1338	BT_B_G_ZJU_Unigene2973	BT_Q_G_ZJU_Unigene2337	0.0146563	0.0242126	0.605315	1	2	--	--
3848	BT_B_G_ZJU_Unigene8005	BT_Q_G_ZJU_Unigene1552	0.0324842	0.0543693	0.597473	26.5523	39.4477	gi|193573527|ref|XP_001946019.1|	PREDICTED: peptide transporter family 1-like [Acyrthosiphon pisum]
2108	BT_B_G_ZJU_Unigene9404	BT_Q_G_ZJU_Unigene8860	0.00770581	0.0129493	0.595076	1	2	gi|383862389|ref|XP_003706666.1|	PREDICTED: uncharacterized protein LOC100875424 [Megachile rotundata]
1712	BT_B_G_ZJU_Unigene5448	BT_Q_G_ZJU_Unigene8974	0.0117871	0.0198997	0.592323	1	2	gi|239793047|dbj|BAH72787.1|	ACYPI006064 [Acyrthosiphon pisum]
119	BT_B_G_ZJU_CL523.Contig4	BT_Q_G_ZJU_Unigene11117	0.0174975	0.0302215	0.578976	8	11	gi|161343839|tpg|DAA06100.1|	TPA: TPA_inf: cathepsin B [Acyrthosiphon pisum]
2867	BT_B_G_ZJU_Unigene13756	BT_Q_G_ZJU_Unigene1296	0.00890219	0.0155862	0.571158	1	2	gi|91082217|ref|XP_972523.1|	PREDICTED: similar to AGAP008432-PA [Tribolium castaneum] >gi|270007225|gb|EFA03673.1| hypothetical protein TcasGA2_TC013774 [Tribolium castaneum]
3255	BT_B_G_ZJU_Unigene17061	BT_Q_G_ZJU_Unigene19967	0.0145234	0.0257216	0.564639	2	3	gi|148233788|ref|NP_001090441.1|	NF-X1-type zinc finger protein NFXL1 [Xenopus laevis] >gi|152112222|sp|A0JMY5.1|NFXL1_XENLA RecName: Full=NF-X1-type zinc finger protein NFXL1 >gi|116487704|gb|AAI26052.1| MGC154926 protein [Xenopus laevis]
950	BT_B_G_ZJU_Unigene1525	BT_Q_G_ZJU_Unigene12074	0.00352511	0.00627183	0.562054	1	2	gi|242025339|ref|XP_002433082.1|	ETHE1 protein, putative [Pediculus humanus corporis] >gi|212518609|gb|EEB20344.1| ETHE1 protein, putative [Pediculus humanus corporis]
3791	BT_B_G_ZJU_Unigene445	BT_Q_G_ZJU_CL1782.Contig1	0.0133475	0.0239587	0.557106	7	10	gi|242020246|ref|XP_002430566.1|	Lysosomal acid phosphatase precursor, putative [Pediculus humanus corporis] >gi|212515738|gb|EEB17828.1| Lysosomal acid phosphatase precursor, putative [Pediculus humanus corporis]
1990	BT_B_G_ZJU_Unigene8518	BT_Q_G_ZJU_Unigene475	0.00634028	0.0114284	0.554784	1	2	gi|389611309|dbj|BAM19266.1|	simila to CG6762 [Papilio polytes]
3810	BT_B_G_ZJU_Unigene1447	BT_Q_G_ZJU_Unigene11650	0.00951637	0.0172229	0.552543	3	4	gi|209863079|ref|NP_001119613.2|	cathepsin B precursor [Acyrthosiphon pisum]
1461	BT_B_G_ZJU_Unigene3459	BT_Q_G_ZJU_Unigene2699	0.00343738	0.00641183	0.5361	4	5	gi|340729554|ref|XP_003403065.1|	PREDICTED: hypothetical protein LOC100646570 [Bombus terrestris]
2007	BT_B_G_ZJU_Unigene8613	BT_Q_G_ZJU_Unigene17878	0.0118553	0.0221543	0.535124	1	2	gi|380018911|ref|XP_003693362.1|	PREDICTED: activating signal cointegrator 1 complex subunit 1-like [Apis florea]
2035	BT_B_G_ZJU_Unigene8826	BT_Q_G_ZJU_Unigene13681	0.00458428	0.00857122	0.534846	1	2	gi|380020095|ref|XP_003693931.1|	PREDICTED: LOW QUALITY PROTEIN: integrator complex subunit 3 homolog [Apis florea]
51	BT_B_G_ZJU_CL282.Contig2	BT_Q_G_ZJU_Unigene3823	0.025991	0.0488648	0.531896	7	8	gi|307183183|gb|EFN70092.1|	GPI mannosyltransferase 4 [Camponotus floridanus]
718	BT_B_G_ZJU_Unigene619	BT_Q_G_ZJU_Unigene11113	0.00510484	0.00960851	0.531283	3	4	gi|18921171|ref|NP_572920.1|	CG10992 [Drosophila melanogaster] >gi|7292926|gb|AAF48317.1| CG10992 [Drosophila melanogaster] >gi|16767940|gb|AAL28188.1| GH06546p [Drosophila melanogaster]
103	BT_B_G_ZJU_CL484.Contig1	BT_Q_G_ZJU_CL1775.Contig1	0.00495237	0.00933272	0.530646	1	2	gi|170039588|ref|XP_001847612.1|	conserved hypothetical protein [Culex quinquefasciatus] >gi|167863130|gb|EDS26513.1| conserved hypothetical protein [Culex quinquefasciatus]
1295	BT_B_G_ZJU_Unigene2844	BT_Q_G_ZJU_Unigene10185	0.00491801	0.00932198	0.527571	1	2	gi|332018995|gb|EGI59534.1|	Frataxin-like protein, mitochondrial [Acromyrmex echinatior]
2543	BT_B_G_ZJU_Unigene11847	BT_Q_G_ZJU_CL718.Contig1	0.0252657	0.0493967	0.511486	7	11	gi|359326583|gb|AEV23880.1|	glutathione S transferase class delta [Blattella germanica]
939	BT_B_G_ZJU_Unigene1494	BT_Q_G_ZJU_Unigene186	0.00527774	0.0105625	0.499666	3	4	gi|226466816|emb|CAX69543.1|	Cathepsin B-like cysteine proteinase precursor [Schistosoma japonicum]
2281	BT_B_G_ZJU_Unigene10426	BT_Q_G_ZJU_CL255.Contig2	0.00990231	0.019972	0.49581	4	6	gi|209863079|ref|NP_001119613.2|	cathepsin B precursor [Acyrthosiphon pisum]
3782	BT_B_G_ZJU_Unigene81	BT_Q_G_ZJU_Unigene10841	0.0211424	0.0431407	0.490082	10	12	gi|123479331|ref|XP_001322824.1|	ankyrin repeat protein [Trichomonas vaginalis G3]
1520	BT_B_G_ZJU_Unigene4041	BT_Q_G_ZJU_Unigene3528	0.00755797	0.015463	0.488779	3	5	gi|193573527|ref|XP_001946019.1|	PREDICTED: peptide transporter family 1-like [Acyrthosiphon pisum]
2261	BT_B_G_ZJU_Unigene10341	BT_Q_G_ZJU_Unigene18717	0.00888825	0.0182111	0.488067	1	2	gi|345491229|ref|XP_001607927.2|	PREDICTED: LOW QUALITY PROTEIN: spermine oxidase-like [Nasonia vitripennis]
3863	BT_B_G_ZJU_Unigene10751	BT_Q_G_ZJU_Unigene11042	0.0105276	0.0219272	0.480115	3	4	gi|156542066|ref|XP_001602122.1|	PREDICTED: hypothetical protein LOC100118043 [Nasonia vitripennis]
3892	BT_B_G_ZJU_Unigene13594	BT_Q_G_ZJU_Unigene11461	0.00739566	0.0154607	0.478353	5.69901	7.30099	gi|383850790|ref|XP_003700957.1|	PREDICTED: neurotrimin-like [Megachile rotundata]
637	BT_B_G_ZJU_Unigene271	BT_Q_G_ZJU_Unigene2683	0.0116551	0.02471	0.471678	8	9	gi|194746631|ref|XP_001955780.1|	GF16067 [Drosophila ananassae] >gi|190628817|gb|EDV44341.1| GF16067 [Drosophila ananassae]
2558	BT_B_G_ZJU_Unigene11919	BT_Q_G_ZJU_Unigene9473	0.00403545	0.00863057	0.467576	2	4	gi|17933656|ref|NP_524445.1|	NADH:ubiquinone reductase 42kD subunit precursor, isoform A [Drosophila melanogaster] >gi|24648886|ref|NP_732692.1| NADH:ubiquinone reductase 42kD subunit precursor, isoform B [Drosophila melanogaster] >gi|12644364|sp|P91929.2|NDUAA_DROME RecName: Full=NADH dehydrogenase [ubiquinone] 1 alpha subcomplex subunit 10, mitochondrial; AltName: Full=Complex I-42kD; Short=CI-42kD; AltName: Full=NADH-ubiq…
3816	BT_B_G_ZJU_Unigene1673	BT_Q_G_ZJU_CL1934.Contig1	0.0236744	0.0512504	0.461935	10.5199	13.4801	gi|340721759|ref|XP_003399282.1|	PREDICTED: lysosome-associated membrane glycoprotein 1-like [Bombus terrestris]
3877	BT_B_G_ZJU_Unigene11885	BT_Q_G_ZJU_Unigene5680	0.0151735	0.0329179	0.46095	3	4	gi|91076526|ref|XP_973616.1|	PREDICTED: similar to predicted protein [Tribolium castaneum] >gi|270002612|gb|EEZ99059.1| hypothetical protein TcasGA2_TC004934 [Tribolium castaneum]
2940	BT_B_G_ZJU_Unigene14431	BT_Q_G_ZJU_CL931.Contig1	0.0049304	0.0109877	0.44872	3	4	gi|156619401|gb|ABU88380.1|	serine carboxypeptidase SCP-2 [Triatoma brasiliensis]
2903	BT_B_G_ZJU_Unigene14028	BT_Q_G_ZJU_Unigene11000	0.0174788	0.0391247	0.446745	6	6	gi|322785978|gb|EFZ12594.1|	hypothetical protein SINV_07473 [Solenopsis invicta]
176	BT_B_G_ZJU_CL803.Contig1	BT_Q_G_ZJU_Unigene11470	0.00548509	0.0125676	0.436447	4	5	gi|195453328|ref|XP_002073740.1|	GK12980 [Drosophila willistoni] >gi|194169825|gb|EDW84726.1| GK12980 [Drosophila willistoni]
2218	BT_B_G_ZJU_Unigene10080	BT_Q_G_ZJU_CL1011.Contig3	0.0291534	0.0675147	0.431808	4	5	--	--
1166	BT_B_G_ZJU_Unigene2383	BT_Q_G_ZJU_CL1777.Contig1	0.00944665	0.02205	0.42842	4	5	gi|332019254|gb|EGI59763.1|	Diphthamide biosynthesis protein 2 [Acromyrmex echinatior]
3805	BT_B_G_ZJU_Unigene1053	BT_Q_G_ZJU_Unigene1005	0.00746129	0.017582	0.424372	5.80071	7.19929	gi|347365176|gb|AEO89448.1|	sucrase [Nilaparvata lugens]
2960	BT_B_G_ZJU_Unigene14661	BT_Q_G_ZJU_Unigene2409	0.017138	0.0404387	0.423803	2	3	gi|391341424|ref|XP_003745030.1|	PREDICTED: cytochrome b-c1 complex subunit 8-like [Metaseiulus occidentalis]
2468	BT_B_G_ZJU_Unigene11495	BT_Q_G_ZJU_Unigene8757	0.00849046	0.0203298	0.417636	4	5	gi|328725542|ref|XP_001947924.2|	PREDICTED: Bloom syndrome protein homolog [Acyrthosiphon pisum]
570	BT_B_G_ZJU_Unigene11	BT_Q_G_ZJU_CL1606.Contig1	0.0048218	0.0116145	0.415152	3	3	gi|328701750|ref|XP_003241699.1|	PREDICTED: vanin-like protein 1-like isoform 2 [Acyrthosiphon pisum] >gi|328701752|ref|XP_001947951.2| PREDICTED: vanin-like protein 1-like isoform 1 [Acyrthosiphon pisum]
3506	BT_B_G_ZJU_Unigene20182	BT_Q_G_ZJU_Unigene16539	0.0145416	0.0350341	0.41507	2	3	gi|301764465|ref|XP_002917649.1|	PREDICTED: NAD-dependent deacetylase sirtuin-5-like [Ailuropoda melanoleuca]
3771	BT_B_G_ZJU_CL1767.Contig1	BT_Q_G_ZJU_CL1312.Contig1	0.0146963	0.0354155	0.414967	2	3	gi|383858766|ref|XP_003704870.1|	PREDICTED: uncharacterized protein LOC100882592 [Megachile rotundata]
1263	BT_B_G_ZJU_Unigene2739	BT_Q_G_ZJU_Unigene4787	0.00570964	0.0138408	0.412524	4	4	gi|322798620|gb|EFZ20224.1|	hypothetical protein SINV_06929 [Solenopsis invicta]
3689	BT_B_G_ZJU_Unigene25373	BT_Q_G_ZJU_Unigene16602	0.0165819	0.0402278	0.412201	2	3	gi|383861142|ref|XP_003706045.1|	PREDICTED: vesicular glutamate transporter 2-like [Megachile rotundata]
2580	BT_B_G_ZJU_Unigene12028	BT_Q_G_ZJU_Unigene10539	0.00731732	0.0178736	0.409393	3	4	gi|91083575|ref|XP_968060.1|	PREDICTED: similar to predicted protein [Tribolium castaneum] >gi|270007823|gb|EFA04271.1| hypothetical protein TcasGA2_TC014561 [Tribolium castaneum]
826	BT_B_G_ZJU_Unigene1066	BT_Q_G_ZJU_Unigene711	0.00258792	0.00632572	0.409111	1	1	gi|170052873|ref|XP_001862419.1|	ATP synthase delta chain, mitochondrial [Culex quinquefasciatus] >gi|167873641|gb|EDS37024.1| ATP synthase delta chain, mitochondrial [Culex quinquefasciatus]
730	BT_B_G_ZJU_Unigene645	BT_Q_G_ZJU_Unigene11739	0.00660882	0.0162477	0.406755	7	6	gi|347965559|ref|XP_321919.5|	AGAP001236-PA [Anopheles gambiae str. PEST] >gi|333470456|gb|EAA01784.5| AGAP001236-PA [Anopheles gambiae str. PEST]
2888	BT_B_G_ZJU_Unigene13912	BT_Q_G_ZJU_Unigene89	0.00569297	0.0140936	0.403941	7	8	gi|321470919|gb|EFX81893.1|	hypothetical protein DAPPUDRAFT_302851 [Daphnia pulex]
2328	BT_B_G_ZJU_Unigene10745	BT_Q_G_ZJU_Unigene3937	0.00755634	0.0188047	0.401833	2	3	gi|383855483|ref|XP_003703240.1|	PREDICTED: protein cappuccino homolog [Megachile rotundata]
218	BT_B_G_ZJU_CL978.Contig1	BT_Q_G_ZJU_Unigene12732	0.00554972	0.0139771	0.397058	4	5	gi|291226304|ref|XP_002733133.1|	PREDICTED: ALdehyde deHydrogenase family member (alh-2)-like, partial [Saccoglossus kowalevskii]
1054	BT_B_G_ZJU_Unigene1923	BT_Q_G_ZJU_Unigene3859	0.01517	0.0383729	0.395332	6	6	gi|345485560|ref|XP_001607788.2|	PREDICTED: poly(A)-specific ribonuclease PARN-like [Nasonia vitripennis]
2676	BT_B_G_ZJU_Unigene12597	BT_Q_G_ZJU_Unigene12968	0.00535649	0.0135563	0.395129	2	3	gi|332025623|gb|EGI65785.1|	UPF0635 protein [Acromyrmex echinatior]
478	BT_B_G_ZJU_CL2231.Contig1	BT_Q_G_ZJU_Unigene10230	0.00150436	0.0038324	0.392538	1	1	gi|340722741|ref|XP_003399761.1|	PREDICTED: eukaryotic translation initiation factor 4H-like [Bombus terrestris]
1249	BT_B_G_ZJU_Unigene2686	BT_Q_G_ZJU_Unigene10278	0.00791137	0.020175	0.392137	6	6	gi|253735819|ref|NP_001156693.1|	uncharacterized protein LOC100165161 [Acyrthosiphon pisum] >gi|239791446|dbj|BAH72188.1| ACYPI006123 [Acyrthosiphon pisum]
3840	BT_B_G_ZJU_Unigene4409	BT_Q_G_ZJU_Unigene15159	0.0137086	0.0350257	0.391388	5	6	gi|296488547|gb|DAA30660.1|	pseudouridylate synthase 7 homolog [Bos taurus]
2369	BT_B_G_ZJU_Unigene10983	BT_Q_G_ZJU_Unigene9971	0.00577089	0.0148448	0.388747	3	4	gi|193625000|ref|XP_001949591.1|	PREDICTED: probable serine hydrolase-like isoform 1 [Acyrthosiphon pisum] >gi|328713486|ref|XP_003245089.1| PREDICTED: probable serine hydrolase-like isoform 2 [Acyrthosiphon pisum] >gi|328713488|ref|XP_003245090.1| PREDICTED: probable serine hydrolase-like isoform 3 [Acyrthosiphon pisum] >gi|328713491|ref|XP_003245091.1| PREDICTED: probable serine hydrolase-like isoform 4 [Acyrthosiphon pisum]
3755	BT_B_G_ZJU_CL890.Contig3	BT_Q_G_ZJU_Unigene10331	0.00947531	0.0245314	0.386253	9.54916	8.45084	gi|332023987|gb|EGI64205.1|	Nose resistant to fluoxetine protein 6 [Acromyrmex echinatior]
2086	BT_B_G_ZJU_Unigene9204	BT_Q_G_ZJU_Unigene160	0.0130555	0.0345111	0.3783	3	3	gi|170037788|ref|XP_001846737.1|	mitochondrial ATP synthase F chain [Culex quinquefasciatus] >gi|167881141|gb|EDS44524.1| mitochondrial ATP synthase F chain [Culex quinquefasciatus]
3333	BT_B_G_ZJU_Unigene17835	BT_Q_G_ZJU_Unigene14641	0.00254434	0.00673295	0.377893	1	1	gi|50582493|dbj|BAD32701.1|	vitellogenin [Gallus gallus]
1050	BT_B_G_ZJU_Unigene1913	BT_Q_G_ZJU_Unigene5	0.00650437	0.0174184	0.37342	7	6	gi|194868587|ref|XP_001972309.1|	GG13956 [Drosophila erecta] >gi|190654092|gb|EDV51335.1| GG13956 [Drosophila erecta]
3847	BT_B_G_ZJU_Unigene7598	BT_Q_G_ZJU_Unigene6201	0.0146598	0.0394483	0.371622	3	4	gi|332374554|gb|AEE62418.1|	unknown [Dendroctonus ponderosae]
1118	BT_B_G_ZJU_Unigene2183	BT_Q_G_ZJU_Unigene11573	0.00516091	0.0139005	0.371276	6	7	gi|193629649|ref|XP_001951005.1|	PREDICTED: hypothetical protein LOC100166196 [Acyrthosiphon pisum]
1352	BT_B_G_ZJU_Unigene3085	BT_Q_G_ZJU_Unigene14901	0.00415963	0.0113303	0.367123	1	1	gi|340727940|ref|XP_003402291.1|	PREDICTED: LOW QUALITY PROTEIN: conserved oligomeric Golgi complex subunit 5-like [Bombus terrestris]
2255	BT_B_G_ZJU_Unigene10297	BT_Q_G_ZJU_Unigene7904	0.00312848	0.00854552	0.366096	1	1	gi|328787695|ref|XP_625214.3|	PREDICTED: spermatogenesis-associated protein 5-like [Apis mellifera]
3846	BT_B_G_ZJU_Unigene6249	BT_Q_G_ZJU_Unigene8104	0.00776037	0.0213773	0.363018	2	2	gi|91088975|ref|XP_966570.1|	PREDICTED: similar to HEAT repeat containing 6 [Tribolium castaneum] >gi|270012378|gb|EFA08826.1| hypothetical protein TcasGA2_TC006523 [Tribolium castaneum]
3390	BT_B_G_ZJU_Unigene18507	BT_Q_G_ZJU_Unigene16330	0.00366858	0.0101958	0.359814	1	1	gi|260814706|ref|XP_002602055.1|	hypothetical protein BRAFLDRAFT_228262 [Branchiostoma floridae] >gi|229287360|gb|EEN58067.1| hypothetical protein BRAFLDRAFT_228262 [Branchiostoma floridae]
3715	BT_B_G_ZJU_Unigene26531	BT_Q_G_ZJU_Unigene3254	0.00600388	0.0167077	0.359347	1	1	gi|328711900|ref|XP_001952378.2|	PREDICTED: structural maintenance of chromosomes protein 3-like [Acyrthosiphon pisum]
2977	BT_B_G_ZJU_Unigene14764	BT_Q_G_ZJU_Unigene12635	0.0038525	0.010742	0.35864	1	1	gi|91083509|ref|XP_972671.1|	PREDICTED: similar to GA19277-PA [Tribolium castaneum]
315	BT_B_G_ZJU_CL1470.Contig2	BT_Q_G_ZJU_Unigene11531	0.0145396	0.0406401	0.357765	18	16	gi|242013333|ref|XP_002427365.1|	UDP-glucuronosyltransferase 1-8 precursor, putative [Pediculus humanus corporis] >gi|212511724|gb|EEB14627.1| UDP-glucuronosyltransferase 1-8 precursor, putative [Pediculus humanus corporis]
3415	BT_B_G_ZJU_Unigene18840	BT_Q_G_ZJU_Unigene15267	0.00222109	0.00624025	0.355929	1	1	gi|340710120|ref|XP_003393644.1|	PREDICTED: LOW QUALITY PROTEIN: translational activator GCN1-like [Bombus terrestris]
1023	BT_B_G_ZJU_Unigene1839	BT_Q_G_ZJU_Unigene8189	0.0066116	0.0186073	0.355322	7	10	gi|340503895|gb|EGR30402.1|	hypothetical protein IMG5_133010 [Ichthyophthirius multifiliis]
1673	BT_B_G_ZJU_Unigene5143	BT_Q_G_ZJU_Unigene6241	0.0100287	0.0282816	0.354602	2	2	gi|340378477|ref|XP_003387754.1|	PREDICTED: origin recognition complex subunit 5-like [Amphimedon queenslandica]
719	BT_B_G_ZJU_Unigene621	BT_Q_G_ZJU_Unigene978	0.00394166	0.0111219	0.354407	2	2	gi|344248780|gb|EGW04884.1|	hypothetical protein I79_020146 [Cricetulus griseus]
563	BT_B_G_ZJU_CL2658.Contig1	BT_Q_G_ZJU_CL10.Contig2	0.0042505	0.0120664	0.352259	2	2	gi|193610539|ref|XP_001949649.1|	PREDICTED: cytoplasmic FMR1-interacting protein-like [Acyrthosiphon pisum]
3672	BT_B_G_ZJU_Unigene24720	BT_Q_G_ZJU_Unigene13102	0.0315458	0.0896458	0.351893	5	5	gi|350587633|ref|XP_003482454.1|	PREDICTED: UDP-glucuronosyltransferase 2B4 isoform 2 [Sus scrofa]
2473	BT_B_G_ZJU_Unigene11518	BT_Q_G_ZJU_Unigene2522	0.00532357	0.015169	0.35095	4	5	gi|91084027|ref|XP_966382.1|	PREDICTED: similar to Putative GTP-binding protein 5 [Tribolium castaneum] >gi|270008002|gb|EFA04450.1| hypothetical protein TcasGA2_TC014754 [Tribolium castaneum]
1594	BT_B_G_ZJU_Unigene4561	BT_Q_G_ZJU_Unigene8542	0.00486655	0.013885	0.350491	1	1	gi|242013416|ref|XP_002427403.1|	transcription elongation regulator, putative [Pediculus humanus corporis] >gi|212511780|gb|EEB14665.1| transcription elongation regulator, putative [Pediculus humanus corporis]
1732	BT_B_G_ZJU_Unigene5566	BT_Q_G_ZJU_Unigene14551	0.00278546	0.00795811	0.350015	1	1	gi|242014330|ref|XP_002427844.1|	conserved hypothetical protein [Pediculus humanus corporis] >gi|212512313|gb|EEB15106.1| conserved hypothetical protein [Pediculus humanus corporis]
1421	BT_B_G_ZJU_Unigene3288	BT_Q_G_ZJU_Unigene1281	0.00638032	0.0182328	0.349936	3	3	gi|312385196|gb|EFR29752.1|	hypothetical protein AND_01049 [Anopheles darlingi]
3268	BT_B_G_ZJU_Unigene17158	BT_Q_G_ZJU_Unigene4855	0.00506757	0.0146347	0.346271	1	1	gi|345483921|ref|XP_001602952.2|	PREDICTED: actin-binding protein anillin-like [Nasonia vitripennis]
300	BT_B_G_ZJU_CL1374.Contig2	BT_Q_G_ZJU_Unigene3571	0.00123389	0.00356862	0.345761	1	1	gi|345482088|ref|XP_001607070.2|	PREDICTED: epoxide hydrolase 4-like [Nasonia vitripennis]
798	BT_B_G_ZJU_Unigene981	BT_Q_G_ZJU_Unigene1102	0.00230552	0.00667401	0.345448	1	1	gi|321474424|gb|EFX85389.1|	hypothetical protein DAPPUDRAFT_230557 [Daphnia pulex]
506	BT_B_G_ZJU_CL2376.Contig1	BT_Q_G_ZJU_Unigene2185	0.00071535	0.00207617	0.344553	1	1	gi|332026029|gb|EGI66180.1|	Transketolase-like protein 2 [Acromyrmex echinatior]
1188	BT_B_G_ZJU_Unigene2434	BT_Q_G_ZJU_Unigene12044	0.0204884	0.0594743	0.344492	17	15	gi|270004841|gb|EFA01289.1|	cathepsin B precursor [Tribolium castaneum]
3044	BT_B_G_ZJU_Unigene15224	BT_Q_G_ZJU_Unigene21406	0.0111783	0.0325996	0.342898	2	2	gi|348521838|ref|XP_003448433.1|	PREDICTED: glycerate kinase-like [Oreochromis niloticus]
327	BT_B_G_ZJU_CL1526.Contig2	BT_Q_G_ZJU_CL1143.Contig5	0.017775	0.0518451	0.342849	7	6	gi|156547363|ref|XP_001603154.1|	PREDICTED: 6-phosphogluconolactonase-like [Nasonia vitripennis]
501	BT_B_G_ZJU_CL2344.Contig2	BT_Q_G_ZJU_CL230.Contig2	0.0026384	0.00772029	0.341749	1	1	gi|357603255|gb|EHJ63676.1|	hypothetical protein KGM_06595 [Danaus plexippus]
1674	BT_B_G_ZJU_Unigene5146	BT_Q_G_ZJU_Unigene5978	0.00325125	0.00951558	0.341676	1	1	gi|332027811|gb|EGI67876.1|	Putative lysine-specific demethylase 4B [Acromyrmex echinatior]
2523	BT_B_G_ZJU_Unigene11748	BT_Q_G_ZJU_Unigene10932	0.0185251	0.0542989	0.34117	16	12	--	--
1335	BT_B_G_ZJU_Unigene2964	BT_Q_G_ZJU_Unigene2101	0.00186581	0.00547686	0.340672	1	1	gi|307214261|gb|EFN89357.1|	Probable 28S ribosomal protein S26, mitochondrial [Harpegnathos saltator]
239	BT_B_G_ZJU_CL1069.Contig1	BT_Q_G_ZJU_CL1470.Contig1	0.00214243	0.00629556	0.340308	2	2	gi|156543140|ref|XP_001607772.1|	PREDICTED: multifunctional protein ADE2-like [Nasonia vitripennis]
1297	BT_B_G_ZJU_Unigene2847	BT_Q_G_ZJU_Unigene11080	0.00519263	0.0152847	0.339726	2	2	gi|357610675|gb|EHJ67089.1|	hypothetical protein KGM_03040 [Danaus plexippus]
3757	BT_B_G_ZJU_CL1091.Contig4	BT_Q_G_ZJU_CL866.Contig1	0.0123987	0.0365137	0.339564	6	6	gi|193659615|ref|XP_001952770.1|	PREDICTED: 2-hydroxyacylsphingosine 1-beta-galactosyltransferase-like [Acyrthosiphon pisum]
380	BT_B_G_ZJU_CL1792.Contig2	BT_Q_G_ZJU_CL1593.Contig1	0.00287661	0.00847218	0.339536	3	3	gi|380030662|ref|XP_003698962.1|	PREDICTED: upstream-binding protein 1-like [Apis florea]
3789	BT_B_G_ZJU_Unigene410	BT_Q_G_ZJU_Unigene2305	0.00595137	0.0175402	0.3393	2	2	gi|242007547|ref|XP_002424601.1|	arp2/3 complex 16 kD subunit, putative [Pediculus humanus corporis] >gi|212508044|gb|EEB11863.1| arp2/3 complex 16 kD subunit, putative [Pediculus humanus corporis]
1521	BT_B_G_ZJU_Unigene4043	BT_Q_G_ZJU_Unigene2158	0.0235841	0.0695456	0.339118	8	8	gi|357631694|gb|EHJ79163.1|	hypothetical protein KGM_15604 [Danaus plexippus]
2480	BT_B_G_ZJU_Unigene11547	BT_Q_G_ZJU_Unigene4009	0.00260111	0.00768651	0.338399	2	2	gi|260819180|ref|XP_002604915.1|	hypothetical protein BRAFLDRAFT_264350 [Branchiostoma floridae] >gi|229290244|gb|EEN60925.1| hypothetical protein BRAFLDRAFT_264350 [Branchiostoma floridae]
3592	BT_B_G_ZJU_Unigene22045	BT_Q_G_ZJU_Unigene17269	0.00452607	0.013383	0.338195	1	1	gi|268370146|ref|NP_001161255.1|	ankyrin repeat domain 40 [Nasonia vitripennis]
2223	BT_B_G_ZJU_Unigene10116	BT_Q_G_ZJU_Unigene3848	0.0442989	0.132016	0.335557	14	14	gi|347365176|gb|AEO89448.1|	sucrase [Nilaparvata lugens]
1112	BT_B_G_ZJU_Unigene2170	BT_Q_G_ZJU_Unigene1278	0.00117278	0.00349659	0.335408	1	1	gi|157123171|ref|XP_001660042.1|	cd36 antigen [Aedes aegypti] >gi|108874481|gb|EAT38706.1| cd36 antigen [Aedes aegypti]
1423	BT_B_G_ZJU_Unigene3299	BT_Q_G_ZJU_Unigene7228	0.00845135	0.0252754	0.334371	10	8	gi|383857644|ref|XP_003704314.1|	PREDICTED: venom serine carboxypeptidase-like [Megachile rotundata]
200	BT_B_G_ZJU_CL901.Contig1	BT_Q_G_ZJU_Unigene1652	0.00146514	0.00438335	0.334251	1	1	gi|307173522|gb|EFN64432.1|	3-ketodihydrosphingosine reductase [Camponotus floridanus]
2418	BT_B_G_ZJU_Unigene11238	BT_Q_G_ZJU_Unigene8457	0.00130143	0.00390351	0.3334	1	1	gi|242019348|ref|XP_002430123.1|	conserved hypothetical protein [Pediculus humanus corporis] >gi|212515214|gb|EEB17385.1| conserved hypothetical protein [Pediculus humanus corporis]
1856	BT_B_G_ZJU_Unigene7207	BT_Q_G_ZJU_Unigene12603	0.00196114	0.00589367	0.332754	1	1	gi|380019713|ref|XP_003693747.1|	PREDICTED: glutaminyl-peptide cyclotransferase-like [Apis florea]
2435	BT_B_G_ZJU_Unigene11317	BT_Q_G_ZJU_Unigene84	0.00805497	0.0242176	0.332608	4	5	gi|156551858|ref|XP_001604609.1|	PREDICTED: thiamin pyrophosphokinase 1-like [Nasonia vitripennis]
2647	BT_B_G_ZJU_Unigene12417	BT_Q_G_ZJU_Unigene284	0.00154458	0.00464597	0.332456	1	1	gi|195035279|ref|XP_001989105.1|	GH11540 [Drosophila grimshawi] >gi|193905105|gb|EDW03972.1| GH11540 [Drosophila grimshawi]
1451	BT_B_G_ZJU_Unigene3432	BT_Q_G_ZJU_Unigene2106	0.00455211	0.0137115	0.331993	2	2	gi|240849143|ref|NP_001155731.1|	28S ribosomal protein S10, mitochondrial [Acyrthosiphon pisum] >gi|239791178|dbj|BAH72091.1| ACYPI007817 [Acyrthosiphon pisum]
1953	BT_B_G_ZJU_Unigene8259	BT_Q_G_ZJU_Unigene6574	0.00342737	0.0103337	0.33167	1	1	gi|198415585|ref|XP_002123632.1|	PREDICTED: similar to sarcolemma associated protein [Ciona intestinalis]
783	BT_B_G_ZJU_Unigene833	BT_Q_G_ZJU_Unigene312	0.00221242	0.00668586	0.330911	1	1	gi|242010661|ref|XP_002426079.1|	26S proteasome non-ATPase regulatory subunit, putative [Pediculus humanus corporis] >gi|212510107|gb|EEB13341.1| 26S proteasome non-ATPase regulatory subunit, putative [Pediculus humanus corporis]
2160	BT_B_G_ZJU_Unigene9718	BT_Q_G_ZJU_Unigene9553	0.0019844	0.00599759	0.330865	1	1	gi|242020986|ref|XP_002430928.1|	Arabinose operon protein araL, putative [Pediculus humanus corporis] >gi|212516146|gb|EEB18190.1| Arabinose operon protein araL, putative [Pediculus humanus corporis]
2884	BT_B_G_ZJU_Unigene13889	BT_Q_G_ZJU_Unigene8112	0.00524448	0.0158827	0.3302	2	2	gi|328705811|ref|XP_001947916.2|	PREDICTED: ATP-binding cassette sub-family A member 3-like [Acyrthosiphon pisum]
3184	BT_B_G_ZJU_Unigene16300	BT_Q_G_ZJU_Unigene14841	0.00512452	0.0155227	0.330131	1	1	gi|239791422|dbj|BAH72181.1|	ACYPI004622 [Acyrthosiphon pisum]
894	BT_B_G_ZJU_Unigene1358	BT_Q_G_ZJU_CL1514.Contig2	0.00230272	0.00697835	0.329981	1	1	gi|167516626|ref|XP_001742654.1|	hypothetical protein [Monosiga brevicollis MX1] >gi|163779278|gb|EDQ92892.1| predicted protein [Monosiga brevicollis MX1]
220	BT_B_G_ZJU_CL985.Contig2	BT_Q_G_ZJU_CL1620.Contig1	0.00165683	0.00502254	0.329878	1	1	gi|340727715|ref|XP_003402183.1|	PREDICTED: cystinosin homolog [Bombus terrestris]
2164	BT_B_G_ZJU_Unigene9747	BT_Q_G_ZJU_Unigene3739	0.00319931	0.00969955	0.329841	1	1	gi|345482162|ref|XP_001605087.2|	PREDICTED: nucleosome-remodeling factor subunit NURF301 [Nasonia vitripennis]
1500	BT_B_G_ZJU_Unigene3894	BT_Q_G_ZJU_Unigene16974	0.00355985	0.0107937	0.329808	1	1	gi|194875127|ref|XP_001973534.1|	GG16136 [Drosophila erecta] >gi|190655317|gb|EDV52560.1| GG16136 [Drosophila erecta]
2547	BT_B_G_ZJU_Unigene11879	BT_Q_G_ZJU_Unigene2502	0.00540142	0.0163943	0.329469	2	2	gi|350421551|ref|XP_003492881.1|	PREDICTED: 39S ribosomal protein L51, mitochondrial-like [Bombus impatiens]
519	BT_B_G_ZJU_CL2445.Contig1	BT_Q_G_ZJU_CL813.Contig2	0.014542	0.0444352	0.327263	7.80825	6.19175	gi|91078322|ref|XP_972953.1|	PREDICTED: similar to pyridoxal kinase [Tribolium castaneum] >gi|270003960|gb|EFA00408.1| hypothetical protein TcasGA2_TC003259 [Tribolium castaneum]
1796	BT_B_G_ZJU_Unigene6232	BT_Q_G_ZJU_Unigene5259	0.00223893	0.0068523	0.326742	1	1	gi|260810655|ref|XP_002600072.1|	hypothetical protein BRAFLDRAFT_221115 [Branchiostoma floridae] >gi|229285357|gb|EEN56084.1| hypothetical protein BRAFLDRAFT_221115 [Branchiostoma floridae]
754	BT_B_G_ZJU_Unigene732	BT_Q_G_ZJU_Unigene368	0.00138401	0.00423689	0.326657	1	1	gi|156547053|ref|XP_001601597.1|	PREDICTED: aryl-hydrocarbon-interacting protein-like 1-like [Nasonia vitripennis]
1841	BT_B_G_ZJU_Unigene7091	BT_Q_G_ZJU_CL18.Contig1	0.00168256	0.00517484	0.325143	1	1	gi|242012821|ref|XP_002427125.1|	conserved hypothetical protein [Pediculus humanus corporis] >gi|212511396|gb|EEB14387.1| conserved hypothetical protein [Pediculus humanus corporis]
2389	BT_B_G_ZJU_Unigene11047	BT_Q_G_ZJU_Unigene18841	0.00689505	0.0212289	0.324795	2	2	gi|357622739|gb|EHJ74146.1|	juvenile hormone epoxide hydrolase [Danaus plexippus]
864	BT_B_G_ZJU_Unigene1201	BT_Q_G_ZJU_Unigene10665	0.00107569	0.00331306	0.324681	1	1	gi|242019704|ref|XP_002430299.1|	COP9 signalosome complex subunit, putative [Pediculus humanus corporis] >gi|212515414|gb|EEB17561.1| COP9 signalosome complex subunit, putative [Pediculus humanus corporis]
323	BT_B_G_ZJU_CL1505.Contig1	BT_Q_G_ZJU_CL1525.Contig2	0.0111141	0.0342931	0.324092	9	9	gi|383863617|ref|XP_003707276.1|	PREDICTED: uncharacterized protein LOC100880620 [Megachile rotundata]
1742	BT_B_G_ZJU_Unigene5619	BT_Q_G_ZJU_Unigene4278	0.00580291	0.0179172	0.323873	2	2	gi|125742521|gb|ABN54483.1|	putative ubiquitin/ribosomal protein S27Ae fusion protein [Oncopeltus fasciatus]
77	BT_B_G_ZJU_CL368.Contig1	BT_Q_G_ZJU_Unigene18775	0.00378592	0.0116921	0.323801	1	1	gi|328779770|ref|XP_001120630.2|	PREDICTED: ectonucleotide pyrophosphatase/phosphodiesterase family member 4-like [Apis mellifera]
1604	BT_B_G_ZJU_Unigene4663	BT_Q_G_ZJU_Unigene3971	0.00313852	0.00971692	0.322995	1	1	gi|189233881|ref|XP_970343.2|	PREDICTED: similar to Chromodomain-helicase-DNA-binding protein [Tribolium castaneum] >gi|270014822|gb|EFA11270.1| hypothetical protein TcasGA2_TC010805 [Tribolium castaneum]
2818	BT_B_G_ZJU_Unigene13338	BT_Q_G_ZJU_Unigene1915	0.00181441	0.00561924	0.322893	2	2	gi|193652450|ref|XP_001949031.1|	PREDICTED: succinate-semialdehyde dehydrogenase, mitochondrial-like isoform 1 [Acyrthosiphon pisum]
3841	BT_B_G_ZJU_Unigene4484	BT_Q_G_ZJU_Unigene20758	0.0297633	0.0921935	0.322835	6	8	gi|383864815|ref|XP_003707873.1|	PREDICTED: flavin-containing monooxygenase FMO GS-OX-like 3-like [Megachile rotundata]
2000	BT_B_G_ZJU_Unigene8563	BT_Q_G_ZJU_Unigene14092	0.00365519	0.0113532	0.321954	1	1	gi|254911125|ref|NP_001157183.1|	cactus isoform 1 [Tribolium castaneum]
3872	BT_B_G_ZJU_Unigene11517	BT_Q_G_ZJU_CL1908.Contig1	0.0157423	0.0489635	0.321512	20	17	gi|170049876|ref|XP_001870953.1|	glucosyl/glucuronosyl transferase [Culex quinquefasciatus] >gi|167871559|gb|EDS34942.1| glucosyl/glucuronosyl transferase [Culex quinquefasciatus]
822	BT_B_G_ZJU_Unigene1031	BT_Q_G_ZJU_Unigene4756	0.0030469	0.00949679	0.320835	1	1	gi|170284923|gb|AAI61019.1|	rad50 protein [Xenopus (Silurana) tropicalis]
3348	BT_B_G_ZJU_Unigene18013	BT_Q_G_ZJU_Unigene14767	0.00698266	0.0217788	0.320617	2	2	gi|156554493|ref|XP_001604835.1|	PREDICTED: non-lysosomal glucosylceramidase-like [Nasonia vitripennis]
116	BT_B_G_ZJU_CL520.Contig2	BT_Q_G_ZJU_Unigene2524	0.00478815	0.0149671	0.319911	3	3	gi|91077326|ref|XP_974776.1|	PREDICTED: similar to GA19292-PA [Tribolium castaneum] >gi|270001668|gb|EEZ98115.1| hypothetical protein TcasGA2_TC000533 [Tribolium castaneum]
66	BT_B_G_ZJU_CL343.Contig1	BT_Q_G_ZJU_Unigene18443	0.0131369	0.0410852	0.319747	1	1	gi|157121125|ref|XP_001659837.1|	adrenodoxin [Aedes aegypti] >gi|108874701|gb|EAT38926.1| adrenodoxin [Aedes aegypti]
1731	BT_B_G_ZJU_Unigene5559	BT_Q_G_ZJU_Unigene8772	0.00181247	0.00568396	0.318875	1	1	gi|332374668|gb|AEE62475.1|	unknown [Dendroctonus ponderosae]
869	BT_B_G_ZJU_Unigene1234	BT_Q_G_ZJU_CL1273.Contig1	0.00154477	0.00484684	0.318717	1	1	gi|332373310|gb|AEE61796.1|	unknown [Dendroctonus ponderosae]
496	BT_B_G_ZJU_CL2319.Contig1	BT_Q_G_ZJU_Unigene1446	0.000768404	0.00241974	0.317557	1	1	gi|328704609|ref|XP_003242547.1|	PREDICTED: ubiquilin-1-like isoform 2 [Acyrthosiphon pisum]
3129	BT_B_G_ZJU_Unigene15873	BT_Q_G_ZJU_Unigene13301	0.00232267	0.00732046	0.317285	2	2	gi|383851526|ref|XP_003701283.1|	PREDICTED: HEAT repeat-containing protein 5B-like [Megachile rotundata]
1298	BT_B_G_ZJU_Unigene2850	BT_Q_G_ZJU_Unigene2680	0.00495561	0.0156563	0.316524	1	1	gi|312371148|gb|EFR19407.1|	hypothetical protein AND_30966 [Anopheles darlingi]
2526	BT_B_G_ZJU_Unigene11763	BT_Q_G_ZJU_Unigene1014	0.0139345	0.0440298	0.316478	10	8	gi|339896273|gb|AEK21822.1|	cytochrome P450 [Bemisia tabaci]
2048	BT_B_G_ZJU_Unigene8923	BT_Q_G_ZJU_Unigene16540	0.00544718	0.017217	0.316384	1	1	gi|345483434|ref|XP_001602865.2|	PREDICTED: vesicular integral-membrane protein VIP36-like [Nasonia vitripennis]
3125	BT_B_G_ZJU_Unigene15820	BT_Q_G_ZJU_Unigene16119	0.00346445	0.0109983	0.314998	1	1	gi|328717089|ref|XP_003246117.1|	PREDICTED: terminal uridylyltransferase 7-like [Acyrthosiphon pisum]
663	BT_B_G_ZJU_Unigene378	BT_Q_G_ZJU_Unigene550	0.00195902	0.00624195	0.313847	1	1	gi|239790943|dbj|BAH72000.1|	ACYPI007188 [Acyrthosiphon pisum]
584	BT_B_G_ZJU_Unigene64	BT_Q_G_ZJU_CL458.Contig1	0.00298708	0.00954189	0.313049	1	1	gi|189235630|ref|XP_970015.2|	PREDICTED: similar to conserved hypothetical protein [Tribolium castaneum]
3410	BT_B_G_ZJU_Unigene18798	BT_Q_G_ZJU_Unigene19123	0.00678179	0.0216889	0.312685	1	1	gi|242017490|ref|XP_002429221.1|	U4/U6.U5 tri-snRNP-associated protein, putative [Pediculus humanus corporis] >gi|212514110|gb|EEB16483.1| U4/U6.U5 tri-snRNP-associated protein, putative [Pediculus humanus corporis]
1661	BT_B_G_ZJU_Unigene5031	BT_Q_G_ZJU_Unigene1119	0.0188666	0.0605073	0.311807	7	5	gi|156353422|ref|XP_001623065.1|	predicted protein [Nematostella vectensis] >gi|156209719|gb|EDO30965.1| predicted protein [Nematostella vectensis]
611	BT_B_G_ZJU_Unigene171	BT_Q_G_ZJU_Unigene12456	0.00261626	0.00840963	0.311103	2	2	gi|383863111|ref|XP_003707026.1|	PREDICTED: PRKCA-binding protein-like [Megachile rotundata]
3598	BT_B_G_ZJU_Unigene22119	BT_Q_G_ZJU_Unigene19327	0.00641939	0.0206678	0.310599	2	2	gi|322780416|gb|EFZ09904.1|	hypothetical protein SINV_05768 [Solenopsis invicta]
999	BT_B_G_ZJU_Unigene1762	BT_Q_G_ZJU_Unigene10164	0.00438992	0.0141358	0.310553	1	1	gi|340712345|ref|XP_003394722.1|	PREDICTED: small ubiquitin-related modifier-like [Bombus terrestris] >gi|350417630|ref|XP_003491516.1| PREDICTED: small ubiquitin-related modifier-like [Bombus impatiens]
2952	BT_B_G_ZJU_Unigene14612	BT_Q_G_ZJU_Unigene1778	0.00310823	0.0100157	0.310334	1	1	gi|239792020|dbj|BAH72398.1|	ACYPI009740 [Acyrthosiphon pisum]
2709	BT_B_G_ZJU_Unigene12744	BT_Q_G_ZJU_Unigene1424	0.00332006	0.0106991	0.310312	1	1	gi|239788444|dbj|BAH70904.1|	ACYPI31744 [Acyrthosiphon pisum]
287	BT_B_G_ZJU_CL1310.Contig1	BT_Q_G_ZJU_Unigene11717	0.010715	0.0346598	0.309148	5	4	gi|357623997|gb|EHJ74925.1|	hypothetical protein KGM_05469 [Danaus plexippus]
2852	BT_B_G_ZJU_Unigene13615	BT_Q_G_ZJU_Unigene3677	0.00208636	0.0067673	0.3083	2	2	gi|328709096|ref|XP_001944574.2|	PREDICTED: protein brunelleschi-like [Acyrthosiphon pisum]
3191	BT_B_G_ZJU_Unigene16362	BT_Q_G_ZJU_Unigene14156	0.0040534	0.0131652	0.307888	1	1	gi|344270448|ref|XP_003407056.1|	PREDICTED: LOW QUALITY PROTEIN: conserved oligomeric Golgi complex subunit 5-like [Loxodonta africana]
1073	BT_B_G_ZJU_Unigene2037	BT_Q_G_ZJU_Unigene1773	0.00801293	0.0260325	0.307805	11	8	gi|383861374|ref|XP_003706161.1|	PREDICTED: excitatory amino acid transporter-like, partial [Megachile rotundata]
48	BT_B_G_ZJU_CL275.Contig1	BT_Q_G_ZJU_CL210.Contig3	0.00551787	0.0179273	0.307792	4	4	gi|345483324|ref|XP_003424792.1|	PREDICTED: venom serine carboxypeptidase-like isoform 2 [Nasonia vitripennis]
3215	BT_B_G_ZJU_Unigene16639	BT_Q_G_ZJU_Unigene9060	0.00174646	0.00567927	0.307515	1	1	gi|170041051|ref|XP_001848291.1|	tether containing UBX domain for GLUT4 [Culex quinquefasciatus] >gi|167864633|gb|EDS28016.1| tether containing UBX domain for GLUT4 [Culex quinquefasciatus]
1696	BT_B_G_ZJU_Unigene5362	BT_Q_G_ZJU_Unigene844	0.00287361	0.00938646	0.306145	1	1	gi|357627868|gb|EHJ77408.1|	40S ribosomal protein S11 [Danaus plexippus]
2554	BT_B_G_ZJU_Unigene11901	BT_Q_G_ZJU_Unigene310	0.00404621	0.0132417	0.305566	2	2	gi|339896251|gb|AEK21811.1|	cytochrome P450 [Bemisia tabaci]
1430	BT_B_G_ZJU_Unigene3309	BT_Q_G_ZJU_Unigene727	0.00603947	0.0197808	0.30532	2	2	gi|240849097|ref|NP_001155822.1|	39S ribosomal protein L27, mitochondrial [Acyrthosiphon pisum] >gi|239792997|dbj|BAH72768.1| ACYPI009921 [Acyrthosiphon pisum]
942	BT_B_G_ZJU_Unigene1504	BT_Q_G_ZJU_Unigene593	0.00206556	0.0067803	0.304641	2	2	gi|193636713|ref|XP_001949730.1|	PREDICTED: src substrate cortactin-like [Acyrthosiphon pisum]
259	BT_B_G_ZJU_CL1151.Contig2	BT_Q_G_ZJU_Unigene1599	0.00415819	0.0136844	0.303865	1	1	gi|242010279|ref|XP_002425896.1|	conserved hypothetical protein [Pediculus humanus corporis] >gi|212509872|gb|EEB13158.1| conserved hypothetical protein [Pediculus humanus corporis]
2148	BT_B_G_ZJU_Unigene9632	BT_Q_G_ZJU_Unigene10660	0.00101865	0.00335598	0.303533	1	1	gi|307170887|gb|EFN62998.1|	Mitochondrial-processing peptidase subunit alpha [Camponotus floridanus]
2887	BT_B_G_ZJU_Unigene13911	BT_Q_G_ZJU_Unigene2521	0.00188358	0.00622448	0.302608	1	1	gi|289742095|gb|ADD19795.1|	putative GTp-binding protein [Glossina morsitans morsitans]
852	BT_B_G_ZJU_Unigene1166	BT_Q_G_ZJU_Unigene4134	0.00197735	0.00654283	0.302216	1	1	gi|91091388|ref|XP_973447.1|	PREDICTED: similar to CG5439 CG5439-PA [Tribolium castaneum] >gi|270014165|gb|EFA10613.1| hypothetical protein TcasGA2_TC012874 [Tribolium castaneum]
3466	BT_B_G_ZJU_Unigene19575	BT_Q_G_ZJU_Unigene20919	0.00449611	0.0148971	0.301811	1	1	gi|332022374|gb|EGI62686.1|	Ankyrin repeat and KH domain-containing protein 1 [Acromyrmex echinatior]
1043	BT_B_G_ZJU_Unigene1900	BT_Q_G_ZJU_Unigene11030	0.00345455	0.011487	0.300736	2	2	gi|239788543|dbj|BAH70946.1|	ACYPI008730 [Acyrthosiphon pisum]
679	BT_B_G_ZJU_Unigene442	BT_Q_G_ZJU_Unigene359	0.00136886	0.00456638	0.299769	1	1	gi|357605835|gb|EHJ64793.1|	putative mini-chromosome maintenance deficient 9 [Danaus plexippus]
3697	BT_B_G_ZJU_Unigene25708	BT_Q_G_ZJU_Unigene3048	0.00500645	0.0167145	0.299528	1	1	gi|156405631|ref|XP_001640835.1|	predicted protein [Nematostella vectensis] >gi|156227971|gb|EDO48772.1| predicted protein [Nematostella vectensis]
2944	BT_B_G_ZJU_Unigene14479	BT_Q_G_ZJU_Unigene410	0.00299586	0.0100731	0.297412	7	5	gi|328696661|ref|XP_003240092.1|	PREDICTED: glutamyl aminopeptidase-like isoform 2 [Acyrthosiphon pisum]
1698	BT_B_G_ZJU_Unigene5364	BT_Q_G_ZJU_Unigene9178	0.00293412	0.00991037	0.296066	4	3	gi|307176240|gb|EFN65875.1|	Mitochondrial-processing peptidase subunit beta [Camponotus floridanus]
3736	BT_B_G_ZJU_CL51.Contig3	BT_Q_G_ZJU_Unigene10905	0.0130275	0.0440917	0.295463	10.4506	7.54944	gi|339896265|gb|AEK21818.1|	cytochrome P450 [Bemisia tabaci]
1756	BT_B_G_ZJU_Unigene5678	BT_Q_G_ZJU_Unigene4873	0.00282941	0.00959381	0.29492	2	2	gi|153791289|ref|NP_001093300.1|	diphosphomevalonate decarboxylase [Bombyx mori] >gi|146424702|dbj|BAF62111.1| diphosphomevalonate decarboxylase [Bombyx mori]
407	BT_B_G_ZJU_CL1898.Contig3	BT_Q_G_ZJU_Unigene11782	0.00199096	0.00678888	0.293268	1	1	gi|242003882|ref|XP_002422897.1|	alpha glucosidase, putative [Pediculus humanus corporis] >gi|212505779|gb|EEB10159.1| alpha glucosidase, putative [Pediculus humanus corporis]
800	BT_B_G_ZJU_Unigene985	BT_Q_G_ZJU_CL948.Contig1	0.00473223	0.0161462	0.293087	6	5	gi|193634299|ref|XP_001944859.1|	PREDICTED: selenium-binding protein 1-B-like [Acyrthosiphon pisum]
3768	BT_B_G_ZJU_CL1650.Contig3	BT_Q_G_ZJU_CL132.Contig2	0.00413992	0.0141381	0.29282	2.66781	2.33219	gi|383863193|ref|XP_003707066.1|	PREDICTED: activating transcription factor of chaperone-like [Megachile rotundata]
324	BT_B_G_ZJU_CL1505.Contig2	BT_Q_G_ZJU_CL1525.Contig1	0.0111217	0.0381681	0.291388	10	9	gi|383863617|ref|XP_003707276.1|	PREDICTED: uncharacterized protein LOC100880620 [Megachile rotundata]
2141	BT_B_G_ZJU_Unigene9599	BT_Q_G_ZJU_Unigene1236	0.00297944	0.0102266	0.291341	1	1	gi|332375668|gb|AEE62975.1|	unknown [Dendroctonus ponderosae]
1648	BT_B_G_ZJU_Unigene4937	BT_Q_G_ZJU_Unigene8131	0.00535155	0.0183815	0.291137	4	3	gi|157124525|ref|XP_001654088.1|	cln3/battenin [Aedes aegypti] >gi|157124527|ref|XP_001654089.1| cln3/battenin [Aedes aegypti] >gi|108873934|gb|EAT38159.1| cln3/battenin [Aedes aegypti] >gi|108873935|gb|EAT38160.1| cln3/battenin [Aedes aegypti]
3730	BT_B_G_ZJU_Unigene27686	BT_Q_G_ZJU_Unigene5521	0.0210047	0.0722317	0.290796	4	4	gi|193577815|ref|XP_001948763.1|	PREDICTED: NADPH:adrenodoxin oxidoreductase, mitochondrial-like [Acyrthosiphon pisum]
1388	BT_B_G_ZJU_Unigene3184	BT_Q_G_ZJU_Unigene3608	0.0114753	0.0395455	0.290178	9	8	gi|322797134|gb|EFZ19388.1|	hypothetical protein SINV_11142 [Solenopsis invicta]
317	BT_B_G_ZJU_CL1482.Contig1	BT_Q_G_ZJU_CL625.Contig2	0.0112766	0.0388713	0.290102	9	8	gi|383848526|ref|XP_003699900.1|	PREDICTED: gamma-glutamyl hydrolase-like [Megachile rotundata]
2275	BT_B_G_ZJU_Unigene10397	BT_Q_G_ZJU_Unigene7220	0.00214319	0.0074035	0.289483	1	1	gi|380029023|ref|XP_003698182.1|	PREDICTED: calcium channel flower-like isoform 1 [Apis florea]
1386	BT_B_G_ZJU_Unigene3180	BT_Q_G_ZJU_Unigene11473	0.00523838	0.0181172	0.289138	2	2	gi|274324145|ref|NP_001162111.1|	28S ribosomal protein S17, mitochondrial-like [Acyrthosiphon pisum] >gi|239791473|dbj|BAH72197.1| ACYPI008968 [Acyrthosiphon pisum]
2680	BT_B_G_ZJU_Unigene12608	BT_Q_G_ZJU_Unigene1268	0.00592152	0.0205096	0.288719	2	2	gi|242012485|ref|XP_002426963.1|	mitochondrial 50S ribosomal protein L41, putative [Pediculus humanus corporis] >gi|212511192|gb|EEB14225.1| mitochondrial 50S ribosomal protein L41, putative [Pediculus humanus corporis]
39	BT_B_G_ZJU_CL237.Contig1	BT_Q_G_ZJU_Unigene10352	0.00092867	0.00321781	0.288603	1	1	gi|332373320|gb|AEE61801.1|	unknown [Dendroctonus ponderosae]
3422	BT_B_G_ZJU_Unigene19002	BT_Q_G_ZJU_Unigene3332	0.00449287	0.0156557	0.286979	1	1	gi|345480127|ref|XP_001606983.2|	PREDICTED: nuclear pore complex protein Nup88-like [Nasonia vitripennis]
1380	BT_B_G_ZJU_Unigene3152	BT_Q_G_ZJU_Unigene9996	0.00402525	0.0140386	0.286728	2	2	gi|157119769|ref|XP_001659497.1|	hypothetical protein AaeL_AAEL008811 [Aedes aegypti] >gi|108875150|gb|EAT39375.1| conserved hypothetical protein [Aedes aegypti]
3305	BT_B_G_ZJU_Unigene17505	BT_Q_G_ZJU_Unigene16763	0.00484266	0.0169018	0.286518	1	1	gi|195475168|ref|XP_002089856.1|	GE19310 [Drosophila yakuba] >gi|194175957|gb|EDW89568.1| GE19310 [Drosophila yakuba]
3886	BT_B_G_ZJU_Unigene12918	BT_Q_G_ZJU_Unigene864	0.00434019	0.0151602	0.286289	4	3	gi|328697944|ref|XP_001951372.2|	PREDICTED: 28S ribosomal protein S29, mitochondrial-like [Acyrthosiphon pisum]
2956	BT_B_G_ZJU_Unigene14647	BT_Q_G_ZJU_CL792.Contig1	0.00326007	0.0113895	0.286236	1	1	gi|158295135|ref|XP_316032.4|	AGAP005990-PA [Anopheles gambiae str. PEST] >gi|157015891|gb|EAA11723.4| AGAP005990-PA [Anopheles gambiae str. PEST]
1803	BT_B_G_ZJU_Unigene6397	BT_Q_G_ZJU_Unigene16222	0.0161191	0.0564718	0.285436	1	2	gi|383865339|ref|XP_003708132.1|	PREDICTED: 2-acylglycerol O-acyltransferase 2-A-like [Megachile rotundata]
565	BT_B_G_ZJU_Unigene1	BT_Q_G_ZJU_CL51.Contig2	0.00371347	0.013094	0.283601	3	3	gi|157366840|gb|ABV45411.1|	COE2, partial [Bemisia tabaci]
3180	BT_B_G_ZJU_Unigene16247	BT_Q_G_ZJU_Unigene12964	0.00394089	0.0139055	0.283406	1	1	gi|307210661|gb|EFN87084.1|	Probable palmitoyltransferase ZDHHC24 [Harpegnathos saltator]
2811	BT_B_G_ZJU_Unigene13315	BT_Q_G_ZJU_CL1430.Contig2	0.00316545	0.0112078	0.282433	2	2	gi|195448202|ref|XP_002071554.1|	GK25859 [Drosophila willistoni] >gi|194167639|gb|EDW82540.1| GK25859 [Drosophila willistoni]
2228	BT_B_G_ZJU_Unigene10141	BT_Q_G_ZJU_Unigene10913	0.00281976	0.0099975	0.282047	1	1	gi|307193442|gb|EFN76249.1|	Nucleic-acid-binding protein from transposon X-element [Harpegnathos saltator]
3612	BT_B_G_ZJU_Unigene22507	BT_Q_G_ZJU_Unigene17569	0.00573208	0.0203639	0.281483	1	1	gi|242011555|ref|XP_002426514.1|	RNA guanine-9-, methyltransferase domain containing protein, putative [Pediculus humanus corporis] >gi|212510640|gb|EEB13776.1| RNA guanine-9-, methyltransferase domain containing protein, putative [Pediculus humanus corporis]
500	BT_B_G_ZJU_CL2344.Contig1	BT_Q_G_ZJU_Unigene12262	0.00806751	0.0287111	0.28099	7	7	gi|328708592|ref|XP_003243740.1|	PREDICTED: monoacylglycerol lipase ABHD12-like isoform 2 [Acyrthosiphon pisum]
3869	BT_B_G_ZJU_Unigene11009	BT_Q_G_ZJU_Unigene4243	0.00325821	0.0116077	0.280694	2	2	gi|328696684|ref|XP_001943454.2|	PREDICTED: elongation factor Tu GTP-binding domain-containing protein 1 [Acyrthosiphon pisum]
1345	BT_B_G_ZJU_Unigene3057	BT_Q_G_ZJU_Unigene2215	0.00248602	0.00889552	0.279469	1	1	gi|340711511|ref|XP_003394319.1|	PREDICTED: deoxynucleotidyltransferase terminal-interacting protein 2-like [Bombus terrestris]
3343	BT_B_G_ZJU_Unigene17941	BT_Q_G_ZJU_Unigene14456	0.0042856	0.0153582	0.279044	1	1	gi|189235966|ref|XP_969617.2|	PREDICTED: similar to CG6694 CG6694-PA [Tribolium castaneum]
3660	BT_B_G_ZJU_Unigene24312	BT_Q_G_ZJU_Unigene5289	0.00460326	0.0165829	0.277591	1	1	gi|156402343|ref|XP_001639550.1|	predicted protein [Nematostella vectensis] >gi|156226679|gb|EDO47487.1| predicted protein [Nematostella vectensis]
844	BT_B_G_ZJU_Unigene1110	BT_Q_G_ZJU_CL1016.Contig1	0.00506067	0.0182453	0.277368	7	5	gi|348515969|ref|XP_003445512.1|	PREDICTED: legumain-like [Oreochromis niloticus]
379	BT_B_G_ZJU_CL1778.Contig1	BT_Q_G_ZJU_CL1878.Contig2	0.0131589	0.0476285	0.276283	22	12	gi|242017426|ref|XP_002429189.1|	conserved hypothetical protein [Pediculus humanus corporis] >gi|212514078|gb|EEB16451.1| conserved hypothetical protein [Pediculus humanus corporis]
2684	BT_B_G_ZJU_Unigene12641	BT_Q_G_ZJU_Unigene10724	0.00499202	0.0180997	0.275807	3	2	gi|307191040|gb|EFN74794.1|	RWD domain-containing protein 4A [Camponotus floridanus]
2566	BT_B_G_ZJU_Unigene11958	BT_Q_G_ZJU_Unigene1065	0.00428624	0.0155437	0.275754	6	4	gi|91078482|ref|XP_975769.1|	PREDICTED: similar to AGAP006099-PA isoform 2 [Tribolium castaneum] >gi|270004017|gb|EFA00465.1| hypothetical protein TcasGA2_TC003323 [Tribolium castaneum]
867	BT_B_G_ZJU_Unigene1220	BT_Q_G_ZJU_Unigene159	0.00224224	0.00816095	0.274753	1	1	gi|242024451|ref|XP_002432641.1|	pre-rRNA-processing protein TSR2, putative [Pediculus humanus corporis] >gi|212518111|gb|EEB19903.1| pre-rRNA-processing protein TSR2, putative [Pediculus humanus corporis]
840	BT_B_G_ZJU_Unigene1105	BT_Q_G_ZJU_Unigene2265	0.00216966	0.00795137	0.272867	1	1	gi|66551291|ref|XP_624118.1|	PREDICTED: UPF0485 protein C1orf144 homolog isoform 1 [Apis mellifera]
1062	BT_B_G_ZJU_Unigene2018	BT_Q_G_ZJU_Unigene9666	0.00304959	0.0112123	0.271986	2	2	gi|170067848|ref|XP_001868642.1|	conserved hypothetical protein [Culex quinquefasciatus] >gi|167863905|gb|EDS27288.1| conserved hypothetical protein [Culex quinquefasciatus]
2364	BT_B_G_ZJU_Unigene10962	BT_Q_G_ZJU_Unigene6390	0.0110586	0.040734	0.271482	5	5	gi|242015528|ref|XP_002428405.1|	Hydroxyacylglutathione hydrolase, putative [Pediculus humanus corporis] >gi|212513017|gb|EEB15667.1| Hydroxyacylglutathione hydrolase, putative [Pediculus humanus corporis]
3770	BT_B_G_ZJU_CL1705.Contig2	BT_Q_G_ZJU_CL564.Contig2	0.0350167	0.129294	0.270829	9.81034	9.18966	gi|389609061|dbj|BAM18142.1|	unknown unsecreted protein [Papilio xuthus]
1963	BT_B_G_ZJU_Unigene8309	BT_Q_G_ZJU_Unigene9515	0.0140554	0.0519717	0.270444	5	5	gi|340728563|ref|XP_003402590.1|	PREDICTED: UPF0532 protein CG3570-like [Bombus terrestris]
3764	BT_B_G_ZJU_CL1399.Contig4	BT_Q_G_ZJU_CL704.Contig3	0.0149652	0.055371	0.270271	14.8743	10.1257	gi|242005174|ref|XP_002423447.1|	7-dehydrocholesterol reductase, putative [Pediculus humanus corporis] >gi|212506525|gb|EEB10709.1| 7-dehydrocholesterol reductase, putative [Pediculus humanus corporis]
3563	BT_B_G_ZJU_Unigene21232	BT_Q_G_ZJU_Unigene16853	0.0320827	0.11878	0.270102	7	7	gi|270010483|gb|EFA06931.1|	hypothetical protein TcasGA2_TC009881 [Tribolium castaneum]
3741	BT_B_G_ZJU_CL155.Contig1	BT_Q_G_ZJU_CL826.Contig1	0.00871533	0.0324087	0.26892	11	7	gi|242020246|ref|XP_002430566.1|	Lysosomal acid phosphatase precursor, putative [Pediculus humanus corporis] >gi|212515738|gb|EEB17828.1| Lysosomal acid phosphatase precursor, putative [Pediculus humanus corporis]
2665	BT_B_G_ZJU_Unigene12533	BT_Q_G_ZJU_Unigene11513	0.00591217	0.0221133	0.267358	4	3	gi|170043906|ref|XP_001849608.1|	sugar transporter [Culex quinquefasciatus] >gi|167867183|gb|EDS30566.1| sugar transporter [Culex quinquefasciatus]
3484	BT_B_G_ZJU_Unigene19898	BT_Q_G_ZJU_Unigene3143	0.00403997	0.01512	0.267193	1	1	gi|328725620|ref|XP_001943345.2|	PREDICTED: tuftelin-interacting protein 11-like [Acyrthosiphon pisum]
3876	BT_B_G_ZJU_Unigene11819	BT_Q_G_ZJU_Unigene11145	0.00924469	0.0346386	0.26689	11	7	gi|194746631|ref|XP_001955780.1|	GF16067 [Drosophila ananassae] >gi|190628817|gb|EDV44341.1| GF16067 [Drosophila ananassae]
2348	BT_B_G_ZJU_Unigene10870	BT_Q_G_ZJU_Unigene8864	0.00366768	0.0138771	0.264297	3	2	gi|332019432|gb|EGI59916.1|	Protein expanded [Acromyrmex echinatior]
3788	BT_B_G_ZJU_Unigene372	BT_Q_G_ZJU_Unigene3603	0.0133996	0.0509792	0.262846	13	9	gi|281203594|gb|EFA77791.1|	NF-X1-type Zn finger-containing protein [Polysphondylium pallidum PN500]
3808	BT_B_G_ZJU_Unigene1326	BT_Q_G_ZJU_Unigene2260	0.0033278	0.0127228	0.261563	5	4	gi|380029033|ref|XP_003698187.1|	PREDICTED: signal transducing adapter molecule 1-like [Apis florea]
1160	BT_B_G_ZJU_Unigene2364	BT_Q_G_ZJU_Unigene14848	0.00383843	0.0146755	0.261555	1	1	gi|158299726|ref|XP_001238192.2|	AGAP009022-PA [Anopheles gambiae str. PEST] >gi|157013656|gb|EAU75925.2| AGAP009022-PA [Anopheles gambiae str. PEST]
3684	BT_B_G_ZJU_Unigene25185	BT_Q_G_ZJU_Unigene14522	0.0157992	0.060483	0.261217	4	3	gi|332029018|gb|EGI69032.1|	Protein farnesyltransferase/geranylgeranyltransferase type-1 subunit alpha [Acromyrmex echinatior]
1084	BT_B_G_ZJU_Unigene2056	BT_Q_G_ZJU_CL528.Contig1	0.00159682	0.00612373	0.260759	3	2	gi|242013191|ref|XP_002427298.1|	Neutral and basic amino acid transport protein rBAT, putative [Pediculus humanus corporis] >gi|212511639|gb|EEB14560.1| Neutral and basic amino acid transport protein rBAT, putative [Pediculus humanus corporis]
2087	BT_B_G_ZJU_Unigene9216	BT_Q_G_ZJU_Unigene5021	0.00865153	0.0332513	0.260186	1	1	gi|156537872|ref|XP_001608115.1|	PREDICTED: probable tRNA (uracil-O(2)-)-methyltransferase-like [Nasonia vitripennis]
845	BT_B_G_ZJU_Unigene1112	BT_Q_G_ZJU_CL1648.Contig1	0.00696833	0.026804	0.259974	5	4	gi|242003086|ref|XP_002422606.1|	Xaa-Pro aminopeptidase, putative [Pediculus humanus corporis] >gi|212505407|gb|EEB09868.1| Xaa-Pro aminopeptidase, putative [Pediculus humanus corporis]
3884	BT_B_G_ZJU_Unigene12840	BT_Q_G_ZJU_CL358.Contig2	0.00394544	0.0152183	0.259257	9	5	gi|345498199|ref|XP_003428176.1|	PREDICTED: hypothetical protein LOC100677997 [Nasonia vitripennis]
2460	BT_B_G_ZJU_Unigene11451	BT_Q_G_ZJU_Unigene2341	0.00354523	0.0136773	0.259205	5	3	gi|241695278|ref|XP_002413036.1|	metalloendopeptidase OMA1, putative [Ixodes scapularis] >gi|215506850|gb|EEC16344.1| metalloendopeptidase OMA1, putative [Ixodes scapularis]
1264	BT_B_G_ZJU_Unigene2743	BT_Q_G_ZJU_Unigene4969	0.0124335	0.048018	0.258934	5	4	gi|307189382|gb|EFN73792.1|	Uncharacterized protein C11orf70 [Camponotus floridanus]
410	BT_B_G_ZJU_CL1912.Contig3	BT_Q_G_ZJU_Unigene10748	0.00258929	0.0100181	0.258462	2	2	gi|357627526|gb|EHJ77192.1|	hypothetical protein KGM_16932 [Danaus plexippus]
2649	BT_B_G_ZJU_Unigene12434	BT_Q_G_ZJU_Unigene8646	0.00301669	0.0117794	0.256099	3	2	gi|91087035|ref|XP_974421.1|	PREDICTED: similar to synoviolin [Tribolium castaneum] >gi|270010520|gb|EFA06968.1| hypothetical protein TcasGA2_TC009927 [Tribolium castaneum]
3813	BT_B_G_ZJU_Unigene1487	BT_Q_G_ZJU_Unigene1093	0.00615308	0.0240786	0.255542	10	7	gi|328698876|ref|XP_003240755.1|	PREDICTED: UDP-glucuronosyltransferase 1-7C-like [Acyrthosiphon pisum]
2176	BT_B_G_ZJU_Unigene9854	BT_Q_G_ZJU_Unigene3772	0.00563735	0.0222379	0.253502	4	3	gi|328720986|ref|XP_001946795.2|	PREDICTED: ribonuclease Z, mitochondrial-like [Acyrthosiphon pisum]
2899	BT_B_G_ZJU_Unigene13991	BT_Q_G_ZJU_Unigene1649	0.012746	0.0504407	0.252693	5	4	gi|170035772|ref|XP_001845741.1|	growth and transformation-dependent protein [Culex quinquefasciatus] >gi|167878178|gb|EDS41561.1| growth and transformation-dependent protein [Culex quinquefasciatus]
691	BT_B_G_ZJU_Unigene477	BT_Q_G_ZJU_Unigene11499	0.00520947	0.0206296	0.252524	7	4	gi|307188353|gb|EFN73128.1|	Spermine synthase [Camponotus floridanus]
2578	BT_B_G_ZJU_Unigene12020	BT_Q_G_ZJU_Unigene12281	0.00375438	0.0150294	0.249802	6	4	gi|328701160|ref|XP_001949845.2|	PREDICTED: UDP-glucuronosyltransferase 2C1-like [Acyrthosiphon pisum]
3856	BT_B_G_ZJU_Unigene9424	BT_Q_G_ZJU_Unigene13013	0.00985519	0.0395751	0.249025	8	7	gi|156552149|ref|XP_001605703.1|	PREDICTED: RNA-binding protein 28-like [Nasonia vitripennis]
3901	BT_B_G_ZJU_Unigene15053	BT_Q_G_ZJU_Unigene37	0.0140657	0.0566518	0.248284	29	15	gi|341874848|gb|EGT30783.1|	hypothetical protein CAEBREN_30032 [Caenorhabditis brenneri]
2821	BT_B_G_ZJU_Unigene13361	BT_Q_G_ZJU_Unigene10550	0.0221786	0.0900844	0.246198	12	8	gi|194754012|ref|XP_001959299.1|	GF12118 [Drosophila ananassae] >gi|190620597|gb|EDV36121.1| GF12118 [Drosophila ananassae]
3774	BT_B_G_ZJU_CL1801.Contig2	BT_Q_G_ZJU_Unigene8771	0.0088064	0.0361341	0.243714	9	8	gi|225542834|gb|ACN91299.1|	dentin sialophosphoprotein precursor [Tursiops truncatus]
3743	BT_B_G_ZJU_CL172.Contig6	BT_Q_G_ZJU_CL1176.Contig2	0.0201957	0.0831008	0.243027	40	24	gi|157366840|gb|ABV45411.1|	COE2, partial [Bemisia tabaci]
3022	BT_B_G_ZJU_Unigene15038	BT_Q_G_ZJU_Unigene13464	0.00232058	0.00955759	0.2428	1	1	gi|332021102|gb|EGI61489.1|	Protein DDI1-like protein 2 [Acromyrmex echinatior]
2129	BT_B_G_ZJU_Unigene9550	BT_Q_G_ZJU_Unigene11654	0.0160736	0.0663691	0.242185	14	7	gi|363896064|gb|AEW43116.1|	UDP-glycosyltransferase UGT33F2 [Helicoverpa armigera]
1916	BT_B_G_ZJU_Unigene7982	BT_Q_G_ZJU_Unigene4197	0.00881666	0.0366728	0.240414	3	2	gi|270006072|gb|EFA02520.1|	hypothetical protein TcasGA2_TC008225 [Tribolium castaneum]
3779	BT_B_G_ZJU_CL2629.Contig1	BT_Q_G_ZJU_Unigene870	0.0175855	0.0732778	0.239984	34.5304	25.4696	gi|24668401|ref|NP_730693.1|	Nopp140, isoform B [Drosophila melanogaster] >gi|23094282|gb|AAF51789.2| Nopp140, isoform B [Drosophila melanogaster]
223	BT_B_G_ZJU_CL993.Contig1	BT_Q_G_ZJU_Unigene8446	0.00604746	0.0252734	0.239282	11	7	gi|345483160|ref|XP_001606121.2|	PREDICTED: KIF1-binding protein homolog [Nasonia vitripennis]
3828	BT_B_G_ZJU_Unigene2516	BT_Q_G_ZJU_CL1786.Contig2	0.00838608	0.0352998	0.237568	14	8	gi|260800029|ref|XP_002594939.1|	hypothetical protein BRAFLDRAFT_244533 [Branchiostoma floridae] >gi|229280177|gb|EEN50950.1| hypothetical protein BRAFLDRAFT_244533 [Branchiostoma floridae]
2031	BT_B_G_ZJU_Unigene8804	BT_Q_G_ZJU_Unigene9770	0.00337221	0.0142498	0.236649	3	2	gi|91091098|ref|XP_968555.1|	PREDICTED: similar to AGAP002051-PA [Tribolium castaneum] >gi|270014078|gb|EFA10526.1| hypothetical protein TcasGA2_TC012778 [Tribolium castaneum]
2241	BT_B_G_ZJU_Unigene10229	BT_Q_G_ZJU_Unigene13197	0.0138038	0.0586878	0.235208	7	4	gi|193669360|ref|XP_001948831.1|	PREDICTED: methyltransferase-like protein 13-like [Acyrthosiphon pisum]
2908	BT_B_G_ZJU_Unigene14097	BT_Q_G_ZJU_Unigene9825	0.0104504	0.0445078	0.2348	6	4	gi|322782505|gb|EFZ10454.1|	hypothetical protein SINV_10017 [Solenopsis invicta]
759	BT_B_G_ZJU_Unigene746	BT_Q_G_ZJU_Unigene1908	0.00402497	0.0172942	0.232735	5	3	gi|270009418|gb|EFA05866.1|	hypothetical protein TcasGA2_TC008666 [Tribolium castaneum]
1212	BT_B_G_ZJU_Unigene2537	BT_Q_G_ZJU_Unigene1560	0.00805459	0.0347386	0.231863	8	5	gi|328719800|ref|XP_003246863.1|	PREDICTED: 39S ribosomal protein L46, mitochondrial-like [Acyrthosiphon pisum]
1070	BT_B_G_ZJU_Unigene2030	BT_Q_G_ZJU_Unigene898	0.00607744	0.0263013	0.231069	5	3	gi|380018266|ref|XP_003693054.1|	PREDICTED: NADH dehydrogenase [ubiquinone] iron-sulfur protein 7, mitochondrial-like [Apis florea]
453	BT_B_G_ZJU_CL2131.Contig2	BT_Q_G_ZJU_Unigene415	0.00232775	0.0101134	0.230165	4	3	gi|328707867|ref|XP_001946814.2|	PREDICTED: peroxisome biogenesis protein 6-like [Acyrthosiphon pisum]
488	BT_B_G_ZJU_CL2290.Contig2	BT_Q_G_ZJU_CL366.Contig3	0.0325845	0.142256	0.229055	7.69758	5.30242	gi|190702509|gb|ACE75394.1|	5&apos; nucleotidase, putative [Glyptapanteles indiensis]
3834	BT_B_G_ZJU_Unigene3126	BT_Q_G_ZJU_Unigene6835	0.0100848	0.0443275	0.227507	11	8	gi|332375296|gb|AEE62789.1|	unknown [Dendroctonus ponderosae]
462	BT_B_G_ZJU_CL2159.Contig2	BT_Q_G_ZJU_CL302.Contig1	0.0131712	0.0579461	0.227301	22.833	11.167	gi|328703593|ref|XP_001951376.2|	PREDICTED: kynurenine--oxoglutarate transaminase 3-like [Acyrthosiphon pisum]
2528	BT_B_G_ZJU_Unigene11776	BT_Q_G_ZJU_Unigene11396	0.00679899	0.0302021	0.225117	4	3	gi|148225200|ref|NP_001089728.1|	ubiquitin-like modifier-activating enzyme 5 [Xenopus laevis] >gi|123900457|sp|Q3KQ23.1|UBA5_XENLA RecName: Full=Ubiquitin-like modifier-activating enzyme 5; Short=Ubiquitin-activating enzyme 5; AltName: Full=UFM1-activating enzyme; AltName: Full=Ubiquitin-activating enzyme E1 domain-containing protein 1 >gi|76779963|gb|AAI06419.1| MGC131082 protein [Xenopus laevis]
1088	BT_B_G_ZJU_Unigene2061	BT_Q_G_ZJU_Unigene1549	0.00187675	0.00835678	0.224578	3	2	gi|383856040|ref|XP_003703518.1|	PREDICTED: protein LMBR1L-like [Megachile rotundata]
3742	BT_B_G_ZJU_CL172.Contig5	BT_Q_G_ZJU_CL1176.Contig1	0.0189897	0.0848637	0.223767	39	22	gi|157366840|gb|ABV45411.1|	COE2, partial [Bemisia tabaci]
68	BT_B_G_ZJU_CL347.Contig1	BT_Q_G_ZJU_CL305.Contig2	0.0117833	0.0529069	0.222718	23	13	gi|158294711|ref|XP_315767.3|	AGAP005754-PA [Anopheles gambiae str. PEST] >gi|157015692|gb|EAA11697.3| AGAP005754-PA [Anopheles gambiae str. PEST]
3534	BT_B_G_ZJU_Unigene20676	BT_Q_G_ZJU_Unigene5599	0.0104	0.0467488	0.222465	5	3	gi|328704155|ref|XP_001947087.2|	PREDICTED: FGGY carbohydrate kinase domain-containing protein-like [Acyrthosiphon pisum]
3751	BT_B_G_ZJU_CL663.Contig1	BT_Q_G_ZJU_CL801.Contig1	0.0141686	0.0638707	0.221832	19.7898	10.2102	gi|328710182|ref|XP_003244188.1|	PREDICTED: lactosylceramide 4-alpha-galactosyltransferase-like [Acyrthosiphon pisum]
790	BT_B_G_ZJU_Unigene957	BT_Q_G_ZJU_CL1148.Contig1	0.00640804	0.0290961	0.220237	13.9143	8.08574	gi|328719426|ref|XP_001946258.2|	PREDICTED: gamma-glutamyltranspeptidase 1-like isoform 1 [Acyrthosiphon pisum]
1575	BT_B_G_ZJU_Unigene4419	BT_Q_G_ZJU_Unigene4244	0.0143449	0.0653838	0.219396	5	3	gi|307193738|gb|EFN76420.1|	UDP-N-acetylglucosamine--dolichyl-phosphate N-acetylglucosaminephosphotransferase [Harpegnathos saltator]
1537	BT_B_G_ZJU_Unigene4163	BT_Q_G_ZJU_Unigene10554	0.00564638	0.0258028	0.218829	3	2	gi|328696470|ref|XP_001943804.2|	PREDICTED: facilitated trehalose transporter Tret1-like [Acyrthosiphon pisum]
2272	BT_B_G_ZJU_Unigene10389	BT_Q_G_ZJU_Unigene11785	0.0109748	0.0501651	0.218774	11	6	gi|5231178|gb|AAD41105.1|AF157961_1	cysteine proteinase [Hypera postica]
3005	BT_B_G_ZJU_Unigene14913	BT_Q_G_ZJU_Unigene888	0.0060661	0.0278627	0.217714	3	2	gi|242004490|ref|XP_002423116.1|	protein JTB precursor, putative [Pediculus humanus corporis] >gi|212506062|gb|EEB10378.1| protein JTB precursor, putative [Pediculus humanus corporis]
3011	BT_B_G_ZJU_Unigene14954	BT_Q_G_ZJU_Unigene1087	0.00389179	0.0179512	0.216798	3	3	gi|328723464|ref|XP_001950821.2|	PREDICTED: mitochondrial ribonuclease P protein 1 homolog [Acyrthosiphon pisum]
859	BT_B_G_ZJU_Unigene1188	BT_Q_G_ZJU_Unigene10529	0.00647928	0.0300369	0.215711	5	3	gi|157106464|ref|XP_001649335.1|	hypothetical protein AaeL_AAEL004511 [Aedes aegypti] >gi|108879855|gb|EAT44080.1| conserved hypothetical protein [Aedes aegypti]
384	BT_B_G_ZJU_CL1803.Contig1	BT_Q_G_ZJU_CL1810.Contig1	0.00507551	0.0235746	0.215295	3	2	gi|240849099|ref|NP_001155700.1|	39S ribosomal protein L13-like [Acyrthosiphon pisum] >gi|239789841|dbj|BAH71519.1| ACYPI007195 [Acyrthosiphon pisum]
508	BT_B_G_ZJU_CL2381.Contig2	BT_Q_G_ZJU_Unigene17	0.00254167	0.0118239	0.214959	3	2	gi|161343839|tpg|DAA06100.1|	TPA: TPA_inf: cathepsin B [Acyrthosiphon pisum]
3769	BT_B_G_ZJU_CL1704.Contig1	BT_Q_G_ZJU_CL291.Contig1	0.0154034	0.072588	0.212203	19	12	gi|242004990|ref|XP_002423358.1|	beta-1,3-galactosyltransferase, putative [Pediculus humanus corporis] >gi|212506388|gb|EEB10620.1| beta-1,3-galactosyltransferase, putative [Pediculus humanus corporis]
1248	BT_B_G_ZJU_Unigene2684	BT_Q_G_ZJU_Unigene1789	0.0132717	0.0634155	0.209281	6	5	gi|193596613|ref|XP_001952115.1|	PREDICTED: 39S ribosomal protein L38, mitochondrial-like [Acyrthosiphon pisum]
591	BT_B_G_ZJU_Unigene91	BT_Q_G_ZJU_Unigene2679	0.00324977	0.0156923	0.207094	3	2	gi|383858680|ref|XP_003704827.1|	PREDICTED: transmembrane protein 189-like [Megachile rotundata]
457	BT_B_G_ZJU_CL2140.Contig1	BT_Q_G_ZJU_CL1045.Contig2	0.0119256	0.0589045	0.202456	3	2	gi|156619403|gb|ABU88381.1|	serine carboxypeptidase SCP-2b, partial [Triatoma brasiliensis]
3814	BT_B_G_ZJU_Unigene1533	BT_Q_G_ZJU_Unigene10882	0.00468341	0.0231349	0.202439	6	5	gi|345493214|ref|XP_001603678.2|	PREDICTED: stAR-related lipid transfer protein 7, mitochondrial-like [Nasonia vitripennis]
3	BT_B_G_ZJU_CL26.Contig1	BT_Q_G_ZJU_CL1696.Contig1	0.0111166	0.0550229	0.202037	14	9	gi|161343861|tpg|DAA06111.1|	TPA: TPA_inf: cathepsin B [Myzus persicae]
1425	BT_B_G_ZJU_Unigene3302	BT_Q_G_ZJU_Unigene1355	0.00288038	0.0143043	0.201365	2	1	gi|357613321|gb|EHJ68432.1|	hypothetical protein KGM_22037 [Danaus plexippus]
2988	BT_B_G_ZJU_Unigene14835	BT_Q_G_ZJU_Unigene14089	0.0118362	0.0588236	0.201215	8	3	gi|345498442|ref|XP_001601227.2|	PREDICTED: glycerol-3-phosphate acyltransferase 1, mitochondrial-like [Nasonia vitripennis]
2843	BT_B_G_ZJU_Unigene13511	BT_Q_G_ZJU_Unigene919	0.00229141	0.0113991	0.201016	6	4	gi|170040111|ref|XP_001847855.1|	elongation factor G 1, mitochondrial [Culex quinquefasciatus] >gi|261263143|sp|B0WGM1.1|EFGM_CULQU RecName: Full=Elongation factor G, mitochondrial; Short=EF-Gmt; AltName: Full=Elongation factor G 1, mitochondrial; Short=mEF-G 1; AltName: Full=Elongation factor G1; Flags: Precursor >gi|167863667|gb|EDS27050.1| elongation factor G 1, mitochondrial [Culex quinquefasciatus]
372	BT_B_G_ZJU_CL1740.Contig1	BT_Q_G_ZJU_Unigene2143	0.0077672	0.038773	0.200325	11	5	gi|242005490|ref|XP_002423598.1|	protein TFG, putative [Pediculus humanus corporis] >gi|212506746|gb|EEB10860.1| protein TFG, putative [Pediculus humanus corporis]
3825	BT_B_G_ZJU_Unigene2404	BT_Q_G_ZJU_CL753.Contig1	0.0143569	0.0716714	0.200316	44	24	gi|350419990|ref|XP_003492363.1|	PREDICTED: molybdenum cofactor sulfurase-like [Bombus impatiens]
3777	BT_B_G_ZJU_CL2290.Contig1	BT_Q_G_ZJU_CL366.Contig2	0.00891031	0.0445418	0.200044	19	11	gi|157129105|ref|XP_001661610.1|	apyrase, putative [Aedes aegypti] >gi|108872358|gb|EAT36583.1| apyrase, putative [Aedes aegypti]
2420	BT_B_G_ZJU_Unigene11244	BT_Q_G_ZJU_Unigene12338	0.0127131	0.06366	0.199703	8	5	gi|328715365|ref|XP_003245609.1|	PREDICTED: facilitated trehalose transporter Tret1-like [Acyrthosiphon pisum]
2462	BT_B_G_ZJU_Unigene11472	BT_Q_G_ZJU_Unigene10367	0.00839376	0.0426496	0.196808	5	4	gi|242017068|ref|XP_002429015.1|	conserved hypothetical protein [Pediculus humanus corporis] >gi|212513861|gb|EEB16277.1| conserved hypothetical protein [Pediculus humanus corporis]
2238	BT_B_G_ZJU_Unigene10223	BT_Q_G_ZJU_Unigene4753	0.00959465	0.0490256	0.195707	3	2	gi|340718978|ref|XP_003397936.1|	PREDICTED: alkylated DNA repair protein alkB homolog 1-like [Bombus terrestris]
2930	BT_B_G_ZJU_Unigene14318	BT_Q_G_ZJU_Unigene363	0.00596377	0.0305046	0.195504	11	5	gi|328702025|ref|XP_001949288.2|	PREDICTED: leucine-rich repeat neuronal protein 2-like [Acyrthosiphon pisum]
2624	BT_B_G_ZJU_Unigene12313	BT_Q_G_ZJU_Unigene10725	0.00336926	0.017241	0.195421	3	2	gi|321459567|gb|EFX70619.1|	hypothetical protein DAPPUDRAFT_299547 [Daphnia pulex]
1181	BT_B_G_ZJU_Unigene2418	BT_Q_G_ZJU_CL934.Contig2	0.0132954	0.0684864	0.194132	21.6935	12.3065	gi|158294707|ref|XP_556403.3|	AGAP005752-PA [Anopheles gambiae str. PEST] >gi|157015690|gb|EAL39907.3| AGAP005752-PA [Anopheles gambiae str. PEST]
580	BT_B_G_ZJU_Unigene51	BT_Q_G_ZJU_CL1189.Contig1	0.00608683	0.0314405	0.193599	6	3	gi|380013089|ref|XP_003690602.1|	PREDICTED: UPF0480 protein C15orf24 homolog [Apis florea]
43	BT_B_G_ZJU_CL253.Contig1	BT_Q_G_ZJU_Unigene12021	0.0164811	0.0851514	0.19355	24	12	gi|328701160|ref|XP_001949845.2|	PREDICTED: UDP-glucuronosyltransferase 2C1-like [Acyrthosiphon pisum]
3115	BT_B_G_ZJU_Unigene15744	BT_Q_G_ZJU_Unigene7624	0.00374823	0.0193957	0.193251	2	1	gi|350416273|ref|XP_003490895.1|	PREDICTED: integrator complex subunit 10-like [Bombus impatiens]
1848	BT_B_G_ZJU_Unigene7128	BT_Q_G_ZJU_Unigene19802	0.0138641	0.071898	0.19283	4	2	gi|147904605|ref|NP_001089444.1|	origin recognition complex, subunit 5 [Xenopus laevis] >gi|66910686|gb|AAH97521.1| MGC114641 protein [Xenopus laevis]
748	BT_B_G_ZJU_Unigene714	BT_Q_G_ZJU_Unigene2420	0.00534896	0.0277976	0.192425	2	1	gi|149689216|gb|ABR27984.1|	hypothetical protein [Triatoma infestans]
3289	BT_B_G_ZJU_Unigene17350	BT_Q_G_ZJU_Unigene8520	0.0189385	0.0985425	0.192186	6	4	gi|260790715|ref|XP_002590387.1|	hypothetical protein BRAFLDRAFT_216241 [Branchiostoma floridae] >gi|229275579|gb|EEN46398.1| hypothetical protein BRAFLDRAFT_216241 [Branchiostoma floridae]
3205	BT_B_G_ZJU_Unigene16537	BT_Q_G_ZJU_Unigene6661	0.00552308	0.0288633	0.191353	6	4	gi|91091368|ref|XP_976390.1|	PREDICTED: hypothetical protein [Tribolium castaneum] >gi|270013067|gb|EFA09515.1| hypothetical protein TcasGA2_TC011617 [Tribolium castaneum]
244	BT_B_G_ZJU_CL1080.Contig2	BT_Q_G_ZJU_Unigene10914	0.00467428	0.0244951	0.190825	6	3	gi|322796484|gb|EFZ18991.1|	hypothetical protein SINV_11616 [Solenopsis invicta]
725	BT_B_G_ZJU_Unigene632	BT_Q_G_ZJU_Unigene616	0.00692454	0.0363942	0.190265	5	3	gi|239916024|gb|ACS34700.1|	MIP10181p [Drosophila melanogaster]
1154	BT_B_G_ZJU_Unigene2304	BT_Q_G_ZJU_Unigene13764	0.00883442	0.0464736	0.190095	5	4	gi|328868019|gb|EGG16400.1|	hypothetical protein DFA_09434 [Dictyostelium fasciculatum]
1307	BT_B_G_ZJU_Unigene2877	BT_Q_G_ZJU_Unigene366	0.00358512	0.0189442	0.189246	5	3	gi|242023243|ref|XP_002432045.1|	Dimethyladenosine transferase, putative [Pediculus humanus corporis] >gi|212517403|gb|EEB19307.1| Dimethyladenosine transferase, putative [Pediculus humanus corporis]
275	BT_B_G_ZJU_CL1244.Contig1	BT_Q_G_ZJU_Unigene958	0.000954845	0.00512003	0.186492	2	1	gi|91090894|ref|XP_973482.1|	PREDICTED: similar to sodium-bile acid cotransporter [Tribolium castaneum] >gi|270013229|gb|EFA09677.1| hypothetical protein TcasGA2_TC011805 [Tribolium castaneum]
2788	BT_B_G_ZJU_Unigene13151	BT_Q_G_ZJU_Unigene11994	0.010372	0.0559179	0.185487	23	11	gi|251825191|gb|ACT20729.1|	24-dehydrocholesterol reductase [Daphnia pulex]
2168	BT_B_G_ZJU_Unigene9785	BT_Q_G_ZJU_Unigene16497	0.0065891	0.0356356	0.184902	2	1	--	--
946	BT_B_G_ZJU_Unigene1513	BT_Q_G_ZJU_Unigene10201	0.00381236	0.0206215	0.184874	5	3	gi|307172663|gb|EFN64006.1|	NudC domain-containing protein 3 [Camponotus floridanus]
3762	BT_B_G_ZJU_CL1371.Contig1	BT_Q_G_ZJU_Unigene10581	0.0132916	0.0722076	0.184075	36	19	gi|350408648|ref|XP_003488470.1|	PREDICTED: peptide transporter family 1-like [Bombus impatiens]
215	BT_B_G_ZJU_CL968.Contig2	BT_Q_G_ZJU_Unigene11514	0.00307415	0.0167083	0.183989	2	1	gi|134024335|gb|AAI35287.1|	hypothetical protein LOC549411 [Xenopus (Silurana) tropicalis]
41	BT_B_G_ZJU_CL244.Contig3	BT_Q_G_ZJU_CL535.Contig1	0.0115931	0.0630156	0.183973	17	8	gi|260823577|ref|XP_002606157.1|	hypothetical protein BRAFLDRAFT_92024 [Branchiostoma floridae] >gi|229291496|gb|EEN62167.1| hypothetical protein BRAFLDRAFT_92024 [Branchiostoma floridae]
485	BT_B_G_ZJU_CL2280.Contig2	BT_Q_G_ZJU_CL1914.Contig1	0.00640224	0.0348597	0.183658	3	2	gi|194752101|ref|XP_001958361.1|	GF23556 [Drosophila ananassae] >gi|190625643|gb|EDV41167.1| GF23556 [Drosophila ananassae]
955	BT_B_G_ZJU_Unigene1542	BT_Q_G_ZJU_Unigene11427	0.0130156	0.0710147	0.18328	11	6	gi|270006529|gb|EFA02977.1|	hypothetical protein TcasGA2_TC030780 [Tribolium castaneum]
445	BT_B_G_ZJU_CL2082.Contig1	BT_Q_G_ZJU_Unigene302	0.00771083	0.0422164	0.18265	4	3	gi|242018813|ref|XP_002429865.1|	J domain-containing protein C21orf55, putative [Pediculus humanus corporis] >gi|212514899|gb|EEB17127.1| J domain-containing protein C21orf55, putative [Pediculus humanus corporis]
3133	BT_B_G_ZJU_Unigene15912	BT_Q_G_ZJU_Unigene10303	0.00680546	0.0373253	0.182328	3	2	gi|91076504|ref|XP_973176.1|	PREDICTED: similar to CG11722 CG11722-PA [Tribolium castaneum] >gi|270002406|gb|EEZ98853.1| hypothetical protein TcasGA2_TC004463 [Tribolium castaneum]
2224	BT_B_G_ZJU_Unigene10127	BT_Q_G_ZJU_Unigene14396	0.00435686	0.023961	0.181831	2	1	gi|322802191|gb|EFZ22605.1|	hypothetical protein SINV_10956 [Solenopsis invicta]
2361	BT_B_G_ZJU_Unigene10956	BT_Q_G_ZJU_Unigene5663	0.0104399	0.0574295	0.181786	5	3	gi|350407878|ref|XP_003488225.1|	PREDICTED: nucleoside diphosphate-linked moiety X motif 8, mitochondrial-like [Bombus impatiens]
982	BT_B_G_ZJU_Unigene1696	BT_Q_G_ZJU_Unigene328	0.0055183	0.0304218	0.181393	8	4	gi|160333103|ref|NP_001103948.1|	capthepsin B, b precursor [Danio rerio] >gi|133777414|gb|AAI15255.1| Ctsbb protein [Danio rerio]
1511	BT_B_G_ZJU_Unigene3970	BT_Q_G_ZJU_Unigene10178	0.00423839	0.0233933	0.18118	7	3	gi|345481592|ref|XP_001605854.2|	PREDICTED: la-related protein 1-like [Nasonia vitripennis]
2848	BT_B_G_ZJU_Unigene13593	BT_Q_G_ZJU_Unigene12283	0.0068786	0.0380609	0.180726	8	4	gi|312371007|gb|EFR19289.1|	hypothetical protein AND_22758 [Anopheles darlingi]
980	BT_B_G_ZJU_Unigene1691	BT_Q_G_ZJU_CL80.Contig5	0.0107949	0.0597979	0.180523	28	11	gi|380021254|ref|XP_003694485.1|	PREDICTED: alpha-amylase 2-like [Apis florea]
2654	BT_B_G_ZJU_Unigene12481	BT_Q_G_ZJU_CL760.Contig3	0.0011277	0.00624704	0.180517	2	1	gi|193624922|ref|XP_001948392.1|	PREDICTED: abhydrolase domain-containing protein 2-like [Acyrthosiphon pisum]
2567	BT_B_G_ZJU_Unigene11963	BT_Q_G_ZJU_Unigene1874	0.00868387	0.0481576	0.180322	4	2	gi|307183761|gb|EFN70435.1|	5&apos;-nucleotidase [Camponotus floridanus]
1467	BT_B_G_ZJU_Unigene3472	BT_Q_G_ZJU_Unigene1431	0.00576138	0.0320107	0.179983	7	3	gi|91077948|ref|XP_966879.1|	PREDICTED: similar to mitochondrial ribosome recycling factor [Tribolium castaneum] >gi|270002287|gb|EEZ98734.1| hypothetical protein TcasGA2_TC001287 [Tribolium castaneum]
2963	BT_B_G_ZJU_Unigene14688	BT_Q_G_ZJU_Unigene9878	0.00414269	0.0230937	0.179386	2	1	gi|157112767|ref|XP_001651862.1|	glucose transporter (sugar transporter [Aedes aegypti] >gi|108877938|gb|EAT42163.1| glucose transporter (sugar transporter [Aedes aegypti]
623	BT_B_G_ZJU_Unigene237	BT_Q_G_ZJU_Unigene2686	0.0023651	0.0133444	0.177236	3	2	gi|350407519|ref|XP_003488111.1|	PREDICTED: poly(ADP-ribose) glycohydrolase ARH3-like [Bombus impatiens]
2136	BT_B_G_ZJU_Unigene9577	BT_Q_G_ZJU_Unigene3886	0.00489015	0.0276135	0.177093	2	1	gi|307212498|gb|EFN88229.1|	GPI mannosyltransferase 4 [Harpegnathos saltator]
2870	BT_B_G_ZJU_Unigene13774	BT_Q_G_ZJU_Unigene142	0.00307591	0.0174278	0.176494	7	4	gi|91077688|ref|XP_974709.1|	PREDICTED: similar to pentatricopeptide repeat domain 3 [Tribolium castaneum] >gi|270001531|gb|EEZ97978.1| hypothetical protein TcasGA2_TC000373 [Tribolium castaneum]
1089	BT_B_G_ZJU_Unigene2067	BT_Q_G_ZJU_Unigene9323	0.00197539	0.0112027	0.176332	2	1	gi|307181869|gb|EFN69309.1|	RWD domain-containing protein 1 [Camponotus floridanus]
3327	BT_B_G_ZJU_Unigene17772	BT_Q_G_ZJU_Unigene16033	0.00509775	0.029119	0.175066	2	1	gi|383863477|ref|XP_003707207.1|	PREDICTED: LOW QUALITY PROTEIN: actin-binding protein anillin-like [Megachile rotundata]
3373	BT_B_G_ZJU_Unigene18339	BT_Q_G_ZJU_Unigene17538	0.00262723	0.0150076	0.17506	2	1	gi|380025988|ref|XP_003696744.1|	PREDICTED: alpha-mannosidase 2-like [Apis florea]
481	BT_B_G_ZJU_CL2278.Contig1	BT_Q_G_ZJU_CL1473.Contig1	0.0072548	0.0414873	0.174868	17	8	gi|193662244|ref|XP_001949662.1|	PREDICTED: putative serine protease K12H4.7-like [Acyrthosiphon pisum]
3239	BT_B_G_ZJU_Unigene16872	BT_Q_G_ZJU_Unigene4813	0.00347806	0.019935	0.17447	2	1	gi|328707311|ref|XP_003243359.1|	PREDICTED: dnaJ homolog subfamily C member 13 isoform 2 [Acyrthosiphon pisum]
2521	BT_B_G_ZJU_Unigene11742	BT_Q_G_ZJU_CL1361.Contig2	0.00702427	0.0403292	0.174173	11	5	gi|341894511|gb|EGT50446.1|	hypothetical protein CAEBREN_13212 [Caenorhabditis brenneri]
2408	BT_B_G_ZJU_Unigene11147	BT_Q_G_ZJU_Unigene9920	0.00178563	0.0103162	0.17309	2	1	gi|328705497|ref|XP_001948683.2|	PREDICTED: hypothetical protein LOC100159331 [Acyrthosiphon pisum]
2632	BT_B_G_ZJU_Unigene12331	BT_Q_G_ZJU_Unigene8874	0.0017574	0.0101617	0.172943	2	1	gi|170045280|ref|XP_001850243.1|	diphthine synthase [Culex quinquefasciatus] >gi|167868230|gb|EDS31613.1| diphthine synthase [Culex quinquefasciatus]
3637	BT_B_G_ZJU_Unigene23498	BT_Q_G_ZJU_Unigene5470	0.00438246	0.0254075	0.172486	2	1	gi|383857110|ref|XP_003704049.1|	PREDICTED: actin-related protein 5-like [Megachile rotundata]
2668	BT_B_G_ZJU_Unigene12569	BT_Q_G_ZJU_Unigene9751	0.00360442	0.0209507	0.172043	2	1	gi|307209302|gb|EFN86387.1|	hypothetical protein EAI_02902 [Harpegnathos saltator]
1633	BT_B_G_ZJU_Unigene4854	BT_Q_G_ZJU_Unigene2647	0.00736891	0.0428788	0.171854	7	4	gi|209571446|ref|NP_001129356.1|	isovaleryl coenzyme A dehydrogenase [Bombyx mori] >gi|208609173|dbj|BAG72196.1| isovaleryl coenzyme A dehydrogenase [Bombyx mori] >gi|209172195|dbj|BAG74561.1| isovaleryl Coenzyme A dehydrogenase [Bombyx mori]
3257	BT_B_G_ZJU_Unigene17076	BT_Q_G_ZJU_Unigene8670	0.00270787	0.0157852	0.171545	2	1	gi|206725166|dbj|BAG71783.1|	fmr [Gryllus bimaculatus]
16	BT_B_G_ZJU_CL88.Contig1	BT_Q_G_ZJU_Unigene11867	0.00120597	0.00706672	0.170655	4	2	gi|270016119|gb|EFA12567.1|	hypothetical protein TcasGA2_TC004196 [Tribolium castaneum]
3819	BT_B_G_ZJU_Unigene1807	BT_Q_G_ZJU_CL1724.Contig1	0.0190108	0.111518	0.170473	27.4324	13.5676	gi|193662244|ref|XP_001949662.1|	PREDICTED: putative serine protease K12H4.7-like [Acyrthosiphon pisum]
2973	BT_B_G_ZJU_Unigene14751	BT_Q_G_ZJU_CL880.Contig1	0.0108506	0.0637309	0.170257	7	4	gi|242021724|ref|XP_002431293.1|	conserved hypothetical protein [Pediculus humanus corporis] >gi|212516561|gb|EEB18555.1| conserved hypothetical protein [Pediculus humanus corporis]
359	BT_B_G_ZJU_CL1676.Contig1	BT_Q_G_ZJU_Unigene796	0.00432031	0.0254913	0.169482	2	1	gi|119114046|ref|XP_319006.3|	AGAP009888-PA [Anopheles gambiae str. PEST] >gi|116118228|gb|EAA14440.3| AGAP009888-PA [Anopheles gambiae str. PEST]
155	BT_B_G_ZJU_CL680.Contig1	BT_Q_G_ZJU_CL4.Contig2	0.00118246	0.00699219	0.169111	2	1	gi|380024475|ref|XP_003696021.1|	PREDICTED: rho-related BTB domain-containing protein 2-like [Apis florea]
156	BT_B_G_ZJU_CL680.Contig3	BT_Q_G_ZJU_CL4.Contig4	0.00118246	0.00699219	0.169111	2	1	gi|380024475|ref|XP_003696021.1|	PREDICTED: rho-related BTB domain-containing protein 2-like [Apis florea]
1870	BT_B_G_ZJU_Unigene7393	BT_Q_G_ZJU_Unigene128	0.00937607	0.0554689	0.169033	6	3	gi|91090584|ref|XP_972498.1|	PREDICTED: similar to myb-like, SWIRM and MPN domains 1 [Tribolium castaneum] >gi|270013339|gb|EFA09787.1| hypothetical protein TcasGA2_TC011929 [Tribolium castaneum]
3424	BT_B_G_ZJU_Unigene19015	BT_Q_G_ZJU_Unigene19671	0.00493067	0.0293349	0.168082	2	1	gi|242015067|ref|XP_002428196.1|	mondoa, putative [Pediculus humanus corporis] >gi|212512748|gb|EEB15458.1| mondoa, putative [Pediculus humanus corporis]
1274	BT_B_G_ZJU_Unigene2761	BT_Q_G_ZJU_Unigene11538	0.000668866	0.00399303	0.167508	2	1	gi|270009671|gb|EFA06119.1|	hypothetical protein TcasGA2_TC008962 [Tribolium castaneum]
2278	BT_B_G_ZJU_Unigene10408	BT_Q_G_ZJU_Unigene9940	0.00229573	0.0137067	0.16749	6	3	gi|307176984|gb|EFN66290.1|	Dosage compensation regulator [Camponotus floridanus]
3843	BT_B_G_ZJU_Unigene5319	BT_Q_G_ZJU_Unigene744	0.00582977	0.0348426	0.167317	4	2	gi|339896275|gb|AEK21823.1|	cytochrome P450 [Bemisia tabaci]
3761	BT_B_G_ZJU_CL1248.Contig1	BT_Q_G_ZJU_CL150.Contig3	0.0191772	0.114672	0.167235	37.6118	16.3882	gi|270013462|gb|EFA09910.1|	hypothetical protein TcasGA2_TC012061 [Tribolium castaneum]
2154	BT_B_G_ZJU_Unigene9674	BT_Q_G_ZJU_Unigene18544	0.00385776	0.0230919	0.167061	2	1	gi|307213056|gb|EFN88587.1|	Dedicator of cytokinesis protein 1 [Harpegnathos saltator]
2750	BT_B_G_ZJU_Unigene12990	BT_Q_G_ZJU_CL1196.Contig1	0.00245034	0.0147179	0.166487	2	1	gi|189239379|ref|XP_971918.2|	PREDICTED: similar to receptor expression enhancing protein [Tribolium castaneum] >gi|270009667|gb|EFA06115.1| hypothetical protein TcasGA2_TC008958 [Tribolium castaneum]
975	BT_B_G_ZJU_Unigene1676	BT_Q_G_ZJU_CL247.Contig2	0.00211013	0.0127314	0.165742	2	1	gi|242004444|ref|XP_002423096.1|	conserved hypothetical protein [Pediculus humanus corporis] >gi|212506042|gb|EEB10358.1| conserved hypothetical protein [Pediculus humanus corporis]
2969	BT_B_G_ZJU_Unigene14729	BT_Q_G_ZJU_Unigene3442	0.00636283	0.0384604	0.165438	5	2	gi|242021714|ref|XP_002431288.1|	Augmenter of liver regeneration, putative [Pediculus humanus corporis] >gi|212516556|gb|EEB18550.1| Augmenter of liver regeneration, putative [Pediculus humanus corporis]
3724	BT_B_G_ZJU_Unigene27268	BT_Q_G_ZJU_Unigene5605	0.00573535	0.0347032	0.165269	2	1	gi|348523315|ref|XP_003449169.1|	PREDICTED: zinc finger protein 341 [Oreochromis niloticus]
3387	BT_B_G_ZJU_Unigene18485	BT_Q_G_ZJU_Unigene5624	0.00649363	0.0392925	0.165264	2	1	gi|91080401|ref|XP_966987.1|	PREDICTED: similar to ANK repeat and LEM domain-containing protein KIAA0692 [Tribolium castaneum] >gi|270005746|gb|EFA02194.1| hypothetical protein TcasGA2_TC007850 [Tribolium castaneum]
2319	BT_B_G_ZJU_Unigene10698	BT_Q_G_ZJU_Unigene5744	0.00525873	0.0318807	0.16495	2	1	gi|195473675|ref|XP_002089118.1|	GE18944 [Drosophila yakuba] >gi|194175219|gb|EDW88830.1| GE18944 [Drosophila yakuba]
473	BT_B_G_ZJU_CL2207.Contig2	BT_Q_G_ZJU_CL671.Contig1	0.00125099	0.00758788	0.164867	2	1	gi|193620476|ref|XP_001949024.1|	PREDICTED: dnaJ homolog subfamily C member 3-like [Acyrthosiphon pisum]
3832	BT_B_G_ZJU_Unigene3096	BT_Q_G_ZJU_Unigene1988	0.00209634	0.0127513	0.164402	4	2	gi|345481099|ref|XP_001606027.2|	PREDICTED: host cell factor-like [Nasonia vitripennis]
688	BT_B_G_ZJU_Unigene468	BT_Q_G_ZJU_Unigene258	0.00138715	0.00844055	0.164343	2	1	gi|328724595|ref|XP_001948420.2|	PREDICTED: paramyosin, long form-like [Acyrthosiphon pisum]
2784	BT_B_G_ZJU_Unigene13127	BT_Q_G_ZJU_CL1125.Contig2	0.00241545	0.0147066	0.164243	2	1	gi|321475195|gb|EFX86158.1|	hypothetical protein DAPPUDRAFT_193190 [Daphnia pulex]
429	BT_B_G_ZJU_CL2018.Contig1	BT_Q_G_ZJU_Unigene10999	0.00391191	0.0238449	0.164056	6	3	gi|328718795|ref|XP_001947661.2|	PREDICTED: putative serine protease K12H4.7-like isoform 1 [Acyrthosiphon pisum] >gi|328718797|ref|XP_003246580.1| PREDICTED: putative serine protease K12H4.7-like isoform 2 [Acyrthosiphon pisum]
2335	BT_B_G_ZJU_Unigene10794	BT_Q_G_ZJU_Unigene6144	0.0013158	0.00803498	0.163759	2	1	gi|170039786|ref|XP_001847704.1|	germ cell-less [Culex quinquefasciatus] >gi|167863383|gb|EDS26766.1| germ cell-less [Culex quinquefasciatus]
3351	BT_B_G_ZJU_Unigene18059	BT_Q_G_ZJU_Unigene14830	0.00512516	0.0313404	0.163532	2	1	gi|345489848|ref|XP_001600324.2|	PREDICTED: DNA repair endonuclease XPF-like [Nasonia vitripennis]
3423	BT_B_G_ZJU_Unigene19013	BT_Q_G_ZJU_Unigene15065	0.00227623	0.0139205	0.163517	2	1	gi|357604491|gb|EHJ64213.1|	putative GCN5 [Danaus plexippus]
460	BT_B_G_ZJU_CL2154.Contig1	BT_Q_G_ZJU_CL617.Contig1	0.00909597	0.0558391	0.162896	12	7	gi|193580236|ref|XP_001949676.1|	PREDICTED: amine sulfotransferase-like [Acyrthosiphon pisum]
2219	BT_B_G_ZJU_Unigene10081	BT_Q_G_ZJU_Unigene6350	0.00795819	0.0488642	0.162863	6	3	gi|321470897|gb|EFX81871.1|	hypothetical protein DAPPUDRAFT_302840 [Daphnia pulex]
3587	BT_B_G_ZJU_Unigene21876	BT_Q_G_ZJU_Unigene14509	0.00536515	0.0330025	0.162568	2	1	gi|397477420|ref|XP_003810070.1|	PREDICTED: peroxisomal membrane protein 11C [Pan paniscus]
3740	BT_B_G_ZJU_CL144.Contig1	BT_Q_G_ZJU_CL1974.Contig1	0.00478833	0.0294699	0.162482	13	6	gi|242013043|ref|XP_002427229.1|	conserved hypothetical protein [Pediculus humanus corporis] >gi|212511537|gb|EEB14491.1| conserved hypothetical protein [Pediculus humanus corporis]
2254	BT_B_G_ZJU_Unigene10294	BT_Q_G_ZJU_Unigene8551	0.0136791	0.0844022	0.16207	4	2	--	--
3330	BT_B_G_ZJU_Unigene17800	BT_Q_G_ZJU_Unigene14205	0.0052989	0.0326964	0.162064	2	1	gi|195054627|ref|XP_001994226.1|	GH12681 [Drosophila grimshawi] >gi|193896096|gb|EDV94962.1| GH12681 [Drosophila grimshawi]
1632	BT_B_G_ZJU_Unigene4847	BT_Q_G_ZJU_Unigene7617	0.00349304	0.0215727	0.16192	2	1	gi|193613348|ref|XP_001950332.1|	PREDICTED: rho GTPase-activating protein 17-like [Acyrthosiphon pisum]
135	BT_B_G_ZJU_CL613.Contig1	BT_Q_G_ZJU_CL147.Contig1	0.00431087	0.0266345	0.161853	13	6	gi|332026222|gb|EGI66364.1|	Molybdenum cofactor biosynthesis protein 1 [Acromyrmex echinatior]
1364	BT_B_G_ZJU_Unigene3107	BT_Q_G_ZJU_Unigene2173	0.000966648	0.00597915	0.16167	2	1	gi|345496456|ref|XP_001602380.2|	PREDICTED: plexin domain-containing protein 2-like [Nasonia vitripennis]
3226	BT_B_G_ZJU_Unigene16736	BT_Q_G_ZJU_Unigene18876	0.00282125	0.0174716	0.161476	2	1	gi|328721324|ref|XP_001945893.2|	PREDICTED: hypothetical protein LOC100162750 isoform 1 [Acyrthosiphon pisum]
851	BT_B_G_ZJU_Unigene1162	BT_Q_G_ZJU_Unigene11574	0.00199169	0.0123526	0.161237	2	1	gi|193606149|ref|XP_001944900.1|	PREDICTED: peptidyl-prolyl cis-trans isomerase FKBP2-like [Acyrthosiphon pisum]
1391	BT_B_G_ZJU_Unigene3191	BT_Q_G_ZJU_Unigene6462	0.00125439	0.00779061	0.161012	2	1	gi|345485389|ref|XP_003425259.1|	PREDICTED: ATP-binding cassette sub-family B member 6, mitochondrial-like isoform 2 [Nasonia vitripennis] >gi|345485391|ref|XP_001605354.2| PREDICTED: ATP-binding cassette sub-family B member 6, mitochondrial-like isoform 1 [Nasonia vitripennis]
2470	BT_B_G_ZJU_Unigene11500	BT_Q_G_ZJU_Unigene11246	0.00321682	0.0200117	0.160747	9	3	gi|91087961|ref|XP_972932.1|	PREDICTED: similar to multiple inositol polyphosphate phosphatase [Tribolium castaneum] >gi|270012039|gb|EFA08487.1| hypothetical protein TcasGA2_TC006139 [Tribolium castaneum]
1810	BT_B_G_ZJU_Unigene6659	BT_Q_G_ZJU_Unigene6271	0.00617501	0.0384286	0.160688	2	1	gi|193659748|ref|XP_001946449.1|	PREDICTED: flavin-containing monooxygenase FMO GS-OX3-like [Acyrthosiphon pisum]
2273	BT_B_G_ZJU_Unigene10393	BT_Q_G_ZJU_Unigene2191	0.00660158	0.0411557	0.160405	7	3	gi|350426377|ref|XP_003494420.1|	PREDICTED: beta-1,3-galactosyltransferase 1-like [Bombus impatiens]
1721	BT_B_G_ZJU_Unigene5490	BT_Q_G_ZJU_Unigene8796	0.00421937	0.0263972	0.159841	2	1	gi|240849619|ref|NP_001155590.1|	probable O-sialoglycoprotein endopeptidase [Acyrthosiphon pisum] >gi|239790727|dbj|BAH71906.1| ACYPI004911 [Acyrthosiphon pisum]
2897	BT_B_G_ZJU_Unigene13978	BT_Q_G_ZJU_Unigene528	0.00346956	0.0217397	0.159596	4	2	gi|242247603|ref|NP_001156166.1|	ELL complex EAP30 subunit-like [Acyrthosiphon pisum] >gi|239792933|dbj|BAH72744.1| ACYPI004419 [Acyrthosiphon pisum]
236	BT_B_G_ZJU_CL1063.Contig1	BT_Q_G_ZJU_CL1930.Contig2	0.00467873	0.0295278	0.158451	4	2	gi|270004132|gb|EFA00580.1|	hypothetical protein TcasGA2_TC003450 [Tribolium castaneum]
3529	BT_B_G_ZJU_Unigene20572	BT_Q_G_ZJU_Unigene8472	0.0035028	0.0221215	0.158344	2	1	gi|189240485|ref|XP_967921.2|	PREDICTED: similar to Parn-A protein [Tribolium castaneum] >gi|270011407|gb|EFA07855.1| hypothetical protein TcasGA2_TC005425 [Tribolium castaneum]
2935	BT_B_G_ZJU_Unigene14376	BT_Q_G_ZJU_Unigene10711	0.00193603	0.0123132	0.157232	2	1	gi|326428007|gb|EGD73577.1|	hypothetical protein PTSG_05285 [Salpingoeca sp. ATCC 50818]
2779	BT_B_G_ZJU_Unigene13104	BT_Q_G_ZJU_Unigene11540	0.00534289	0.034113	0.156623	7	3	gi|270004132|gb|EFA00580.1|	hypothetical protein TcasGA2_TC003450 [Tribolium castaneum]
3240	BT_B_G_ZJU_Unigene16880	BT_Q_G_ZJU_Unigene13035	0.00354937	0.0226622	0.156621	2	1	gi|380025466|ref|XP_003696495.1|	PREDICTED: UPF0536 protein C12orf66-like [Apis florea]
1777	BT_B_G_ZJU_Unigene5986	BT_Q_G_ZJU_Unigene19919	0.00444873	0.0284869	0.156167	2	1	gi|270013652|gb|EFA10100.1|	hypothetical protein TcasGA2_TC012279 [Tribolium castaneum]
2230	BT_B_G_ZJU_Unigene10154	BT_Q_G_ZJU_Unigene9533	0.0035317	0.0226525	0.155908	4	2	gi|326428007|gb|EGD73577.1|	hypothetical protein PTSG_05285 [Salpingoeca sp. ATCC 50818]
3023	BT_B_G_ZJU_Unigene15052	BT_Q_G_ZJU_Unigene8577	0.00237061	0.0152483	0.155467	2	1	gi|307207986|gb|EFN85545.1|	Beta-1,3-galactosyltransferase 1 [Harpegnathos saltator]
31	BT_B_G_ZJU_CL184.Contig1	BT_Q_G_ZJU_Unigene16391	0.00639149	0.0412339	0.155006	4	2	gi|345480242|ref|XP_001607508.2|	PREDICTED: plancitoxin-1-like isoform 1 [Nasonia vitripennis]
2027	BT_B_G_ZJU_Unigene8749	BT_Q_G_ZJU_Unigene18543	0.00246226	0.0158903	0.154954	2	1	gi|383850574|ref|XP_003700870.1|	PREDICTED: cysteine-rich with EGF-like domain protein 2-like [Megachile rotundata]
3868	BT_B_G_ZJU_Unigene10990	BT_Q_G_ZJU_Unigene9096	0.00496862	0.0320722	0.15492	5	2	gi|242010917|ref|XP_002426204.1|	serine palmitoyltransferase, putative [Pediculus humanus corporis] >gi|212510255|gb|EEB13466.1| serine palmitoyltransferase, putative [Pediculus humanus corporis]
1691	BT_B_G_ZJU_Unigene5342	BT_Q_G_ZJU_Unigene5548	0.00162729	0.0105058	0.154894	2	1	gi|270013515|gb|EFA09963.1|	hypothetical protein TcasGA2_TC012120 [Tribolium castaneum]
357	BT_B_G_ZJU_CL1664.Contig1	BT_Q_G_ZJU_Unigene1780	0.00347778	0.022618	0.153761	4	2	gi|383865287|ref|XP_003708106.1|	PREDICTED: protein CNPPD1-like [Megachile rotundata]
2248	BT_B_G_ZJU_Unigene10269	BT_Q_G_ZJU_Unigene12739	0.00205186	0.0133745	0.153416	2	1	gi|332030538|gb|EGI70226.1|	tRNA selenocysteine 1-associated protein 1 [Acromyrmex echinatior]
1128	BT_B_G_ZJU_Unigene2207	BT_Q_G_ZJU_Unigene1708	0.00628235	0.0409965	0.153241	4	2	gi|242025608|ref|XP_002433216.1|	mitochondrial 50S ribosomal protein L53, putative [Pediculus humanus corporis] >gi|212518757|gb|EEB20478.1| mitochondrial 50S ribosomal protein L53, putative [Pediculus humanus corporis]
3536	BT_B_G_ZJU_Unigene20713	BT_Q_G_ZJU_Unigene15889	0.00429848	0.0280523	0.153231	2	1	gi|242011970|ref|XP_002426716.1|	conserved hypothetical protein [Pediculus humanus corporis] >gi|212510887|gb|EEB13978.1| conserved hypothetical protein [Pediculus humanus corporis]
2506	BT_B_G_ZJU_Unigene11644	BT_Q_G_ZJU_Unigene23	0.00226338	0.0147953	0.152979	2	1	gi|242018865|ref|XP_002429891.1|	conserved hypothetical protein [Pediculus humanus corporis] >gi|212514925|gb|EEB17153.1| conserved hypothetical protein [Pediculus humanus corporis]
2	BT_B_G_ZJU_CL23.Contig1	BT_Q_G_ZJU_CL1875.Contig1	0.0113422	0.0744898	0.152266	31	15	gi|347365176|gb|AEO89448.1|	sucrase [Nilaparvata lugens]
1410	BT_B_G_ZJU_Unigene3250	BT_Q_G_ZJU_Unigene1528	0.00367492	0.0241648	0.152078	2	1	gi|91086139|ref|XP_968980.1|	PREDICTED: similar to AGAP008073-PA [Tribolium castaneum]
1377	BT_B_G_ZJU_Unigene3142	BT_Q_G_ZJU_Unigene16110	0.00301171	0.0198221	0.151937	2	1	gi|193666998|ref|XP_001945740.1|	PREDICTED: ralA-binding protein 1-like [Acyrthosiphon pisum]
2749	BT_B_G_ZJU_Unigene12983	BT_Q_G_ZJU_Unigene1432	0.00269575	0.017768	0.151719	7	3	gi|223951435|gb|ACN29682.1|	alakaline phosphatase 1 [Nilaparvata lugens]
1334	BT_B_G_ZJU_Unigene2961	BT_Q_G_ZJU_CL195.Contig1	0.001762	0.011671	0.150972	2	1	gi|260793442|ref|XP_002591721.1|	hypothetical protein BRAFLDRAFT_80816 [Branchiostoma floridae] >gi|229276930|gb|EEN47732.1| hypothetical protein BRAFLDRAFT_80816 [Branchiostoma floridae]
2121	BT_B_G_ZJU_Unigene9501	BT_Q_G_ZJU_Unigene14062	0.00215393	0.0143191	0.150423	2	1	gi|242012077|ref|XP_002426767.1|	conserved hypothetical protein [Pediculus humanus corporis] >gi|212510949|gb|EEB14029.1| conserved hypothetical protein [Pediculus humanus corporis]
1081	BT_B_G_ZJU_Unigene2053	BT_Q_G_ZJU_Unigene13374	0.00298091	0.0199092	0.149725	2	1	gi|322798199|gb|EFZ19994.1|	hypothetical protein SINV_00409 [Solenopsis invicta]
2356	BT_B_G_ZJU_Unigene10928	BT_Q_G_ZJU_Unigene11121	0.00187268	0.0125086	0.149712	2	1	gi|91087659|ref|XP_973571.1|	PREDICTED: similar to predicted protein [Tribolium castaneum] >gi|270009417|gb|EFA05865.1| hypothetical protein TcasGA2_TC008665 [Tribolium castaneum]
1328	BT_B_G_ZJU_Unigene2945	BT_Q_G_ZJU_Unigene12172	0.00329753	0.022042	0.149602	2	1	gi|260806789|ref|XP_002598266.1|	hypothetical protein BRAFLDRAFT_194186 [Branchiostoma floridae] >gi|229283538|gb|EEN54278.1| hypothetical protein BRAFLDRAFT_194186 [Branchiostoma floridae]
1695	BT_B_G_ZJU_Unigene5359	BT_Q_G_ZJU_CL1804.Contig1	0.00593905	0.0397921	0.149252	9.81099	5.18901	gi|204022106|dbj|BAG71150.1|	cathepsin B-N [Astegopteryx spinocephala]
3262	BT_B_G_ZJU_Unigene17116	BT_Q_G_ZJU_Unigene3975	0.00269814	0.018131	0.148814	2	1	gi|307183150|gb|EFN70067.1|	Actin-related protein 5 [Camponotus floridanus]
2388	BT_B_G_ZJU_Unigene11044	BT_Q_G_ZJU_Unigene10992	0.00256548	0.0173108	0.148201	5	2	gi|242009661|ref|XP_002425601.1|	Bromodomain-containing protein, putative [Pediculus humanus corporis] >gi|212509494|gb|EEB12863.1| Bromodomain-containing protein, putative [Pediculus humanus corporis]
2638	BT_B_G_ZJU_Unigene12376	BT_Q_G_ZJU_Unigene4280	0.00347539	0.0234855	0.147981	2	1	gi|288856252|ref|NP_001165781.1|	NADH dehydrogenase [ubiquinone] iron-sulfur protein 6, mitochondrial [Nasonia vitripennis]
2493	BT_B_G_ZJU_Unigene11594	BT_Q_G_ZJU_Unigene10241	0.00332269	0.0224969	0.147696	7	3	gi|193706844|ref|XP_001945291.1|	PREDICTED: tRNA pseudouridine synthase A, mitochondrial-like [Acyrthosiphon pisum]
2883	BT_B_G_ZJU_Unigene13884	BT_Q_G_ZJU_Unigene11615	0.00289105	0.0195888	0.147587	4	2	gi|91086685|ref|XP_969056.1|	PREDICTED: similar to ubiquitin specific peptidase 14 [Tribolium castaneum] >gi|270009745|gb|EFA06193.1| hypothetical protein TcasGA2_TC009042 [Tribolium castaneum]
2555	BT_B_G_ZJU_Unigene11905	BT_Q_G_ZJU_Unigene5914	0.00180383	0.0122235	0.147571	2	1	gi|307198144|gb|EFN79172.1|	CCAAT/enhancer-binding protein zeta [Harpegnathos saltator]
102	BT_B_G_ZJU_CL471.Contig1	BT_Q_G_ZJU_Unigene1274	0.00290225	0.0196697	0.147549	5	2	gi|328709357|ref|XP_001945985.2|	PREDICTED: UDP-glucuronosyltransferase 2C1-like [Acyrthosiphon pisum]
2541	BT_B_G_ZJU_Unigene11835	BT_Q_G_ZJU_Unigene9458	0.00870276	0.0590335	0.147421	6	3	gi|240849579|ref|NP_001155792.1|	CDGSH iron-sulfur domain-containing protein 3, mitochondrial-like [Acyrthosiphon pisum] >gi|239790426|dbj|BAH71777.1| ACYPI009248 [Acyrthosiphon pisum]
926	BT_B_G_ZJU_Unigene1462	BT_Q_G_ZJU_CL1395.Contig1	0.0039335	0.0267694	0.14694	8	3	gi|189239344|ref|XP_973859.2|	PREDICTED: similar to 28S ribosomal protein S5 [Tribolium castaneum] >gi|270010452|gb|EFA06900.1| hypothetical protein TcasGA2_TC009847 [Tribolium castaneum]
3858	BT_B_G_ZJU_Unigene9733	BT_Q_G_ZJU_Unigene10463	0.00241625	0.0165113	0.146339	4	2	gi|383854744|ref|XP_003702880.1|	PREDICTED: vacuolar protein sorting-associated protein 11 homolog [Megachile rotundata]
3879	BT_B_G_ZJU_Unigene12137	BT_Q_G_ZJU_CL1075.Contig1	0.0132759	0.0908301	0.146162	28	14	gi|345483324|ref|XP_003424792.1|	PREDICTED: venom serine carboxypeptidase-like isoform 2 [Nasonia vitripennis]
2663	BT_B_G_ZJU_Unigene12526	BT_Q_G_ZJU_Unigene1533	0.00197247	0.0135119	0.145981	2	1	gi|157167676|ref|XP_001661636.1|	mitochondrial ribosomal protein, S9, putative [Aedes aegypti] >gi|108872301|gb|EAT36526.1| mitochondrial ribosomal protein, S9, putative [Aedes aegypti]
1961	BT_B_G_ZJU_Unigene8301	BT_Q_G_ZJU_Unigene4110	0.00191114	0.0130935	0.145962	2	1	gi|157129460|ref|XP_001655397.1|	hypothetical protein AaeL_AAEL011476 [Aedes aegypti] >gi|94469314|gb|ABF18506.1| hypothetical conserved protein [Aedes aegypti] >gi|108872218|gb|EAT36443.1| conserved hypothetical protein [Aedes aegypti]
447	BT_B_G_ZJU_CL2087.Contig2	BT_Q_G_ZJU_Unigene1364	0.0103802	0.0712711	0.145644	24	10	gi|242013708|ref|XP_002427544.1|	conserved hypothetical protein [Pediculus humanus corporis] >gi|212511946|gb|EEB14806.1| conserved hypothetical protein [Pediculus humanus corporis]
524	BT_B_G_ZJU_CL2461.Contig1	BT_Q_G_ZJU_Unigene573	0.00802912	0.0551652	0.145547	25	9	gi|91090214|ref|XP_967924.1|	PREDICTED: similar to glucosyl/glucuronosyl transferases [Tribolium castaneum]
1620	BT_B_G_ZJU_Unigene4766	BT_Q_G_ZJU_Unigene22459	0.0113457	0.0780402	0.145383	5	2	gi|321464427|gb|EFX75435.1|	hypothetical protein DAPPUDRAFT_306814 [Daphnia pulex]
1199	BT_B_G_ZJU_Unigene2487	BT_Q_G_ZJU_Unigene584	0.00287849	0.0199051	0.144611	2	1	gi|158287481|ref|XP_309502.3|	AGAP011146-PA [Anopheles gambiae str. PEST] >gi|157019671|gb|EAA05152.3| AGAP011146-PA [Anopheles gambiae str. PEST]
2924	BT_B_G_ZJU_Unigene14269	BT_Q_G_ZJU_Unigene10482	0.00736927	0.0510902	0.14424	2	1	gi|322788793|gb|EFZ14361.1|	hypothetical protein SINV_07775 [Solenopsis invicta]
1293	BT_B_G_ZJU_Unigene2842	BT_Q_G_ZJU_CL1840.Contig1	0.00634287	0.0442469	0.143352	8	3	gi|187105118|ref|NP_001119619.1|	cathepsin B-5880 precursor [Acyrthosiphon pisum] >gi|163300442|tpg|DAA06127.1| TPA_inf: cathepsin B transcript 5880 [Acyrthosiphon pisum] >gi|239790051|dbj|BAH71611.1| ACYPI000015 [Acyrthosiphon pisum] >gi|239790053|dbj|BAH71612.1| ACYPI000015 [Acyrthosiphon pisum]
1504	BT_B_G_ZJU_Unigene3954	BT_Q_G_ZJU_Unigene10756	0.00171204	0.0119835	0.142866	2	1	gi|321461509|gb|EFX72540.1|	hypothetical protein DAPPUDRAFT_326077 [Daphnia pulex]
1667	BT_B_G_ZJU_Unigene5057	BT_Q_G_ZJU_Unigene14670	0.00384664	0.0270181	0.142373	2	1	gi|322779457|gb|EFZ09649.1|	hypothetical protein SINV_04875 [Solenopsis invicta]
917	BT_B_G_ZJU_Unigene1440	BT_Q_G_ZJU_Unigene11507	0.00239198	0.0168177	0.14223	9	4	gi|270006994|gb|EFA03442.1|	hypothetical protein TcasGA2_TC013432 [Tribolium castaneum]
1056	BT_B_G_ZJU_Unigene1944	BT_Q_G_ZJU_Unigene9711	0.000787918	0.00554388	0.142124	2	1	gi|383858846|ref|XP_003704910.1|	PREDICTED: uncharacterized protein LOC100877443 [Megachile rotundata]
1523	BT_B_G_ZJU_Unigene4065	BT_Q_G_ZJU_Unigene1622	0.00449552	0.0316505	0.142036	4	2	gi|383857359|ref|XP_003704172.1|	PREDICTED: 3-hydroxyisobutyryl-CoA hydrolase, mitochondrial-like [Megachile rotundata]
795	BT_B_G_ZJU_Unigene976	BT_Q_G_ZJU_Unigene1336	0.00134806	0.00951514	0.141676	2	1	gi|347965719|ref|XP_321827.5|	AGAP001319-PA [Anopheles gambiae str. PEST] >gi|333470381|gb|EAA01774.5| AGAP001319-PA [Anopheles gambiae str. PEST]
1185	BT_B_G_ZJU_Unigene2428	BT_Q_G_ZJU_Unigene1320	0.00605219	0.0427313	0.141633	20	7	gi|270005303|gb|EFA01751.1|	hypothetical protein TcasGA2_TC007349 [Tribolium castaneum]
3904	BT_B_G_ZJU_Unigene15845	BT_Q_G_ZJU_Unigene6471	0.00517096	0.036556	0.141453	4	2	gi|345491890|ref|XP_003426731.1|	PREDICTED: putative RNA exonuclease NEF-sp-like isoform 2 [Nasonia vitripennis]
978	BT_B_G_ZJU_Unigene1683	BT_Q_G_ZJU_CL1454.Contig2	0.00364988	0.0258478	0.141207	5	2	gi|395535350|ref|XP_003769690.1|	PREDICTED: constitutive coactivator of peroxisome proliferator-activated receptor gamma, partial [Sarcophilus harrisii]
3328	BT_B_G_ZJU_Unigene17780	BT_Q_G_ZJU_Unigene3982	0.0025091	0.0177864	0.141068	2	1	gi|71895157|ref|NP_001025995.1|	WW domain-binding protein 4 [Gallus gallus] >gi|67461864|sp|Q5F457.1|WBP4_CHICK RecName: Full=WW domain-binding protein 4; Short=WBP-4
2030	BT_B_G_ZJU_Unigene8797	BT_Q_G_ZJU_Unigene15935	0.00714064	0.0506978	0.140847	6	2	gi|157126744|ref|XP_001654732.1|	serine protease [Aedes aegypti] >gi|108882518|gb|EAT46743.1| serine protease [Aedes aegypti]
2646	BT_B_G_ZJU_Unigene12406	BT_Q_G_ZJU_Unigene13674	0.00206071	0.0146488	0.140675	2	1	gi|345491332|ref|XP_001603920.2|	PREDICTED: hypothetical protein LOC100120262 [Nasonia vitripennis]
3838	BT_B_G_ZJU_Unigene4040	BT_Q_G_ZJU_Unigene9818	0.00515707	0.0370603	0.139153	6.76105	3.23895	gi|242014704|ref|XP_002428025.1|	transcription initiation factor TFIID subunit, putative [Pediculus humanus corporis] >gi|212512544|gb|EEB15287.1| transcription initiation factor TFIID subunit, putative [Pediculus humanus corporis]
3418	BT_B_G_ZJU_Unigene18915	BT_Q_G_ZJU_Unigene8999	0.00398746	0.0287086	0.138894	4	2	gi|193676504|ref|XP_001943468.1|	PREDICTED: kanadaptin [Acyrthosiphon pisum]
2367	BT_B_G_ZJU_Unigene10977	BT_Q_G_ZJU_Unigene8647	0.00154646	0.0111587	0.138588	2	1	gi|91090564|ref|XP_971653.1|	PREDICTED: similar to U2 small nuclear ribonucleoprotein A [Tribolium castaneum] >gi|270013888|gb|EFA10336.1| hypothetical protein TcasGA2_TC012554 [Tribolium castaneum]
6	BT_B_G_ZJU_CL41.Contig1	BT_Q_G_ZJU_Unigene1687	0.00292261	0.0211836	0.137965	9	3	gi|321478327|gb|EFX89284.1|	hypothetical protein DAPPUDRAFT_205741 [Daphnia pulex]
298	BT_B_G_ZJU_CL1372.Contig1	BT_Q_G_ZJU_Unigene2144	0.00728343	0.0528131	0.13791	5	3	gi|225542818|gb|ACN91292.1|	dentin sialophosphoprotein precursor [Ornithorhynchus anatinus]
3207	BT_B_G_ZJU_Unigene16574	BT_Q_G_ZJU_Unigene3708	0.0101424	0.0735727	0.137855	7	2	gi|339896301|gb|AEK21836.1|	cytochrome P450 [Bemisia tabaci]
1437	BT_B_G_ZJU_Unigene3351	BT_Q_G_ZJU_Unigene11109	0.00134718	0.00981806	0.137215	2	1	gi|91094747|ref|XP_971437.1|	PREDICTED: similar to s-adenosyl-methyl transferase mraw [Tribolium castaneum] >gi|270010790|gb|EFA07238.1| hypothetical protein TcasGA2_TC010595 [Tribolium castaneum]
2084	BT_B_G_ZJU_Unigene9196	BT_Q_G_ZJU_Unigene4577	0.00426749	0.0314168	0.135835	2	1	gi|380025190|ref|XP_003696360.1|	PREDICTED: phosphoribosylformylglycinamidine synthase-like [Apis florea]
2205	BT_B_G_ZJU_Unigene9995	BT_Q_G_ZJU_Unigene3898	0.0035071	0.0258749	0.135541	4	2	gi|119167460|gb|AAY33488.2|	putative mitochondrial isoprenyl diphosphate synthase precursor [Aphis fabae]
1066	BT_B_G_ZJU_Unigene2023	BT_Q_G_ZJU_Unigene2336	0.00441311	0.032577	0.135467	8	3	gi|209863077|ref|NP_001119612.2|	cathepsin B-912 precursor [Acyrthosiphon pisum]
1479	BT_B_G_ZJU_Unigene3525	BT_Q_G_ZJU_Unigene272	0.00272552	0.0201236	0.135439	5	2	gi|240848783|ref|NP_001155438.1|	glyoxylate/hydroxypyruvate reductase-like [Acyrthosiphon pisum] >gi|239789334|dbj|BAH71297.1| ACYPI001693 [Acyrthosiphon pisum]
2739	BT_B_G_ZJU_Unigene12930	BT_Q_G_ZJU_Unigene10426	0.00245803	0.0181725	0.135261	2	1	gi|156555646|ref|XP_001603631.1|	PREDICTED: coproporphyrinogen-III oxidase-like [Nasonia vitripennis]
610	BT_B_G_ZJU_Unigene162	BT_Q_G_ZJU_Unigene180	0.00345995	0.0256748	0.134761	2	1	gi|195339170|ref|XP_002036193.1|	GM16890 [Drosophila sechellia] >gi|194130073|gb|EDW52116.1| GM16890 [Drosophila sechellia]
1680	BT_B_G_ZJU_Unigene5199	BT_Q_G_ZJU_Unigene7289	0.00758985	0.0564286	0.134504	4	2	gi|194748771|ref|XP_001956818.1|	GF24383 [Drosophila ananassae] >gi|190624100|gb|EDV39624.1| GF24383 [Drosophila ananassae]
3826	BT_B_G_ZJU_Unigene2433	BT_Q_G_ZJU_CL591.Contig1	0.00899711	0.066925	0.134436	20	7	gi|383863617|ref|XP_003707276.1|	PREDICTED: uncharacterized protein LOC100880620 [Megachile rotundata]
2502	BT_B_G_ZJU_Unigene11630	BT_Q_G_ZJU_CL776.Contig1	0.00271873	0.0202388	0.134333	3	1	gi|383853429|ref|XP_003702225.1|	PREDICTED: ragulator complex protein LAMTOR1-like [Megachile rotundata]
356	BT_B_G_ZJU_CL1661.Contig2	BT_Q_G_ZJU_Unigene850	0.00709642	0.0529049	0.134135	18	6	gi|242020246|ref|XP_002430566.1|	Lysosomal acid phosphatase precursor, putative [Pediculus humanus corporis] >gi|212515738|gb|EEB17828.1| Lysosomal acid phosphatase precursor, putative [Pediculus humanus corporis]
3829	BT_B_G_ZJU_Unigene2719	BT_Q_G_ZJU_Unigene3641	0.00501038	0.0374806	0.13368	4	2	gi|193636713|ref|XP_001949730.1|	PREDICTED: src substrate cortactin-like [Acyrthosiphon pisum]
2992	BT_B_G_ZJU_Unigene14842	BT_Q_G_ZJU_Unigene8668	0.0127085	0.0955189	0.133047	12	6	gi|328696636|ref|XP_001943731.2|	PREDICTED: tRNA guanosine-2&apos;-O-methyltransferase TRM11 homolog [Acyrthosiphon pisum]
2292	BT_B_G_ZJU_Unigene10487	BT_Q_G_ZJU_Unigene10883	0.00303705	0.0228729	0.132779	6	3	gi|328789782|ref|XP_003251319.1|	PREDICTED: polynucleotide 5&apos;-hydroxyl-kinase NOL9-like [Apis mellifera]
1560	BT_B_G_ZJU_Unigene4346	BT_Q_G_ZJU_Unigene3579	0.00158978	0.0119847	0.132651	2	1	gi|332027079|gb|EGI67175.1|	G2/M phase-specific E3 ubiquitin-protein ligase [Acromyrmex echinatior]
2338	BT_B_G_ZJU_Unigene10815	BT_Q_G_ZJU_Unigene4590	0.00393391	0.0296697	0.13259	4	2	gi|307204249|gb|EFN83046.1|	tRNA-splicing endonuclease subunit Sen54 [Harpegnathos saltator]
779	BT_B_G_ZJU_Unigene810	BT_Q_G_ZJU_Unigene255	0.00352678	0.0268647	0.131279	2	1	gi|170037145|ref|XP_001846420.1|	NADH dehydrogenase [Culex quinquefasciatus] >gi|167880174|gb|EDS43557.1| NADH dehydrogenase [Culex quinquefasciatus]
987	BT_B_G_ZJU_Unigene1704	BT_Q_G_ZJU_CL514.Contig1	0.00195225	0.0148966	0.131053	5	2	gi|345488494|ref|XP_001601605.2|	PREDICTED: hypothetical protein LOC100117334 [Nasonia vitripennis]
3857	BT_B_G_ZJU_Unigene9656	BT_Q_G_ZJU_Unigene11851	0.0071967	0.055028	0.130782	17	7	gi|157112324|ref|XP_001657496.1|	hypothetical protein AaeL_AAEL000965 [Aedes aegypti] >gi|108883769|gb|EAT47994.1| conserved hypothetical protein [Aedes aegypti]
707	BT_B_G_ZJU_Unigene597	BT_Q_G_ZJU_Unigene758	0.00251215	0.0192678	0.130381	2	1	gi|193580206|ref|XP_001945038.1|	PREDICTED: probable 28S ribosomal protein S25, mitochondrial-like [Acyrthosiphon pisum]
2169	BT_B_G_ZJU_Unigene9789	BT_Q_G_ZJU_Unigene9947	0.00466454	0.0357998	0.130295	6	2	gi|328708798|ref|XP_001952661.2|	PREDICTED: putative GTP-binding protein Parf-like [Acyrthosiphon pisum]
2496	BT_B_G_ZJU_Unigene11608	BT_Q_G_ZJU_Unigene10697	0.00418061	0.0328539	0.127249	12	4	gi|383849711|ref|XP_003700481.1|	PREDICTED: exosome component 10-like [Megachile rotundata]
3306	BT_B_G_ZJU_Unigene17507	BT_Q_G_ZJU_Unigene15278	0.0052937	0.0416586	0.127073	3	1	gi|332374418|gb|AEE62350.1|	unknown [Dendroctonus ponderosae]
1893	BT_B_G_ZJU_Unigene7661	BT_Q_G_ZJU_CL1586.Contig1	0.00487028	0.0383287	0.127066	5	2	gi|347365176|gb|AEO89448.1|	sucrase [Nilaparvata lugens]
256	BT_B_G_ZJU_CL1122.Contig2	BT_Q_G_ZJU_Unigene11825	0.0139999	0.110909	0.126229	13	5	gi|270012755|gb|EFA09203.1|	cathepsin B precursor [Tribolium castaneum]
820	BT_B_G_ZJU_Unigene1023	BT_Q_G_ZJU_Unigene10113	0.00293265	0.0232546	0.12611	2	1	gi|260820323|ref|XP_002605484.1|	hypothetical protein BRAFLDRAFT_126796 [Branchiostoma floridae] >gi|229290818|gb|EEN61494.1| hypothetical protein BRAFLDRAFT_126796 [Branchiostoma floridae]
3824	BT_B_G_ZJU_Unigene2168	BT_Q_G_ZJU_Unigene12019	0.00835856	0.0670309	0.124697	23	9	gi|91093821|ref|XP_969004.1|	PREDICTED: similar to antennal-enriched UDP-glycosyltransferase [Tribolium castaneum] >gi|270015903|gb|EFA12351.1| hypothetical protein TcasGA2_TC002056 [Tribolium castaneum]
2508	BT_B_G_ZJU_Unigene11660	BT_Q_G_ZJU_Unigene9341	0.00178017	0.0143338	0.124194	3	1	gi|345487759|ref|XP_001606216.2|	PREDICTED: maspardin-like isoform 1 [Nasonia vitripennis]
1873	BT_B_G_ZJU_Unigene7435	BT_Q_G_ZJU_Unigene8780	0.00393047	0.0316514	0.12418	6	2	gi|242004867|ref|XP_002423298.1|	Phospholipase A-2-activating protein, putative [Pediculus humanus corporis] >gi|212506300|gb|EEB10560.1| Phospholipase A-2-activating protein, putative [Pediculus humanus corporis]
3030	BT_B_G_ZJU_Unigene15124	BT_Q_G_ZJU_Unigene9624	0.00604675	0.0490935	0.123168	9	3	gi|340725885|ref|XP_003401295.1|	PREDICTED: WD repeat-containing protein 34-like [Bombus terrestris]
2795	BT_B_G_ZJU_Unigene13201	BT_Q_G_ZJU_CL1358.Contig2	0.00263954	0.0214731	0.122923	2	1	gi|307212361|gb|EFN88156.1|	Protein Muted-like protein [Harpegnathos saltator]
50	BT_B_G_ZJU_CL278.Contig1	BT_Q_G_ZJU_CL989.Contig1	0.00887335	0.0725459	0.122314	12	4	gi|197276652|ref|NP_001127843.1|	nicotinamide riboside kinase [Apis mellifera]
3885	BT_B_G_ZJU_Unigene12870	BT_Q_G_ZJU_Unigene11003	0.0177759	0.14536	0.122289	15	6	gi|291401689|ref|XP_002717180.1|	PREDICTED: UDP-glucuronosyltransferase 2B16-like [Oryctolagus cuniculus]
3812	BT_B_G_ZJU_Unigene1474	BT_Q_G_ZJU_CL196.Contig2	0.0133476	0.109291	0.122129	14.8745	6.12553	gi|199584541|gb|ACH90395.1|	glutathione-S-transferase [Bemisia tabaci]
2522	BT_B_G_ZJU_Unigene11746	BT_Q_G_ZJU_Unigene7232	0.000878995	0.00720616	0.121978	3	1	gi|328715265|ref|XP_001943843.2|	PREDICTED: vacuolar protein sorting-associated protein 13C-like isoform 1 [Acyrthosiphon pisum]
3043	BT_B_G_ZJU_Unigene15221	BT_Q_G_ZJU_Unigene17233	0.00368354	0.0302506	0.121767	5	2	gi|156543818|ref|XP_001606558.1|	PREDICTED: serine protease HTRA2, mitochondrial-like isoform 1 [Nasonia vitripennis] >gi|345495752|ref|XP_003427567.1| PREDICTED: serine protease HTRA2, mitochondrial-like isoform 2 [Nasonia vitripennis]
72	BT_B_G_ZJU_CL362.Contig1	BT_Q_G_ZJU_CL558.Contig2	0.00367583	0.0303073	0.121285	5	2	gi|112984194|ref|NP_001037442.1|	pyridoxine 5&apos;-phosphate oxidase [Bombyx mori] >gi|91265778|gb|ABE28379.1| pyridoxine 5&apos;-phosphate oxidase [Bombyx mori]
73	BT_B_G_ZJU_CL362.Contig2	BT_Q_G_ZJU_CL558.Contig1	0.00367583	0.0303073	0.121285	5	2	gi|112984194|ref|NP_001037442.1|	pyridoxine 5&apos;-phosphate oxidase [Bombyx mori] >gi|91265778|gb|ABE28379.1| pyridoxine 5&apos;-phosphate oxidase [Bombyx mori]
571	BT_B_G_ZJU_Unigene14	BT_Q_G_ZJU_Unigene11373	0.00114194	0.00942481	0.121163	3	1	gi|193605889|ref|XP_001950874.1|	PREDICTED: 3-ketoacyl-CoA thiolase, mitochondrial-like [Acyrthosiphon pisum]
1969	BT_B_G_ZJU_Unigene8378	BT_Q_G_ZJU_CL1049.Contig1	0.00561176	0.0465411	0.120577	6	2	gi|115717795|ref|XP_793443.2|	PREDICTED: hemK methyltransferase family member 2-like isoform 2 [Strongylocentrotus purpuratus] >gi|390357413|ref|XP_003728994.1| PREDICTED: hemK methyltransferase family member 2-like isoform 1 [Strongylocentrotus purpuratus]
2381	BT_B_G_ZJU_Unigene11033	BT_Q_G_ZJU_Unigene9652	0.00644394	0.05351	0.120425	10	3	gi|345481641|ref|XP_001605798.2|	PREDICTED: 4-hydroxybenzoate polyprenyltransferase, mitochondrial-like [Nasonia vitripennis]
1978	BT_B_G_ZJU_Unigene8454	BT_Q_G_ZJU_Unigene8048	0.00224142	0.0187637	0.119455	3	1	gi|157109548|ref|XP_001650719.1|	myosin light chain kinase [Aedes aegypti] >gi|108878983|gb|EAT43208.1| myosin light chain kinase [Aedes aegypti]
3620	BT_B_G_ZJU_Unigene22881	BT_Q_G_ZJU_CL1306.Contig1	0.00496986	0.0416577	0.119302	3	1	gi|242014414|ref|XP_002427886.1|	valacyclovir hydrolase, putative [Pediculus humanus corporis] >gi|212512355|gb|EEB15148.1| valacyclovir hydrolase, putative [Pediculus humanus corporis]
3245	BT_B_G_ZJU_Unigene16912	BT_Q_G_ZJU_Unigene19608	0.00631926	0.0529984	0.119235	2	1	gi|307191280|gb|EFN74927.1|	Serine/threonine-protein phosphatase 2A regulatory subunit B&apos; [Camponotus floridanus]
2984	BT_B_G_ZJU_Unigene14821	BT_Q_G_ZJU_Unigene9339	0.00458021	0.0386253	0.11858	10	4	gi|307212499|gb|EFN88230.1|	Histone deacetylase 6 [Harpegnathos saltator]
405	BT_B_G_ZJU_CL1889.Contig1	BT_Q_G_ZJU_CL1900.Contig2	0.00126906	0.0107159	0.118428	3	1	gi|307187354|gb|EFN72482.1|	KH domain-containing, RNA-binding, signal transduction-associated protein 3 [Camponotus floridanus]
2820	BT_B_G_ZJU_Unigene13358	BT_Q_G_ZJU_Unigene2038	0.00461914	0.039179	0.117898	17	5	gi|339896293|gb|AEK21832.1|	cytochrome P450 [Bemisia tabaci]
2232	BT_B_G_ZJU_Unigene10163	BT_Q_G_ZJU_Unigene1128	0.00209635	0.0178337	0.11755	8	3	gi|350416034|ref|XP_003490822.1|	PREDICTED: hypothetical protein LOC100741553 [Bombus impatiens]
3903	BT_B_G_ZJU_Unigene15803	BT_Q_G_ZJU_Unigene13933	0.00407973	0.0347151	0.11752	5	2	gi|240247227|emb|CAX68236.1|	dicer-1 [Blattella germanica]
994	BT_B_G_ZJU_Unigene1720	BT_Q_G_ZJU_Unigene8231	0.00349123	0.0297092	0.117513	7	2	gi|328714072|ref|XP_001947674.2|	PREDICTED: LOW QUALITY PROTEIN: adipocyte plasma membrane-associated protein-like [Acyrthosiphon pisum]
2476	BT_B_G_ZJU_Unigene11535	BT_Q_G_ZJU_Unigene7684	0.0053119	0.0452955	0.117272	8	3	gi|195026531|ref|XP_001986277.1|	GH21270 [Drosophila grimshawi] >gi|193902277|gb|EDW01144.1| GH21270 [Drosophila grimshawi]
2485	BT_B_G_ZJU_Unigene11556	BT_Q_G_ZJU_Unigene10204	0.00344928	0.0294393	0.117166	6	2	gi|383858748|ref|XP_003704861.1|	PREDICTED: ATP-binding cassette sub-family B member 8, mitochondrial-like [Megachile rotundata]
3865	BT_B_G_ZJU_Unigene10819	BT_Q_G_ZJU_CL934.Contig1	0.00554907	0.0474066	0.117053	18.8194	6.18062	gi|158294707|ref|XP_556403.3|	AGAP005752-PA [Anopheles gambiae str. PEST] >gi|157015690|gb|EAL39907.3| AGAP005752-PA [Anopheles gambiae str. PEST]
3070	BT_B_G_ZJU_Unigene15386	BT_Q_G_ZJU_Unigene3925	0.00361297	0.0309734	0.116648	5	2	gi|91084665|ref|XP_967828.1|	PREDICTED: similar to AGAP009657-PA [Tribolium castaneum] >gi|270008627|gb|EFA05075.1| hypothetical protein TcasGA2_TC015172 [Tribolium castaneum]
539	BT_B_G_ZJU_CL2560.Contig2	BT_Q_G_ZJU_CL1398.Contig1	0.00154781	0.0133862	0.115628	3	1	gi|322795094|gb|EFZ17936.1|	hypothetical protein SINV_04886 [Solenopsis invicta]
538	BT_B_G_ZJU_CL2560.Contig1	BT_Q_G_ZJU_CL1398.Contig2	0.00158524	0.0137382	0.115389	3	1	gi|322795094|gb|EFZ17936.1|	hypothetical protein SINV_04886 [Solenopsis invicta]
2641	BT_B_G_ZJU_Unigene12384	BT_Q_G_ZJU_CL886.Contig1	0.000754991	0.00655433	0.11519	3	1	gi|193636556|ref|XP_001948293.1|	PREDICTED: transmembrane and coiled-coil domain-containing protein 4-like [Acyrthosiphon pisum]
685	BT_B_G_ZJU_Unigene453	BT_Q_G_ZJU_Unigene2266	0.0022016	0.0191177	0.115161	7	2	gi|66507074|ref|XP_396568.2|	PREDICTED: proton-coupled amino acid transporter 4-like [Apis mellifera]
1033	BT_B_G_ZJU_Unigene1868	BT_Q_G_ZJU_CL1375.Contig1	0.00547768	0.0477579	0.114697	15	4	gi|225719676|gb|ACO15684.1|	Adenosine deaminase [Caligus clemensi]
3880	BT_B_G_ZJU_Unigene12212	BT_Q_G_ZJU_CL185.Contig2	0.00644666	0.0563299	0.114445	34	10	gi|328719823|ref|XP_001946754.2|	PREDICTED: aminopeptidase N-like [Acyrthosiphon pisum]
1305	BT_B_G_ZJU_Unigene2871	BT_Q_G_ZJU_CL698.Contig1	0.00143833	0.0126011	0.114143	3	1	gi|193664424|ref|XP_001950126.1|	PREDICTED: solute carrier family 35 member B1 homolog [Acyrthosiphon pisum]
1986	BT_B_G_ZJU_Unigene8481	BT_Q_G_ZJU_Unigene17258	0.00243292	0.0213279	0.114072	2	1	gi|307207005|gb|EFN84828.1|	Vacuolar protein sorting-associated protein 41-like protein [Harpegnathos saltator]
1966	BT_B_G_ZJU_Unigene8331	BT_Q_G_ZJU_Unigene10752	0.00196864	0.017331	0.113591	3	1	gi|125773599|ref|XP_001358058.1|	GA19228 [Drosophila pseudoobscura pseudoobscura] >gi|195166170|ref|XP_002023908.1| GL27329 [Drosophila persimilis] >gi|54637793|gb|EAL27195.1| GA19228 [Drosophila pseudoobscura pseudoobscura] >gi|194106068|gb|EDW28111.1| GL27329 [Drosophila persimilis]
937	BT_B_G_ZJU_Unigene1489	BT_Q_G_ZJU_Unigene1077	0.00151385	0.0133475	0.113419	3	1	gi|193652361|ref|XP_001949600.1|	PREDICTED: fumarylacetoacetate hydrolase domain-containing protein 2-like [Acyrthosiphon pisum]
94	BT_B_G_ZJU_CL434.Contig2	BT_Q_G_ZJU_Unigene1916	0.00238138	0.0210093	0.113349	6	2	gi|91086165|ref|XP_970259.1|	PREDICTED: similar to GA17483-PA [Tribolium castaneum] >gi|270009883|gb|EFA06331.1| hypothetical protein TcasGA2_TC009202 [Tribolium castaneum]
1165	BT_B_G_ZJU_Unigene2381	BT_Q_G_ZJU_Unigene1106	0.00340954	0.0301972	0.112909	6	2	gi|193606139|ref|XP_001943654.1|	PREDICTED: bifunctional methylenetetrahydrofolate dehydrogenase/cyclohydrolase, mitochondrial-like [Acyrthosiphon pisum]
60	BT_B_G_ZJU_CL313.Contig2	BT_Q_G_ZJU_CL851.Contig1	0.0025203	0.0224012	0.112507	12	4	gi|328701129|ref|XP_003241501.1|	PREDICTED: choline transporter-like protein 2-like isoform 2 [Acyrthosiphon pisum] >gi|328701131|ref|XP_001943075.2| PREDICTED: choline transporter-like protein 2-like isoform 1 [Acyrthosiphon pisum]
1326	BT_B_G_ZJU_Unigene2940	BT_Q_G_ZJU_Unigene41	0.000758405	0.00676181	0.11216	4	1	gi|345487116|ref|XP_001601669.2|	PREDICTED: dolichyl-diphosphooligosaccharide--protein glycosyltransferase subunit 2-like [Nasonia vitripennis]
875	BT_B_G_ZJU_Unigene1295	BT_Q_G_ZJU_Unigene11878	0.00675165	0.0602328	0.112093	17	5	gi|339896275|gb|AEK21823.1|	cytochrome P450 [Bemisia tabaci]
2841	BT_B_G_ZJU_Unigene13503	BT_Q_G_ZJU_Unigene12018	0.00294012	0.026297	0.111804	6	2	gi|328720437|ref|XP_003247030.1|	PREDICTED: probable 4-hydroxy-2-oxoglutarate aldolase, mitochondrial-like [Acyrthosiphon pisum]
3820	BT_B_G_ZJU_Unigene1808	BT_Q_G_ZJU_Unigene11171	0.00111103	0.0099972	0.111134	6	2	gi|270005401|gb|EFA01849.1|	hypothetical protein TcasGA2_TC007452 [Tribolium castaneum]
2345	BT_B_G_ZJU_Unigene10849	BT_Q_G_ZJU_Unigene8019	0.00166982	0.0150695	0.110808	3	1	gi|270014225|gb|EFA10673.1|	muscle-specific protein 300 [Tribolium castaneum]
1876	BT_B_G_ZJU_Unigene7453	BT_Q_G_ZJU_Unigene17262	0.00245236	0.0221466	0.110733	3	1	gi|55741992|ref|NP_001006829.1|	coenzyme Q6 homolog, monooxygenase [Xenopus (Silurana) tropicalis] >gi|49903471|gb|AAH76897.1| coenzyme Q6 homolog (yeast) [Xenopus (Silurana) tropicalis] >gi|89273821|emb|CAJ83665.1| coenzyme Q6 homolog (yeast) [Xenopus (Silurana) tropicalis]
2628	BT_B_G_ZJU_Unigene12322	BT_Q_G_ZJU_Unigene17832	0.0057479	0.051973	0.110594	5	2	gi|156543683|ref|XP_001605407.1|	PREDICTED: glutamate--cysteine ligase catalytic subunit-like [Nasonia vitripennis]
604	BT_B_G_ZJU_Unigene137	BT_Q_G_ZJU_Unigene2157	0.0104343	0.0944839	0.110435	8	3	gi|242024463|ref|XP_002432647.1|	prefoldin subunit, putative [Pediculus humanus corporis] >gi|212518117|gb|EEB19909.1| prefoldin subunit, putative [Pediculus humanus corporis]
2563	BT_B_G_ZJU_Unigene11937	BT_Q_G_ZJU_Unigene13232	0.00505444	0.0457858	0.110393	8	2	gi|347965559|ref|XP_321919.5|	AGAP001236-PA [Anopheles gambiae str. PEST] >gi|333470456|gb|EAA01784.5| AGAP001236-PA [Anopheles gambiae str. PEST]
2751	BT_B_G_ZJU_Unigene12992	BT_Q_G_ZJU_Unigene10680	0.00223844	0.0203311	0.110099	6	2	gi|328708152|ref|XP_003243609.1|	PREDICTED: s-adenosylmethionine synthase-like isoform 2 [Acyrthosiphon pisum]
3082	BT_B_G_ZJU_Unigene15447	BT_Q_G_ZJU_Unigene13612	0.0020699	0.0188781	0.109645	3	1	gi|332376234|gb|AEE63257.1|	unknown [Dendroctonus ponderosae]
484	BT_B_G_ZJU_CL2280.Contig1	BT_Q_G_ZJU_Unigene12917	0.00585051	0.0534062	0.109547	9	4	gi|270004132|gb|EFA00580.1|	hypothetical protein TcasGA2_TC003450 [Tribolium castaneum]
1515	BT_B_G_ZJU_Unigene4015	BT_Q_G_ZJU_Unigene12585	0.00716476	0.0654314	0.1095	4	2	gi|87045958|gb|ABD17803.1|	arylalkylamine N-acetyltransferase [Antheraea pernyi]
897	BT_B_G_ZJU_Unigene1364	BT_Q_G_ZJU_Unigene10217	0.00220156	0.0201331	0.10935	3	1	gi|345493206|ref|XP_001605225.2|	PREDICTED: protein FAM173B-like [Nasonia vitripennis]
1506	BT_B_G_ZJU_Unigene3958	BT_Q_G_ZJU_Unigene17173	0.00225863	0.020664	0.109302	3	1	gi|383853427|ref|XP_003702224.1|	PREDICTED: protein sly1 homolog [Megachile rotundata]
1817	BT_B_G_ZJU_Unigene6744	BT_Q_G_ZJU_Unigene20607	0.011411	0.104934	0.108744	5	2	gi|322799328|gb|EFZ20716.1|	hypothetical protein SINV_10157 [Solenopsis invicta]
2740	BT_B_G_ZJU_Unigene12940	BT_Q_G_ZJU_Unigene1157	0.00495673	0.0457906	0.108248	11	3	gi|157131660|ref|XP_001655912.1|	methylthioadenosine phosphorylase [Aedes aegypti] >gi|157131662|ref|XP_001655913.1| methylthioadenosine phosphorylase [Aedes aegypti] >gi|122127167|sp|Q16MW6.1|MTAP_AEDAE RecName: Full=S-methyl-5&apos;-thioadenosine phosphorylase; AltName: Full=5&apos;-methylthioadenosine phosphorylase; Short=MTA phosphorylase; Short=MTAP; Short=MTAPase >gi|108871452|gb|EAT35677.1| methylthioadenosine phosphoryla…
474	BT_B_G_ZJU_CL2212.Contig2	BT_Q_G_ZJU_CL570.Contig1	0.00291064	0.0269102	0.108161	8	2	gi|158294321|ref|XP_001688676.1|	AGAP005529-PA [Anopheles gambiae str. PEST] >gi|158294323|ref|XP_001688677.1| AGAP005529-PB [Anopheles gambiae str. PEST] >gi|157015510|gb|EDO63682.1| AGAP005529-PA [Anopheles gambiae str. PEST] >gi|157015511|gb|EDO63683.1| AGAP005529-PB [Anopheles gambiae str. PEST]
2017	BT_B_G_ZJU_Unigene8698	BT_Q_G_ZJU_Unigene12712	0.00381156	0.0353175	0.107923	2	1	gi|260829481|ref|XP_002609690.1|	hypothetical protein BRAFLDRAFT_114776 [Branchiostoma floridae] >gi|229295052|gb|EEN65700.1| hypothetical protein BRAFLDRAFT_114776 [Branchiostoma floridae]
245	BT_B_G_ZJU_CL1081.Contig2	BT_Q_G_ZJU_CL227.Contig2	0.00113804	0.0105587	0.107782	6	2	gi|340712829|ref|XP_003394956.1|	PREDICTED: LOW QUALITY PROTEIN: multidrug resistance-associated protein 1-like [Bombus terrestris]
194	BT_B_G_ZJU_CL873.Contig1	BT_Q_G_ZJU_CL126.Contig1	0.00241478	0.0224254	0.107681	6.93035	2.06965	gi|242011745|ref|XP_002426607.1|	conserved hypothetical protein [Pediculus humanus corporis] >gi|212510756|gb|EEB13869.1| conserved hypothetical protein [Pediculus humanus corporis]
3085	BT_B_G_ZJU_Unigene15455	BT_Q_G_ZJU_Unigene8184	0.00263866	0.0245245	0.107593	4	1	gi|354466042|ref|XP_003495485.1|	PREDICTED: mucin-13-like [Cricetulus griseus]
2947	BT_B_G_ZJU_Unigene14552	BT_Q_G_ZJU_Unigene11779	0.00132728	0.0123553	0.107426	3	1	gi|383863176|ref|XP_003707058.1|	PREDICTED: dihydropyrimidine dehydrogenase [NADP(+)]-like [Megachile rotundata]
3796	BT_B_G_ZJU_Unigene589	BT_Q_G_ZJU_Unigene2457	0.015302	0.142857	0.107114	63.9014	18.0986	gi|289177104|ref|NP_001165965.1|	carboxylesterase clade E, member 11 precursor [Nasonia vitripennis]
941	BT_B_G_ZJU_Unigene1498	BT_Q_G_ZJU_Unigene5593	0.00161879	0.0151185	0.107073	3	1	gi|380027759|ref|XP_003697586.1|	PREDICTED: ubiquitin carboxyl-terminal hydrolase 31-like [Apis florea]
3717	BT_B_G_ZJU_Unigene26657	BT_Q_G_ZJU_Unigene7030	0.00603134	0.0563776	0.106981	3	1	gi|383860187|ref|XP_003705572.1|	PREDICTED: nitric oxide synthase-interacting protein homolog [Megachile rotundata]
3153	BT_B_G_ZJU_Unigene16034	BT_Q_G_ZJU_Unigene13211	0.00366502	0.0342749	0.10693	4	1	gi|332028066|gb|EGI68117.1|	Protein split ends [Acromyrmex echinatior]
2694	BT_B_G_ZJU_Unigene12689	BT_Q_G_ZJU_CL1323.Contig1	0.00159966	0.0149854	0.106749	3	1	gi|380016258|ref|XP_003692104.1|	PREDICTED: proline synthase co-transcribed bacterial homolog protein-like [Apis florea]
3804	BT_B_G_ZJU_Unigene1033	BT_Q_G_ZJU_Unigene9356	0.00657696	0.061625	0.106726	5	2	gi|242007868|ref|XP_002424740.1|	mRNA capping enzyme, putative [Pediculus humanus corporis] >gi|212508233|gb|EEB12002.1| mRNA capping enzyme, putative [Pediculus humanus corporis]
1441	BT_B_G_ZJU_Unigene3382	BT_Q_G_ZJU_Unigene1792	0.00181707	0.0170518	0.106562	3	1	gi|195048918|ref|XP_001992616.1|	GH24109 [Drosophila grimshawi] >gi|193893457|gb|EDV92323.1| GH24109 [Drosophila grimshawi]
676	BT_B_G_ZJU_Unigene435	BT_Q_G_ZJU_Unigene3614	0.00556002	0.0523578	0.106193	3	1	gi|241998414|ref|XP_002433850.1|	conserved hypothetical protein [Ixodes scapularis] >gi|215495609|gb|EEC05250.1| conserved hypothetical protein [Ixodes scapularis]
2306	BT_B_G_ZJU_Unigene10580	BT_Q_G_ZJU_Unigene7603	0.00272296	0.0258457	0.105355	3	1	gi|357629722|gb|EHJ78327.1|	putative transcription factor TFIIH-subunit [Danaus plexippus]
3882	BT_B_G_ZJU_Unigene12480	BT_Q_G_ZJU_CL980.Contig1	0.00656391	0.0623323	0.105305	40.7808	11.2192	gi|193573527|ref|XP_001946019.1|	PREDICTED: peptide transporter family 1-like [Acyrthosiphon pisum]
3455	BT_B_G_ZJU_Unigene19413	BT_Q_G_ZJU_Unigene7182	0.00304296	0.0289209	0.105217	4	1	gi|350537287|ref|NP_001233096.1|	uncharacterized protein LOC100165607 [Acyrthosiphon pisum] >gi|239792867|dbj|BAH72722.1| ACYPI006542 [Acyrthosiphon pisum]
2049	BT_B_G_ZJU_Unigene8932	BT_Q_G_ZJU_Unigene20720	0.00319786	0.0304517	0.105014	3	1	gi|350398483|ref|XP_003485205.1|	PREDICTED: activating signal cointegrator 1-like [Bombus impatiens]
2757	BT_B_G_ZJU_Unigene13011	BT_Q_G_ZJU_Unigene11242	0.00437998	0.0417254	0.104972	3	1	gi|332031609|gb|EGI71081.1|	LSM domain-containing protein 1-A [Acromyrmex echinatior]
1466	BT_B_G_ZJU_Unigene3471	BT_Q_G_ZJU_Unigene1047	0.00137796	0.01314	0.104868	3	1	gi|345497495|ref|XP_001599996.2|	PREDICTED: elongation of very long chain fatty acids protein AAEL008004-like [Nasonia vitripennis]
3784	BT_B_G_ZJU_Unigene275	BT_Q_G_ZJU_Unigene2134	0.0100208	0.095958	0.104429	35.7955	11.2045	gi|321477664|gb|EFX88622.1|	hypothetical protein DAPPUDRAFT_191142 [Daphnia pulex]
1706	BT_B_G_ZJU_Unigene5407	BT_Q_G_ZJU_Unigene13425	0.00352704	0.0338216	0.104284	3	1	gi|241829650|ref|XP_002414766.1|	ser/thr protein kinase-lyk4, putative [Ixodes scapularis] >gi|215508978|gb|EEC18431.1| ser/thr protein kinase-lyk4, putative [Ixodes scapularis]
1221	BT_B_G_ZJU_Unigene2559	BT_Q_G_ZJU_CL992.Contig1	0.00601757	0.057705	0.104282	14	4	gi|91091348|ref|XP_972245.1|	PREDICTED: similar to predicted protein [Tribolium castaneum] >gi|270014146|gb|EFA10594.1| hypothetical protein TcasGA2_TC012854 [Tribolium castaneum]
270	BT_B_G_ZJU_CL1220.Contig1	BT_Q_G_ZJU_Unigene11188	0.00470502	0.0451993	0.104095	8	3	gi|194864924|ref|XP_001971175.1|	GG14577 [Drosophila erecta] >gi|190652958|gb|EDV50201.1| GG14577 [Drosophila erecta]
3786	BT_B_G_ZJU_Unigene291	BT_Q_G_ZJU_CL353.Contig2	0.0131915	0.126937	0.103922	11.974	4.02601	gi|345493218|ref|XP_001605403.2|	PREDICTED: probable ATP-dependent RNA helicase DDX17-like [Nasonia vitripennis]
1798	BT_B_G_ZJU_Unigene6252	BT_Q_G_ZJU_Unigene3664	0.00333427	0.0321251	0.10379	3	1	gi|345486046|ref|XP_001606101.2|	PREDICTED: tRNA modification GTPase GTPBP3, mitochondrial-like [Nasonia vitripennis]
269	BT_B_G_ZJU_CL1214.Contig2	BT_Q_G_ZJU_CL1544.Contig1	0.00214727	0.0207027	0.10372	4	1	gi|307175303|gb|EFN65333.1|	Charged multivesicular body protein 3 [Camponotus floridanus]
2422	BT_B_G_ZJU_Unigene11258	BT_Q_G_ZJU_Unigene4320	0.00307099	0.0297939	0.103074	3	1	gi|169248225|gb|ACA51842.1|	cytochrome P450 CYP4-like protein 3, partial [Bemisia tabaci]
635	BT_B_G_ZJU_Unigene264	BT_Q_G_ZJU_Unigene4036	0.00167755	0.0162852	0.103011	3	1	gi|260817591|ref|XP_002603669.1|	hypothetical protein BRAFLDRAFT_146669 [Branchiostoma floridae] >gi|229288991|gb|EEN59680.1| hypothetical protein BRAFLDRAFT_146669 [Branchiostoma floridae]
2116	BT_B_G_ZJU_Unigene9451	BT_Q_G_ZJU_Unigene12471	0.00164584	0.0159894	0.102933	3	1	gi|91090077|ref|XP_969861.1|	PREDICTED: similar to upstream of RpII140 CG9852-PA [Tribolium castaneum] >gi|270013727|gb|EFA10175.1| hypothetical protein TcasGA2_TC012365 [Tribolium castaneum]
1973	BT_B_G_ZJU_Unigene8398	BT_Q_G_ZJU_CL841.Contig1	0.00212642	0.0207032	0.10271	3	1	gi|193610506|ref|XP_001944030.1|	PREDICTED: u3 small nucleolar RNA-associated protein 14 homolog A-like [Acyrthosiphon pisum]
745	BT_B_G_ZJU_Unigene706	BT_Q_G_ZJU_Unigene2360	0.00132048	0.0128894	0.102447	3	1	gi|322801272|gb|EFZ21959.1|	hypothetical protein SINV_06830 [Solenopsis invicta]
3549	BT_B_G_ZJU_Unigene20945	BT_Q_G_ZJU_Unigene19249	0.00478323	0.0467785	0.102253	3	1	gi|322790239|gb|EFZ15238.1|	hypothetical protein SINV_07700 [Solenopsis invicta]
3798	BT_B_G_ZJU_Unigene703	BT_Q_G_ZJU_Unigene137	0.00217703	0.0212955	0.102229	3	1	gi|157117782|ref|XP_001658935.1|	ubiquinone/menaquinone biosynthesis methyltransferase [Aedes aegypti] >gi|108884602|gb|EAT48827.1| ubiquinone/menaquinone biosynthesis methyltransferase [Aedes aegypti]
3881	BT_B_G_ZJU_Unigene12369	BT_Q_G_ZJU_CL1597.Contig1	0.0084371	0.0827364	0.101976	22	6	gi|328697856|ref|XP_001945646.2|	PREDICTED: dihydrolipoyllysine-residue acetyltransferase component 1 of pyruvate dehydrogenase complex, mitochondrial-like [Acyrthosiphon pisum]
348	BT_B_G_ZJU_CL1637.Contig2	BT_Q_G_ZJU_Unigene11900	0.00411052	0.0403096	0.101974	6	2	gi|195384271|ref|XP_002050841.1|	GJ19976 [Drosophila virilis] >gi|194145638|gb|EDW62034.1| GJ19976 [Drosophila virilis]
1527	BT_B_G_ZJU_Unigene4099	BT_Q_G_ZJU_Unigene8454	0.00186798	0.0183275	0.101922	3	1	gi|221132923|ref|XP_002160678.1|	PREDICTED: hypothetical protein [Hydra magnipapillata]
3870	BT_B_G_ZJU_Unigene11237	BT_Q_G_ZJU_Unigene13233	0.00984646	0.0968015	0.101718	25	6	gi|91078434|ref|XP_974803.1|	PREDICTED: similar to CG5783 CG5783-PA [Tribolium castaneum] >gi|270003869|gb|EFA00317.1| hypothetical protein TcasGA2_TC003155 [Tribolium castaneum]
3897	BT_B_G_ZJU_Unigene14133	BT_Q_G_ZJU_CL1107.Contig2	0.0120867	0.119085	0.101496	31	8	gi|91076410|ref|XP_969526.1|	PREDICTED: similar to AGAP011050-PA [Tribolium castaneum] >gi|270002563|gb|EEZ99010.1| hypothetical protein TcasGA2_TC004878 [Tribolium castaneum]
3852	BT_B_G_ZJU_Unigene8960	BT_Q_G_ZJU_Unigene8259	0.00553219	0.0546064	0.10131	20	5	gi|307197891|gb|EFN78990.1|	Tuberin [Harpegnathos saltator]
2592	BT_B_G_ZJU_Unigene12116	BT_Q_G_ZJU_CL1411.Contig1	0.000978344	0.00968346	0.101032	3	1	gi|91083633|ref|XP_970446.1|	PREDICTED: similar to isocitrate dehydrogenase [Tribolium castaneum] >gi|270007851|gb|EFA04299.1| hypothetical protein TcasGA2_TC014590 [Tribolium castaneum]
3890	BT_B_G_ZJU_Unigene13246	BT_Q_G_ZJU_Unigene11542	0.0107016	0.106273	0.1007	11	3	gi|345308|pir||S31909	cathepsin B-like cysteine proteinase (EC 3.4.22.-) - fluke (Schistosoma japonicum)
2572	BT_B_G_ZJU_Unigene11995	BT_Q_G_ZJU_Unigene13246	0.00394154	0.0392179	0.100504	3	1	gi|195378382|ref|XP_002047963.1|	GJ11623 [Drosophila virilis] >gi|194155121|gb|EDW70305.1| GJ11623 [Drosophila virilis]
2996	BT_B_G_ZJU_Unigene14885	BT_Q_G_ZJU_Unigene2346	0.00401261	0.0399465	0.100449	3	1	gi|307188223|gb|EFN73055.1|	WW domain-containing oxidoreductase [Camponotus floridanus]
1823	BT_B_G_ZJU_Unigene6832	BT_Q_G_ZJU_Unigene16085	0.00276262	0.0275352	0.100331	3	1	gi|157129587|ref|XP_001661738.1|	hypothetical protein AaeL_AAEL011531 [Aedes aegypti] >gi|108872155|gb|EAT36380.1| conserved hypothetical protein [Aedes aegypti]
3811	BT_B_G_ZJU_Unigene1470	BT_Q_G_ZJU_CL188.Contig3	0.00570102	0.0568765	0.100235	24	6	gi|328701837|ref|XP_001944504.2|	PREDICTED: facilitated trehalose transporter Tret1-like [Acyrthosiphon pisum]
1332	BT_B_G_ZJU_Unigene2955	BT_Q_G_ZJU_CL1307.Contig2	0.0101224	0.101166	0.100057	37	11	gi|27447661|gb|AAO13691.1|AF146757_1	alpha-amylase [Ceratitis capitata]
2752	BT_B_G_ZJU_Unigene12996	BT_Q_G_ZJU_Unigene11425	0.00113332	0.0113651	0.0997195	3	1	gi|345493794|ref|XP_003427154.1|	PREDICTED: putative ATPase N2B-like [Nasonia vitripennis]
2509	BT_B_G_ZJU_Unigene11666	BT_Q_G_ZJU_Unigene6587	0.00137263	0.0138378	0.0991941	3	1	gi|383859786|ref|XP_003705373.1|	PREDICTED: uncharacterized protein LOC100874631 [Megachile rotundata]
3781	BT_B_G_ZJU_Unigene69	BT_Q_G_ZJU_Unigene1987	0.0118124	0.119396	0.0989351	38.8989	10.1011	gi|395501717|ref|XP_003755237.1|	PREDICTED: aspartate aminotransferase, cytoplasmic [Sarcophilus harrisii]
2768	BT_B_G_ZJU_Unigene13060	BT_Q_G_ZJU_Unigene2398	0.00382417	0.0388068	0.0985438	21	6	gi|321479130|gb|EFX90086.1|	hypothetical protein DAPPUDRAFT_186952 [Daphnia pulex]
910	BT_B_G_ZJU_Unigene1415	BT_Q_G_ZJU_Unigene709	0.000799318	0.0081243	0.0983861	3	1	gi|328788862|ref|XP_394347.4|	PREDICTED: uncharacterized protein C12orf4 homolog [Apis mellifera]
2901	BT_B_G_ZJU_Unigene14008	BT_Q_G_ZJU_Unigene12073	0.00310207	0.031562	0.0982849	4	1	gi|346468571|gb|AEO34130.1|	hypothetical protein [Amblyomma maculatum]
2853	BT_B_G_ZJU_Unigene13632	BT_Q_G_ZJU_Unigene11229	0.00171877	0.0175002	0.0982142	3	1	gi|270005301|gb|EFA01749.1|	hypothetical protein TcasGA2_TC007347 [Tribolium castaneum]
3247	BT_B_G_ZJU_Unigene16945	BT_Q_G_ZJU_Unigene6805	0.00559402	0.0570941	0.0979789	3	1	gi|262091810|gb|ACY25397.1|	CG3862-PA-like protein [Plutella xylostella]
2051	BT_B_G_ZJU_Unigene8949	BT_Q_G_ZJU_Unigene13439	0.00190697	0.019495	0.0978182	3	1	gi|328713326|ref|XP_001948475.2|	PREDICTED: testis-expressed sequence 2 protein-like [Acyrthosiphon pisum]
1323	BT_B_G_ZJU_Unigene2924	BT_Q_G_ZJU_Unigene1910	0.00117743	0.0120609	0.0976237	3	1	gi|357629461|gb|EHJ78215.1|	HSP90 cochaperone CDC37-like proteinue [Danaus plexippus]
2019	BT_B_G_ZJU_Unigene8703	BT_Q_G_ZJU_Unigene13868	0.00430507	0.0441586	0.0974909	3	1	gi|328720938|ref|XP_001947229.2|	PREDICTED: probable N(2),N(2)-dimethylguanosine tRNA methyltransferase-like isoform 1 [Acyrthosiphon pisum]
1944	BT_B_G_ZJU_Unigene8170	BT_Q_G_ZJU_Unigene2197	0.00148452	0.0152729	0.0972001	3	1	gi|350404629|ref|XP_003487168.1|	PREDICTED: neuroguidin-A-like [Bombus impatiens]
2925	BT_B_G_ZJU_Unigene14289	BT_Q_G_ZJU_CL1399.Contig1	0.00262243	0.0270528	0.0969374	3	1	gi|195400090|ref|XP_002058651.1|	GJ14195 [Drosophila virilis] >gi|194142211|gb|EDW58619.1| GJ14195 [Drosophila virilis]
2285	BT_B_G_ZJU_Unigene10440	BT_Q_G_ZJU_Unigene3505	0.00257254	0.0266429	0.0965562	3	1	gi|347964873|ref|XP_309173.5|	AGAP000977-PA [Anopheles gambiae str. PEST] >gi|333466517|gb|EAA04971.6| AGAP000977-PA [Anopheles gambiae str. PEST]
2611	BT_B_G_ZJU_Unigene12234	BT_Q_G_ZJU_Unigene4216	0.0017539	0.0181786	0.0964817	3	1	gi|383856601|ref|XP_003703796.1|	PREDICTED: uncharacterized protein LOC100881823 [Megachile rotundata]
1419	BT_B_G_ZJU_Unigene3276	BT_Q_G_ZJU_CL655.Contig3	0.00543987	0.0570112	0.0954174	28	6	gi|347365176|gb|AEO89448.1|	sucrase [Nilaparvata lugens]
341	BT_B_G_ZJU_CL1587.Contig2	BT_Q_G_ZJU_CL1866.Contig2	0.00820913	0.0860365	0.0954144	13	3	gi|66819892|ref|XP_643604.1|	hypothetical protein DDB_G0275913 [Dictyostelium discoideum AX4] >gi|74857292|sp|Q552S7.1|Y5913_DICDI RecName: Full=Putative acetyltransferase DDB_G0275913 >gi|60471751|gb|EAL69707.1| hypothetical protein DDB_G0275913 [Dictyostelium discoideum AX4]
3753	BT_B_G_ZJU_CL783.Contig3	BT_Q_G_ZJU_CL593.Contig1	0.00682568	0.0716586	0.0952528	20	6	gi|339896285|gb|AEK21828.1|	cytochrome P450 [Bemisia tabaci]
470	BT_B_G_ZJU_CL2200.Contig3	BT_Q_G_ZJU_Unigene12331	0.00842959	0.088896	0.0948252	14	4	gi|242010719|ref|XP_002426106.1|	glutathione-S-transferase theta, GST, putative [Pediculus humanus corporis] >gi|212510153|gb|EEB13368.1| glutathione-S-transferase theta, GST, putative [Pediculus humanus corporis]
1962	BT_B_G_ZJU_Unigene8308	BT_Q_G_ZJU_Unigene16111	0.00339353	0.0358687	0.0946097	3	1	gi|357623079|gb|EHJ74377.1|	hypothetical protein KGM_03626 [Danaus plexippus]
1017	BT_B_G_ZJU_Unigene1823	BT_Q_G_ZJU_Unigene6696	0.00703931	0.0744861	0.094505	11	3	gi|156547029|ref|XP_001601070.1|	PREDICTED: COMM domain-containing protein 3-like [Nasonia vitripennis]
1641	BT_B_G_ZJU_Unigene4902	BT_Q_G_ZJU_Unigene10522	0.00190096	0.0201492	0.0943443	3	1	gi|157114571|ref|XP_001652319.1|	MG-160, putative [Aedes aegypti] >gi|108877209|gb|EAT41434.1| MG-160, putative [Aedes aegypti]
1277	BT_B_G_ZJU_Unigene2770	BT_Q_G_ZJU_Unigene15907	0.00637334	0.0675696	0.0943225	6	2	gi|328722041|ref|XP_001943319.2|	PREDICTED: ubiquitin-like modifier-activating enzyme ATG7-like [Acyrthosiphon pisum]
480	BT_B_G_ZJU_CL2250.Contig1	BT_Q_G_ZJU_CL774.Contig1	0.00177232	0.0187951	0.0942966	10	2	gi|193579936|ref|XP_001950765.1|	PREDICTED: venom carboxylesterase-6-like [Acyrthosiphon pisum]
352	BT_B_G_ZJU_CL1649.Contig1	BT_Q_G_ZJU_Unigene994	0.0054871	0.0583958	0.0939639	12	3	gi|193659748|ref|XP_001946449.1|	PREDICTED: flavin-containing monooxygenase FMO GS-OX3-like [Acyrthosiphon pisum]
499	BT_B_G_ZJU_CL2342.Contig2	BT_Q_G_ZJU_Unigene2350	0.00212652	0.0226612	0.0938398	7	2	gi|242018981|ref|XP_002429947.1|	vacuolar ATP synthase subunit S1, putative [Pediculus humanus corporis] >gi|212514993|gb|EEB17209.1| vacuolar ATP synthase subunit S1, putative [Pediculus humanus corporis]
343	BT_B_G_ZJU_CL1600.Contig3	BT_Q_G_ZJU_CL1922.Contig2	0.00115742	0.012335	0.093832	3	1	gi|307197971|gb|EFN79048.1|	Putative methyltransferase NSUN5 [Harpegnathos saltator]
3873	BT_B_G_ZJU_Unigene11719	BT_Q_G_ZJU_Unigene308	0.00667703	0.0715085	0.093374	19	5	gi|340710988|ref|XP_003394064.1|	PREDICTED: guanine deaminase-like isoform 1 [Bombus terrestris] >gi|340710990|ref|XP_003394065.1| PREDICTED: guanine deaminase-like isoform 2 [Bombus terrestris]
3807	BT_B_G_ZJU_Unigene1138	BT_Q_G_ZJU_Unigene1172	0.00197514	0.0211669	0.093313	3	1	gi|52630941|gb|AAU84934.1|	putative ATP synthase-like protein [Toxoptera citricida]
3157	BT_B_G_ZJU_Unigene16067	BT_Q_G_ZJU_Unigene17312	0.0049545	0.0531233	0.0932642	3	1	gi|345493850|ref|XP_001606516.2|	PREDICTED: UPF0551 protein C8orf38 homolog, mitochondrial-like [Nasonia vitripennis]
2708	BT_B_G_ZJU_Unigene12738	BT_Q_G_ZJU_Unigene9921	0.00188598	0.020234	0.0932085	4	1	gi|195551694|ref|XP_002076278.1|	GD15262 [Drosophila simulans] >gi|194201927|gb|EDX15503.1| GD15262 [Drosophila simulans]
813	BT_B_G_ZJU_Unigene1009	BT_Q_G_ZJU_Unigene2609	0.00256349	0.0275474	0.0930573	10	3	gi|340724934|ref|XP_003400833.1|	PREDICTED: uncharacterized protein C12orf41 homolog [Bombus terrestris]
1115	BT_B_G_ZJU_Unigene2177	BT_Q_G_ZJU_CL1328.Contig2	0.00437282	0.0470127	0.0930135	19	6	gi|328719875|ref|XP_003246887.1|	PREDICTED: probable maltase L-like [Acyrthosiphon pisum]
1457	BT_B_G_ZJU_Unigene3454	BT_Q_G_ZJU_Unigene11855	0.00118593	0.0128046	0.0926177	8	2	gi|328785091|ref|XP_392015.3|	PREDICTED: chloride channel protein 2-like [Apis mellifera]
3662	BT_B_G_ZJU_Unigene24354	BT_Q_G_ZJU_Unigene20147	0.00442929	0.0479991	0.0922786	3	1	gi|242011355|ref|XP_002426418.1|	DNA-repair protein XRCC1, putative [Pediculus humanus corporis] >gi|212510517|gb|EEB13680.1| DNA-repair protein XRCC1, putative [Pediculus humanus corporis]
3581	BT_B_G_ZJU_Unigene21637	BT_Q_G_ZJU_Unigene5509	0.00393612	0.0427008	0.092179	3	1	gi|307181550|gb|EFN69112.1|	WD repeat-containing protein 36 [Camponotus floridanus]
518	BT_B_G_ZJU_CL2440.Contig2	BT_Q_G_ZJU_CL998.Contig3	0.002134	0.0231924	0.0920131	4	1	gi|270006218|gb|EFA02666.1|	hypothetical protein TcasGA2_TC008387 [Tribolium castaneum]
177	BT_B_G_ZJU_CL808.Contig1	BT_Q_G_ZJU_Unigene1918	0.000848036	0.00926362	0.0915448	3	1	gi|332375783|gb|AEE63032.1|	unknown [Dendroctonus ponderosae]
940	BT_B_G_ZJU_Unigene1495	BT_Q_G_ZJU_Unigene11972	0.0019921	0.0219273	0.0908504	10	2	gi|91082695|ref|XP_971685.1|	PREDICTED: similar to AGAP007393-PB [Tribolium castaneum] >gi|270014973|gb|EFA11421.1| hypothetical protein TcasGA2_TC013598 [Tribolium castaneum]
1442	BT_B_G_ZJU_Unigene3393	BT_Q_G_ZJU_Unigene10694	0.00173914	0.01922	0.0904858	5	1	gi|328710292|ref|XP_001942770.2|	PREDICTED: transmembrane protein 120 homolog [Acyrthosiphon pisum]
2759	BT_B_G_ZJU_Unigene13023	BT_Q_G_ZJU_Unigene2239	0.00180825	0.0199933	0.090443	11	3	gi|270011341|gb|EFA07789.1|	hypothetical protein TcasGA2_TC005347 [Tribolium castaneum]
1524	BT_B_G_ZJU_Unigene4068	BT_Q_G_ZJU_Unigene16224	0.00231404	0.0256023	0.0903839	3	1	gi|328717003|ref|XP_001950298.2|	PREDICTED: nucleolar protein 6-like [Acyrthosiphon pisum]
2492	BT_B_G_ZJU_Unigene11586	BT_Q_G_ZJU_Unigene9363	0.000929428	0.0103195	0.0900655	4	1	gi|307182509|gb|EFN69716.1|	Putative inorganic phosphate cotransporter [Camponotus floridanus]
2595	BT_B_G_ZJU_Unigene12142	BT_Q_G_ZJU_Unigene9321	0.00167869	0.018688	0.0898272	3	1	gi|2133581|pir||S68306	pol polyprotein, truncated - red flour beetle retrotransposon Woot >gi|805077|gb|AAC47271.1| protease, reverse transcriptase and RNase H [Tribolium castaneum]
1763	BT_B_G_ZJU_Unigene5782	BT_Q_G_ZJU_Unigene17390	0.00499124	0.0556312	0.0897202	3	1	gi|193690494|ref|XP_001952087.1|	PREDICTED: tRNA-dihydrouridine synthase 2-like [Acyrthosiphon pisum]
1525	BT_B_G_ZJU_Unigene4084	BT_Q_G_ZJU_Unigene3775	0.00317428	0.0353869	0.0897019	4	1	gi|242010390|ref|XP_002425951.1|	predicted protein [Pediculus humanus corporis] >gi|212509934|gb|EEB13213.1| predicted protein [Pediculus humanus corporis]
282	BT_B_G_ZJU_CL1274.Contig1	BT_Q_G_ZJU_Unigene11906	0.00216381	0.0241332	0.0896614	6	2	gi|307195442|gb|EFN77328.1|	ADIPOR-like receptor CG5315 [Harpegnathos saltator]
865	BT_B_G_ZJU_Unigene1215	BT_Q_G_ZJU_Unigene11581	0.00133209	0.0149394	0.0891664	9	2	gi|328721962|ref|XP_003247442.1|	PREDICTED: protein dopey-1 homolog isoform 2 [Acyrthosiphon pisum]
2599	BT_B_G_ZJU_Unigene12152	BT_Q_G_ZJU_Unigene10758	0.00130526	0.014764	0.0884081	3	1	gi|332031286|gb|EGI70814.1|	p21-activated protein kinase-interacting protein 1-like protein [Acromyrmex echinatior]
923	BT_B_G_ZJU_Unigene1457	BT_Q_G_ZJU_CL26.Contig2	0.00159824	0.0181757	0.0879325	6	2	gi|242015614|ref|XP_002428448.1|	glucosidase 2 subunit beta precursor, putative [Pediculus humanus corporis] >gi|212513060|gb|EEB15710.1| glucosidase 2 subunit beta precursor, putative [Pediculus humanus corporis]
347	BT_B_G_ZJU_CL1635.Contig1	BT_Q_G_ZJU_Unigene2476	0.00181548	0.0206926	0.0877356	7	2	gi|91085575|ref|XP_968070.1|	PREDICTED: similar to glutathione synthetase [Tribolium castaneum]
2475	BT_B_G_ZJU_Unigene11524	BT_Q_G_ZJU_Unigene1085	0.00840544	0.095925	0.0876251	15.9837	5.01629	gi|328701837|ref|XP_001944504.2|	PREDICTED: facilitated trehalose transporter Tret1-like [Acyrthosiphon pisum]
633	BT_B_G_ZJU_Unigene258	BT_Q_G_ZJU_Unigene2124	0.00293026	0.0335039	0.0874602	8	2	gi|91088179|ref|XP_972438.1|	PREDICTED: similar to CG4365 CG4365-PA [Tribolium castaneum] >gi|270012133|gb|EFA08581.1| hypothetical protein TcasGA2_TC006236 [Tribolium castaneum]
1877	BT_B_G_ZJU_Unigene7474	BT_Q_G_ZJU_Unigene16100	0.00292632	0.0335549	0.0872098	4	1	gi|321475718|gb|EFX86680.1|	hypothetical protein DAPPUDRAFT_307800 [Daphnia pulex]
3729	BT_B_G_ZJU_Unigene27650	BT_Q_G_ZJU_Unigene18352	0.00617747	0.070876	0.0871589	3	1	gi|380012699|ref|XP_003690415.1|	PREDICTED: PKHD domain-containing transmembrane protein C17orf101 homolog [Apis florea]
443	BT_B_G_ZJU_CL2077.Contig1	BT_Q_G_ZJU_Unigene12532	0.00248623	0.0286373	0.0868178	4	1	gi|270008079|gb|EFA04527.1|	hypothetical protein TcasGA2_TC016322 [Tribolium castaneum]
213	BT_B_G_ZJU_CL957.Contig2	BT_Q_G_ZJU_Unigene2073	0.00500224	0.0576541	0.086763	25	5	gi|215820602|ref|NP_001135960.1|	uridine diphosphate glucosyltransferase [Bombyx mori] >gi|213494483|gb|ACJ48963.1| uridine diphosphate glucosyltransferase [Bombyx mori]
2137	BT_B_G_ZJU_Unigene9583	BT_Q_G_ZJU_Unigene741	0.00561285	0.0647531	0.0866809	18	4	gi|328717976|ref|XP_003246352.1|	PREDICTED: methionyl-tRNA synthetase, cytoplasmic-like [Acyrthosiphon pisum]
3767	BT_B_G_ZJU_CL1566.Contig1	BT_Q_G_ZJU_CL89.Contig1	0.0395666	0.458004	0.0863893	67.7654	27.2346	gi|167860152|ref|NP_001108110.1|	ketosamine-3-kinase [Gallus gallus]
2815	BT_B_G_ZJU_Unigene13329	BT_Q_G_ZJU_Unigene10893	0.00196359	0.0227716	0.08623	10	2	gi|124107288|dbj|BAF45421.1|	cryptochrome precursor [Dianemobius nigrofasciatus]
2720	BT_B_G_ZJU_Unigene12807	BT_Q_G_ZJU_Unigene191	0.00870957	0.101321	0.0859605	25	6	gi|347965559|ref|XP_321919.5|	AGAP001236-PA [Anopheles gambiae str. PEST] >gi|333470456|gb|EAA01784.5| AGAP001236-PA [Anopheles gambiae str. PEST]
3776	BT_B_G_ZJU_CL2174.Contig1	BT_Q_G_ZJU_Unigene1709	0.00282389	0.0328862	0.0858685	13	3	gi|328717283|ref|XP_001951143.2|	PREDICTED: putative inorganic phosphate cotransporter-like [Acyrthosiphon pisum]
321	BT_B_G_ZJU_CL1497.Contig2	BT_Q_G_ZJU_CL1732.Contig2	0.00530163	0.0617605	0.0858417	3	1	gi|350536985|ref|NP_001233120.1|	uncharacterized protein LOC100167676 [Acyrthosiphon pisum] >gi|239789579|dbj|BAH71405.1| ACYPI008449 [Acyrthosiphon pisum] >gi|239792270|dbj|BAH72495.1| ACYPI008449 [Acyrthosiphon pisum]
504	BT_B_G_ZJU_CL2362.Contig2	BT_Q_G_ZJU_CL272.Contig2	0.00151232	0.0176662	0.0856057	4	1	gi|157133375|ref|XP_001656227.1|	leucyl aminopeptidase, putative [Aedes aegypti] >gi|108881564|gb|EAT45789.1| leucyl aminopeptidase, putative [Aedes aegypti]
1533	BT_B_G_ZJU_Unigene4135	BT_Q_G_ZJU_Unigene3845	0.00428531	0.0501373	0.0854716	8	2	gi|336455288|gb|AEI59124.1|	cysteine proteases inhibitor [Haliotis discus hannai]
160	BT_B_G_ZJU_CL699.Contig2	BT_Q_G_ZJU_CL1742.Contig1	0.0040119	0.0470018	0.0853564	10	2	gi|270001906|gb|EEZ98353.1|	hypothetical protein TcasGA2_TC000810 [Tribolium castaneum]
161	BT_B_G_ZJU_CL699.Contig3	BT_Q_G_ZJU_CL1742.Contig2	0.0040119	0.0470018	0.0853564	10	2	gi|270001906|gb|EEZ98353.1|	hypothetical protein TcasGA2_TC000810 [Tribolium castaneum]
3745	BT_B_G_ZJU_CL346.Contig1	BT_Q_G_ZJU_CL1357.Contig3	0.00734641	0.086068	0.0853558	28.9246	8.07542	gi|328701837|ref|XP_001944504.2|	PREDICTED: facilitated trehalose transporter Tret1-like [Acyrthosiphon pisum]
1619	BT_B_G_ZJU_Unigene4763	BT_Q_G_ZJU_Unigene4709	0.00360802	0.0423368	0.0852218	4	1	gi|345490822|ref|XP_001601580.2|	PREDICTED: DNA topoisomerase 2-like [Nasonia vitripennis]
1162	BT_B_G_ZJU_Unigene2368	BT_Q_G_ZJU_Unigene1679	0.00137537	0.0161791	0.085009	5	1	gi|328785857|ref|XP_395948.4|	PREDICTED: hypothetical protein LOC412491 [Apis mellifera]
1247	BT_B_G_ZJU_Unigene2678	BT_Q_G_ZJU_Unigene11566	0.00161969	0.019093	0.0848319	4	1	gi|156543654|ref|XP_001607442.1|	PREDICTED: proteasome subunit beta type-7 [Nasonia vitripennis]
2630	BT_B_G_ZJU_Unigene12328	BT_Q_G_ZJU_CL725.Contig1	0.00425597	0.0502057	0.0847706	4	1	gi|194742728|ref|XP_001953853.1|	GF17974 [Drosophila ananassae] >gi|190626890|gb|EDV42414.1| GF17974 [Drosophila ananassae]
2047	BT_B_G_ZJU_Unigene8897	BT_Q_G_ZJU_Unigene11202	0.00560077	0.0664013	0.0843474	4	1	gi|328876141|gb|EGG24504.1|	hypothetical protein DFA_02747 [Dictyostelium fasciculatum]
1358	BT_B_G_ZJU_Unigene3098	BT_Q_G_ZJU_Unigene11263	0.00287289	0.0340754	0.0843099	15	4	gi|229577161|ref|NP_001153316.1|	large subunit GTPase 1 homolog [Acyrthosiphon pisum]
3035	BT_B_G_ZJU_Unigene15145	BT_Q_G_ZJU_Unigene13687	0.00276858	0.0329351	0.0840618	4	1	gi|383853908|ref|XP_003702464.1|	PREDICTED: exportin-5 [Megachile rotundata]
736	BT_B_G_ZJU_Unigene661	BT_Q_G_ZJU_CL1058.Contig2	0.00234357	0.0279817	0.0837536	4	1	gi|193713712|ref|XP_001952048.1|	PREDICTED: probable nucleolar GTP-binding protein 1-like [Acyrthosiphon pisum]
49	BT_B_G_ZJU_CL276.Contig2	BT_Q_G_ZJU_Unigene12327	0.00566421	0.0678264	0.0835104	25	6	gi|328701837|ref|XP_001944504.2|	PREDICTED: facilitated trehalose transporter Tret1-like [Acyrthosiphon pisum]
2474	BT_B_G_ZJU_Unigene11523	BT_Q_G_ZJU_Unigene7664	0.00562806	0.0677042	0.0831273	23	6	gi|383859676|ref|XP_003705318.1|	PREDICTED: CDKAL1-like protein-like [Megachile rotundata]
1179	BT_B_G_ZJU_Unigene2414	BT_Q_G_ZJU_Unigene11401	0.00265991	0.0320846	0.0829028	8	2	gi|332018806|gb|EGI59365.1|	E3 ubiquitin-protein ligase MARCH5 [Acromyrmex echinatior]
2303	BT_B_G_ZJU_Unigene10568	BT_Q_G_ZJU_Unigene8857	0.00307417	0.0371122	0.0828346	5	1	gi|350410421|ref|XP_003489040.1|	PREDICTED: programmed cell death protein 2-like [Bombus impatiens]
2732	BT_B_G_ZJU_Unigene12900	BT_Q_G_ZJU_Unigene11735	0.00251163	0.0303508	0.0827533	5	1	gi|159459914|gb|ABW96354.1|	aquaporin 1 [Bemisia tabaci]
1278	BT_B_G_ZJU_Unigene2772	BT_Q_G_ZJU_Unigene8351	0.00123589	0.0149521	0.0826563	4	1	gi|328722817|ref|XP_003247678.1|	PREDICTED: dnaJ homolog subfamily C member 1-like isoform 2 [Acyrthosiphon pisum]
1797	BT_B_G_ZJU_Unigene6239	BT_Q_G_ZJU_Unigene5210	0.0110561	0.134258	0.0823496	9	3	gi|350422585|ref|XP_003493217.1|	PREDICTED: PI-PLC X domain-containing protein 3-like [Bombus impatiens]
314	BT_B_G_ZJU_CL1465.Contig1	BT_Q_G_ZJU_Unigene2345	0.00655174	0.079579	0.08233	30	6	gi|156545002|ref|XP_001608116.1|	PREDICTED: dolichyl-diphosphooligosaccharide--protein glycosyltransferase 48 kDa subunit-like [Nasonia vitripennis]
1431	BT_B_G_ZJU_Unigene3311	BT_Q_G_ZJU_Unigene2093	0.0012875	0.0156421	0.0823099	6.90534	2.09466	gi|380020092|ref|XP_003693930.1|	PREDICTED: LOW QUALITY PROTEIN: RNA polymerase II elongation factor ELL2-like [Apis florea]
404	BT_B_G_ZJU_CL1888.Contig1	BT_Q_G_ZJU_Unigene12033	0.00116338	0.014158	0.0821714	4	1	gi|193657147|ref|XP_001952785.1|	PREDICTED: chitobiosyldiphosphodolichol beta-mannosyltransferase-like [Acyrthosiphon pisum]
3894	BT_B_G_ZJU_Unigene13781	BT_Q_G_ZJU_Unigene11707	0.000966455	0.0117646	0.0821495	9	2	gi|242024187|ref|XP_002432511.1|	ubiquitin-protein ligase E3A, putative [Pediculus humanus corporis] >gi|212517949|gb|EEB19773.1| ubiquitin-protein ligase E3A, putative [Pediculus humanus corporis]
150	BT_B_G_ZJU_CL667.Contig1	BT_Q_G_ZJU_Unigene6086	0.014234	0.173291	0.0821393	19	6	gi|156619399|gb|ABU88379.1|	serine carboxypeptidase SCP-1 [Triatoma brasiliensis]
1061	BT_B_G_ZJU_Unigene2016	BT_Q_G_ZJU_Unigene9540	0.00260812	0.0318542	0.0818769	4	1	gi|328725571|ref|XP_001943693.2|	PREDICTED: beta carbonic anhydrase 1-like [Acyrthosiphon pisum]
62	BT_B_G_ZJU_CL322.Contig1	BT_Q_G_ZJU_CL1172.Contig1	0.00383838	0.0470203	0.0816322	22	5	gi|340723959|ref|XP_003400354.1|	PREDICTED: insulin receptor substrate 1-like isoform 1 [Bombus terrestris]
3861	BT_B_G_ZJU_Unigene10136	BT_Q_G_ZJU_Unigene806	0.00695443	0.0853735	0.0814588	9	2	gi|346466869|gb|AEO33279.1|	hypothetical protein [Amblyomma maculatum]
2179	BT_B_G_ZJU_Unigene9878	BT_Q_G_ZJU_Unigene10988	0.00486184	0.0597008	0.0814367	31	6	gi|34481604|emb|CAE46445.1|	79 kDa salivary apyrase precursor [Triatoma infestans]
1433	BT_B_G_ZJU_Unigene3314	BT_Q_G_ZJU_Unigene2523	0.00145837	0.0179493	0.0812495	4	1	gi|193693026|ref|XP_001949990.1|	PREDICTED: alpha-tocopherol transfer protein-like [Acyrthosiphon pisum]
263	BT_B_G_ZJU_CL1180.Contig1	BT_Q_G_ZJU_CL1492.Contig2	0.00691259	0.0851227	0.0812073	14	3	gi|199584541|gb|ACH90395.1|	glutathione-S-transferase [Bemisia tabaci]
409	BT_B_G_ZJU_CL1909.Contig1	BT_Q_G_ZJU_Unigene11677	0.00251186	0.0310253	0.0809617	8	2	gi|156544736|ref|XP_001605883.1|	PREDICTED: lamin Dm0-like isoform 1 [Nasonia vitripennis]
1013	BT_B_G_ZJU_Unigene1815	BT_Q_G_ZJU_Unigene548	0.00206608	0.0255683	0.0808063	5	1	gi|307181842|gb|EFN69282.1|	Ribulose-phosphate 3-epimerase [Camponotus floridanus]
2819	BT_B_G_ZJU_Unigene13357	BT_Q_G_ZJU_Unigene11212	0.00232118	0.0288516	0.0804524	4	1	gi|91094431|ref|XP_969591.1|	PREDICTED: similar to AGAP008909-PA [Tribolium castaneum] >gi|270016373|gb|EFA12819.1| hypothetical protein TcasGA2_TC001886 [Tribolium castaneum]
2184	BT_B_G_ZJU_Unigene9890	BT_Q_G_ZJU_Unigene8928	0.00203701	0.0253533	0.080345	3	1	gi|193688360|ref|XP_001947556.1|	PREDICTED: transcription factor AP-1-like [Acyrthosiphon pisum]
3429	BT_B_G_ZJU_Unigene19070	BT_Q_G_ZJU_Unigene2208	0.00586746	0.0731183	0.0802461	8	2	gi|193654811|ref|XP_001950178.1|	PREDICTED: sodium/potassium-transporting ATPase subunit beta-2-like [Acyrthosiphon pisum]
63	BT_B_G_ZJU_CL322.Contig2	BT_Q_G_ZJU_CL1172.Contig2	0.00418972	0.0522481	0.0801889	22	5	gi|340723959|ref|XP_003400354.1|	PREDICTED: insulin receptor substrate 1-like isoform 1 [Bombus terrestris]
3606	BT_B_G_ZJU_Unigene22304	BT_Q_G_ZJU_Unigene15534	0.00226823	0.0284448	0.0797413	5	1	gi|270010887|gb|EFA07335.1|	hypothetical protein TcasGA2_TC015931 [Tribolium castaneum]
2333	BT_B_G_ZJU_Unigene10771	BT_Q_G_ZJU_Unigene10319	0.00242955	0.0305084	0.0796356	11	3	gi|328697427|ref|XP_001946984.2|	PREDICTED: ATP-dependent RNA helicase p62-like isoform 1 [Acyrthosiphon pisum]
1464	BT_B_G_ZJU_Unigene3467	BT_Q_G_ZJU_Unigene2685	0.00140008	0.0176432	0.0793553	4	1	gi|239791006|dbj|BAH72025.1|	ACYPI002894 [Acyrthosiphon pisum]
2490	BT_B_G_ZJU_Unigene11579	BT_Q_G_ZJU_CL803.Contig1	0.0037642	0.0474678	0.0793	4	1	gi|383855412|ref|XP_003703206.1|	PREDICTED: bolA-like protein DDB_G0274169-like [Megachile rotundata]
1666	BT_B_G_ZJU_Unigene5055	BT_Q_G_ZJU_Unigene10179	0.00307333	0.0388153	0.0791784	4	1	gi|328713170|ref|XP_003245008.1|	PREDICTED: procollagen-lysine,2-oxoglutarate 5-dioxygenase 3-like isoform 2 [Acyrthosiphon pisum]
144	BT_B_G_ZJU_CL646.Contig6	BT_Q_G_ZJU_CL1952.Contig1	0.00358095	0.0455409	0.0786314	9	2	gi|328701837|ref|XP_001944504.2|	PREDICTED: facilitated trehalose transporter Tret1-like [Acyrthosiphon pisum]
1703	BT_B_G_ZJU_Unigene5383	BT_Q_G_ZJU_Unigene4237	0.00135627	0.0172905	0.0784404	4	1	gi|328710523|ref|XP_001952670.2|	PREDICTED: syntaxin-binding protein 5-like [Acyrthosiphon pisum]
1373	BT_B_G_ZJU_Unigene3124	BT_Q_G_ZJU_Unigene3259	0.00315629	0.0403114	0.0782976	4	1	gi|328705719|ref|XP_001952691.2|	PREDICTED: uncharacterized family 31 glucosidase KIAA1161-like [Acyrthosiphon pisum]
1203	BT_B_G_ZJU_Unigene2502	BT_Q_G_ZJU_Unigene11773	0.00131964	0.0168567	0.078286	4	1	gi|157133215|ref|XP_001662804.1|	d-amino acid oxidase [Aedes aegypti] >gi|108870913|gb|EAT35138.1| d-amino acid oxidase [Aedes aegypti]
3537	BT_B_G_ZJU_Unigene20718	BT_Q_G_ZJU_Unigene22148	0.00515895	0.0659038	0.0782799	4	1	gi|321476689|gb|EFX87649.1|	hypothetical protein DAPPUDRAFT_306461 [Daphnia pulex]
2618	BT_B_G_ZJU_Unigene12272	BT_Q_G_ZJU_Unigene11304	0.002399	0.0307683	0.0779698	12	3	gi|242003050|ref|XP_002422591.1|	eukaryotic translation initiation factor 2 alpha kinase PEK, putative [Pediculus humanus corporis] >gi|212505392|gb|EEB09853.1| eukaryotic translation initiation factor 2 alpha kinase PEK, putative [Pediculus humanus corporis]
2642	BT_B_G_ZJU_Unigene12390	BT_Q_G_ZJU_Unigene9835	0.000885436	0.0113577	0.0779589	4	1	gi|270002549|gb|EEZ98996.1|	hypothetical protein TcasGA2_TC004857 [Tribolium castaneum]
3871	BT_B_G_ZJU_Unigene11260	BT_Q_G_ZJU_Unigene10281	0.00279719	0.0359363	0.0778374	10	2	gi|328720503|ref|XP_003247051.1|	PREDICTED: equilibrative nucleoside transporter 1-like [Acyrthosiphon pisum]
2885	BT_B_G_ZJU_Unigene13890	BT_Q_G_ZJU_Unigene2449	0.00413468	0.0531228	0.0778324	17	4	gi|157118694|ref|XP_001653215.1|	pyruvate dehydrogenase [Aedes aegypti] >gi|108875637|gb|EAT39862.1| pyruvate dehydrogenase [Aedes aegypti]
2961	BT_B_G_ZJU_Unigene14682	BT_Q_G_ZJU_Unigene7315	0.00399632	0.0515428	0.077534	9	2	gi|170650705|ref|NP_116200.2|	transforming growth factor beta regulator 1 [Homo sapiens] >gi|121943045|sp|Q3YBR2.1|TBRG1_HUMAN RecName: Full=Transforming growth factor beta regulator 1; AltName: Full=Nuclear interactor of ARF and Mdm2 >gi|73426820|gb|AAZ76016.1| NIAM [Homo sapiens]
1977	BT_B_G_ZJU_Unigene8444	BT_Q_G_ZJU_Unigene7759	0.00331591	0.0427811	0.0775088	4	1	gi|193657097|ref|XP_001951445.1|	PREDICTED: phenylalanyl-tRNA synthetase alpha chain A-like [Acyrthosiphon pisum]
2519	BT_B_G_ZJU_Unigene11734	BT_Q_G_ZJU_Unigene3683	0.00319726	0.0416617	0.0767434	9	2	gi|307180961|gb|EFN68749.1|	2&apos;,5&apos;-phosphodiesterase 12 [Camponotus floridanus]
170	BT_B_G_ZJU_CL779.Contig1	BT_Q_G_ZJU_Unigene5740	0.00273043	0.0357585	0.0763574	6	1	gi|198427636|ref|XP_002120943.1|	PREDICTED: similar to fukutin [Ciona intestinalis]
3747	BT_B_G_ZJU_CL415.Contig1	BT_Q_G_ZJU_CL435.Contig1	0.00964128	0.12639	0.0762819	14	4	gi|322793998|gb|EFZ17236.1|	hypothetical protein SINV_02804 [Solenopsis invicta]
3888	BT_B_G_ZJU_Unigene13170	BT_Q_G_ZJU_Unigene11712	0.00655943	0.0862321	0.0760671	9	4	gi|242025500|ref|XP_002433162.1|	gamma-interferon-inducible lysosomal thiol reductase precursor, putative [Pediculus humanus corporis] >gi|212518703|gb|EEB20424.1| gamma-interferon-inducible lysosomal thiol reductase precursor, putative [Pediculus humanus corporis]
3291	BT_B_G_ZJU_Unigene17374	BT_Q_G_ZJU_Unigene9369	0.00869512	0.114549	0.0759072	14	3	gi|193664559|ref|XP_001946897.1|	PREDICTED: facilitated trehalose transporter Tret1-like [Acyrthosiphon pisum]
2151	BT_B_G_ZJU_Unigene9667	BT_Q_G_ZJU_Unigene10355	0.00155597	0.0205394	0.0757554	5	1	gi|383849485|ref|XP_003700375.1|	PREDICTED: GTP-binding protein 1-like [Megachile rotundata]
2842	BT_B_G_ZJU_Unigene13505	BT_Q_G_ZJU_Unigene11535	0.00417571	0.0552554	0.0755711	12	2	gi|332028905|gb|EGI68925.1|	Maltase 2 [Acromyrmex echinatior]
738	BT_B_G_ZJU_Unigene670	BT_Q_G_ZJU_Unigene11638	0.00306019	0.0407264	0.0751401	6	1	gi|340380685|ref|XP_003388852.1|	PREDICTED: cathepsin B-like [Amphimedon queenslandica]
1246	BT_B_G_ZJU_Unigene2676	BT_Q_G_ZJU_Unigene11037	0.00134879	0.0179582	0.0751073	5.86132	1.13868	gi|322794787|gb|EFZ17734.1|	hypothetical protein SINV_06377 [Solenopsis invicta]
2777	BT_B_G_ZJU_Unigene13097	BT_Q_G_ZJU_Unigene13499	0.00296973	0.0395652	0.0750591	5	1	gi|307174460|gb|EFN64949.1|	GPI transamidase component PIG-T [Camponotus floridanus]
1170	BT_B_G_ZJU_Unigene2396	BT_Q_G_ZJU_Unigene11856	0.00178968	0.0239674	0.0746716	4	1	gi|321468091|gb|EFX79078.1|	hypothetical protein DAPPUDRAFT_231060 [Daphnia pulex]
1546	BT_B_G_ZJU_Unigene4250	BT_Q_G_ZJU_Unigene8342	0.00403193	0.0545607	0.0738981	10	2	gi|157110623|ref|XP_001651179.1|	nucleoporin [Aedes aegypti] >gi|108878649|gb|EAT42874.1| nucleoporin [Aedes aegypti]
1138	BT_B_G_ZJU_Unigene2236	BT_Q_G_ZJU_Unigene2327	0.00226237	0.030875	0.0732751	5	1	gi|91084965|ref|XP_971914.1|	PREDICTED: similar to predicted protein [Tribolium castaneum] >gi|270009004|gb|EFA05452.1| hypothetical protein TcasGA2_TC015633 [Tribolium castaneum]
2392	BT_B_G_ZJU_Unigene11075	BT_Q_G_ZJU_Unigene8908	0.00309858	0.0425928	0.0727489	4	1	gi|270009467|gb|EFA05915.1|	hypothetical protein TcasGA2_TC008731 [Tribolium castaneum]
960	BT_B_G_ZJU_Unigene1559	BT_Q_G_ZJU_Unigene12142	0.0054443	0.0751062	0.0724879	11	2	gi|328720223|ref|XP_001943531.2|	PREDICTED: mitochondrial sodium/hydrogen exchanger NHA2-like [Acyrthosiphon pisum]
981	BT_B_G_ZJU_Unigene1692	BT_Q_G_ZJU_Unigene1812	0.00311805	0.0430839	0.0723717	8	2	gi|300487873|gb|ACT68012.1|	cytochrome P450 CYP6CX1v1 [Bemisia tabaci]
2851	BT_B_G_ZJU_Unigene13614	BT_Q_G_ZJU_CL271.Contig2	0.00130638	0.0180845	0.0722376	4	1	gi|193596567|ref|XP_001950632.1|	PREDICTED: 28S ribosomal protein S31, mitochondrial-like [Acyrthosiphon pisum]
2504	BT_B_G_ZJU_Unigene11640	BT_Q_G_ZJU_Unigene1721	0.00471696	0.065378	0.072149	9	2	gi|312382668|gb|EFR28048.1|	hypothetical protein AND_04492 [Anopheles darlingi]
2695	BT_B_G_ZJU_Unigene12696	BT_Q_G_ZJU_Unigene7718	0.00298926	0.0414413	0.0721323	4	1	gi|307175837|gb|EFN65652.1|	RING finger protein 181 [Camponotus floridanus]
1799	BT_B_G_ZJU_Unigene6291	BT_Q_G_ZJU_Unigene4999	0.00429452	0.0599019	0.0716926	4	1	gi|156550634|ref|XP_001604682.1|	PREDICTED: ATP-dependent RNA helicase DDX24-like [Nasonia vitripennis]
1226	BT_B_G_ZJU_Unigene2575	BT_Q_G_ZJU_Unigene399	0.00659154	0.0920006	0.0716467	25	8	gi|339896255|gb|AEK21813.1|	cytochrome P450 [Bemisia tabaci]
217	BT_B_G_ZJU_CL971.Contig2	BT_Q_G_ZJU_CL1319.Contig1	0.0058766	0.0825584	0.0711812	4	1	gi|289740839|gb|ADD19167.1|	cysteine proteinase cathepsin F [Glossina morsitans morsitans]
2396	BT_B_G_ZJU_Unigene11091	BT_Q_G_ZJU_Unigene9967	0.00346162	0.048981	0.0706727	5	1	gi|195474725|ref|XP_002089640.1|	GE19202 [Drosophila yakuba] >gi|194175741|gb|EDW89352.1| GE19202 [Drosophila yakuba]
583	BT_B_G_ZJU_Unigene62	BT_Q_G_ZJU_Unigene10315	0.00276285	0.0391646	0.0705445	4	1	gi|156545854|ref|XP_001606393.1|	PREDICTED: synaptosomal-associated protein 29-like [Nasonia vitripennis]
2542	BT_B_G_ZJU_Unigene11841	BT_Q_G_ZJU_Unigene5995	0.00897311	0.127403	0.0704311	12	2	gi|322802279|gb|EFZ22675.1|	hypothetical protein SINV_06642 [Solenopsis invicta]
2909	BT_B_G_ZJU_Unigene14098	BT_Q_G_ZJU_Unigene878	0.00221681	0.0315002	0.0703747	4	1	gi|340719568|ref|XP_003398222.1|	PREDICTED: pyridine nucleotide-disulfide oxidoreductase domain-containing protein 1-like [Bombus terrestris]
2446	BT_B_G_ZJU_Unigene11371	BT_Q_G_ZJU_Unigene11466	0.003426	0.0489419	0.0700013	5	1	gi|332020155|gb|EGI60599.1|	ADP-ribosylation factor-like protein 2 [Acromyrmex echinatior]
1190	BT_B_G_ZJU_Unigene2436	BT_Q_G_ZJU_Unigene86	0.00210054	0.0300689	0.0698576	18	4	gi|242022406|ref|XP_002431631.1|	conserved hypothetical protein [Pediculus humanus corporis] >gi|212516939|gb|EEB18893.1| conserved hypothetical protein [Pediculus humanus corporis]
3860	BT_B_G_ZJU_Unigene10110	BT_Q_G_ZJU_Unigene9597	0.00333654	0.0479078	0.0696451	15	3	gi|339896293|gb|AEK21832.1|	cytochrome P450 [Bemisia tabaci]
2561	BT_B_G_ZJU_Unigene11931	BT_Q_G_ZJU_Unigene10565	0.00246375	0.0354186	0.0695609	11	2	gi|383849394|ref|XP_003700330.1|	PREDICTED: translation initiation factor eIF-2B subunit epsilon-like [Megachile rotundata]
884	BT_B_G_ZJU_Unigene1316	BT_Q_G_ZJU_Unigene11743	0.0016317	0.0236101	0.0691104	6	1	gi|328697431|ref|XP_001945587.2|	PREDICTED: AN1-type zinc finger protein 1-like [Acyrthosiphon pisum]
3146	BT_B_G_ZJU_Unigene16014	BT_Q_G_ZJU_Unigene985	0.00139346	0.02024	0.0688465	5	1	gi|347365176|gb|AEO89448.1|	sucrase [Nilaparvata lugens]
2351	BT_B_G_ZJU_Unigene10875	BT_Q_G_ZJU_Unigene14406	0.00333757	0.0485535	0.06874	9	2	gi|380029853|ref|XP_003698579.1|	PREDICTED: zinc finger CCHC domain-containing protein 8 homolog [Apis florea]
2637	BT_B_G_ZJU_Unigene12373	BT_Q_G_ZJU_Unigene11168	0.00315385	0.045906	0.0687023	9	2	gi|332373080|gb|AEE61681.1|	unknown [Dendroctonus ponderosae]
862	BT_B_G_ZJU_Unigene1198	BT_Q_G_ZJU_Unigene2389	0.00322134	0.0468888	0.0687016	24	4	gi|156548582|ref|XP_001607513.1|	PREDICTED: bifunctional purine biosynthesis protein PURH [Nasonia vitripennis]
3766	BT_B_G_ZJU_CL1500.Contig1	BT_Q_G_ZJU_Unigene11318	0.00470606	0.0691645	0.0680416	27	5	gi|340722280|ref|XP_003399535.1|	PREDICTED: protein penguin-like isoform 1 [Bombus terrestris] >gi|340722282|ref|XP_003399536.1| PREDICTED: protein penguin-like isoform 2 [Bombus terrestris]
573	BT_B_G_ZJU_Unigene18	BT_Q_G_ZJU_Unigene1392	0.00371473	0.054687	0.0679271	13	2	gi|307180567|gb|EFN68523.1|	Serine proteinase stubble [Camponotus floridanus]
1151	BT_B_G_ZJU_Unigene2283	BT_Q_G_ZJU_Unigene1635	0.00193095	0.0284734	0.067816	14	2	gi|270006182|gb|EFA02630.1|	hypothetical protein TcasGA2_TC008350 [Tribolium castaneum]
2080	BT_B_G_ZJU_Unigene9170	BT_Q_G_ZJU_Unigene13923	0.00392707	0.057928	0.0677923	5	1	gi|357628299|gb|EHJ77688.1|	hypothetical protein KGM_14414 [Danaus plexippus]
2107	BT_B_G_ZJU_Unigene9381	BT_Q_G_ZJU_Unigene3595	0.00258463	0.0381748	0.067705	5	1	gi|340713182|ref|XP_003395126.1|	PREDICTED: motile sperm domain-containing protein 1-like isoform 1 [Bombus terrestris]
3376	BT_B_G_ZJU_Unigene18349	BT_Q_G_ZJU_Unigene6648	0.00352561	0.052171	0.0675779	5	1	gi|350410111|ref|XP_003488949.1|	PREDICTED: U2 snRNP-associated SURP motif-containing protein-like isoform 2 [Bombus impatiens]
793	BT_B_G_ZJU_Unigene969	BT_Q_G_ZJU_CL788.Contig1	0.000733566	0.0108898	0.0673627	4	1	gi|357609454|gb|EHJ66457.1|	hypothetical protein KGM_08224 [Danaus plexippus]
2376	BT_B_G_ZJU_Unigene11014	BT_Q_G_ZJU_CL326.Contig2	0.00101755	0.0151805	0.0670303	5	1	gi|242023580|ref|XP_002432210.1|	mitogen-activated protein kinase ERK-A, putative [Pediculus humanus corporis] >gi|212517607|gb|EEB19472.1| mitogen-activated protein kinase ERK-A, putative [Pediculus humanus corporis]
340	BT_B_G_ZJU_CL1584.Contig1	BT_Q_G_ZJU_Unigene8186	0.00299461	0.0447211	0.0669619	6	1	gi|345493232|ref|XP_001605457.2|	PREDICTED: putative phosphatidate phosphatase-like [Nasonia vitripennis]
3875	BT_B_G_ZJU_Unigene11799	BT_Q_G_ZJU_Unigene8377	0.0046069	0.0689266	0.0668378	27	5	gi|193697617|ref|XP_001943575.1|	PREDICTED: facilitated trehalose transporter Tret1-like [Acyrthosiphon pisum]
1859	BT_B_G_ZJU_Unigene7269	BT_Q_G_ZJU_Unigene18938	0.00403281	0.0606076	0.0665397	4	1	gi|345496574|ref|XP_003427758.1|	PREDICTED: titin-like [Nasonia vitripennis]
3758	BT_B_G_ZJU_CL1132.Contig1	BT_Q_G_ZJU_Unigene278	0.00256363	0.0386208	0.0663795	17	3	gi|347965559|ref|XP_321919.5|	AGAP001236-PA [Anopheles gambiae str. PEST] >gi|333470456|gb|EAA01784.5| AGAP001236-PA [Anopheles gambiae str. PEST]
2596	BT_B_G_ZJU_Unigene12143	BT_Q_G_ZJU_Unigene10971	0.00139194	0.021047	0.066135	5	1	gi|383859067|ref|XP_003705019.1|	PREDICTED: UPF0183 protein CG7083-like [Megachile rotundata]
3849	BT_B_G_ZJU_Unigene8137	BT_Q_G_ZJU_Unigene9254	0.00356238	0.0539544	0.0660258	3.98322	1.01678	gi|91087177|ref|XP_975407.1|	PREDICTED: similar to peptide-N(4)-(N-acetyl-beta-glucosaminyl)asparagine amidase [Tribolium castaneum]
1489	BT_B_G_ZJU_Unigene3548	BT_Q_G_ZJU_Unigene4071	0.00107185	0.0163921	0.0653886	5	1	gi|242022402|ref|XP_002431629.1|	jumonji/arid domain-containing protein, putative [Pediculus humanus corporis] >gi|212516937|gb|EEB18891.1| jumonji/arid domain-containing protein, putative [Pediculus humanus corporis]
2705	BT_B_G_ZJU_Unigene12733	BT_Q_G_ZJU_Unigene11217	0.00110059	0.0168997	0.0651249	6	1	gi|242013339|ref|XP_002427367.1|	rubredoxin-NAD reductase, putative [Pediculus humanus corporis] >gi|212511736|gb|EEB14629.1| rubredoxin-NAD reductase, putative [Pediculus humanus corporis]
397	BT_B_G_ZJU_CL1869.Contig2	BT_Q_G_ZJU_CL1227.Contig2	0.00214218	0.0329353	0.065042	10	2	gi|158298698|ref|XP_318878.3|	AGAP009783-PA [Anopheles gambiae str. PEST] >gi|157014010|gb|EAA14306.3| AGAP009783-PA [Anopheles gambiae str. PEST]
3839	BT_B_G_ZJU_Unigene4046	BT_Q_G_ZJU_Unigene10921	0.00273297	0.0420247	0.0650324	5	1	gi|328873419|gb|EGG21786.1|	glycosyltransferase [Dictyostelium fasciculatum]
1031	BT_B_G_ZJU_Unigene1864	BT_Q_G_ZJU_Unigene252	0.000863084	0.0132948	0.0649188	7	1	gi|156548364|ref|XP_001603808.1|	PREDICTED: uncharacterized protein C05D11.1-like [Nasonia vitripennis]
747	BT_B_G_ZJU_Unigene712	BT_Q_G_ZJU_Unigene10649	0.00471327	0.0732826	0.0643164	6	1	gi|56417584|gb|AAV90733.1|	mitochondrial ATP synthase coupling factor 6 precursor [Aedes albopictus]
87	BT_B_G_ZJU_CL402.Contig1	BT_Q_G_ZJU_CL966.Contig3	0.00123857	0.0192601	0.0643076	5	1	gi|380030803|ref|XP_003699031.1|	PREDICTED: uncharacterized protein LOC100870765 [Apis florea]
376	BT_B_G_ZJU_CL1774.Contig2	BT_Q_G_ZJU_Unigene10730	0.00200935	0.0313195	0.0641567	10	2	gi|328722670|ref|XP_003247633.1|	PREDICTED: pyruvate dehydrogenase phosphatase regulatory subunit, mitochondrial-like isoform 2 [Acyrthosiphon pisum]
2507	BT_B_G_ZJU_Unigene11651	BT_Q_G_ZJU_Unigene1994	0.00225001	0.0351696	0.0639761	5	1	gi|156554152|ref|XP_001599414.1|	PREDICTED: TM2 domain-containing protein CG10795-like [Nasonia vitripennis]
146	BT_B_G_ZJU_CL658.Contig1	BT_Q_G_ZJU_CL1865.Contig1	0.00189074	0.0295712	0.0639385	5	1	gi|195382288|ref|XP_002049862.1|	GJ20513 [Drosophila virilis] >gi|194144659|gb|EDW61055.1| GJ20513 [Drosophila virilis]
147	BT_B_G_ZJU_CL658.Contig2	BT_Q_G_ZJU_CL1865.Contig2	0.00193207	0.0302301	0.0639121	5	1	gi|195382288|ref|XP_002049862.1|	GJ20513 [Drosophila virilis] >gi|194144659|gb|EDW61055.1| GJ20513 [Drosophila virilis]
722	BT_B_G_ZJU_Unigene627	BT_Q_G_ZJU_Unigene9058	0.00259126	0.0406844	0.0636919	9	2	gi|346470641|gb|AEO35165.1|	hypothetical protein [Amblyomma maculatum]
708	BT_B_G_ZJU_Unigene598	BT_Q_G_ZJU_Unigene10458	0.00124255	0.0195913	0.0634235	15	2	gi|307202324|gb|EFN81782.1|	Tripeptidyl-peptidase 2 [Harpegnathos saltator]
809	BT_B_G_ZJU_Unigene1002	BT_Q_G_ZJU_Unigene9942	0.000877875	0.0138937	0.0631851	5	1	gi|332023593|gb|EGI63826.1|	E3 ubiquitin-protein ligase HUWE1 [Acromyrmex echinatior]
2158	BT_B_G_ZJU_Unigene9704	BT_Q_G_ZJU_Unigene6017	0.003424	0.054364	0.0629829	4	1	gi|357619562|gb|EHJ72088.1|	hypothetical protein KGM_05260 [Danaus plexippus]
817	BT_B_G_ZJU_Unigene1016	BT_Q_G_ZJU_Unigene12508	0.00211866	0.0337492	0.0627766	4	1	gi|225711962|gb|ACO11827.1|	Ribosome production factor 1 [Lepeophtheirus salmonis]
3778	BT_B_G_ZJU_CL2371.Contig5	BT_Q_G_ZJU_CL1932.Contig2	0.00172568	0.0276802	0.0623436	10	2	gi|182894140|gb|ACA51846.1|	cytochrome P450 YP6CM1vQ [Bemisia tabaci]
2904	BT_B_G_ZJU_Unigene14034	BT_Q_G_ZJU_Unigene12209	0.00423086	0.0678802	0.0623283	14	2	gi|322801571|gb|EFZ22227.1|	hypothetical protein SINV_08605 [Solenopsis invicta]
1079	BT_B_G_ZJU_Unigene2050	BT_Q_G_ZJU_Unigene10952	0.00220381	0.0353862	0.0622788	15	2	gi|91087291|ref|XP_975557.1|	PREDICTED: similar to zinc finger protein [Tribolium castaneum] >gi|270009543|gb|EFA05991.1| hypothetical protein TcasGA2_TC008817 [Tribolium castaneum]
383	BT_B_G_ZJU_CL1801.Contig3	BT_Q_G_ZJU_Unigene10587	0.00117963	0.0189435	0.0622707	5	1	gi|193610725|ref|XP_001942914.1|	PREDICTED: DNA polymerase subunit gamma-2, mitochondrial-like [Acyrthosiphon pisum]
588	BT_B_G_ZJU_Unigene79	BT_Q_G_ZJU_Unigene1400	0.0020331	0.0326517	0.0622664	6	1	gi|332019553|gb|EGI60032.1|	Fumarylacetoacetase [Acromyrmex echinatior]
1077	BT_B_G_ZJU_Unigene2045	BT_Q_G_ZJU_Unigene11770	0.00208559	0.0335806	0.062107	12	2	gi|350399960|ref|XP_003485693.1|	PREDICTED: putative mitochondrial inner membrane protein-like [Bombus impatiens]
3413	BT_B_G_ZJU_Unigene18819	BT_Q_G_ZJU_Unigene16649	0.00592909	0.0956604	0.0619806	5	1	gi|170060498|ref|XP_001865830.1|	endonuclease G, mitochondrial [Culex quinquefasciatus] >gi|167878944|gb|EDS42327.1| endonuclease G, mitochondrial [Culex quinquefasciatus]
47	BT_B_G_ZJU_CL266.Contig1	BT_Q_G_ZJU_Unigene580	0.000821386	0.0132673	0.0619106	7	1	gi|229577228|ref|NP_001153330.1|	neural precursor cell expressed, developmentally down-regulated 4 [Nasonia vitripennis]
3047	BT_B_G_ZJU_Unigene15239	BT_Q_G_ZJU_Unigene15309	0.00267848	0.0434945	0.0615821	6	1	gi|91080077|ref|XP_967815.1|	PREDICTED: similar to AGAP005632-PA [Tribolium castaneum] >gi|270003201|gb|EEZ99648.1| hypothetical protein TcasGA2_TC002405 [Tribolium castaneum]
2833	BT_B_G_ZJU_Unigene13435	BT_Q_G_ZJU_Unigene11649	0.00227175	0.0369177	0.0615354	12	2	gi|357625874|gb|EHJ76163.1|	hypothetical protein KGM_07910 [Danaus plexippus]
1683	BT_B_G_ZJU_Unigene5230	BT_Q_G_ZJU_Unigene3802	0.00251671	0.0409957	0.0613897	6	1	gi|157112544|ref|XP_001651829.1|	bumetanide-sensitive Na-K-Cl cotransport protein, putative [Aedes aegypti] >gi|108878050|gb|EAT42275.1| bumetanide-sensitive Na-K-Cl cotransport protein, putative [Aedes aegypti]
598	BT_B_G_ZJU_Unigene104	BT_Q_G_ZJU_Unigene10809	0.00161633	0.0266957	0.0605467	5	1	gi|270016118|gb|EFA12566.1|	hypothetical protein TcasGA2_TC004195 [Tribolium castaneum]
2207	BT_B_G_ZJU_Unigene10018	BT_Q_G_ZJU_Unigene10922	0.00174578	0.0289289	0.0603473	5	1	gi|350417369|ref|XP_003491389.1|	PREDICTED: hypothetical protein LOC100740057 [Bombus impatiens]
614	BT_B_G_ZJU_Unigene204	BT_Q_G_ZJU_Unigene9586	0.00268088	0.044492	0.0602552	11	2	gi|189235276|ref|XP_973489.2|	PREDICTED: similar to mmr1/hsr1 GTP binding protein [Tribolium castaneum]
2699	BT_B_G_ZJU_Unigene12706	BT_Q_G_ZJU_Unigene1107	0.0011267	0.0187002	0.0602504	9	1	gi|328782646|ref|XP_624124.3|	PREDICTED: beta amyloid protein precursor-like isoform 1 [Apis mellifera]
3196	BT_B_G_ZJU_Unigene16443	BT_Q_G_ZJU_Unigene10551	0.00326234	0.0543218	0.0600558	6	1	gi|209736084|gb|ACI68911.1|	FK506-binding protein 2 precursor [Salmo salar]
1569	BT_B_G_ZJU_Unigene4387	BT_Q_G_ZJU_Unigene10429	0.00217399	0.0362252	0.0600132	10	2	gi|328711508|ref|XP_003244558.1|	PREDICTED: peroxisomal multifunctional enzyme type 2-like isoform 2 [Acyrthosiphon pisum] >gi|328711510|ref|XP_003244559.1| PREDICTED: peroxisomal multifunctional enzyme type 2-like isoform 3 [Acyrthosiphon pisum]
1992	BT_B_G_ZJU_Unigene8520	BT_Q_G_ZJU_Unigene12587	0.00315881	0.0528832	0.0597319	7	1	gi|91091178|ref|XP_971714.1|	PREDICTED: similar to AGAP008016-PA [Tribolium castaneum] >gi|270013121|gb|EFA09569.1| hypothetical protein TcasGA2_TC011683 [Tribolium castaneum]
3754	BT_B_G_ZJU_CL855.Contig3	BT_Q_G_ZJU_CL404.Contig3	0.00688931	0.115507	0.0596439	30	6	gi|193688154|ref|XP_001948310.1|	PREDICTED: beta-ureidopropionase-like [Acyrthosiphon pisum]
957	BT_B_G_ZJU_Unigene1548	BT_Q_G_ZJU_Unigene346	0.003652	0.0615943	0.0592912	5	1	gi|307168594|gb|EFN61652.1|	Proteasome maturation protein [Camponotus floridanus]
2667	BT_B_G_ZJU_Unigene12562	BT_Q_G_ZJU_Unigene9044	0.00224656	0.0381202	0.0589336	18	3	gi|383850090|ref|XP_003700650.1|	PREDICTED: AP-1 complex subunit gamma-1 [Megachile rotundata]
393	BT_B_G_ZJU_CL1839.Contig1	BT_Q_G_ZJU_Unigene476	0.00399364	0.0677887	0.0589131	27	5	gi|91076782|ref|XP_967792.1|	PREDICTED: similar to sphingosine phosphate lyase isoform 1 [Tribolium castaneum] >gi|270001960|gb|EEZ98407.1| hypothetical protein TcasGA2_TC000875 [Tribolium castaneum]
273	BT_B_G_ZJU_CL1240.Contig2	BT_Q_G_ZJU_Unigene11822	0.00216329	0.0368216	0.0587505	5	1	gi|121543893|gb|ABM55611.1|	mitochondrial ribosomal protein L32-like protein [Maconellicoccus hirsutus]
912	BT_B_G_ZJU_Unigene1420	BT_Q_G_ZJU_Unigene1168	0.0032762	0.0562002	0.0582951	24	4	gi|335892843|ref|NP_001229451.1|	dolichyl-diphosphooligosaccharide--protein glycosyltransferase subunit 1 [Apis mellifera]
3837	BT_B_G_ZJU_Unigene3558	BT_Q_G_ZJU_Unigene68	0.005779	0.0995008	0.0580799	9	2	gi|146285362|gb|ABQ18257.1|	unknown [Lygus lineolaris]
3759	BT_B_G_ZJU_CL1132.Contig3	BT_Q_G_ZJU_CL1397.Contig3	0.00328454	0.0565875	0.0580436	16	3	gi|170043906|ref|XP_001849608.1|	sugar transporter [Culex quinquefasciatus] >gi|167867183|gb|EDS30566.1| sugar transporter [Culex quinquefasciatus]
436	BT_B_G_ZJU_CL2057.Contig2	BT_Q_G_ZJU_Unigene1713	0.00182751	0.031528	0.0579647	11	2	gi|332018902|gb|EGI59448.1|	Alpha-aminoadipic semialdehyde synthase, mitochondrial [Acromyrmex echinatior]
83	BT_B_G_ZJU_CL392.Contig1	BT_Q_G_ZJU_Unigene680	0.00100321	0.017365	0.0577721	6	1	gi|328706529|ref|XP_003243122.1|	PREDICTED: multidrug resistance-associated protein 1-like [Acyrthosiphon pisum]
2716	BT_B_G_ZJU_Unigene12791	BT_Q_G_ZJU_Unigene10317	0.00258599	0.044845	0.0576651	14	2	gi|383853682|ref|XP_003702351.1|	PREDICTED: translational activator GCN1 isoform 2 [Megachile rotundata]
3906	BT_B_G_ZJU_Unigene17962	BT_Q_G_ZJU_Unigene22933	0.00527413	0.0915007	0.0576404	4	1	gi|224057323|ref|XP_002188172.1|	PREDICTED: dihydrolipoamide branched chain transacylase E2 [Taeniopygia guttata]
382	BT_B_G_ZJU_CL1800.Contig2	BT_Q_G_ZJU_Unigene11298	0.0021887	0.0380207	0.0575661	7	1	gi|240848575|ref|NP_001155797.1|	ferritin-like precursor [Acyrthosiphon pisum] >gi|239788704|dbj|BAH71020.1| ACYPI009403 [Acyrthosiphon pisum]
514	BT_B_G_ZJU_CL2426.Contig2	BT_Q_G_ZJU_Unigene10759	0.002318	0.0404454	0.0573117	13	2	gi|270006403|gb|EFA02851.1|	TNF-receptor-associated factor 2 [Tribolium castaneum]
1528	BT_B_G_ZJU_Unigene4102	BT_Q_G_ZJU_Unigene11430	0.00282249	0.0495578	0.0569536	9	2	gi|242011747|ref|XP_002426608.1|	RING finger protein, putative [Pediculus humanus corporis] >gi|212510757|gb|EEB13870.1| RING finger protein, putative [Pediculus humanus corporis]
1148	BT_B_G_ZJU_Unigene2269	BT_Q_G_ZJU_Unigene9806	0.00131099	0.0230204	0.0569488	5	1	gi|307166543|gb|EFN60610.1|	Coatomer subunit epsilon [Camponotus floridanus]
175	BT_B_G_ZJU_CL794.Contig2	BT_Q_G_ZJU_Unigene395	0.00513962	0.090956	0.0565067	8	2	gi|262272877|gb|ACY40651.1|	allergen Bla g 3 isoform 2 precursor [Blattella germanica]
1387	BT_B_G_ZJU_Unigene3183	BT_Q_G_ZJU_Unigene822	0.00390121	0.0690491	0.056499	11	2	gi|242005572|ref|XP_002423638.1|	2-deoxyglucose-6-phosphate phosphatase, putative [Pediculus humanus corporis] >gi|212506798|gb|EEB10900.1| 2-deoxyglucose-6-phosphate phosphatase, putative [Pediculus humanus corporis]
943	BT_B_G_ZJU_Unigene1508	BT_Q_G_ZJU_Unigene10223	0.000789261	0.0139791	0.0564602	5	1	gi|156549624|ref|XP_001603995.1|	PREDICTED: nuclear pore complex protein Nup85-like [Nasonia vitripennis]
1143	BT_B_G_ZJU_Unigene2251	BT_Q_G_ZJU_CL1486.Contig1	0.00242816	0.0433006	0.0560769	15	2	gi|170070647|ref|XP_001869660.1|	acetyl-CoA acetyltransferase, mitochondrial [Culex quinquefasciatus] >gi|167866550|gb|EDS29933.1| acetyl-CoA acetyltransferase, mitochondrial [Culex quinquefasciatus]
427	BT_B_G_ZJU_CL2004.Contig1	BT_Q_G_ZJU_Unigene1879	0.00176271	0.031445	0.0560568	5.93989	1.06011	gi|91085775|ref|XP_974308.1|	PREDICTED: similar to metaxin 2 [Tribolium castaneum]
3504	BT_B_G_ZJU_Unigene20177	BT_Q_G_ZJU_Unigene7762	0.0065948	0.117741	0.0560111	13	2	gi|291224541|ref|XP_002732264.1|	PREDICTED: hypothetical protein, partial [Saccoglossus kowalevskii]
1172	BT_B_G_ZJU_Unigene2398	BT_Q_G_ZJU_Unigene11484	0.00409377	0.073703	0.0555442	15	2	gi|328713167|ref|XP_001948169.2|	PREDICTED: reticulon-4-interacting protein 1 homolog, mitochondrial-like [Acyrthosiphon pisum]
1855	BT_B_G_ZJU_Unigene7197	BT_Q_G_ZJU_Unigene13121	0.00295647	0.0533554	0.0554109	6	1	gi|156552890|ref|XP_001600995.1|	PREDICTED: translation initiation factor eIF-2B subunit beta [Nasonia vitripennis]
1601	BT_B_G_ZJU_Unigene4646	BT_Q_G_ZJU_Unigene13488	0.00371683	0.0673156	0.0552151	6	1	gi|395516560|ref|XP_003762455.1|	PREDICTED: transcriptional adapter 3 [Sarcophilus harrisii]
2054	BT_B_G_ZJU_Unigene8973	BT_Q_G_ZJU_Unigene5705	0.00292257	0.053272	0.0548613	5	1	gi|189235276|ref|XP_973489.2|	PREDICTED: similar to mmr1/hsr1 GTP binding protein [Tribolium castaneum]
2623	BT_B_G_ZJU_Unigene12306	BT_Q_G_ZJU_Unigene4160	0.00161098	0.0293877	0.0548183	5	1	gi|193652460|ref|XP_001949757.1|	PREDICTED: n-acetyltransferase 10-like [Acyrthosiphon pisum]
2549	BT_B_G_ZJU_Unigene11883	BT_Q_G_ZJU_Unigene10821	0.0010979	0.0200346	0.0548	6	1	gi|383858946|ref|XP_003704960.1|	PREDICTED: CCAAT/enhancer-binding protein zeta-like [Megachile rotundata]
3772	BT_B_G_ZJU_CL1781.Contig2	BT_Q_G_ZJU_CL77.Contig3	0.00219545	0.0400998	0.0547497	8	1	gi|283436152|ref|NP_001164444.1|	peroxiredoxin-like protein [Apis mellifera]
3780	BT_B_G_ZJU_Unigene17	BT_Q_G_ZJU_Unigene1554	0.00153526	0.0282263	0.0543913	6	1	gi|383864071|ref|XP_003707503.1|	PREDICTED: uncharacterized protein CG1785-like [Megachile rotundata]
2488	BT_B_G_ZJU_Unigene11572	BT_Q_G_ZJU_Unigene8889	0.00124091	0.0228518	0.0543024	5	1	gi|242015624|ref|XP_002428453.1|	WD-repeat protein YNL035C, putative [Pediculus humanus corporis] >gi|212513065|gb|EEB15715.1| WD-repeat protein YNL035C, putative [Pediculus humanus corporis]
3186	BT_B_G_ZJU_Unigene16315	BT_Q_G_ZJU_Unigene8376	0.00227713	0.0424379	0.0536579	5	1	gi|194760671|ref|XP_001962561.1|	GF14378 [Drosophila ananassae] >gi|190616258|gb|EDV31782.1| GF14378 [Drosophila ananassae]
2317	BT_B_G_ZJU_Unigene10684	BT_Q_G_ZJU_Unigene8952	0.00269729	0.0502734	0.0536523	6	1	gi|242004319|ref|XP_002423047.1|	Plasminogen activator inhibitor 1 RNA-binding protein, putative [Pediculus humanus corporis] >gi|212505978|gb|EEB10309.1| Plasminogen activator inhibitor 1 RNA-binding protein, putative [Pediculus humanus corporis]
651	BT_B_G_ZJU_Unigene339	BT_Q_G_ZJU_CL1014.Contig1	0.00400349	0.0747073	0.053589	24	4	gi|383862772|ref|XP_003706857.1|	PREDICTED: LOW QUALITY PROTEIN: RNA-binding protein NOB1-like [Megachile rotundata]
1304	BT_B_G_ZJU_Unigene2868	BT_Q_G_ZJU_Unigene10575	0.00205402	0.0389948	0.0526742	13	2	gi|157127160|ref|XP_001661062.1|	cysteine desulfurylase [Aedes aegypti] >gi|108873027|gb|EAT37252.1| cysteine desulfurylase [Aedes aegypti]
3773	BT_B_G_ZJU_CL1786.Contig1	BT_Q_G_ZJU_Unigene1905	0.00475175	0.0902787	0.0526342	31	7	gi|328702369|ref|XP_001952163.2|	PREDICTED: probable maltase L-like [Acyrthosiphon pisum]
1862	BT_B_G_ZJU_Unigene7328	BT_Q_G_ZJU_Unigene1305	0.00549473	0.10454	0.052561	5	1	gi|339896301|gb|AEK21836.1|	cytochrome P450 [Bemisia tabaci]
3844	BT_B_G_ZJU_Unigene5433	BT_Q_G_ZJU_Unigene2425	0.00351527	0.0669452	0.0525096	15	3	gi|347965864|ref|XP_321709.4|	AGAP001421-PA [Anopheles gambiae str. PEST] >gi|333470320|gb|EAA01767.4| AGAP001421-PA [Anopheles gambiae str. PEST]
274	BT_B_G_ZJU_CL1242.Contig1	BT_Q_G_ZJU_CL1244.Contig1	0.00348596	0.0666034	0.0523391	16	2	gi|328787148|ref|XP_623460.3|	PREDICTED: multidrug resistance-associated protein 4-like [Apis mellifera]
2479	BT_B_G_ZJU_Unigene11544	BT_Q_G_ZJU_Unigene21852	0.00588884	0.112804	0.0522043	8	1	gi|195587423|ref|XP_002083464.1|	GD13741 [Drosophila simulans] >gi|194195473|gb|EDX09049.1| GD13741 [Drosophila simulans]
373	BT_B_G_ZJU_CL1749.Contig1	BT_Q_G_ZJU_CL32.Contig1	0.00668798	0.128637	0.0519912	26	4	gi|193697617|ref|XP_001943575.1|	PREDICTED: facilitated trehalose transporter Tret1-like [Acyrthosiphon pisum]
805	BT_B_G_ZJU_Unigene995	BT_Q_G_ZJU_Unigene2222	0.00256655	0.0493702	0.0519857	12	2	gi|383863617|ref|XP_003707276.1|	PREDICTED: uncharacterized protein LOC100880620 [Megachile rotundata]
3891	BT_B_G_ZJU_Unigene13490	BT_Q_G_ZJU_CL1660.Contig1	0.00418043	0.0804703	0.05195	17	3	gi|339896283|gb|AEK21827.1|	cytochrome P450 [Bemisia tabaci]
3902	BT_B_G_ZJU_Unigene15729	BT_Q_G_ZJU_Unigene15434	0.0105522	0.203139	0.0519455	14	2	gi|319401871|ref|NP_001187388.1|	tRNA-specific adenosine deaminase-like protein 3 [Ictalurus punctatus] >gi|308322883|gb|ADO28579.1| tRNA-specific adenosine deaminase-like protein 3 [Ictalurus punctatus]
2832	BT_B_G_ZJU_Unigene13432	BT_Q_G_ZJU_Unigene1371	0.000947656	0.0182622	0.0518916	6	1	gi|242007058|ref|XP_002424359.1|	coiled-coil domain-containing protein 47 precursor, putative [Pediculus humanus corporis] >gi|212507759|gb|EEB11621.1| coiled-coil domain-containing protein 47 precursor, putative [Pediculus humanus corporis]
3896	BT_B_G_ZJU_Unigene14110	BT_Q_G_ZJU_Unigene11808	0.00198095	0.0382338	0.0518114	18.9264	2.07358	gi|242016302|ref|XP_002428768.1|	sodium-potassium-chloride cotransporter, putative [Pediculus humanus corporis] >gi|212513453|gb|EEB16030.1| sodium-potassium-chloride cotransporter, putative [Pediculus humanus corporis]
1834	BT_B_G_ZJU_Unigene7029	BT_Q_G_ZJU_Unigene5973	0.00360967	0.069742	0.0517575	6	1	gi|242017593|ref|XP_002429272.1|	G-protein signaling modulator, putative [Pediculus humanus corporis] >gi|212514168|gb|EEB16534.1| G-protein signaling modulator, putative [Pediculus humanus corporis]
1261	BT_B_G_ZJU_Unigene2734	BT_Q_G_ZJU_Unigene4840	0.00268002	0.0518532	0.0516847	5	1	gi|240848799|ref|NP_001155587.1|	nudC domain-containing protein 2 [Acyrthosiphon pisum] >gi|239791786|dbj|BAH72313.1| ACYPI004786 [Acyrthosiphon pisum]
268	BT_B_G_ZJU_CL1213.Contig1	BT_Q_G_ZJU_Unigene3575	0.00350386	0.0683688	0.0512494	6	1	gi|291413513|ref|XP_002723015.1|	PREDICTED: ubiquitin related modifier 1 homolog [Oryctolagus cuniculus]
2038	BT_B_G_ZJU_Unigene8843	BT_Q_G_ZJU_Unigene10567	0.0017911	0.0349966	0.0511794	6	1	gi|383853249|ref|XP_003702135.1|	PREDICTED: bifunctional coenzyme A synthase-like [Megachile rotundata]
137	BT_B_G_ZJU_CL614.Contig2	BT_Q_G_ZJU_Unigene2190	0.00263781	0.052262	0.0504728	12	2	gi|332018418|gb|EGI59012.1|	28S ribosomal protein S22, mitochondrial [Acromyrmex echinatior]
17	BT_B_G_ZJU_CL95.Contig1	BT_Q_G_ZJU_Unigene11564	0.00123437	0.0245028	0.0503765	16	2	gi|383853233|ref|XP_003702127.1|	PREDICTED: KAT8 regulatory NSL complex subunit 1-like [Megachile rotundata]
1176	BT_B_G_ZJU_Unigene2406	BT_Q_G_ZJU_Unigene1841	0.00111502	0.0222092	0.0502051	12	1	gi|111307761|gb|AAI21193.1|	Mki67 protein [Xenopus laevis]
2756	BT_B_G_ZJU_Unigene13010	BT_Q_G_ZJU_Unigene11408	0.00391442	0.0783903	0.0499351	14	2	gi|300487873|gb|ACT68012.1|	cytochrome P450 CYP6CX1v1 [Bemisia tabaci]
1094	BT_B_G_ZJU_Unigene2075	BT_Q_G_ZJU_Unigene1092	0.00322745	0.064858	0.0497618	12	2	gi|239792525|dbj|BAH72596.1|	ACYPI004614 [Acyrthosiphon pisum]
560	BT_B_G_ZJU_CL2646.Contig3	BT_Q_G_ZJU_CL1407.Contig1	0.00205556	0.0416326	0.0493737	7	1	gi|359326583|gb|AEV23880.1|	glutathione S transferase class delta [Blattella germanica]
594	BT_B_G_ZJU_Unigene99	BT_Q_G_ZJU_Unigene11496	0.00178991	0.0363684	0.0492161	6	1	gi|194764715|ref|XP_001964474.1|	GF23199 [Drosophila ananassae] >gi|190614746|gb|EDV30270.1| GF23199 [Drosophila ananassae]
2920	BT_B_G_ZJU_Unigene14210	BT_Q_G_ZJU_Unigene748	0.00126917	0.0259587	0.0488919	8	1	gi|242020758|ref|XP_002430818.1|	protein BAT5, putative [Pediculus humanus corporis] >gi|212516021|gb|EEB18080.1| protein BAT5, putative [Pediculus humanus corporis]
1598	BT_B_G_ZJU_Unigene4614	BT_Q_G_ZJU_Unigene16838	0.00160763	0.0329118	0.0488467	8	1	gi|328783715|ref|XP_001121916.2|	PREDICTED: pantothenate kinase 2, mitochondrial-like [Apis mellifera]
528	BT_B_G_ZJU_CL2498.Contig1	BT_Q_G_ZJU_Unigene11921	0.000961293	0.0196982	0.048801	9	1	gi|157106230|ref|XP_001649229.1|	sulfatase [Aedes aegypti] >gi|108879923|gb|EAT44148.1| sulfatase [Aedes aegypti]
839	BT_B_G_ZJU_Unigene1102	BT_Q_G_ZJU_Unigene1438	0.00244222	0.0502374	0.0486136	30	4	gi|242013533|ref|XP_002427459.1|	RING finger protein, putative [Pediculus humanus corporis] >gi|212511845|gb|EEB14721.1| RING finger protein, putative [Pediculus humanus corporis]
2208	BT_B_G_ZJU_Unigene10021	BT_Q_G_ZJU_Unigene10296	0.00434508	0.0894541	0.0485732	9	1	gi|328719981|ref|XP_001944718.2|	PREDICTED: organic cation transporter protein-like [Acyrthosiphon pisum]
2383	BT_B_G_ZJU_Unigene11038	BT_Q_G_ZJU_Unigene10149	0.00107227	0.022155	0.0483986	7	1	gi|307201533|gb|EFN81296.1|	Nuclear pore complex protein Nup155 [Harpegnathos saltator]
838	BT_B_G_ZJU_Unigene1099	BT_Q_G_ZJU_Unigene9033	0.00154185	0.0319666	0.0482331	9	1	gi|158297283|ref|XP_317548.3|	AGAP007934-PA [Anopheles gambiae str. PEST] >gi|157015120|gb|EAA12882.4| AGAP007934-PA [Anopheles gambiae str. PEST]
1835	BT_B_G_ZJU_Unigene7037	BT_Q_G_ZJU_Unigene7488	0.00509266	0.105648	0.0482042	6	1	--	--
3492	BT_B_G_ZJU_Unigene20003	BT_Q_G_ZJU_Unigene20474	0.00318401	0.0661295	0.0481481	6	1	gi|62857723|ref|NP_001016871.1|	activating signal cointegrator 1 complex subunit 2 [Xenopus (Silurana) tropicalis] >gi|89272786|emb|CAJ83946.1| Activating signal cointegrator 1 complex subunit 2 [Xenopus (Silurana) tropicalis]
860	BT_B_G_ZJU_Unigene1191	BT_Q_G_ZJU_Unigene9706	0.00168808	0.0351055	0.048086	6	1	gi|193610829|ref|XP_001949945.1|	PREDICTED: cytosolic endo-beta-N-acetylglucosaminidase-like isoform 1 [Acyrthosiphon pisum] >gi|328705875|ref|XP_003242930.1| PREDICTED: cytosolic endo-beta-N-acetylglucosaminidase-like isoform 2 [Acyrthosiphon pisum]
2738	BT_B_G_ZJU_Unigene12922	BT_Q_G_ZJU_Unigene9776	0.001491	0.0312577	0.0477003	7	1	gi|270006952|gb|EFA03400.1|	hypothetical protein TcasGA2_TC013386 [Tribolium castaneum]
1792	BT_B_G_ZJU_Unigene6208	BT_Q_G_ZJU_Unigene16917	0.00554459	0.116476	0.0476027	7	1	gi|380020545|ref|XP_003694143.1|	PREDICTED: LOW QUALITY PROTEIN: vacuolar protein sorting-associated protein 13D-like [Apis florea]
3402	BT_B_G_ZJU_Unigene18688	BT_Q_G_ZJU_Unigene10668	0.00329468	0.0697198	0.047256	7	1	gi|157133298|ref|XP_001662822.1|	hypothetical protein AaeL_AAEL012705 [Aedes aegypti] >gi|108870874|gb|EAT35099.1| conserved hypothetical protein [Aedes aegypti]
557	BT_B_G_ZJU_CL2642.Contig1	BT_Q_G_ZJU_Unigene1315	0.00200331	0.0425874	0.0470401	10	1	gi|322793765|gb|EFZ17149.1|	hypothetical protein SINV_11697 [Solenopsis invicta]
525	BT_B_G_ZJU_CL2480.Contig1	BT_Q_G_ZJU_CL1773.Contig1	0.00208059	0.0446327	0.0466158	5	1	gi|240848899|ref|NP_001155577.1|	gamma-interferon-inducible lysosomal thiol reductase-like precursor [Acyrthosiphon pisum] >gi|239793520|dbj|BAH72872.1| ACYPI004563 [Acyrthosiphon pisum]
1400	BT_B_G_ZJU_Unigene3221	BT_Q_G_ZJU_Unigene2418	0.00281493	0.0604987	0.0465287	18	2	gi|242023622|ref|XP_002432231.1|	uv excision repair protein rad23, putative [Pediculus humanus corporis] >gi|212517628|gb|EEB19493.1| uv excision repair protein rad23, putative [Pediculus humanus corporis]
261	BT_B_G_ZJU_CL1165.Contig5	BT_Q_G_ZJU_Unigene10816	0.00642091	0.138085	0.0464997	17	3	gi|321470748|gb|EFX81723.1|	hypothetical protein DAPPUDRAFT_92597 [Daphnia pulex]
1180	BT_B_G_ZJU_Unigene2416	BT_Q_G_ZJU_Unigene10288	0.000600514	0.012918	0.0464867	9	1	gi|340715628|ref|XP_003396312.1|	PREDICTED: tyrosine-protein phosphatase non-receptor type 4-like [Bombus terrestris]
2472	BT_B_G_ZJU_Unigene11516	BT_Q_G_ZJU_Unigene11431	0.00160334	0.0346651	0.0462523	7	1	gi|189241276|ref|XP_974567.2|	PREDICTED: similar to CG3983 CG3983-PB [Tribolium castaneum] >gi|270014031|gb|EFA10479.1| hypothetical protein TcasGA2_TC012725 [Tribolium castaneum]
1849	BT_B_G_ZJU_Unigene7145	BT_Q_G_ZJU_Unigene10112	0.00523041	0.113365	0.046138	8	1	gi|307199887|gb|EFN80284.1|	Peroxisomal 3,2-trans-enoyl-CoA isomerase [Harpegnathos saltator]
1130	BT_B_G_ZJU_Unigene2210	BT_Q_G_ZJU_Unigene1220	0.000984769	0.0213585	0.0461067	8	1	gi|157105119|ref|XP_001648726.1|	cytochrome P450 [Aedes aegypti] >gi|108869082|gb|EAT33307.1| cytochrome P450 [Aedes aegypti]
390	BT_B_G_ZJU_CL1821.Contig1	BT_Q_G_ZJU_Unigene190	0.00292589	0.0637718	0.0458806	8	2	gi|380018935|ref|XP_003693374.1|	PREDICTED: probable rRNA-processing protein EBP2 homolog [Apis florea]
2189	BT_B_G_ZJU_Unigene9907	BT_Q_G_ZJU_Unigene8026	0.00174531	0.0381132	0.0457929	7	1	gi|270002128|gb|EEZ98575.1|	hypothetical protein TcasGA2_TC001089 [Tribolium castaneum]
2747	BT_B_G_ZJU_Unigene12981	BT_Q_G_ZJU_Unigene9538	0.00153141	0.0335508	0.0456444	7	1	gi|345496803|ref|XP_003427819.1|	PREDICTED: cleavage stimulation factor subunit 2-like isoform 2 [Nasonia vitripennis]
555	BT_B_G_ZJU_CL2625.Contig2	BT_Q_G_ZJU_Unigene11277	0.00169458	0.0372246	0.0455232	6	1	gi|242010533|ref|XP_002426020.1|	N-terminal acetyltransferase complex Ard1 subunit, putative [Pediculus humanus corporis] >gi|212510022|gb|EEB13282.1| N-terminal acetyltransferase complex Ard1 subunit, putative [Pediculus humanus corporis]
1127	BT_B_G_ZJU_Unigene2205	BT_Q_G_ZJU_Unigene11568	0.0013961	0.0307074	0.0454646	8	1	gi|91078536|ref|XP_970577.1|	PREDICTED: similar to ganglioside-induced differentiation-associated-protein 1 [Tribolium castaneum] >gi|270004029|gb|EFA00477.1| hypothetical protein TcasGA2_TC003336 [Tribolium castaneum]
878	BT_B_G_ZJU_Unigene1302	BT_Q_G_ZJU_Unigene10250	0.0026813	0.059211	0.0452838	17	2	gi|193697420|ref|XP_001952264.1|	PREDICTED: uroporphyrinogen decarboxylase-like [Acyrthosiphon pisum]
1414	BT_B_G_ZJU_Unigene3262	BT_Q_G_ZJU_Unigene2323	0.000934295	0.0206573	0.0452283	9	1	gi|242019416|ref|XP_002430157.1|	minifly protein, putative [Pediculus humanus corporis] >gi|212515248|gb|EEB17419.1| minifly protein, putative [Pediculus humanus corporis]
2790	BT_B_G_ZJU_Unigene13163	BT_Q_G_ZJU_CL1424.Contig1	0.00301741	0.0667724	0.0451894	8.93746	1.06254	gi|350536861|ref|NP_001233114.1|	ras-related C3 botulinum toxin substrate 1 isoform Rac1-like [Acyrthosiphon pisum] >gi|239790009|dbj|BAH71594.1| ACYPI005996 [Acyrthosiphon pisum]
599	BT_B_G_ZJU_Unigene108	BT_Q_G_ZJU_Unigene13835	0.00468086	0.104159	0.0449394	6	1	gi|321474052|gb|EFX85018.1|	hypothetical protein DAPPUDRAFT_314497 [Daphnia pulex]
209	BT_B_G_ZJU_CL940.Contig1	BT_Q_G_ZJU_Unigene9635	0.00146257	0.032762	0.0446422	9	1	gi|350400068|ref|XP_003485727.1|	PREDICTED: TGF-beta receptor type-1-like [Bombus impatiens]
2382	BT_B_G_ZJU_Unigene11036	BT_Q_G_ZJU_Unigene10033	0.00271613	0.0608888	0.0446081	7	1	gi|321470678|gb|EFX81653.1|	hypothetical protein DAPPUDRAFT_303340 [Daphnia pulex]
2877	BT_B_G_ZJU_Unigene13853	BT_Q_G_ZJU_Unigene11695	0.00125974	0.0282533	0.0445874	11	1	gi|332374474|gb|AEE62378.1|	unknown [Dendroctonus ponderosae]
449	BT_B_G_ZJU_CL2102.Contig1	BT_Q_G_ZJU_Unigene32	0.000850605	0.0191191	0.0444898	7	1	gi|189240526|ref|XP_972038.2|	PREDICTED: similar to liquid facets [Tribolium castaneum]
318	BT_B_G_ZJU_CL1485.Contig1	BT_Q_G_ZJU_CL1371.Contig2	0.000855334	0.0192858	0.0443504	9	1	gi|345484408|ref|XP_001603935.2|	PREDICTED: RING finger and SPRY domain-containing protein 1-like isoform 1 [Nasonia vitripennis] >gi|345484410|ref|XP_003425027.1| PREDICTED: RING finger and SPRY domain-containing protein 1-like isoform 2 [Nasonia vitripennis] >gi|345484412|ref|XP_003425028.1| PREDICTED: RING finger and SPRY domain-containing protein 1-like isoform 3 [Nasonia vitripennis] >gi|345484414|ref|XP_003425029.1| PREDIC…
3827	BT_B_G_ZJU_Unigene2512	BT_Q_G_ZJU_Unigene11818	0.00314245	0.070931	0.044303	38	4	gi|345485498|ref|XP_001606214.2|	PREDICTED: sodium-independent sulfate anion transporter-like [Nasonia vitripennis]
1790	BT_B_G_ZJU_Unigene6185	BT_Q_G_ZJU_Unigene13546	0.00363221	0.082185	0.0441955	7	1	gi|193610636|ref|XP_001943964.1|	PREDICTED: CDP-diacylglycerol--glycerol-3-phosphate 3-phosphatidyltransferase, mitochondrial-like [Acyrthosiphon pisum]
1981	BT_B_G_ZJU_Unigene8466	BT_Q_G_ZJU_Unigene13512	0.00259317	0.0588859	0.0440372	7	1	gi|215490108|ref|NP_001135925.1|	cell division cycle 20 [Acyrthosiphon pisum]
1027	BT_B_G_ZJU_Unigene1852	BT_Q_G_ZJU_CL25.Contig1	0.00101664	0.0233264	0.0435832	19	2	gi|91081473|ref|XP_974195.1|	PREDICTED: similar to sterol regulatory element-binding protein 1 [Tribolium castaneum] >gi|270005151|gb|EFA01599.1| hypothetical protein TcasGA2_TC007163 [Tribolium castaneum]
1273	BT_B_G_ZJU_Unigene2759	BT_Q_G_ZJU_Unigene7104	0.00324036	0.074461	0.0435175	16	2	gi|225708778|gb|ACO10235.1|	Methylglutaconyl-CoA hydratase, mitochondrial precursor [Caligus rogercresseyi]
1417	BT_B_G_ZJU_Unigene3269	BT_Q_G_ZJU_Unigene10994	0.00053543	0.0123859	0.043229	7	1	gi|340714337|ref|XP_003395686.1|	PREDICTED: ubiquitin carboxyl-terminal hydrolase 5-like isoform 1 [Bombus terrestris]
1690	BT_B_G_ZJU_Unigene5336	BT_Q_G_ZJU_Unigene10394	0.000784129	0.0182013	0.043081	8	1	gi|189239482|ref|XP_975449.2|	PREDICTED: similar to FAS-associated factor 1, putative [Tribolium castaneum]
360	BT_B_G_ZJU_CL1678.Contig1	BT_Q_G_ZJU_Unigene968	0.000997496	0.0233334	0.0427497	16	2	gi|340723518|ref|XP_003400136.1|	PREDICTED: pyruvate carboxylase, mitochondrial-like isoform 1 [Bombus terrestris]
2955	BT_B_G_ZJU_Unigene14634	BT_Q_G_ZJU_Unigene12298	0.00248147	0.0581255	0.0426916	24	3	gi|347970483|ref|XP_003436586.1|	AGAP003725-PB [Anopheles gambiae str. PEST] >gi|347970485|ref|XP_559490.6| AGAP003725-PA [Anopheles gambiae str. PEST] >gi|333466693|gb|EAL41323.4| AGAP003725-PA [Anopheles gambiae str. PEST] >gi|333466694|gb|EGK96340.1| AGAP003725-PB [Anopheles gambiae str. PEST]
729	BT_B_G_ZJU_Unigene642	BT_Q_G_ZJU_CL193.Contig2	0.00654985	0.15394	0.042548	19.96	3.04	gi|199584539|gb|ACH90394.1|	glutathione-S-transferase [Bemisia tabaci] >gi|199584543|gb|ACH90396.1| glutathione-S-transferase [Bemisia tabaci]
2073	BT_B_G_ZJU_Unigene9095	BT_Q_G_ZJU_CL677.Contig1	0.002222	0.0528206	0.0420669	5	1	gi|321473964|gb|EFX84930.1|	hypothetical protein DAPPUDRAFT_222838 [Daphnia pulex]
1979	BT_B_G_ZJU_Unigene8457	BT_Q_G_ZJU_Unigene10885	0.00667951	0.159153	0.041969	16	3	gi|350398269|ref|XP_003485142.1|	PREDICTED: dentin matrix protein 4-like [Bombus impatiens]
2423	BT_B_G_ZJU_Unigene11266	BT_Q_G_ZJU_Unigene149	0.000881167	0.0210778	0.0418055	8	1	gi|383848593|ref|XP_003699933.1|	PREDICTED: nucleolar complex protein 4 homolog [Megachile rotundata]
1095	BT_B_G_ZJU_Unigene2077	BT_Q_G_ZJU_CL1921.Contig1	0.00260411	0.0623145	0.0417899	10	1	gi|91083101|ref|XP_969476.1|	PREDICTED: similar to MGC88883 protein [Tribolium castaneum] >gi|270006991|gb|EFA03439.1| hypothetical protein TcasGA2_TC013429 [Tribolium castaneum]
2574	BT_B_G_ZJU_Unigene12007	BT_Q_G_ZJU_Unigene2074	0.00138884	0.0333267	0.0416734	12	1	gi|345495296|ref|XP_001606812.2|	PREDICTED: nesprin-1-like [Nasonia vitripennis]
3120	BT_B_G_ZJU_Unigene15781	BT_Q_G_ZJU_Unigene8791	0.00257511	0.0618557	0.041631	7	1	gi|242247272|ref|NP_001156207.1|	thymidine kinase-like [Acyrthosiphon pisum] >gi|239790179|dbj|BAH71666.1| ACYPI006294 [Acyrthosiphon pisum]
1346	BT_B_G_ZJU_Unigene3064	BT_Q_G_ZJU_Unigene12207	0.00128252	0.030951	0.041437	11	1	gi|322801571|gb|EFZ22227.1|	hypothetical protein SINV_08605 [Solenopsis invicta]
3795	BT_B_G_ZJU_Unigene505	BT_Q_G_ZJU_Unigene7147	0.0105572	0.25588	0.0412582	22	3	gi|328708634|ref|XP_001945270.2|	PREDICTED: GPI transamidase component PIG-S-like [Acyrthosiphon pisum]
766	BT_B_G_ZJU_Unigene757	BT_Q_G_ZJU_Unigene1258	0.00110824	0.0269937	0.0410554	8	1	gi|328696741|ref|XP_003240113.1|	PREDICTED: lipid storage droplets surface-binding protein 1-like isoform 2 [Acyrthosiphon pisum]
2922	BT_B_G_ZJU_Unigene14225	BT_Q_G_ZJU_Unigene1774	0.00134416	0.0328261	0.0409479	15	2	gi|321466408|gb|EFX77404.1|	hypothetical protein DAPPUDRAFT_305840 [Daphnia pulex]
1970	BT_B_G_ZJU_Unigene8379	BT_Q_G_ZJU_Unigene9004	0.00260437	0.0641335	0.0406086	8	1	gi|307209204|gb|EFN86311.1|	ATP-binding domain-containing protein 3 [Harpegnathos saltator]
1822	BT_B_G_ZJU_Unigene6827	BT_Q_G_ZJU_Unigene14493	0.00270229	0.0667793	0.0404659	9	1	gi|345327758|ref|XP_001512705.2|	PREDICTED: isoleucyl-tRNA synthetase, cytoplasmic [Ornithorhynchus anatinus]
2401	BT_B_G_ZJU_Unigene11107	BT_Q_G_ZJU_Unigene3651	0.00124283	0.0309003	0.0402208	9	1	gi|270007946|gb|EFA04394.1|	hypothetical protein TcasGA2_TC014693 [Tribolium castaneum]
812	BT_B_G_ZJU_Unigene1007	BT_Q_G_ZJU_CL1137.Contig1	0.00302425	0.0754669	0.0400739	16	2	gi|242011026|ref|XP_002426258.1|	predicted protein [Pediculus humanus corporis] >gi|212510321|gb|EEB13520.1| predicted protein [Pediculus humanus corporis]
456	BT_B_G_ZJU_CL2133.Contig2	BT_Q_G_ZJU_CL1187.Contig1	0.00262982	0.065771	0.0399845	14.9474	3.0526	gi|328701837|ref|XP_001944504.2|	PREDICTED: facilitated trehalose transporter Tret1-like [Acyrthosiphon pisum]
2370	BT_B_G_ZJU_Unigene10986	BT_Q_G_ZJU_Unigene17302	0.00249498	0.0628098	0.0397228	10	1	gi|380012971|ref|XP_003690545.1|	PREDICTED: AP-3 complex subunit beta-1-like [Apis florea]
2869	BT_B_G_ZJU_Unigene13771	BT_Q_G_ZJU_CL540.Contig2	0.000984458	0.0248139	0.0396736	9	1	gi|328704475|ref|XP_001948201.2|	PREDICTED: thiamine transporter 2-like [Acyrthosiphon pisum]
128	BT_B_G_ZJU_CL590.Contig1	BT_Q_G_ZJU_Unigene10823	0.000981022	0.0248039	0.0395511	11	1	gi|350418079|ref|XP_003491724.1|	PREDICTED: sodium-independent sulfate anion transporter-like isoform 2 [Bombus impatiens]
650	BT_B_G_ZJU_Unigene337	BT_Q_G_ZJU_Unigene3816	0.00174963	0.0443894	0.0394156	7	1	gi|193699903|ref|XP_001950973.1|	PREDICTED: e3 ubiquitin-protein ligase listerin-like [Acyrthosiphon pisum]
835	BT_B_G_ZJU_Unigene1095	BT_Q_G_ZJU_Unigene11565	0.000761461	0.019431	0.0391879	8	1	gi|242011371|ref|XP_002426426.1|	Splicing factor 3B subunit, putative [Pediculus humanus corporis] >gi|212510525|gb|EEB13688.1| Splicing factor 3B subunit, putative [Pediculus humanus corporis]
1471	BT_B_G_ZJU_Unigene3476	BT_Q_G_ZJU_CL378.Contig2	0.00085687	0.0219345	0.039065	8	1	gi|383862219|ref|XP_003706581.1|	PREDICTED: arginine--tRNA ligase, cytoplasmic-like [Megachile rotundata]
431	BT_B_G_ZJU_CL2034.Contig1	BT_Q_G_ZJU_CL1987.Contig1	0.000661925	0.0171676	0.0385565	8	1	gi|328698542|ref|XP_001948137.2|	PREDICTED: 5-oxoprolinase-like [Acyrthosiphon pisum]
2794	BT_B_G_ZJU_Unigene13198	BT_Q_G_ZJU_Unigene11071	0.0014786	0.0384337	0.0384714	11	1	gi|193690532|ref|XP_001942614.1|	PREDICTED: hypothetical protein LOC100166785 [Acyrthosiphon pisum]
3898	BT_B_G_ZJU_Unigene14430	BT_Q_G_ZJU_Unigene12252	0.00244764	0.0640514	0.0382137	17	2	gi|391347391|ref|XP_003747946.1|	PREDICTED: zinc transporter ZIP14-like [Metaseiulus occidentalis]
3685	BT_B_G_ZJU_Unigene25198	BT_Q_G_ZJU_Unigene15331	0.00261176	0.0687858	0.0379695	9	1	gi|328783912|ref|XP_394412.4|	PREDICTED: cytochrome b5 reductase 4-like [Apis mellifera]
266	BT_B_G_ZJU_CL1207.Contig1	BT_Q_G_ZJU_CL1517.Contig2	0.00043858	0.0118022	0.0371608	9	1	gi|328718401|ref|XP_001943129.2|	PREDICTED: calcium-transporting ATPase sarcoplasmic/endoplasmic reticulum type-like isoform 1 [Acyrthosiphon pisum] >gi|328718403|ref|XP_003246477.1| PREDICTED: calcium-transporting ATPase sarcoplasmic/endoplasmic reticulum type-like isoform 2 [Acyrthosiphon pisum]
2791	BT_B_G_ZJU_Unigene13164	BT_Q_G_ZJU_Unigene1270	0.000826537	0.0222698	0.0371147	10	1	gi|350410158|ref|XP_003488966.1|	PREDICTED: RNA-binding protein 39-like isoform 1 [Bombus impatiens]
1988	BT_B_G_ZJU_Unigene8510	BT_Q_G_ZJU_Unigene9007	0.00294948	0.0800609	0.0368404	12	1	gi|332016257|gb|EGI57170.1|	Nucleolar protein 6 [Acromyrmex echinatior]
969	BT_B_G_ZJU_Unigene1625	BT_Q_G_ZJU_Unigene2653	0.00340913	0.0926671	0.036789	20	2	gi|193716193|ref|XP_001949775.1|	PREDICTED: gelsolin-like isoform 1 [Acyrthosiphon pisum]
2682	BT_B_G_ZJU_Unigene12621	BT_Q_G_ZJU_Unigene11233	0.000679691	0.0185269	0.0366866	12	1	gi|383855184|ref|XP_003703097.1|	PREDICTED: inner nuclear membrane protein Man1-like [Megachile rotundata]
1597	BT_B_G_ZJU_Unigene4583	BT_Q_G_ZJU_Unigene13684	0.00194682	0.053128	0.036644	9	1	gi|270014568|gb|EFA11016.1|	hypothetical protein TcasGA2_TC004603 [Tribolium castaneum]
1279	BT_B_G_ZJU_Unigene2775	BT_Q_G_ZJU_Unigene11562	0.00153135	0.0419493	0.0365047	10	1	gi|239789843|dbj|BAH71520.1|	ACYPI001763 [Acyrthosiphon pisum]
1302	BT_B_G_ZJU_Unigene2859	BT_Q_G_ZJU_Unigene3720	0.0019236	0.0527125	0.0364923	8	1	gi|66531954|ref|XP_624223.1|	PREDICTED: CTP synthase-like [Apis mellifera]
1006	BT_B_G_ZJU_Unigene1780	BT_Q_G_ZJU_Unigene12792	0.00219838	0.0602581	0.0364828	9	1	gi|350403642|ref|XP_003486862.1|	PREDICTED: prenylated Rab acceptor protein 1-like [Bombus impatiens]
1299	BT_B_G_ZJU_Unigene2852	BT_Q_G_ZJU_CL1001.Contig1	0.00319048	0.0879714	0.0362672	27	3	gi|193678784|ref|XP_001951823.1|	PREDICTED: UDP-glucuronosyltransferase 2B14-like [Acyrthosiphon pisum]
1097	BT_B_G_ZJU_Unigene2083	BT_Q_G_ZJU_Unigene1716	0.00090901	0.0251708	0.0361137	11	1	gi|193652640|ref|XP_001943100.1|	PREDICTED: protein ERGIC-53-like isoform 1 [Acyrthosiphon pisum] >gi|328717491|ref|XP_003246222.1| PREDICTED: protein ERGIC-53-like isoform 2 [Acyrthosiphon pisum]
2500	BT_B_G_ZJU_Unigene11622	BT_Q_G_ZJU_Unigene751	0.00257575	0.0716405	0.0359539	12	2	gi|148705043|gb|EDL36990.1|	ribonucleotide reductase M2 [Mus musculus]
1931	BT_B_G_ZJU_Unigene8080	BT_Q_G_ZJU_Unigene1555	0.00145766	0.0406535	0.0358557	9	1	gi|340716465|ref|XP_003396718.1|	PREDICTED: THUMP domain-containing protein 1-like [Bombus terrestris]
1397	BT_B_G_ZJU_Unigene3211	BT_Q_G_ZJU_Unigene11947	0.000912996	0.0254746	0.0358394	10	1	gi|291461571|dbj|BAI83420.1|	sugar transporter 6 [Nilaparvata lugens]
2799	BT_B_G_ZJU_Unigene13234	BT_Q_G_ZJU_Unigene11915	0.00176923	0.0495084	0.0357359	13	1	gi|193702309|ref|XP_001944881.1|	PREDICTED: low affinity cationic amino acid transporter 2-like [Acyrthosiphon pisum]
1186	BT_B_G_ZJU_Unigene2429	BT_Q_G_ZJU_Unigene11605	0.00109004	0.0306547	0.0355586	8	1	gi|383858589|ref|XP_003704783.1|	PREDICTED: cytosolic non-specific dipeptidase [Megachile rotundata]
1976	BT_B_G_ZJU_Unigene8431	BT_Q_G_ZJU_Unigene18773	0.00444645	0.125379	0.0354641	8	1	gi|350396718|ref|XP_003484639.1|	PREDICTED: tRNA-dihydrouridine synthase 1-like [Bombus impatiens]
853	BT_B_G_ZJU_Unigene1171	BT_Q_G_ZJU_Unigene2245	0.000591607	0.0167105	0.0354034	11	1	gi|383859989|ref|XP_003705474.1|	PREDICTED: aconitate hydratase, mitochondrial-like [Megachile rotundata]
3756	BT_B_G_ZJU_CL953.Contig2	BT_Q_G_ZJU_Unigene10301	0.00134572	0.0380855	0.0353342	11	1	gi|91087583|ref|XP_971811.1|	PREDICTED: similar to MGC79091 protein [Tribolium castaneum] >gi|270009431|gb|EFA05879.1| hypothetical protein TcasGA2_TC008691 [Tribolium castaneum]
240	BT_B_G_ZJU_CL1074.Contig2	BT_Q_G_ZJU_CL459.Contig2	0.000738814	0.0210659	0.0350715	8	1	gi|193704516|ref|XP_001945805.1|	PREDICTED: calnexin [Acyrthosiphon pisum]
1476	BT_B_G_ZJU_Unigene3498	BT_Q_G_ZJU_Unigene10695	0.000695325	0.0199378	0.0348747	12	1	gi|307192153|gb|EFN75481.1|	Constitutive coactivator of PPAR-gamma-like protein 2 [Harpegnathos saltator]
833	BT_B_G_ZJU_Unigene1091	BT_Q_G_ZJU_Unigene1897	0.000919488	0.0263668	0.0348729	9	1	gi|328698245|ref|XP_001949669.2|	PREDICTED: hypothetical protein LOC100167407 [Acyrthosiphon pisum]
1211	BT_B_G_ZJU_Unigene2534	BT_Q_G_ZJU_Unigene10613	0.00105108	0.0304303	0.0345407	11	1	gi|328702369|ref|XP_001952163.2|	PREDICTED: probable maltase L-like [Acyrthosiphon pisum]
628	BT_B_G_ZJU_Unigene251	BT_Q_G_ZJU_Unigene953	0.000584135	0.0169906	0.0343799	13	1	gi|193671783|ref|XP_001944699.1|	PREDICTED: UDP-glucose:glycoprotein glucosyltransferase-like [Acyrthosiphon pisum]
1311	BT_B_G_ZJU_Unigene2887	BT_Q_G_ZJU_Unigene2637	0.00208498	0.0608354	0.0342725	8	1	gi|112983802|ref|NP_001037299.1|	Mn superoxide dismutase [Bombyx mori] >gi|52421187|dbj|BAD51413.1| Mn superoxide dismutase [Bombyx mori] >gi|58429979|gb|AAW78358.1| Mn superoxide dismutase [Bombyx mori]
450	BT_B_G_ZJU_CL2110.Contig2	BT_Q_G_ZJU_Unigene12505	0.00184841	0.0539528	0.0342598	9	1	gi|328696638|ref|XP_003240086.1|	PREDICTED: prolyl 4-hydroxylase subunit alpha-2-like isoform 2 [Acyrthosiphon pisum]
3353	BT_B_G_ZJU_Unigene18071	BT_Q_G_ZJU_Unigene5414	0.00359633	0.105822	0.0339848	8	1	gi|60501849|gb|AAX22124.1|	DEAD-box RNA-dependent helicase p68 [Carassius auratus]
248	BT_B_G_ZJU_CL1085.Contig1	BT_Q_G_ZJU_Unigene1284	0.00177775	0.0528123	0.0336617	17	1	gi|110766351|ref|XP_395869.3|	PREDICTED: microfibrillar-associated protein 1 [Apis mellifera]
1224	BT_B_G_ZJU_Unigene2571	BT_Q_G_ZJU_Unigene1073	0.00178414	0.0534242	0.0333958	8	1	gi|242015163|ref|XP_002428243.1|	Basigin precursor, putative [Pediculus humanus corporis] >gi|212512804|gb|EEB15505.1| Basigin precursor, putative [Pediculus humanus corporis]
913	BT_B_G_ZJU_Unigene1429	BT_Q_G_ZJU_Unigene1711	0.00170332	0.0515969	0.0330121	10	1	gi|332373832|gb|AEE62057.1|	unknown [Dendroctonus ponderosae]
3801	BT_B_G_ZJU_Unigene778	BT_Q_G_ZJU_Unigene8283	0.00176285	0.0536198	0.0328768	21	2	gi|383863081|ref|XP_003707011.1|	PREDICTED: ATP-binding cassette sub-family B member 7, mitochondrial-like [Megachile rotundata]
2416	BT_B_G_ZJU_Unigene11219	BT_Q_G_ZJU_Unigene10797	0.00195615	0.0595175	0.0328668	7	1	gi|312190375|dbj|BAJ33507.1|	vitellogenin [Trigonotylus caelestialium]
1396	BT_B_G_ZJU_Unigene3210	BT_Q_G_ZJU_Unigene9575	0.00222884	0.0678802	0.0328348	21	2	gi|270007232|gb|EFA03680.1|	hypothetical protein TcasGA2_TC013782 [Tribolium castaneum]
581	BT_B_G_ZJU_Unigene52	BT_Q_G_ZJU_Unigene90	0.000845381	0.0263807	0.0320454	11	1	gi|242017134|ref|XP_002429047.1|	sodium-potassium-chloride cotransporter, putative [Pediculus humanus corporis] >gi|212513902|gb|EEB16309.1| sodium-potassium-chloride cotransporter, putative [Pediculus humanus corporis]
513	BT_B_G_ZJU_CL2417.Contig1	BT_Q_G_ZJU_Unigene15275	0.00189294	0.060165	0.0314624	10	1	gi|156543683|ref|XP_001605407.1|	PREDICTED: glutamate--cysteine ligase catalytic subunit-like [Nasonia vitripennis]
569	BT_B_G_ZJU_Unigene10	BT_Q_G_ZJU_Unigene8681	0.00121686	0.0386979	0.0314451	12	1	gi|242021569|ref|XP_002431217.1|	Signal recognition particle 72 kDa protein, putative [Pediculus humanus corporis] >gi|212516466|gb|EEB18479.1| Signal recognition particle 72 kDa protein, putative [Pediculus humanus corporis]
1232	BT_B_G_ZJU_Unigene2588	BT_Q_G_ZJU_Unigene12081	0.000789418	0.0255234	0.0309292	8	1	gi|193697617|ref|XP_001943575.1|	PREDICTED: facilitated trehalose transporter Tret1-like [Acyrthosiphon pisum]
2482	BT_B_G_ZJU_Unigene11550	BT_Q_G_ZJU_Unigene12942	0.000728154	0.0236239	0.0308228	13	1	gi|242014184|ref|XP_002427775.1|	myosin-9, putative [Pediculus humanus corporis] >gi|212512229|gb|EEB15037.1| myosin-9, putative [Pediculus humanus corporis]
2226	BT_B_G_ZJU_Unigene10130	BT_Q_G_ZJU_Unigene1385	0.00117367	0.0382872	0.0306542	12	1	gi|322783231|gb|EFZ10817.1|	hypothetical protein SINV_10218 [Solenopsis invicta]
936	BT_B_G_ZJU_Unigene1486	BT_Q_G_ZJU_Unigene1104	0.0010613	0.03468	0.0306028	14	1	gi|340714159|ref|XP_003395599.1|	PREDICTED: threonine dehydratase catabolic-like isoform 2 [Bombus terrestris]
2748	BT_B_G_ZJU_Unigene12982	BT_Q_G_ZJU_Unigene10499	0.00102894	0.0339446	0.0303125	15	1	gi|270010782|gb|EFA07230.1|	hypothetical protein TcasGA2_TC010587 [Tribolium castaneum]
272	BT_B_G_ZJU_CL1226.Contig2	BT_Q_G_ZJU_CL1218.Contig2	0.00128616	0.0430811	0.0298543	11	1	gi|328721215|ref|XP_001949631.2|	PREDICTED: v-type proton ATPase 116 kDa subunit a isoform 1-like [Acyrthosiphon pisum]
925	BT_B_G_ZJU_Unigene1459	BT_Q_G_ZJU_Unigene1147	0.000853602	0.0289108	0.0295254	13	1	gi|91093052|ref|XP_967459.1|	PREDICTED: similar to chaperonin [Tribolium castaneum] >gi|270002664|gb|EEZ99111.1| hypothetical protein TcasGA2_TC005004 [Tribolium castaneum]
2653	BT_B_G_ZJU_Unigene12472	BT_Q_G_ZJU_Unigene9824	0.000853356	0.0291693	0.0292553	11	1	gi|383848584|ref|XP_003699929.1|	PREDICTED: neuropathy target esterase sws-like, partial [Megachile rotundata]
889	BT_B_G_ZJU_Unigene1329	BT_Q_G_ZJU_Unigene11371	0.00138617	0.0477702	0.0290175	13	1	gi|321475131|gb|EFX86094.1|	hypothetical protein DAPPUDRAFT_313082 [Daphnia pulex]
111	BT_B_G_ZJU_CL507.Contig1	BT_Q_G_ZJU_Unigene1159	0.00118442	0.0409531	0.0289214	11	1	gi|239787108|ref|NP_001155157.1|	aspartylglucosaminidase precursor [Nasonia vitripennis]
2200	BT_B_G_ZJU_Unigene9979	BT_Q_G_ZJU_Unigene9216	0.00107328	0.0376909	0.0284757	11	1	gi|357625137|gb|EHJ75673.1|	acidic lipase [Danaus plexippus]
3899	BT_B_G_ZJU_Unigene14666	BT_Q_G_ZJU_Unigene6965	0.00173598	0.0609973	0.0284599	15	1	gi|170046691|ref|XP_001850887.1|	aquaporin [Culex quinquefasciatus] >gi|167869383|gb|EDS32766.1| aquaporin [Culex quinquefasciatus]
1251	BT_B_G_ZJU_Unigene2710	BT_Q_G_ZJU_Unigene7797	0.00114225	0.041117	0.0277804	11	1	gi|350414414|ref|XP_003490310.1|	PREDICTED: hsc70-interacting protein-like [Bombus impatiens]
3783	BT_B_G_ZJU_Unigene274	BT_Q_G_ZJU_CL93.Contig1	0.00248005	0.0896358	0.027668	26	2	gi|157126610|ref|XP_001654671.1|	aldose-1-epimerase [Aedes aegypti] >gi|108873194|gb|EAT37419.1| aldose-1-epimerase [Aedes aegypti]
193	BT_B_G_ZJU_CL870.Contig1	BT_Q_G_ZJU_Unigene11561	0.00170914	0.0622339	0.0274632	13	1	gi|270010429|gb|EFA06877.1|	hypothetical protein TcasGA2_TC009822 [Tribolium castaneum]
3737	BT_B_G_ZJU_CL53.Contig1	BT_Q_G_ZJU_Unigene11488	0.00235074	0.0858751	0.027374	11	1	gi|241613918|ref|XP_002407463.1|	fumarylacetoacetase, putative [Ixodes scapularis] >gi|215502812|gb|EEC12306.1| fumarylacetoacetase, putative [Ixodes scapularis]
535	BT_B_G_ZJU_CL2531.Contig2	BT_Q_G_ZJU_CL853.Contig1	0.00203214	0.0748119	0.0271633	11	1	gi|154936819|emb|CAO85744.1|	glutathione S-transferase [Blattella germanica]
2399	BT_B_G_ZJU_Unigene11103	BT_Q_G_ZJU_Unigene9330	0.00434943	0.160568	0.0270879	12	1	gi|307190517|gb|EFN74514.1|	ATP-binding cassette sub-family B member 8, mitochondrial [Camponotus floridanus]
3910	BT_B_G_ZJU_Unigene27748	BT_Q_G_ZJU_Unigene23357	0.00446547	0.165769	0.0269379	7.97337	1.02663	gi|307201532|gb|EFN81295.1|	Protein CLEC16A [Harpegnathos saltator]
1071	BT_B_G_ZJU_Unigene2034	BT_Q_G_ZJU_Unigene2348	0.00128986	0.0482114	0.0267542	24	2	gi|270008243|gb|EFA04691.1|	abnormal X segregation [Tribolium castaneum]
2714	BT_B_G_ZJU_Unigene12764	BT_Q_G_ZJU_Unigene10901	0.000665668	0.0251296	0.0264893	16	1	gi|242015300|ref|XP_002428302.1|	coatomer alpha subunit, putative [Pediculus humanus corporis] >gi|212512887|gb|EEB15564.1| coatomer alpha subunit, putative [Pediculus humanus corporis]
1426	BT_B_G_ZJU_Unigene3303	BT_Q_G_ZJU_Unigene1325	0.00181426	0.0686209	0.0264389	26	2	gi|359843258|gb|AEV89764.1|	catalase, partial [Schistocerca gregaria]
1164	BT_B_G_ZJU_Unigene2375	BT_Q_G_ZJU_Unigene893	0.00157876	0.060227	0.0262135	17	1	gi|91089051|ref|XP_970069.1|	PREDICTED: similar to ribosome-associated protein P40 [Tribolium castaneum] >gi|270012401|gb|EFA08849.1| hypothetical protein TcasGA2_TC006550 [Tribolium castaneum]
721	BT_B_G_ZJU_Unigene623	BT_Q_G_ZJU_Unigene7605	0.000805219	0.0307275	0.0262051	14	1	gi|383865872|ref|XP_003708396.1|	PREDICTED: pre-mRNA-processing factor 17-like [Megachile rotundata]
2156	BT_B_G_ZJU_Unigene9690	BT_Q_G_ZJU_Unigene4654	0.00176645	0.0675459	0.0261518	17	1	gi|328699852|ref|XP_001944210.2|	PREDICTED: NACHT and WD repeat domain-containing protein 1-like [Acyrthosiphon pisum]
1234	BT_B_G_ZJU_Unigene2591	BT_Q_G_ZJU_Unigene5994	0.00412933	0.158141	0.0261118	12	1	gi|332018830|gb|EGI59388.1|	WD repeat-containing protein 3 [Acromyrmex echinatior]
801	BT_B_G_ZJU_Unigene986	BT_Q_G_ZJU_Unigene2572	0.000716754	0.0277449	0.0258337	7	1	gi|157137897|ref|XP_001664066.1|	leucine-rich transmembrane protein [Aedes aegypti] >gi|108880735|gb|EAT44960.1| leucine-rich transmembrane protein [Aedes aegypti]
8	BT_B_G_ZJU_CL48.Contig2	BT_Q_G_ZJU_CL895.Contig2	0.00118614	0.0472005	0.0251297	29	2	gi|270002534|gb|EEZ98981.1|	hypothetical protein TcasGA2_TC004842 [Tribolium castaneum]
243	BT_B_G_ZJU_CL1079.Contig1	BT_Q_G_ZJU_CL1566.Contig1	0.0021182	0.0844701	0.0250764	34	2	gi|350537367|ref|NP_001233210.1|	uncharacterized protein LOC100159152 [Acyrthosiphon pisum] >gi|334884064|gb|AEH21125.1| amino acid transporter [Acyrthosiphon pisum]
7	BT_B_G_ZJU_CL48.Contig1	BT_Q_G_ZJU_CL895.Contig1	0.00117017	0.0466695	0.0250735	29	2	gi|270002534|gb|EEZ98981.1|	hypothetical protein TcasGA2_TC004842 [Tribolium castaneum]
401	BT_B_G_ZJU_CL1880.Contig2	BT_Q_G_ZJU_Unigene10968	0.00111344	0.0447985	0.0248544	16	1	gi|345487100|ref|XP_001601278.2|	PREDICTED: calcium-independent phospholipase A2-gamma-like [Nasonia vitripennis]
2822	BT_B_G_ZJU_Unigene13369	BT_Q_G_ZJU_Unigene291	0.00130732	0.0531094	0.0246157	14	1	gi|242021750|ref|XP_002431306.1|	bisphosphate nucleotidase, putative [Pediculus humanus corporis] >gi|212516574|gb|EEB18568.1| bisphosphate nucleotidase, putative [Pediculus humanus corporis]
3748	BT_B_G_ZJU_CL615.Contig1	BT_Q_G_ZJU_Unigene1835	0.00452022	0.185283	0.0243963	48.9966	5.00341	gi|291461587|dbj|BAI83428.1|	sugar transporter 14 [Nilaparvata lugens]
3735	BT_B_G_ZJU_CL51.Contig1	BT_Q_G_ZJU_Unigene1058	0.000866366	0.0363882	0.023809	13	1	gi|339896265|gb|AEK21818.1|	cytochrome P450 [Bemisia tabaci]
918	BT_B_G_ZJU_Unigene1444	BT_Q_G_ZJU_Unigene1985	0.000616646	0.0259758	0.0237392	18	1	gi|383852270|ref|XP_003701651.1|	PREDICTED: ubiquitin-like modifier-activating enzyme 1-like [Megachile rotundata]
408	BT_B_G_ZJU_CL1904.Contig2	BT_Q_G_ZJU_Unigene11675	0.00111947	0.0472429	0.0236961	10	1	gi|345494863|ref|XP_003427391.1|	PREDICTED: hypothetical protein LOC100115805 isoform 2 [Nasonia vitripennis] >gi|345494865|ref|XP_001600427.2| PREDICTED: hypothetical protein LOC100115805 isoform 1 [Nasonia vitripennis]
1011	BT_B_G_ZJU_Unigene1802	BT_Q_G_ZJU_Unigene2338	0.00177796	0.0752793	0.0236182	34	2	gi|193641272|ref|XP_001945437.1|	PREDICTED: tyrosyl-tRNA synthetase, cytoplasmic [Acyrthosiphon pisum]
415	BT_B_G_ZJU_CL1947.Contig2	BT_Q_G_ZJU_Unigene2473	0.000508693	0.0218656	0.0232645	16	1	gi|328713300|ref|XP_001951227.2|	PREDICTED: 10-formyltetrahydrofolate dehydrogenase-like [Acyrthosiphon pisum]
695	BT_B_G_ZJU_Unigene484	BT_Q_G_ZJU_CL73.Contig2	0.000995806	0.042889	0.0232182	17	1	gi|350537367|ref|NP_001233210.1|	uncharacterized protein LOC100159152 [Acyrthosiphon pisum] >gi|334884064|gb|AEH21125.1| amino acid transporter [Acyrthosiphon pisum]
459	BT_B_G_ZJU_CL2145.Contig1	BT_Q_G_ZJU_Unigene4148	0.00223266	0.0973465	0.0229351	13	1	gi|328706965|ref|XP_001950833.2|	PREDICTED: nucleoside diphosphate-linked moiety X motif 19, mitochondrial-like [Acyrthosiphon pisum]
163	BT_B_G_ZJU_CL721.Contig1	BT_Q_G_ZJU_Unigene11033	0.000995659	0.0435645	0.0228548	17	1	gi|383861326|ref|XP_003706137.1|	PREDICTED: U4/U6.U5 tri-snRNP-associated protein 1-like [Megachile rotundata]
264	BT_B_G_ZJU_CL1183.Contig1	BT_Q_G_ZJU_CL184.Contig1	0.00159124	0.0699715	0.0227413	16	1	gi|242003562|ref|XP_002422774.1|	lysosomal-associated transmembrane protein, putative [Pediculus humanus corporis] >gi|212505632|gb|EEB10036.1| lysosomal-associated transmembrane protein, putative [Pediculus humanus corporis]
1210	BT_B_G_ZJU_Unigene2532	BT_Q_G_ZJU_Unigene10949	0.00148665	0.0660152	0.0225199	17	1	gi|307171024|gb|EFN63084.1|	Nucleoporin Nup37 [Camponotus floridanus]
1303	BT_B_G_ZJU_Unigene2862	BT_Q_G_ZJU_CL1994.Contig1	0.000901533	0.0406541	0.0221757	17	1	gi|193697617|ref|XP_001943575.1|	PREDICTED: facilitated trehalose transporter Tret1-like [Acyrthosiphon pisum]
2773	BT_B_G_ZJU_Unigene13090	BT_Q_G_ZJU_Unigene2320	0.00103645	0.0468228	0.0221355	9	1	gi|383854114|ref|XP_003702567.1|	PREDICTED: ribosomal L1 domain-containing protein 1-like [Megachile rotundata]
1315	BT_B_G_ZJU_Unigene2905	BT_Q_G_ZJU_Unigene11013	0.00228534	0.104182	0.021936	18	1	gi|328723643|ref|XP_003247903.1|	PREDICTED: innexin inx7-like [Acyrthosiphon pisum]
1029	BT_B_G_ZJU_Unigene1860	BT_Q_G_ZJU_Unigene9983	0.000801439	0.0371212	0.0215898	13	1	gi|195440460|ref|XP_002068060.1|	GK10605 [Drosophila willistoni] >gi|194164145|gb|EDW79046.1| GK10605 [Drosophila willistoni]
3845	BT_B_G_ZJU_Unigene5607	BT_Q_G_ZJU_CL1304.Contig2	0.00125332	0.0585305	0.0214132	16	1	gi|242009287|ref|XP_002425421.1|	nucleoporin seh1, putative [Pediculus humanus corporis] >gi|212509238|gb|EEB12683.1| nucleoporin seh1, putative [Pediculus humanus corporis]
2636	BT_B_G_ZJU_Unigene12362	BT_Q_G_ZJU_Unigene7677	0.00169995	0.0857738	0.019819	21	1	gi|307168068|gb|EFN61374.1|	Guanine nucleotide-binding protein-like 1 [Camponotus floridanus]
280	BT_B_G_ZJU_CL1260.Contig1	BT_Q_G_ZJU_Unigene422	0.00106591	0.053899	0.0197761	32	2	gi|193577764|ref|XP_001943320.1|	PREDICTED: amyloid beta A4 precursor protein-binding family B member 1-interacting protein-like [Acyrthosiphon pisum] >gi|328720547|ref|XP_003247064.1| PREDICTED: amyloid beta A4 precursor protein-binding family B member 1-interacting protein-like [Acyrthosiphon pisum]
330	BT_B_G_ZJU_CL1541.Contig1	BT_Q_G_ZJU_CL647.Contig1	0.000735412	0.0372306	0.0197529	22	1	gi|328720727|ref|XP_001948661.2|	PREDICTED: multidrug resistance-associated protein 4-like [Acyrthosiphon pisum]
847	BT_B_G_ZJU_Unigene1140	BT_Q_G_ZJU_Unigene2138	0.000677103	0.0352356	0.0192164	23	1	gi|345491532|ref|XP_003426634.1|	PREDICTED: hypoxia up-regulated protein 1-like isoform 2 [Nasonia vitripennis] >gi|345491534|ref|XP_001606217.2| PREDICTED: hypoxia up-regulated protein 1-like isoform 1 [Nasonia vitripennis] >gi|345491536|ref|XP_003426635.1| PREDICTED: hypoxia up-regulated protein 1-like isoform 3 [Nasonia vitripennis]
2727	BT_B_G_ZJU_Unigene12857	BT_Q_G_ZJU_Unigene10593	0.00129643	0.0692991	0.0187078	18	1	gi|157111277|ref|XP_001651466.1|	bifunctional aminoacyl-tRNA synthetase [Aedes aegypti] >gi|108878460|gb|EAT42685.1| bifunctional aminoacyl-tRNA synthetase [Aedes aegypti]
3900	BT_B_G_ZJU_Unigene14823	BT_Q_G_ZJU_CL117.Contig1	0.00119026	0.0638654	0.018637	20	1	gi|321479395|gb|EFX90351.1|	putative protease presenilin [Daphnia pulex]
1363	BT_B_G_ZJU_Unigene3106	BT_Q_G_ZJU_Unigene2535	0.000562114	0.0304356	0.018469	46	2	gi|328705166|ref|XP_001945190.2|	PREDICTED: fatty acid synthase-like isoform 1 [Acyrthosiphon pisum]
765	BT_B_G_ZJU_Unigene756	BT_Q_G_ZJU_Unigene10661	0.00162012	0.0883398	0.0183396	15	1	gi|332376140|gb|AEE63210.1|	unknown [Dendroctonus ponderosae]
1192	BT_B_G_ZJU_Unigene2442	BT_Q_G_ZJU_Unigene1595	0.000917623	0.0500858	0.018321	23	1	gi|345488160|ref|XP_001605009.2|	PREDICTED: importin subunit alpha-2-like [Nasonia vitripennis]
2003	BT_B_G_ZJU_Unigene8593	BT_Q_G_ZJU_Unigene13568	0.00182342	0.103071	0.017691	12	1	gi|340715789|ref|XP_003396391.1|	PREDICTED: tetratricopeptide repeat protein 4-like [Bombus terrestris]
2898	BT_B_G_ZJU_Unigene13981	BT_Q_G_ZJU_CL1864.Contig2	0.00112345	0.0638344	0.0175995	18	1	gi|193624668|ref|XP_001943217.1|	PREDICTED: iron/zinc purple acid phosphatase-like protein-like [Acyrthosiphon pisum]
2886	BT_B_G_ZJU_Unigene13897	BT_Q_G_ZJU_CL1501.Contig1	0.000959089	0.0554702	0.0172902	41	2	gi|242008111|ref|XP_002424856.1|	Coatomer subunit beta&apos;, putative [Pediculus humanus corporis] >gi|212508406|gb|EEB12118.1| Coatomer subunit beta&apos;, putative [Pediculus humanus corporis]
2603	BT_B_G_ZJU_Unigene12184	BT_Q_G_ZJU_Unigene11682	0.00190024	0.113091	0.0168027	35.9989	3.00106	gi|193716147|ref|XP_001944889.1|	PREDICTED: monocarboxylate transporter 1-like [Acyrthosiphon pisum]
1042	BT_B_G_ZJU_Unigene1899	BT_Q_G_ZJU_Unigene12069	0.0009147	0.0568105	0.0161009	51	2	gi|345482776|ref|XP_001600000.2|	PREDICTED: extracellular domains-containing protein CG31004-like [Nasonia vitripennis]
2766	BT_B_G_ZJU_Unigene13052	BT_Q_G_ZJU_Unigene4114	0.000895055	0.0557772	0.016047	27	1	gi|328705598|ref|XP_001942588.2|	PREDICTED: coronin-2B-like [Acyrthosiphon pisum]
2879	BT_B_G_ZJU_Unigene13860	BT_Q_G_ZJU_Unigene10163	0.0018314	0.11524	0.0158921	45	2	gi|193709215|ref|XP_001943317.1|	PREDICTED: probable maltase H [Acyrthosiphon pisum]
3895	BT_B_G_ZJU_Unigene13984	BT_Q_G_ZJU_CL204.Contig1	0.00156485	0.0995162	0.0157246	43	2	gi|193715980|ref|XP_001950264.1|	PREDICTED: trehalase-like isoform 1 [Acyrthosiphon pisum]
3893	BT_B_G_ZJU_Unigene13740	BT_Q_G_ZJU_CL1834.Contig1	0.00166368	0.105845	0.0157181	22.9992	1.0008	gi|291242769|ref|XP_002741281.1|	PREDICTED: Nit protein 2-like [Saccoglossus kowalevskii]
2355	BT_B_G_ZJU_Unigene10921	BT_Q_G_ZJU_Unigene9735	0.000763556	0.0515633	0.0148081	25	1	gi|328719099|ref|XP_001943821.2|	PREDICTED: ATP-binding cassette sub-family B member 10, mitochondrial-like [Acyrthosiphon pisum]
3750	BT_B_G_ZJU_CL655.Contig1	BT_Q_G_ZJU_CL653.Contig2	0.000621579	0.0435153	0.0142842	23	2	gi|70673205|gb|AAZ06771.1|	vitellogenin [Homalodisca vitripennis]
3760	BT_B_G_ZJU_CL1232.Contig1	BT_Q_G_ZJU_Unigene12166	0.00158123	0.117934	0.0134078	24	1	gi|157104132|ref|XP_001648267.1|	hypothetical protein AaeL_AAEL014248 [Aedes aegypti] >gi|108869252|gb|EAT33477.1| conserved hypothetical protein [Aedes aegypti]
2847	BT_B_G_ZJU_Unigene13588	BT_Q_G_ZJU_Unigene11095	0.000743461	0.0599099	0.0124096	28	1	gi|193709215|ref|XP_001943317.1|	PREDICTED: probable maltase H [Acyrthosiphon pisum]
79	BT_B_G_ZJU_CL376.Contig1	BT_Q_G_ZJU_Unigene12214	0.00109748	0.0903189	0.0121511	26	1	gi|157115457|ref|XP_001658215.1|	amino acid transporter [Aedes aegypti] >gi|108876913|gb|EAT41138.1| amino acid transporter [Aedes aegypti] >gi|247421543|gb|ACS96436.1| amino acid transporter PAT1 [Aedes aegypti]
2906	BT_B_G_ZJU_Unigene14061	BT_Q_G_ZJU_Unigene951	0.000367523	0.0308434	0.0119158	29	1	gi|328714419|ref|XP_003245354.1|	PREDICTED: acetyl-CoA carboxylase-like isoform 4 [Acyrthosiphon pisum]
395	BT_B_G_ZJU_CL1857.Contig1	BT_Q_G_ZJU_CL761.Contig1	0.000606986	0.0511054	0.0118771	55	2	gi|350422112|ref|XP_003493060.1|	PREDICTED: kinase D-interacting substrate of 220 kDa-like [Bombus impatiens]
2917	BT_B_G_ZJU_Unigene14192	BT_Q_G_ZJU_CL279.Contig2	0.000747188	0.0678835	0.0110069	26	1	gi|91081319|ref|XP_969902.1|	PREDICTED: similar to AGAP005894-PA [Tribolium castaneum] >gi|270006103|gb|EFA02551.1| hypothetical protein TcasGA2_TC008256 [Tribolium castaneum]
159	BT_B_G_ZJU_CL696.Contig1	BT_Q_G_ZJU_Unigene10778	0.00182225	0.169025	0.0107809	23	1	gi|291461587|dbj|BAI83428.1|	sugar transporter 14 [Nilaparvata lugens]
1105	BT_B_G_ZJU_Unigene2126	BT_Q_G_ZJU_Unigene2393	0.00118965	0.113929	0.010442	30	1	gi|193709215|ref|XP_001943317.1|	PREDICTED: probable maltase H [Acyrthosiphon pisum]
3790	BT_B_G_ZJU_Unigene439	BT_Q_G_ZJU_Unigene2175	0.00199166	0.191502	0.0104002	15	1	gi|339240217|ref|XP_003376034.1|	amidinotransferase family protein [Trichinella spiralis] >gi|316975272|gb|EFV58721.1| amidinotransferase family protein [Trichinella spiralis]
3775	BT_B_G_ZJU_CL2043.Contig1	BT_Q_G_ZJU_CL548.Contig2	0.00115706	0.112036	0.0103276	41	1	gi|328713913|ref|XP_001944829.2|	PREDICTED: proton-coupled amino acid transporter 1-like [Acyrthosiphon pisum]
164	BT_B_G_ZJU_CL744.Contig1	BT_Q_G_ZJU_CL913.Contig1	0.000922043	0.101385	0.00909449	31	1	gi|291461567|dbj|BAI83418.1|	sugar transporter 4 [Nilaparvata lugens]
776	BT_B_G_ZJU_Unigene801	BT_Q_G_ZJU_Unigene11504	0.000668662	0.0791196	0.00845128	46	1	gi|383851254|ref|XP_003701149.1|	PREDICTED: pre-rRNA-processing protein TSR1 homolog [Megachile rotundata]
1365	BT_B_G_ZJU_Unigene3109	BT_Q_G_ZJU_CL662.Contig1	0.00061166	0.0763737	0.00800877	33	1	gi|357629435|gb|EHJ78201.1|	hypothetical protein KGM_08401 [Danaus plexippus]
84	BT_B_G_ZJU_CL395.Contig1	BT_Q_G_ZJU_CL675.Contig1	0.00153512	0.266861	0.0057525	35.9998	1.0002	gi|350422230|ref|XP_003493098.1|	PREDICTED: argininosuccinate synthase-like [Bombus impatiens]
1117	BT_B_G_ZJU_Unigene2182	BT_Q_G_ZJU_Unigene10792	0.000222449	0.0488254	0.00455601	89	1	gi|307171297|gb|EFN63222.1|	Spectrin beta chain [Camponotus floridanus]
