# Supplementary material for: Transcriptomic analyses reveal the adaptive features and biological differences of guts from two invasive whitefly species
Source: BMC Genomics. 2014 May 15;15(1):370. doi: 10.1186/1471-2164-15-370 (PMC4035086; doi:10.1186/1471-2164-15-370)
Supplement: Supplementary file 9 — Additional file 9: Differentially expressed orthologous genes between MEAM1 and MED guts. The differentially expressed orthologous genes (overlapping region ≥ 200 bp, FDR-value <E−3 and absolute value of fold change ≥ 2) are shown. RPKM, FDR-value, fold change (log2 ratio) of gene expression and best hit to nr KEGG and Swissprot database (E-value <1.0E−5) for all the gene pairs are also listed in this table. Nr annotations are also shown. (XLSX 77 KB) [file 12864_2014_6066_MOESM9_ESM.xlsx]

## Sheet: up-regualted in MEAM1
Pairs ID	MEAM1 Gene ID	MED Gene ID	MEAM1 Rawreads(7200120)	MED Rawreads(7550948)	MEAM1 RPKM	MED RPKM	Log2 ratio (?/?)	FDR	E-value(Q)	Nr ID	Nr Evalue	Nr Annotation
1160	BT_B_G_ZJU_Unigene2364	BT_Q_G_ZJU_Unigene14848	1667	18	678.956	6.99064	6.60175	0	1.38e-19	gi|158299726|ref|XP_001238192.2|	8e-12	AGAP009022-PA [Anopheles gambiae str. PEST] >gi|157013656|gb|EAU75925.2| AGAP009022-PA [Anopheles gambiae str. PEST]
1370	BT_B_G_ZJU_Unigene3117	BT_Q_G_ZJU_Unigene10188	3150	84	539.448	13.7169	5.29746	0	2.04e-15	gi|242025271|ref|XP_002433049.1|	5e-58	conserved hypothetical protein [Pediculus humanus corporis] >gi|212518565|gb|EEB20311.1| conserved hypothetical protein [Pediculus humanus corporis]
3810	BT_B_G_ZJU_Unigene1447	BT_Q_G_ZJU_Unigene11650	9401	265	1353.03	36.3678	5.21739	0	1.61e-18	gi|209863079|ref|NP_001119613.2|	1e-38	cathepsin B precursor [Acyrthosiphon pisum]
1421	BT_B_G_ZJU_Unigene3288	BT_Q_G_ZJU_Unigene1281	6444	231	843.53	28.8334	4.87063	0	5e-56	gi|312385196|gb|EFR29752.1|	7e-52	hypothetical protein AND_01049 [Anopheles darlingi]
424	BT_B_G_ZJU_CL1978.Contig1	BT_Q_G_ZJU_Unigene6586	270	24	82.0555	6.95494	3.56049	0	1.79e-07	gi|270016118|gb|EFA12566.1|	1e-23	hypothetical protein TcasGA2_TC004195 [Tribolium castaneum]
95	BT_B_G_ZJU_CL444.Contig2	BT_Q_G_ZJU_Unigene7313	841	111	118.945	14.9696	2.99018	0	1.61e-28	gi|380019719|ref|XP_003693750.1|	1e-70	PREDICTED: peptide transporter family 1-like [Apis florea]
3865	BT_B_G_ZJU_Unigene10819	BT_Q_G_ZJU_CL934.Contig1	79580	11561	7209.78	998.738	2.85178	0	1.22e-82	gi|158294707|ref|XP_556403.3|	1e-93	AGAP005752-PA [Anopheles gambiae str. PEST] >gi|157015690|gb|EAL39907.3| AGAP005752-PA [Anopheles gambiae str. PEST]
1026	BT_B_G_ZJU_Unigene1847	BT_Q_G_ZJU_Unigene2638	1045	156	105.785	15.0581	2.81252	0	1.55e-18	gi|357627183|gb|EHJ76955.1|	7e-19	putative bromodomain containing 3 [Danaus plexippus]
2777	BT_B_G_ZJU_Unigene13097	BT_Q_G_ZJU_Unigene13499	159	25	46.985	7.04435	2.73766	0	3.23e-38	gi|307174460|gb|EFN64949.1|	2e-50	GPI transamidase component PIG-T [Camponotus floridanus]
842	BT_B_G_ZJU_Unigene1108	BT_Q_G_ZJU_Unigene10260	1194	191	93.7425	14.2989	2.7128	0	7.14e-137	gi|156541248|ref|XP_001600867.1|	2e-140	PREDICTED: minor histocompatibility antigen H13-like [Nasonia vitripennis]
211	BT_B_G_ZJU_CL945.Contig2	BT_Q_G_ZJU_Unigene18842	62	10	22.1362	3.40447	2.70091	0	1.14e-11	gi|91079832|ref|XP_970236.1|	4e-12	PREDICTED: similar to vasodilator-stimulated phosphoprotein [Tribolium castaneum] >gi|270003288|gb|EEZ99735.1| hypothetical protein TcasGA2_TC002504 [Tribolium castaneum]
1181	BT_B_G_ZJU_Unigene2418	BT_Q_G_ZJU_CL934.Contig2	3080	503	309.754	48.2362	2.68294	0	3.38e-57	gi|158294707|ref|XP_556403.3|	3e-76	AGAP005752-PA [Anopheles gambiae str. PEST] >gi|157015690|gb|EAL39907.3| AGAP005752-PA [Anopheles gambiae str. PEST]
3879	BT_B_G_ZJU_Unigene12137	BT_Q_G_ZJU_CL1075.Contig1	12919	2183	1193.8	192.35	2.63375	0	1.19e-124	gi|345483324|ref|XP_003424792.1|	5e-111	PREDICTED: venom serine carboxypeptidase-like isoform 2 [Nasonia vitripennis]
2379	BT_B_G_ZJU_Unigene11024	BT_Q_G_ZJU_Unigene20831	65	11	23.946	3.86411	2.63157	0	9.04e-45	gi|3024084|sp|Q26474.1|LACH_SCHAM	8e-36	RecName: Full=Lachesin; Flags: Precursor >gi|294841|gb|AAC37185.1| lachesin [Schistocerca americana]
2935	BT_B_G_ZJU_Unigene14376	BT_Q_G_ZJU_Unigene10711	278	49	56.5307	9.5011	2.57287	0	3.69e-16	gi|326428007|gb|EGD73577.1|	2e-26	hypothetical protein PTSG_05285 [Salpingoeca sp. ATCC 50818]
880	BT_B_G_ZJU_Unigene1310	BT_Q_G_ZJU_Unigene1101	3260	579	479.122	81.1419	2.56187	0	5.14e-21	gi|260803097|ref|XP_002596428.1|	1e-28	hypothetical protein BRAFLDRAFT_130336 [Branchiostoma floridae] >gi|229281683|gb|EEN52440.1| hypothetical protein BRAFLDRAFT_130336 [Branchiostoma floridae]
379	BT_B_G_ZJU_CL1778.Contig1	BT_Q_G_ZJU_CL1878.Contig2	3619	683	184.452	33.1935	2.47427	0	1.25e-20	gi|242017426|ref|XP_002429189.1|	2e-43	conserved hypothetical protein [Pediculus humanus corporis] >gi|212514078|gb|EEB16451.1| conserved hypothetical protein [Pediculus humanus corporis]
484	BT_B_G_ZJU_CL2280.Contig1	BT_Q_G_ZJU_Unigene12917	349	66	56.1662	10.1282	2.47133	0	1.23e-24	gi|270004132|gb|EFA00580.1|	1e-42	hypothetical protein TcasGA2_TC003450 [Tribolium castaneum]
3890	BT_B_G_ZJU_Unigene13246	BT_Q_G_ZJU_Unigene11542	879	171	244.652	45.3831	2.4305	0	7.81e-17	gi|345308|pir||S31909	1e-16	cathepsin B-like cysteine proteinase (EC 3.4.22.-) - fluke (Schistosoma japonicum)
2120	BT_B_G_ZJU_Unigene9483	BT_Q_G_ZJU_Unigene16211	61	12	32.5849	6.11232	2.41441	0	1.78e-12	gi|193662085|ref|XP_001945275.1|	4e-12	PREDICTED: COMM domain-containing protein 4-like [Acyrthosiphon pisum]
637	BT_B_G_ZJU_Unigene271	BT_Q_G_ZJU_Unigene2683	883	179	104.194	20.1407	2.37109	0	1.7e-84	gi|194746631|ref|XP_001955780.1|	4e-74	GF16067 [Drosophila ananassae] >gi|190628817|gb|EDV44341.1| GF16067 [Drosophila ananassae]
166	BT_B_G_ZJU_CL754.Contig1	BT_Q_G_ZJU_Unigene3830	63	13	21.1349	4.15855	2.34548	0	5.94e-40	gi|345484456|ref|XP_001604513.2|	7e-34	PREDICTED: hypothetical protein LOC100120919 isoform 1 [Nasonia vitripennis] >gi|345484458|ref|XP_003425042.1| PREDICTED: hypothetical protein LOC100120919 isoform 2 [Nasonia vitripennis] >gi|345484460|ref|XP_003425043.1| PREDICTED: hypothetical protein LOC100120919 isoform 3 [Nasonia vitripennis]
2894	BT_B_G_ZJU_Unigene13944	BT_Q_G_ZJU_Unigene1160	737	157	87.0403	17.6803	2.29954	0	1.45e-40	gi|156551872|ref|XP_001603255.1|	1e-63	PREDICTED: B-cell receptor-associated protein 31-like isoform 1 [Nasonia vitripennis]
2954	BT_B_G_ZJU_Unigene14630	BT_Q_G_ZJU_CL1790.Contig2	2044	452	145.284	30.6346	2.24564	0	1.16e-20	gi|156541678|ref|XP_001602920.1|	1e-102	PREDICTED: thiamine transporter 2-like [Nasonia vitripennis]
1327	BT_B_G_ZJU_Unigene2943	BT_Q_G_ZJU_Unigene1344	748	167	111.467	23.7301	2.23183	0	8.31e-87	gi|91083103|ref|XP_969549.1|	4e-152	PREDICTED: similar to aspartate aminotransferase [Tribolium castaneum] >gi|270007674|gb|EFA04122.1| hypothetical protein TcasGA2_TC014364 [Tribolium castaneum]
119	BT_B_G_ZJU_CL523.Contig4	BT_Q_G_ZJU_Unigene11117	2799	625	339.514	72.2891	2.23162	0	1.8e-33	gi|161343839|tpg|DAA06100.1|	2e-42	TPA: TPA_inf: cathepsin B [Acyrthosiphon pisum]
2873	BT_B_G_ZJU_Unigene13817	BT_Q_G_ZJU_Unigene2297	633	142	60.1335	12.8629	2.22495	0	3.65e-82	gi|270013942|gb|EFA10390.1|	0	hypothetical protein TcasGA2_TC012621 [Tribolium castaneum]
849	BT_B_G_ZJU_Unigene1158	BT_Q_G_ZJU_Unigene2128	837	190	83.9336	18.1678	2.20787	0	9.62e-64	gi|242020262|ref|XP_002430574.1|	8e-101	alcohol dehydrogenase, putative [Pediculus humanus corporis] >gi|212515746|gb|EEB17836.1| alcohol dehydrogenase, putative [Pediculus humanus corporis]
2457	BT_B_G_ZJU_Unigene11432	BT_Q_G_ZJU_Unigene8998	44	10	17.7646	3.84982	2.20614	0	2.99e-37	gi|242018107|ref|XP_002429522.1|	2e-35	GTP-binding nuclear protein RAN1, putative [Pediculus humanus corporis] >gi|212514470|gb|EEB16784.1| GTP-binding nuclear protein RAN1, putative [Pediculus humanus corporis]
3762	BT_B_G_ZJU_CL1371.Contig1	BT_Q_G_ZJU_Unigene10581	1041	237	72.3628	15.7091	2.20365	0	2.85e-120	gi|350408648|ref|XP_003488470.1|	5e-140	PREDICTED: peptide transporter family 1-like [Bombus impatiens]
3887	BT_B_G_ZJU_Unigene13106	BT_Q_G_ZJU_Unigene9405	389	92	63.6359	14.3509	2.1487	0	4.29e-80	gi|270008654|gb|EFA05102.1|	4e-69	hypothetical protein TcasGA2_TC015202 [Tribolium castaneum]
3782	BT_B_G_ZJU_Unigene81	BT_Q_G_ZJU_Unigene10841	501	120	60.4012	13.7952	2.13041	0	1.16e-17	gi|123479331|ref|XP_001322824.1|	7e-08	ankyrin repeat protein [Trichomonas vaginalis G3]
76	BT_B_G_ZJU_CL366.Contig2	BT_Q_G_ZJU_Unigene19598	45	11	19.4701	4.53823	2.10106	7.09e-06	8.87e-26	gi|270016062|gb|EFA12510.1|	5e-24	hypothetical protein TcasGA2_TC004208 [Tribolium castaneum]
2534	BT_B_G_ZJU_Unigene11801	BT_Q_G_ZJU_Unigene2600	355	87	60.5709	14.1545	2.09737	0	1.2e-99	gi|157112612|ref|XP_001657588.1|	3e-91	short-chain dehydrogenase [Aedes aegypti] >gi|108877992|gb|EAT42217.1| short-chain dehydrogenase [Aedes aegypti]
209	BT_B_G_ZJU_CL940.Contig1	BT_Q_G_ZJU_Unigene9635	1118	274	134.437	31.4172	2.09731	0	5.03e-103	gi|350400068|ref|XP_003485727.1|	0	PREDICTED: TGF-beta receptor type-1-like [Bombus impatiens]
3803	BT_B_G_ZJU_Unigene848	BT_Q_G_ZJU_Unigene11046	591	145	142.751	33.3963	2.09574	0	8.47e-30	gi|270001897|gb|EEZ98344.1|	2e-26	hypothetical protein TcasGA2_TC000799 [Tribolium castaneum]
1293	BT_B_G_ZJU_Unigene2842	BT_Q_G_ZJU_CL1840.Contig1	1464	361	239.776	56.378	2.08848	0	1.06e-15	gi|187105118|ref|NP_001119619.1|	9e-20	cathepsin B-5880 precursor [Acyrthosiphon pisum] >gi|163300442|tpg|DAA06127.1| TPA_inf: cathepsin B transcript 5880 [Acyrthosiphon pisum] >gi|239790051|dbj|BAH71611.1| ACYPI000015 [Acyrthosiphon pisum] >gi|239790053|dbj|BAH71612.1| ACYPI000015 [Acyrthosiphon pisum]
2389	BT_B_G_ZJU_Unigene11047	BT_Q_G_ZJU_Unigene18841	76	19	26.192	6.24377	2.06864	0	2.35e-42	gi|357622739|gb|EHJ74146.1|	3e-39	juvenile hormone epoxide hydrolase [Danaus plexippus]
150	BT_B_G_ZJU_CL667.Contig1	BT_Q_G_ZJU_Unigene6086	138	35	34.4718	8.33665	2.04788	0	5.82e-26	gi|156619399|gb|ABU88379.1|	1e-24	serine carboxypeptidase SCP-1 [Triatoma brasiliensis]
959	BT_B_G_ZJU_Unigene1554	BT_Q_G_ZJU_Unigene9391	909	236	73.3999	18.1711	2.01413	0	1.01e-80	gi|321466832|gb|EFX77825.1|	1e-100	hypothetical protein DAPPUDRAFT_305327 [Daphnia pulex]
1705	BT_B_G_ZJU_Unigene5392	BT_Q_G_ZJU_Unigene13896	177	46	28.2238	6.9942	2.01268	0	4.49e-10	gi|344190600|gb|AEM97984.1|	8e-26	DAZ associated protein 2 [Dipetalogaster maximus]
2982	BT_B_G_ZJU_Unigene14806	BT_Q_G_ZJU_Unigene17209	76	20	24.6046	6.17407	1.99464	0	3.26e-39	gi|328701657|ref|XP_003241672.1|	6e-44	PREDICTED: type I inositol-3,4-bisphosphate 4-phosphatase-like isoform 2 [Acyrthosiphon pisum]
2353	BT_B_G_ZJU_Unigene10912	BT_Q_G_ZJU_Unigene4547	90	24	25.5098	6.48655	1.97553	0	2.31e-17	gi|242020475|ref|XP_002430679.1|	7e-28	Neural/ectodermal development factor IMP-L2 precursor, putative [Pediculus humanus corporis] >gi|212515859|gb|EEB17941.1| Neural/ectodermal development factor IMP-L2 precursor, putative [Pediculus humanus corporis]
2069	BT_B_G_ZJU_Unigene9073	BT_Q_G_ZJU_CL1445.Contig2	30	8	12.0771	3.07093	1.97553	0.000480429	4.24e-51	gi|187281665|ref|NP_001119722.1|	6e-59	serine/threonine kinase LKB1 [Bombyx mori] >gi|183448420|gb|ACC62888.1| serine/threonine kinase LKB1 [Bombyx mori]
554	BT_B_G_ZJU_CL2620.Contig2	BT_Q_G_ZJU_Unigene11089	600	163	57.3122	14.8464	1.94873	0	1.08e-169	gi|193598807|ref|XP_001951128.1|	0	PREDICTED: hypothetical protein LOC100169539 [Acyrthosiphon pisum]
2588	BT_B_G_ZJU_Unigene12050	BT_Q_G_ZJU_Unigene479	1039	284	110.662	28.8429	1.93987	0	0	gi|193697685|ref|XP_001950534.1|	0	PREDICTED: actin-related protein 2-like isoform 1 [Acyrthosiphon pisum]
3736	BT_B_G_ZJU_CL51.Contig3	BT_Q_G_ZJU_Unigene10905	405	111	52.8657	13.8159	1.936	0	8.72e-61	gi|339896265|gb|AEK21818.1|	1e-102	cytochrome P450 [Bemisia tabaci]
2398	BT_B_G_ZJU_Unigene11096	BT_Q_G_ZJU_Unigene19508	40	11	20.2754	5.31668	1.93113	5.85e-05	3.55e-11	gi|357606311|gb|EHJ65014.1|	4e-11	hypothetical protein KGM_07832 [Danaus plexippus]
703	BT_B_G_ZJU_Unigene574	BT_Q_G_ZJU_Unigene16787	58	16	21.2544	5.59087	1.92662	0	5.37e-27	gi|91079484|ref|XP_968273.1|	6e-36	PREDICTED: similar to AGAP002315-PA [Tribolium castaneum] >gi|270003443|gb|EEZ99890.1| hypothetical protein TcasGA2_TC002674 [Tribolium castaneum]
852	BT_B_G_ZJU_Unigene1166	BT_Q_G_ZJU_Unigene4134	162	45	30.2821	8.02088	1.91663	0	4.17e-40	gi|91091388|ref|XP_973447.1|	3e-41	PREDICTED: similar to CG5439 CG5439-PA [Tribolium castaneum] >gi|270014165|gb|EFA10613.1| hypothetical protein TcasGA2_TC012874 [Tribolium castaneum]
1373	BT_B_G_ZJU_Unigene3124	BT_Q_G_ZJU_Unigene3259	68	19	22.3798	5.96265	1.90817	0	7.68e-30	gi|328705719|ref|XP_001952691.2|	1e-41	PREDICTED: uncharacterized family 31 glucosidase KIAA1161-like [Acyrthosiphon pisum]
2470	BT_B_G_ZJU_Unigene11500	BT_Q_G_ZJU_Unigene11246	1204	346	101.222	27.7373	1.86763	0	7.42e-48	gi|91087961|ref|XP_972932.1|	4e-95	PREDICTED: similar to multiple inositol polyphosphate phosphatase [Tribolium castaneum] >gi|270012039|gb|EFA08487.1| hypothetical protein TcasGA2_TC006139 [Tribolium castaneum]
801	BT_B_G_ZJU_Unigene986	BT_Q_G_ZJU_Unigene2572	5096	1474	362.771	100.055	1.85827	0	3.87e-28	gi|157137897|ref|XP_001664066.1|	1e-25	leucine-rich transmembrane protein [Aedes aegypti] >gi|108880735|gb|EAT44960.1| leucine-rich transmembrane protein [Aedes aegypti]
2693	BT_B_G_ZJU_Unigene12688	BT_Q_G_ZJU_Unigene6827	255	74	54.153	14.9849	1.85354	0	3.24e-09	gi|193688368|ref|XP_001949989.1|	7e-25	PREDICTED: tetratricopeptide repeat protein 19-like [Acyrthosiphon pisum]
201	BT_B_G_ZJU_CL906.Contig1	BT_Q_G_ZJU_Unigene16120	72	21	24.9372	6.93543	1.84624	0	7.83e-26	gi|345480036|ref|XP_001605810.2|	4e-33	PREDICTED: tetratricopeptide repeat protein 19 homolog, mitochondrial-like [Nasonia vitripennis]
827	BT_B_G_ZJU_Unigene1067	BT_Q_G_ZJU_Unigene10086	546	163	72.1523	20.5392	1.81267	0	8.57e-08	gi|240849271|ref|NP_001155387.1|	9e-49	uncharacterized protein LOC100159064 precursor [Acyrthosiphon pisum] >gi|239790504|dbj|BAH71809.1| ACYPI000473 [Acyrthosiphon pisum]
184	BT_B_G_ZJU_CL838.Contig1	BT_Q_G_ZJU_Unigene1798	2799	836	288.599	82.1934	1.81197	0	7.99e-131	gi|242247652|ref|NP_001156182.1|	9e-117	sideroflexin-like [Acyrthosiphon pisum] >gi|239790397|dbj|BAH71763.1| ACYPI005314 [Acyrthosiphon pisum]
622	BT_B_G_ZJU_Unigene236	BT_Q_G_ZJU_Unigene8039	33	10	10.634	3.07271	1.7911	0.000610314	7.1e-61	gi|291227123|ref|XP_002733536.1|	1e-54	PREDICTED: NAV2 protein-like [Saccoglossus kowalevskii]
1765	BT_B_G_ZJU_Unigene5841	BT_Q_G_ZJU_Unigene13031	89	27	31.3729	9.07541	1.78948	0	8.27e-37	gi|242025392|ref|XP_002433108.1|	1e-45	conserved hypothetical protein [Pediculus humanus corporis] >gi|212518649|gb|EEB20370.1| conserved hypothetical protein [Pediculus humanus corporis]
196	BT_B_G_ZJU_CL880.Contig2	BT_Q_G_ZJU_Unigene1813	394	120	38.645	11.2232	1.7838	0	3.94e-23	gi|307185529|gb|EFN71505.1|	7e-38	FK506-binding protein 6 [Camponotus floridanus]
1387	BT_B_G_ZJU_Unigene3183	BT_Q_G_ZJU_Unigene822	700	214	118.13	34.436	1.77838	0	1.33e-72	gi|242005572|ref|XP_002423638.1|	1e-64	2-deoxyglucose-6-phosphate phosphatase, putative [Pediculus humanus corporis] >gi|212506798|gb|EEB10900.1| 2-deoxyglucose-6-phosphate phosphatase, putative [Pediculus humanus corporis]
2723	BT_B_G_ZJU_Unigene12843	BT_Q_G_ZJU_CL289.Contig1	950	293	84.2005	24.7627	1.76566	0	1.06e-95	gi|91092198|ref|XP_969360.1|	7e-79	PREDICTED: similar to ubiquitin conjugating enzyme E2 [Tribolium castaneum] >gi|270014480|gb|EFA10928.1| hypothetical protein TcasGA2_TC001755 [Tribolium castaneum]
2884	BT_B_G_ZJU_Unigene13889	BT_Q_G_ZJU_Unigene8112	123	38	33.3003	9.8099	1.76322	0	4.78e-12	gi|328705811|ref|XP_001947916.2|	3e-18	PREDICTED: ATP-binding cassette sub-family A member 3-like [Acyrthosiphon pisum]
2965	BT_B_G_ZJU_Unigene14705	BT_Q_G_ZJU_Unigene5421	42	13	21.4457	6.32955	1.76051	0.00010747	1.85e-32	gi|193662001|ref|XP_001950506.1|	1e-32	PREDICTED: hypothetical protein LOC100161301 [Acyrthosiphon pisum]
2284	BT_B_G_ZJU_Unigene10437	BT_Q_G_ZJU_CL1589.Contig1	58	18	23.0155	6.81088	1.75669	7.14e-06	1.15e-26	gi|91078580|ref|XP_971846.1|	7e-39	PREDICTED: similar to AGAP003461-PA [Tribolium castaneum] >gi|270004042|gb|EFA00490.1| hypothetical protein TcasGA2_TC003350 [Tribolium castaneum]
1309	BT_B_G_ZJU_Unigene2882	BT_Q_G_ZJU_Unigene5915	122	38	31.5534	9.37147	1.75145	0	1.69e-97	gi|242014176|ref|XP_002427771.1|	1e-76	RAC GTPase, putative [Pediculus humanus corporis] >gi|212512225|gb|EEB15033.1| RAC GTPase, putative [Pediculus humanus corporis]
403	BT_B_G_ZJU_CL1886.Contig1	BT_Q_G_ZJU_Unigene330	201	63	30.8466	9.21914	1.74241	0	9.84e-07	gi|389611191|dbj|BAM19207.1|	1e-39	conserved hypothetical protein [Papilio polytes]
1743	BT_B_G_ZJU_Unigene5624	BT_Q_G_ZJU_Unigene13071	174	55	31.263	9.42284	1.73022	0	6.74e-21	gi|242014330|ref|XP_002427844.1|	1e-24	conserved hypothetical protein [Pediculus humanus corporis] >gi|212512313|gb|EEB15106.1| conserved hypothetical protein [Pediculus humanus corporis]
3827	BT_B_G_ZJU_Unigene2512	BT_Q_G_ZJU_Unigene11818	3619	1148	238.779	72.2251	1.72511	0	3.99e-103	gi|345485498|ref|XP_001606214.2|	1e-127	PREDICTED: sodium-independent sulfate anion transporter-like [Nasonia vitripennis]
1096	BT_B_G_ZJU_Unigene2081	BT_Q_G_ZJU_Unigene4131	88	28	31.2584	9.48374	1.72071	0	6.76e-37	gi|383856398|ref|XP_003703696.1|	1e-34	PREDICTED: mitoferrin-1-like [Megachile rotundata]
438	BT_B_G_ZJU_CL2064.Contig2	BT_Q_G_ZJU_Unigene15295	50	16	22.7683	6.94734	1.71249	3.34e-05	1.37e-42	gi|380877047|sp|E0V9D8.1|NNRE_PEDHC	8e-33	RecName: Full=NAD(P)H-hydrate epimerase; AltName: Full=NAD(P)HX epimerase
2705	BT_B_G_ZJU_Unigene12733	BT_Q_G_ZJU_Unigene11217	1593	519	126.426	39.2761	1.68658	0	3.12e-111	gi|242013339|ref|XP_002427367.1|	3e-158	rubredoxin-NAD reductase, putative [Pediculus humanus corporis] >gi|212511736|gb|EEB14629.1| rubredoxin-NAD reductase, putative [Pediculus humanus corporis]
1739	BT_B_G_ZJU_Unigene5606	BT_Q_G_ZJU_Unigene14027	144	47	25.5424	7.9494	1.68397	0	2.87e-36	gi|157121563|ref|XP_001659906.1|	1e-37	retinoid-inducible serine carboxypeptidase (serine carboxypeptidase [Aedes aegypti] >gi|108874635|gb|EAT38860.1| retinoid-inducible serine carboxypeptidase (serine carboxypeptidase [Aedes aegypti]
3899	BT_B_G_ZJU_Unigene14666	BT_Q_G_ZJU_Unigene6965	1994	654	281.729	88.1095	1.67694	0	7.84e-45	gi|170046691|ref|XP_001850887.1|	7e-47	aquaporin [Culex quinquefasciatus] >gi|167869383|gb|EDS32766.1| aquaporin [Culex quinquefasciatus]
550	BT_B_G_ZJU_CL2615.Contig2	BT_Q_G_ZJU_Unigene11734	439	145	145.516	45.8303	1.6668	0	9.08e-55	gi|68051667|gb|AAY85097.1|	1e-40	IP03424p [Drosophila melanogaster]
2514	BT_B_G_ZJU_Unigene11695	BT_Q_G_ZJU_Unigene4427	118	39	32.1977	10.1472	1.66588	0	4.77e-103	gi|332375630|gb|AEE62956.1|	1e-84	unknown [Dendroctonus ponderosae]
1143	BT_B_G_ZJU_Unigene2251	BT_Q_G_ZJU_CL1486.Contig1	531	176	46.1796	14.5951	1.66177	0	6.95e-161	gi|170070647|ref|XP_001869660.1|	2e-144	acetyl-CoA acetyltransferase, mitochondrial [Culex quinquefasciatus] >gi|167866550|gb|EDS29933.1| acetyl-CoA acetyltransferase, mitochondrial [Culex quinquefasciatus]
2859	BT_B_G_ZJU_Unigene13664	BT_Q_G_ZJU_Unigene588	2201	731	241.08	76.3478	1.65885	0	0	gi|187177323|ref|NP_001119639.1|	0	Sec61 alpha 1 subunit [Acyrthosiphon pisum] >gi|52630957|gb|AAU84942.1| probable transport protein Sec61 alpha subunit [Toxoptera citricida]
1151	BT_B_G_ZJU_Unigene2283	BT_Q_G_ZJU_Unigene1635	1382	460	108.197	34.3402	1.65569	0	2.02e-130	gi|270006182|gb|EFA02630.1|	1e-141	hypothetical protein TcasGA2_TC008350 [Tribolium castaneum]
605	BT_B_G_ZJU_Unigene138	BT_Q_G_ZJU_Unigene16723	51	17	20.6508	6.56377	1.6536	3.98e-05	1.33e-13	gi|194771252|ref|XP_001967653.1|	3e-27	GF19976 [Drosophila ananassae] >gi|190617400|gb|EDV32924.1| GF19976 [Drosophila ananassae]
40	BT_B_G_ZJU_CL240.Contig1	BT_Q_G_ZJU_Unigene12512	219	73	42.5401	13.5212	1.6536	0	1.73e-130	gi|91092222|ref|XP_970406.1|	2e-119	PREDICTED: similar to golgi phosphoprotein 3 (coat-protein GPP34) [Tribolium castaneum] >gi|270014486|gb|EFA10934.1| hypothetical protein TcasGA2_TC001762 [Tribolium castaneum]
1745	BT_B_G_ZJU_Unigene5631	BT_Q_G_ZJU_Unigene14802	170	57	26.003	8.31357	1.64514	0	5.08e-131	gi|270007790|gb|EFA04238.1|	9e-127	hypothetical protein TcasGA2_TC014492 [Tribolium castaneum]
469	BT_B_G_ZJU_CL2193.Contig2	BT_Q_G_ZJU_Unigene8849	151	51	25.638	8.25687	1.63462	0	8.49e-51	gi|91092966|ref|XP_966837.1|	2e-53	PREDICTED: similar to AGAP004468-PA [Tribolium castaneum] >gi|270003166|gb|EEZ99613.1| hypothetical protein TcasGA2_TC002130 [Tribolium castaneum]
843	BT_B_G_ZJU_Unigene1109	BT_Q_G_ZJU_Unigene13051	106	36	32.5707	10.5478	1.62663	0	5.65e-63	gi|58377512|ref|XP_309682.2|	5e-59	AGAP003485-PA [Anopheles gambiae str. PEST] >gi|55244531|gb|EAA05402.2| AGAP003485-PA [Anopheles gambiae str. PEST]
352	BT_B_G_ZJU_CL1649.Contig1	BT_Q_G_ZJU_Unigene994	244	84	44.2985	14.5417	1.60706	0	7.87e-47	gi|193659748|ref|XP_001946449.1|	6e-83	PREDICTED: flavin-containing monooxygenase FMO GS-OX3-like [Acyrthosiphon pisum]
2628	BT_B_G_ZJU_Unigene12322	BT_Q_G_ZJU_Unigene17832	55	19	16.8626	5.55461	1.60207	2.69e-05	1.72e-52	gi|156543683|ref|XP_001605407.1|	1e-46	PREDICTED: glutamate--cysteine ligase catalytic subunit-like [Nasonia vitripennis]
3776	BT_B_G_ZJU_CL2174.Contig1	BT_Q_G_ZJU_Unigene1709	1844	641	147.782	48.9844	1.59308	0	6.03e-93	gi|328717283|ref|XP_001951143.2|	1e-126	PREDICTED: putative inorganic phosphate cotransporter-like [Acyrthosiphon pisum]
120	BT_B_G_ZJU_CL524.Contig1	BT_Q_G_ZJU_Unigene2137	186	65	42.5583	14.1815	1.58543	0	5.63e-09	gi|383848660|ref|XP_003699966.1|	2e-82	PREDICTED: ubiA prenyltransferase domain-containing protein 1 homolog [Megachile rotundata]
2668	BT_B_G_ZJU_Unigene12569	BT_Q_G_ZJU_Unigene9751	224	80	46.0216	15.6726	1.55406	0	1.16e-20	gi|307209302|gb|EFN86387.1|	2e-23	hypothetical protein EAI_02902 [Harpegnathos saltator]
2318	BT_B_G_ZJU_Unigene10686	BT_Q_G_ZJU_Unigene4950	109	39	19.0903	6.51313	1.55142	0	6.64e-50	gi|322778844|gb|EFZ09260.1|	6e-68	hypothetical protein SINV_09933 [Solenopsis invicta]
2092	BT_B_G_ZJU_Unigene9255	BT_Q_G_ZJU_Unigene15100	81	29	20.6419	7.04693	1.55051	0	1.5e-45	gi|328696698|ref|XP_003240101.1|	8e-62	PREDICTED: zinc finger C4H2 domain-containing protein-like isoform 2 [Acyrthosiphon pisum]
758	BT_B_G_ZJU_Unigene744	BT_Q_G_ZJU_Unigene2105	317	114	50.0307	17.1562	1.54409	0	2.04e-50	gi|157112765|ref|XP_001651861.1|	2e-45	hypothetical protein AaeL_AAEL006270 [Aedes aegypti] >gi|108877937|gb|EAT42162.1| conserved hypothetical protein [Aedes aegypti]
82	BT_B_G_ZJU_CL386.Contig2	BT_Q_G_ZJU_Unigene14	7842	2821	911.421	312.632	1.54365	0	3.14e-61	gi|307095122|gb|ADN29867.1|	5e-83	peptide methionine sulfoxide reductase MsrA [Triatoma matogrossensis]
1473	BT_B_G_ZJU_Unigene3481	BT_Q_G_ZJU_Unigene11521	794	286	56.292	19.3344	1.54176	0	8.24e-174	gi|193615410|ref|XP_001949443.1|	0	PREDICTED: plastin-3-like [Acyrthosiphon pisum]
1480	BT_B_G_ZJU_Unigene3526	BT_Q_G_ZJU_Unigene4491	94	34	24.043	8.29235	1.53576	0	3.62e-101	gi|91082507|ref|XP_973065.1|	1e-88	PREDICTED: similar to camp-dependent protein kinase catalytic subunit [Tribolium castaneum] >gi|270007546|gb|EFA03994.1| hypothetical protein TcasGA2_TC014143 [Tribolium castaneum]
3778	BT_B_G_ZJU_CL2371.Contig5	BT_Q_G_ZJU_CL1932.Contig2	11302	4089	559.009	192.85	1.53539	0	3.14e-87	gi|182894140|gb|ACA51846.1|	0	cytochrome P450 YP6CM1vQ [Bemisia tabaci]
1165	BT_B_G_ZJU_Unigene2381	BT_Q_G_ZJU_Unigene1106	445	161	71.533	24.678	1.53538	0	7.37e-104	gi|193606139|ref|XP_001943654.1|	1e-98	PREDICTED: bifunctional methylenetetrahydrofolate dehydrogenase/cyclohydrolase, mitochondrial-like [Acyrthosiphon pisum]
322	BT_B_G_ZJU_CL1499.Contig1	BT_Q_G_ZJU_CL362.Contig1	102	37	24.6373	8.52182	1.53161	0	4e-15	gi|307183360|gb|EFN70218.1|	2e-16	DNA-directed RNA polymerase II subunit RPB7 [Camponotus floridanus]
401	BT_B_G_ZJU_CL1880.Contig2	BT_Q_G_ZJU_Unigene10968	778	283	43.2734	15.0095	1.5276	0	9.52e-107	gi|345487100|ref|XP_001601278.2|	7e-138	PREDICTED: calcium-independent phospholipase A2-gamma-like [Nasonia vitripennis]
1287	BT_B_G_ZJU_Unigene2822	BT_Q_G_ZJU_Unigene12879	317	116	39.9157	13.9278	1.51899	0	6.71e-70	gi|193596731|ref|XP_001950741.1|	6e-86	PREDICTED: pyridoxine-5&apos;-phosphate oxidase-like isoform 1 [Acyrthosiphon pisum]
315	BT_B_G_ZJU_CL1470.Contig2	BT_Q_G_ZJU_Unigene11531	784	287	50.9294	17.7776	1.51844	0	8.6e-72	gi|242013333|ref|XP_002427365.1|	7e-94	UDP-glucuronosyltransferase 1-8 precursor, putative [Pediculus humanus corporis] >gi|212511724|gb|EEB14627.1| UDP-glucuronosyltransferase 1-8 precursor, putative [Pediculus humanus corporis]
1710	BT_B_G_ZJU_Unigene5443	BT_Q_G_ZJU_Unigene13701	60	22	18.2745	6.38935	1.5161	2.71e-05	1.5e-33	gi|345486551|ref|XP_001604922.2|	4e-68	PREDICTED: hippocampus abundant transcript 1 protein-like isoform 1 [Nasonia vitripennis]
3867	BT_B_G_ZJU_Unigene10941	BT_Q_G_ZJU_Unigene2351	6272	2300	614.314	214.808	1.51593	0	1.08e-32	gi|161343861|tpg|DAA06111.1|	6e-39	TPA: TPA_inf: cathepsin B [Myzus persicae]
2638	BT_B_G_ZJU_Unigene12376	BT_Q_G_ZJU_Unigene4280	2169	800	545.734	191.933	1.50759	0	1.69e-28	gi|288856252|ref|NP_001165781.1|	4e-35	NADH dehydrogenase [ubiquinone] iron-sulfur protein 6, mitochondrial [Nasonia vitripennis]
2590	BT_B_G_ZJU_Unigene12062	BT_Q_G_ZJU_Unigene10688	339	126	34.7729	12.324	1.4965	0	1.81e-28	gi|193697617|ref|XP_001943575.1|	1e-55	PREDICTED: facilitated trehalose transporter Tret1-like [Acyrthosiphon pisum]
2554	BT_B_G_ZJU_Unigene11901	BT_Q_G_ZJU_Unigene310	982	366	104.431	37.1139	1.49252	0	6.06e-56	gi|339896251|gb|AEK21811.1|	7e-82	cytochrome P450 [Bemisia tabaci]
2300	BT_B_G_ZJU_Unigene10556	BT_Q_G_ZJU_Unigene16869	59	22	17.6983	6.29275	1.49185	3.96e-05	6.99e-36	gi|332024802|gb|EGI64990.1|	1e-38	Coiled-coil domain-containing protein 64-like protein [Acromyrmex echinatior]
2106	BT_B_G_ZJU_Unigene9375	BT_Q_G_ZJU_Unigene15398	48	18	17.6832	6.32309	1.48367	0.000268831	1.56e-66	gi|241007827|ref|XP_002405184.1|	1e-54	DNA repair protein RAD51/RHP55, putative [Ixodes scapularis] >gi|215491711|gb|EEC01352.1| DNA repair protein RAD51/RHP55, putative [Ixodes scapularis]
903	BT_B_G_ZJU_Unigene1389	BT_Q_G_ZJU_CL1919.Contig2	98	37	30.1793	10.8648	1.47389	0	1.5e-65	gi|307197477|gb|EFN78711.1|	1e-53	Glucosamine-6-phosphate isomerase [Harpegnathos saltator]
3878	BT_B_G_ZJU_Unigene12015	BT_Q_G_ZJU_Unigene8852	227	86	30.2275	10.9197	1.46892	0	4.61e-16	gi|270007317|gb|EFA03765.1|	8e-33	hypothetical protein TcasGA2_TC013876 [Tribolium castaneum]
2428	BT_B_G_ZJU_Unigene11284	BT_Q_G_ZJU_Unigene9453	336	128	51.2812	18.628	1.46095	0	3.06e-42	gi|198250388|gb|ACH85196.1|	3e-105	heat shock protein 20 [Bemisia tabaci] >gi|295393288|gb|ADG03464.1| heat shock protein 20 [Bemisia tabaci] >gi|295393294|gb|ADG03467.1| heat shock protein 20 [Bemisia tabaci] >gi|308097851|gb|ADO14472.1| hsp20 [Bemisia tabaci]
261	BT_B_G_ZJU_CL1165.Contig5	BT_Q_G_ZJU_Unigene10816	181	69	38.2044	13.8874	1.45996	0	2.24e-68	gi|321470748|gb|EFX81723.1|	9e-55	hypothetical protein DAPPUDRAFT_92597 [Daphnia pulex]
449	BT_B_G_ZJU_CL2102.Contig1	BT_Q_G_ZJU_Unigene32	1500	572	100.886	36.6838	1.45951	0	3.14e-122	gi|189240526|ref|XP_972038.2|	2e-132	PREDICTED: similar to liquid facets [Tribolium castaneum]
246	BT_B_G_ZJU_CL1084.Contig1	BT_Q_G_ZJU_CL1065.Contig1	576	222	70.1128	25.7671	1.44415	0	2.15e-97	gi|307207649|gb|EFN85287.1|	1e-81	Phosphoglycerate mutase family member 5 [Harpegnathos saltator]
1751	BT_B_G_ZJU_Unigene5653	BT_Q_G_ZJU_Unigene15099	57	22	19.5954	7.21174	1.4421	8.91e-05	5.7e-07	gi|322788138|gb|EFZ13920.1|	9e-44	hypothetical protein SINV_02016 [Solenopsis invicta]
256	BT_B_G_ZJU_CL1122.Contig2	BT_Q_G_ZJU_Unigene11825	103401	40027	20752.9	7660.29	1.43784	0	8.14e-10	gi|270012755|gb|EFA09203.1|	3e-15	cathepsin B precursor [Tribolium castaneum]
2352	BT_B_G_ZJU_Unigene10880	BT_Q_G_ZJU_CL1924.Contig1	1643	637	149.731	55.3545	1.4356	0	1.61e-95	gi|242021185|ref|XP_002431026.1|	3e-91	Iodotyrosine dehalogenase 1 precursor, putative [Pediculus humanus corporis] >gi|212516255|gb|EEB18288.1| Iodotyrosine dehalogenase 1 precursor, putative [Pediculus humanus corporis]
2042	BT_B_G_ZJU_Unigene8880	BT_Q_G_ZJU_Unigene6268	67	26	14.794	5.47421	1.43429	2.06e-05	1.95e-36	gi|242021014|ref|XP_002430942.1|	2e-89	conserved hypothetical protein [Pediculus humanus corporis] >gi|212516160|gb|EEB18204.1| conserved hypothetical protein [Pediculus humanus corporis]
126	BT_B_G_ZJU_CL562.Contig1	BT_Q_G_ZJU_Unigene1140	2063	801	154.961	57.3712	1.43351	0	0	gi|328709271|ref|XP_001951876.2|	0	PREDICTED: putative inorganic phosphate cotransporter-like isoform 1 [Acyrthosiphon pisum]
2651	BT_B_G_ZJU_Unigene12446	BT_Q_G_ZJU_Unigene3942	110	43	28.2917	10.5456	1.42373	0	6.97e-42	gi|332031065|gb|EGI70651.1|	2e-35	DNA polymerase epsilon subunit 3 [Acromyrmex echinatior]
359	BT_B_G_ZJU_CL1676.Contig1	BT_Q_G_ZJU_Unigene796	161	63	38.1583	14.2378	1.42227	0	2.65e-29	gi|119114046|ref|XP_319006.3|	2e-36	AGAP009888-PA [Anopheles gambiae str. PEST] >gi|116118228|gb|EAA14440.3| AGAP009888-PA [Anopheles gambiae str. PEST]
2720	BT_B_G_ZJU_Unigene12807	BT_Q_G_ZJU_Unigene191	360	141	51.2287	19.1323	1.42094	0	1.18e-33	gi|347965559|ref|XP_321919.5|	9e-51	AGAP001236-PA [Anopheles gambiae str. PEST] >gi|333470456|gb|EAA01784.5| AGAP001236-PA [Anopheles gambiae str. PEST]
955	BT_B_G_ZJU_Unigene1542	BT_Q_G_ZJU_Unigene11427	457	179	69.0655	25.795	1.42087	0	1.7e-10	gi|270006529|gb|EFA02977.1|	1e-13	hypothetical protein TcasGA2_TC030780 [Tribolium castaneum]
1432	BT_B_G_ZJU_Unigene3312	BT_Q_G_ZJU_Unigene986	272	107	50.6396	18.9952	1.41463	0	1.23e-26	gi|339896229|gb|AEK21800.1|	4e-46	cytochrome P450 [Bemisia tabaci]
1732	BT_B_G_ZJU_Unigene5566	BT_Q_G_ZJU_Unigene14551	61	24	17.3965	6.52651	1.41441	6.46e-05	6.41e-17	gi|242014330|ref|XP_002427844.1|	6e-26	conserved hypothetical protein [Pediculus humanus corporis] >gi|212512313|gb|EEB15106.1| conserved hypothetical protein [Pediculus humanus corporis]
121	BT_B_G_ZJU_CL528.Contig2	BT_Q_G_ZJU_Unigene1794	94	37	29.4039	11.0361	1.41377	0	1.83e-18	gi|390340536|ref|XP_001201634.2|	4e-28	PREDICTED: tRNA-specific adenosine deaminase 1-like [Strongylocentrotus purpuratus]
868	BT_B_G_ZJU_Unigene1232	BT_Q_G_ZJU_CL561.Contig2	269	106	69.7024	26.1902	1.41218	0	9.72e-56	gi|156544714|ref|XP_001605694.1|	8e-73	PREDICTED: probable alpha-ketoglutarate-dependent dioxygenase ABH6-like [Nasonia vitripennis]
1401	BT_B_G_ZJU_Unigene3225	BT_Q_G_ZJU_Unigene628	359	142	48.8826	18.4368	1.40673	0	1.29e-19	gi|91077074|ref|XP_969460.1|	4e-63	PREDICTED: similar to CG3823 CG3823-PA [Tribolium castaneum] >gi|270001735|gb|EEZ98182.1| hypothetical protein TcasGA2_TC000611 [Tribolium castaneum]
1962	BT_B_G_ZJU_Unigene8308	BT_Q_G_ZJU_Unigene16111	53	21	14.2379	5.37932	1.40424	0.000229822	3.19e-16	gi|357623079|gb|EHJ74377.1|	1e-16	hypothetical protein KGM_03626 [Danaus plexippus]
2658	BT_B_G_ZJU_Unigene12493	BT_Q_G_ZJU_Unigene3984	290	115	27.9702	10.5763	1.40306	0	2.78e-36	gi|383848777|ref|XP_003700024.1|	4e-45	PREDICTED: kinesin-like protein costa-like [Megachile rotundata]
1393	BT_B_G_ZJU_Unigene3205	BT_Q_G_ZJU_Unigene2406	5130	2035	405.053	153.214	1.40257	0	1.57e-54	gi|291461573|dbj|BAI83421.1|	8e-85	sugar transporter 7 [Nilaparvata lugens]
1762	BT_B_G_ZJU_Unigene5774	BT_Q_G_ZJU_Unigene1661	184	73	77.2058	29.2074	1.40237	0	2.47e-28	gi|332372931|gb|AEE61607.1|	7e-24	unknown [Dendroctonus ponderosae]
1261	BT_B_G_ZJU_Unigene2734	BT_Q_G_ZJU_Unigene4840	93	37	18.5581	7.0403	1.39834	0	4.68e-30	gi|240848799|ref|NP_001155587.1|	5e-43	nudC domain-containing protein 2 [Acyrthosiphon pisum] >gi|239791786|dbj|BAH72313.1| ACYPI004786 [Acyrthosiphon pisum]
2518	BT_B_G_ZJU_Unigene11728	BT_Q_G_ZJU_Unigene1893	266	106	45.1636	17.1613	1.396	0	1.18e-130	gi|91088115|ref|XP_969791.1|	3e-119	PREDICTED: similar to GA21647-PA [Tribolium castaneum] >gi|270012107|gb|EFA08555.1| hypothetical protein TcasGA2_TC006210 [Tribolium castaneum]
164	BT_B_G_ZJU_CL744.Contig1	BT_Q_G_ZJU_CL913.Contig1	5345	2132	348.848	132.683	1.39462	0	5.19e-104	gi|291461567|dbj|BAI83418.1|	9e-131	sugar transporter 4 [Nilaparvata lugens]
1691	BT_B_G_ZJU_Unigene5342	BT_Q_G_ZJU_Unigene5548	194	78	33.3053	12.7686	1.38315	0	1.73e-34	gi|270013515|gb|EFA09963.1|	2e-60	hypothetical protein TcasGA2_TC012120 [Tribolium castaneum]
422	BT_B_G_ZJU_CL1974.Contig2	BT_Q_G_ZJU_Unigene3382	77	31	30.9979	11.8998	1.38123	7.15e-06	2.53e-26	gi|91092950|ref|XP_972452.1|	2e-25	PREDICTED: similar to glutaminyl-trna synthetase [Tribolium castaneum] >gi|270003024|gb|EEZ99471.1| hypothetical protein TcasGA2_TC000042 [Tribolium castaneum]
2802	BT_B_G_ZJU_Unigene13244	BT_Q_G_ZJU_Unigene2163	6995	2821	552.309	212.391	1.37875	0	7.69e-108	gi|328699430|ref|XP_001946626.2|	2e-134	PREDICTED: sodium/nucleoside cotransporter 2-like isoform 1 [Acyrthosiphon pisum] >gi|328699432|ref|XP_003240931.1| PREDICTED: sodium/nucleoside cotransporter 2-like isoform 2 [Acyrthosiphon pisum]
689	BT_B_G_ZJU_Unigene469	BT_Q_G_ZJU_Unigene4121	57	23	26.655	10.2558	1.37796	0.000160347	2.07e-24	gi|345486128|ref|XP_001603290.2|	7e-24	PREDICTED: B-cell CLL/lymphoma 7 protein family member B-like [Nasonia vitripennis]
2403	BT_B_G_ZJU_Unigene11110	BT_Q_G_ZJU_Unigene18816	47	19	17.6902	6.81908	1.3753	0.000705776	6.88e-27	gi|307166042|gb|EFN60319.1|	2e-27	Protein Peter pan [Camponotus floridanus]
2422	BT_B_G_ZJU_Unigene11258	BT_Q_G_ZJU_Unigene4320	141	57	43.3252	16.7007	1.3753	0	3.51e-49	gi|169248225|gb|ACA51842.1|	1e-44	cytochrome P450 CYP4-like protein 3, partial [Bemisia tabaci]
557	BT_B_G_ZJU_CL2642.Contig1	BT_Q_G_ZJU_Unigene1315	353	143	52.5477	20.298	1.37229	0	2.22e-67	gi|322793765|gb|EFZ17149.1|	8e-120	hypothetical protein SINV_11697 [Solenopsis invicta]
641	BT_B_G_ZJU_Unigene281	BT_Q_G_ZJU_Unigene13057	108	44	29.4691	11.4481	1.36409	0	2.19e-91	gi|270010572|gb|EFA07020.1|	2e-72	hypothetical protein TcasGA2_TC009991 [Tribolium castaneum]
1105	BT_B_G_ZJU_Unigene2126	BT_Q_G_ZJU_Unigene2393	14240	5810	1670.39	649.865	1.36198	0	5.04e-78	gi|193709215|ref|XP_001943317.1|	6e-164	PREDICTED: probable maltase H [Acyrthosiphon pisum]
215	BT_B_G_ZJU_CL968.Contig2	BT_Q_G_ZJU_Unigene11514	718	294	75.7755	29.5863	1.3568	0	1.17e-39	gi|134024335|gb|AAI35287.1|	5e-34	hypothetical protein LOC549411 [Xenopus (Silurana) tropicalis]
1455	BT_B_G_ZJU_Unigene3448	BT_Q_G_ZJU_CL1953.Contig2	2651	1087	187.851	73.4467	1.35482	0	1.17e-54	gi|242004060|ref|XP_002422957.1|	9e-115	rhogtpase, putative [Pediculus humanus corporis] >gi|212505873|gb|EEB10219.1| rhogtpase, putative [Pediculus humanus corporis]
5	BT_B_G_ZJU_CL39.Contig1	BT_Q_G_ZJU_CL1311.Contig1	10447	4285	599.318	234.398	1.35436	0	3.02e-61	gi|328701160|ref|XP_001949845.2|	1e-89	PREDICTED: UDP-glucuronosyltransferase 2C1-like [Acyrthosiphon pisum]
2778	BT_B_G_ZJU_Unigene13098	BT_Q_G_ZJU_Unigene10609	732	301	57.3406	22.4831	1.35072	0	0	gi|328724595|ref|XP_001948420.2|	8e-15	PREDICTED: paramyosin, long form-like [Acyrthosiphon pisum]
1334	BT_B_G_ZJU_Unigene2961	BT_Q_G_ZJU_CL195.Contig1	500	206	58.5032	22.9834	1.34792	0	2.82e-83	gi|260793442|ref|XP_002591721.1|	6e-75	hypothetical protein BRAFLDRAFT_80816 [Branchiostoma floridae] >gi|229276930|gb|EEN47732.1| hypothetical protein BRAFLDRAFT_80816 [Branchiostoma floridae]
1172	BT_B_G_ZJU_Unigene2398	BT_Q_G_ZJU_Unigene11484	259	107	40.6	15.9937	1.34398	0	2.22e-52	gi|328713167|ref|XP_001948169.2|	3e-58	PREDICTED: reticulon-4-interacting protein 1 homolog, mitochondrial-like [Acyrthosiphon pisum]
2567	BT_B_G_ZJU_Unigene11963	BT_Q_G_ZJU_Unigene1874	486	201	120.534	47.5342	1.3424	0	3.83e-21	gi|307183761|gb|EFN70435.1|	6e-22	5&apos;-nucleotidase [Camponotus floridanus]
2911	BT_B_G_ZJU_Unigene14156	BT_Q_G_ZJU_CL1848.Contig2	736	306	79.8598	31.6599	1.33481	0	9.32e-39	gi|340729797|ref|XP_003403182.1|	3e-54	PREDICTED: aquaporin-like [Bombus terrestris]
1171	BT_B_G_ZJU_Unigene2397	BT_Q_G_ZJU_Unigene2206	190	79	44.2759	17.5541	1.33471	0	4.08e-24	gi|209969778|ref|NP_001129659.1|	1e-26	heat shock factor binding protein 1-like [Apis mellifera]
156	BT_B_G_ZJU_CL680.Contig3	BT_Q_G_ZJU_CL4.Contig4	1441	601	148.579	59.0888	1.33027	0	1.73e-102	gi|380024475|ref|XP_003696021.1|	1e-160	PREDICTED: rho-related BTB domain-containing protein 2-like [Apis florea]
3764	BT_B_G_ZJU_CL1399.Contig4	BT_Q_G_ZJU_CL704.Contig3	704	294	91.8086	36.5592	1.3284	0	1.45e-39	gi|242005174|ref|XP_002423447.1|	1e-93	7-dehydrocholesterol reductase, putative [Pediculus humanus corporis] >gi|212506525|gb|EEB10709.1| 7-dehydrocholesterol reductase, putative [Pediculus humanus corporis]
649	BT_B_G_ZJU_Unigene336	BT_Q_G_ZJU_Unigene7755	213	89	46.2232	18.4166	1.32761	0	1.66e-87	gi|91095249|ref|XP_971558.1|	6e-73	PREDICTED: similar to nuclear import 7 homolog [Tribolium castaneum] >gi|270016870|gb|EFA13316.1| hypothetical protein TcasGA2_TC006900 [Tribolium castaneum]
29	BT_B_G_ZJU_CL167.Contig5	BT_Q_G_ZJU_CL842.Contig4	809	343	90.2484	36.4858	1.30657	0	1.01e-90	gi|307196399|gb|EFN77988.1|	1e-119	PDZ domain-containing protein GIPC1 [Harpegnathos saltator]
1458	BT_B_G_ZJU_Unigene3455	BT_Q_G_ZJU_Unigene4526	68	29	13.9708	5.68133	1.29812	7.72e-05	1.1e-46	gi|340722599|ref|XP_003399691.1|	5e-56	PREDICTED: hypothetical protein LOC100642260 [Bombus terrestris] >gi|350418614|ref|XP_003491915.1| PREDICTED: hypothetical protein LOC100743755 [Bombus impatiens]
513	BT_B_G_ZJU_CL2417.Contig1	BT_Q_G_ZJU_Unigene15275	110	47	21.7629	8.86664	1.29541	0	7.54e-107	gi|156543683|ref|XP_001605407.1|	3e-107	PREDICTED: glutamate--cysteine ligase catalytic subunit-like [Nasonia vitripennis]
688	BT_B_G_ZJU_Unigene468	BT_Q_G_ZJU_Unigene258	253	109	35.3149	14.5078	1.28345	0	6.78e-153	gi|328724595|ref|XP_001948420.2|	3e-09	PREDICTED: paramyosin, long form-like [Acyrthosiphon pisum]
1391	BT_B_G_ZJU_Unigene3191	BT_Q_G_ZJU_Unigene6462	162	70	21.0868	8.68825	1.2792	0	1.34e-127	gi|345485389|ref|XP_003425259.1|	3e-134	PREDICTED: ATP-binding cassette sub-family B member 6, mitochondrial-like isoform 2 [Nasonia vitripennis] >gi|345485391|ref|XP_001605354.2| PREDICTED: ATP-binding cassette sub-family B member 6, mitochondrial-like isoform 1 [Nasonia vitripennis]
9	BT_B_G_ZJU_CL55.Contig1	BT_Q_G_ZJU_Unigene7703	273	118	39.3728	16.2276	1.27875	0	2.67e-106	gi|229487404|emb|CAY54138.1|	1e-91	DnaJ domain containing protein [Heliconius melpomene]
3877	BT_B_G_ZJU_Unigene11885	BT_Q_G_ZJU_Unigene5680	67	29	18.3177	7.56019	1.27675	0.00010721	7.99e-14	gi|91076526|ref|XP_973616.1|	1e-11	PREDICTED: similar to predicted protein [Tribolium castaneum] >gi|270002612|gb|EEZ99059.1| hypothetical protein TcasGA2_TC004934 [Tribolium castaneum]
860	BT_B_G_ZJU_Unigene1191	BT_Q_G_ZJU_Unigene9706	159	69	25.1228	10.3958	1.273	0	4.55e-61	gi|193610829|ref|XP_001949945.1|	3e-68	PREDICTED: cytosolic endo-beta-N-acetylglucosaminidase-like isoform 1 [Acyrthosiphon pisum] >gi|328705875|ref|XP_003242930.1| PREDICTED: cytosolic endo-beta-N-acetylglucosaminidase-like isoform 2 [Acyrthosiphon pisum]
155	BT_B_G_ZJU_CL680.Contig1	BT_Q_G_ZJU_CL4.Contig2	1512	657	139.811	57.9287	1.27113	0	8.91e-102	gi|380024475|ref|XP_003696021.1|	1e-160	PREDICTED: rho-related BTB domain-containing protein 2-like [Apis florea]
3872	BT_B_G_ZJU_Unigene11517	BT_Q_G_ZJU_CL1908.Contig1	598	260	49.1445	20.3744	1.27027	0	4.71e-57	gi|170049876|ref|XP_001870953.1|	7e-80	glucosyl/glucuronosyl transferase [Culex quinquefasciatus] >gi|167871559|gb|EDS34942.1| glucosyl/glucuronosyl transferase [Culex quinquefasciatus]
202	BT_B_G_ZJU_CL913.Contig2	BT_Q_G_ZJU_Unigene3994	124	54	24.7087	10.2603	1.26795	0	9.11e-41	gi|332020128|gb|EGI60572.1|	1e-38	Exosome complex exonuclease RRP46 [Acromyrmex echinatior]
30	BT_B_G_ZJU_CL167.Contig6	BT_Q_G_ZJU_CL842.Contig9	817	357	81.3407	33.8916	1.26305	0	4.38e-90	gi|307196399|gb|EFN77988.1|	1e-119	PDZ domain-containing protein GIPC1 [Harpegnathos saltator]
236	BT_B_G_ZJU_CL1063.Contig1	BT_Q_G_ZJU_CL1930.Contig2	263	116	58.5371	24.6191	1.24957	0	2.33e-23	gi|270004132|gb|EFA00580.1|	3e-88	hypothetical protein TcasGA2_TC003450 [Tribolium castaneum]
830	BT_B_G_ZJU_Unigene1085	BT_Q_G_ZJU_Unigene1478	365	161	65.1589	27.4059	1.24947	0	4.76e-46	gi|91089827|ref|XP_969424.1|	8e-43	PREDICTED: similar to AGAP002956-PA [Tribolium castaneum]
2601	BT_B_G_ZJU_Unigene12171	BT_Q_G_ZJU_Unigene3991	306	135	30.8413	12.9743	1.24921	0	6.31e-102	gi|328780713|ref|XP_396382.3|	6e-131	PREDICTED: u3 small nucleolar RNA-associated protein 15 homolog [Apis mellifera]
2875	BT_B_G_ZJU_Unigene13829	BT_Q_G_ZJU_Unigene557	253	112	30.2655	12.7757	1.24428	0	7.13e-93	gi|345493601|ref|XP_001603923.2|	0	PREDICTED: long-chain fatty acid transport protein 4-like [Nasonia vitripennis]
1083	BT_B_G_ZJU_Unigene2055	BT_Q_G_ZJU_Unigene2607	795	352	65.4116	27.6165	1.24402	0	2.77e-102	gi|240849119|ref|NP_001155401.1|	3e-87	K-ras-like [Acyrthosiphon pisum] >gi|239792592|dbj|BAH72622.1| ACYPI000776 [Acyrthosiphon pisum]
108	BT_B_G_ZJU_CL493.Contig4	BT_Q_G_ZJU_CL1025.Contig4	634	281	68.7386	29.0506	1.24255	0	1.07e-92	gi|242012652|ref|XP_002427043.1|	2e-103	retiin, putative [Pediculus humanus corporis] >gi|212511291|gb|EEB14305.1| retiin, putative [Pediculus humanus corporis]
348	BT_B_G_ZJU_CL1637.Contig2	BT_Q_G_ZJU_Unigene11900	2768	1227	481.149	203.374	1.24235	0	2.48e-61	gi|195384271|ref|XP_002050841.1|	4e-62	GJ19976 [Drosophila virilis] >gi|194145638|gb|EDW62034.1| GJ19976 [Drosophila virilis]
2568	BT_B_G_ZJU_Unigene11967	BT_Q_G_ZJU_Unigene8632	133	59	24.1148	10.2005	1.24128	0	8.06e-134	gi|242006139|ref|XP_002423912.1|	7e-118	syntaxin-1A, putative [Pediculus humanus corporis] >gi|212507175|gb|EEB11174.1| syntaxin-1A, putative [Pediculus humanus corporis]
956	BT_B_G_ZJU_Unigene1543	BT_Q_G_ZJU_Unigene2217	574	255	90.182	38.202	1.23919	0	1.71e-52	gi|345488994|ref|XP_001602461.2|	4e-54	PREDICTED: myeloid leukemia factor-like [Nasonia vitripennis]
2193	BT_B_G_ZJU_Unigene9924	BT_Q_G_ZJU_Unigene9716	63	28	22.9655	9.73266	1.23856	0.000269449	6.12e-27	gi|328705040|ref|XP_001947336.2|	2e-31	PREDICTED: hypothetical protein LOC100167539 [Acyrthosiphon pisum]
2370	BT_B_G_ZJU_Unigene10986	BT_Q_G_ZJU_Unigene17302	63	28	15.2969	6.48277	1.23856	0.000269243	1.87e-76	gi|380012971|ref|XP_003690545.1|	2e-70	PREDICTED: AP-3 complex subunit beta-1-like [Apis florea]
1754	BT_B_G_ZJU_Unigene5670	BT_Q_G_ZJU_Unigene15743	63	28	19.1463	8.1141	1.23856	0.000268626	1.36e-21	gi|307197644|gb|EFN78823.1|	7e-23	Mediator of RNA polymerase II transcription subunit 26 [Harpegnathos saltator]
1119	BT_B_G_ZJU_Unigene2185	BT_Q_G_ZJU_CL131.Contig1	236	105	26.2638	11.1423	1.23703	0	7.21e-159	gi|328698278|ref|XP_001950238.2|	6e-135	PREDICTED: adenylosuccinate synthetase-like [Acyrthosiphon pisum]
1263	BT_B_G_ZJU_Unigene2739	BT_Q_G_ZJU_Unigene4787	265	118	26.4784	11.2426	1.23584	0	3.67e-68	gi|322798620|gb|EFZ20224.1|	1e-69	hypothetical protein SINV_06929 [Solenopsis invicta]
1736	BT_B_G_ZJU_Unigene5588	BT_Q_G_ZJU_Unigene15531	65	29	18.0192	7.66582	1.23302	0.000218402	5.28e-77	gi|357611890|gb|EHJ67703.1|	7e-69	structural maintenance of chromosomes smc4 [Danaus plexippus]
477	BT_B_G_ZJU_CL2229.Contig1	BT_Q_G_ZJU_Unigene4129	112	50	23.9681	10.2029	1.23214	0	5.32e-40	gi|91080603|ref|XP_974067.1|	2e-47	PREDICTED: similar to ring finger protein 141 [Tribolium castaneum] >gi|270005817|gb|EFA02265.1| hypothetical protein TcasGA2_TC007929 [Tribolium castaneum]
1264	BT_B_G_ZJU_Unigene2743	BT_Q_G_ZJU_Unigene4969	67	30	21.4905	9.17555	1.22784	0.000184	9.03e-30	gi|307189382|gb|EFN73792.1|	1e-30	Uncharacterized protein C11orf70 [Camponotus floridanus]
3825	BT_B_G_ZJU_Unigene2404	BT_Q_G_ZJU_CL753.Contig1	864	387	51.15	21.8465	1.22733	0	0	gi|350419990|ref|XP_003492363.1|	0	PREDICTED: molybdenum cofactor sulfurase-like [Bombus impatiens]
884	BT_B_G_ZJU_Unigene1316	BT_Q_G_ZJU_Unigene11743	611	274	68.2701	29.1929	1.22563	0	2.18e-40	gi|328697431|ref|XP_001945587.2|	1e-68	PREDICTED: AN1-type zinc finger protein 1-like [Acyrthosiphon pisum]
1447	BT_B_G_ZJU_Unigene3425	BT_Q_G_ZJU_Unigene12135	762	342	93.4908	40.0109	1.22443	0	2.25e-158	gi|307184678|gb|EFN71007.1|	1e-168	Carnitine O-palmitoyltransferase I, liver isoform [Camponotus floridanus]
1557	BT_B_G_ZJU_Unigene4335	BT_Q_G_ZJU_CL1861.Contig1	89	40	16.9096	7.24671	1.22244	1.39e-05	1.83e-68	gi|170051617|ref|XP_001861845.1|	1e-63	recessive suppressor of secretory defect [Culex quinquefasciatus] >gi|167872801|gb|EDS36184.1| recessive suppressor of secretory defect [Culex quinquefasciatus]
1724	BT_B_G_ZJU_Unigene5513	BT_Q_G_ZJU_Unigene6059	60	27	16.3717	7.02497	1.22064	0.000458634	5.81e-45	gi|383862221|ref|XP_003706582.1|	7e-42	PREDICTED: post-GPI attachment to proteins factor 2-like [Megachile rotundata]
2095	BT_B_G_ZJU_Unigene9270	BT_Q_G_ZJU_Unigene6645	80	36	23.4903	10.0795	1.22064	3.97e-05	8.97e-54	gi|195114194|ref|XP_002001652.1|	2e-45	GI16896 [Drosophila mojavensis] >gi|193912227|gb|EDW11094.1| GI16896 [Drosophila mojavensis]
1123	BT_B_G_ZJU_Unigene2198	BT_Q_G_ZJU_Unigene10532	404	182	39.5142	16.9739	1.21905	0	1.82e-159	gi|332017705|gb|EGI58383.1|	8e-153	U1 small nuclear ribonucleoprotein 70 kDa [Acromyrmex echinatior]
1302	BT_B_G_ZJU_Unigene2859	BT_Q_G_ZJU_Unigene3720	122	55	24.7722	10.6489	1.21801	0	6.59e-104	gi|66531954|ref|XP_624223.1|	3e-88	PREDICTED: CTP synthase-like [Apis mellifera]
1423	BT_B_G_ZJU_Unigene3299	BT_Q_G_ZJU_Unigene7228	361	163	32.1192	13.8288	1.21576	0	1.65e-135	gi|383857644|ref|XP_003704314.1|	5e-114	PREDICTED: venom serine carboxypeptidase-like [Megachile rotundata]
106	BT_B_G_ZJU_CL493.Contig2	BT_Q_G_ZJU_CL1025.Contig3	659	298	67.3482	29.0399	1.2136	0	1.47e-93	gi|242012652|ref|XP_002427043.1|	1e-104	retiin, putative [Pediculus humanus corporis] >gi|212511291|gb|EEB14305.1| retiin, putative [Pediculus humanus corporis]
2896	BT_B_G_ZJU_Unigene13964	BT_Q_G_ZJU_Unigene2620	881	401	93.5467	40.6009	1.20418	0	4.17e-71	gi|189236562|ref|XP_975592.2|	1e-72	PREDICTED: similar to programmed cell death protein [Tribolium castaneum]
269	BT_B_G_ZJU_CL1214.Contig2	BT_Q_G_ZJU_CL1544.Contig1	437	199	40.4893	17.5813	1.2035	0	1.09e-86	gi|307175303|gb|EFN65333.1|	1e-88	Charged multivesicular body protein 3 [Camponotus floridanus]
105	BT_B_G_ZJU_CL493.Contig1	BT_Q_G_ZJU_CL1025.Contig2	634	289	61.4045	26.6899	1.20205	0	1.38e-94	gi|340711263|ref|XP_003394198.1|	8e-105	PREDICTED: CAP-Gly domain-containing linker protein 1-like isoform 1 [Bombus terrestris]
2515	BT_B_G_ZJU_Unigene11698	BT_Q_G_ZJU_Unigene3781	68	31	17.5544	7.63094	1.2019	0.000213162	5.72e-92	gi|237874274|ref|NP_001153877.1|	2e-118	calpain-B [Apis mellifera]
1407	BT_B_G_ZJU_Unigene3239	BT_Q_G_ZJU_Unigene9286	162	74	33.9361	14.7814	1.19903	0	7.75e-75	gi|350398516|ref|XP_003485217.1|	2e-91	PREDICTED: mps one binder kinase activator-like 2-like [Bombus impatiens]
1492	BT_B_G_ZJU_Unigene3557	BT_Q_G_ZJU_Unigene4660	72	33	15.6004	6.81796	1.19417	0.000142407	2.6e-79	gi|193582381|ref|XP_001951216.1|	5e-76	PREDICTED: cell division cycle 5-like protein-like [Acyrthosiphon pisum]
2810	BT_B_G_ZJU_Unigene13314	BT_Q_G_ZJU_Unigene731	192	88	35.041	15.3143	1.19417	0	1.24e-141	gi|328712350|ref|XP_003244784.1|	2e-166	PREDICTED: lysyl-tRNA synthetase-like isoform 3 [Acyrthosiphon pisum]
1141	BT_B_G_ZJU_Unigene2246	BT_Q_G_ZJU_Unigene12406	285	131	26.3709	11.5582	1.19003	0	0	gi|345488560|ref|XP_001601846.2|	1e-180	PREDICTED: mRNA export factor-like [Nasonia vitripennis]
2266	BT_B_G_ZJU_Unigene10362	BT_Q_G_ZJU_Unigene14189	139	64	20.5157	9.00718	1.18758	0	2.89e-139	gi|91090560|ref|XP_971544.1|	3e-143	PREDICTED: similar to elongase, putative [Tribolium castaneum] >gi|270013348|gb|EFA09796.1| hypothetical protein TcasGA2_TC011938 [Tribolium castaneum]
790	BT_B_G_ZJU_Unigene957	BT_Q_G_ZJU_CL1148.Contig1	875	403	50.0312	21.9723	1.18714	0	6.11e-120	gi|328719426|ref|XP_001946258.2|	2e-140	PREDICTED: gamma-glutamyltranspeptidase 1-like isoform 1 [Acyrthosiphon pisum]
664	BT_B_G_ZJU_Unigene381	BT_Q_G_ZJU_Unigene437	364	168	60.9093	26.8059	1.18411	0	3.39e-19	gi|242003064|ref|XP_002422597.1|	2e-30	RalA-binding protein 1-A, putative [Pediculus humanus corporis] >gi|212505398|gb|EEB09859.1| RalA-binding protein 1-A, putative [Pediculus humanus corporis]
1144	BT_B_G_ZJU_Unigene2252	BT_Q_G_ZJU_Unigene9632	900	416	107.11	47.2086	1.18198	0	9.07e-61	gi|307205557|gb|EFN83862.1|	3e-78	THO complex subunit 6-like protein [Harpegnathos saltator]
538	BT_B_G_ZJU_CL2560.Contig1	BT_Q_G_ZJU_CL1398.Contig2	225	104	30.1636	13.2945	1.18198	0	3.42e-34	gi|322795094|gb|EFZ17936.1|	4e-40	hypothetical protein SINV_04886 [Solenopsis invicta]
2476	BT_B_G_ZJU_Unigene11535	BT_Q_G_ZJU_Unigene7684	265	123	43.2491	19.1414	1.17597	0	4.27e-31	gi|195026531|ref|XP_001986277.1|	9e-41	GH21270 [Drosophila grimshawi] >gi|193902277|gb|EDW01144.1| GH21270 [Drosophila grimshawi]
504	BT_B_G_ZJU_CL2362.Contig2	BT_Q_G_ZJU_CL272.Contig2	3168	1471	418.642	185.357	1.17541	0	3.05e-86	gi|157133375|ref|XP_001656227.1|	1e-99	leucyl aminopeptidase, putative [Aedes aegypti] >gi|108881564|gb|EAT45789.1| leucyl aminopeptidase, putative [Aedes aegypti]
3885	BT_B_G_ZJU_Unigene12870	BT_Q_G_ZJU_Unigene11003	631	293	171.502	75.9356	1.17538	0	1.18e-24	gi|291401689|ref|XP_002717180.1|	9e-22	PREDICTED: UDP-glucuronosyltransferase 2B16-like [Oryctolagus cuniculus]
25	BT_B_G_ZJU_CL139.Contig1	BT_Q_G_ZJU_CL372.Contig1	144	67	19.1019	8.47475	1.17247	0	3.02e-107	gi|328714574|ref|XP_001943811.2|	2e-07	PREDICTED: protein scribble homolog isoform 1 [Acyrthosiphon pisum]
165	BT_B_G_ZJU_CL748.Contig2	BT_Q_G_ZJU_Unigene7772	281	131	25.2113	11.2072	1.16964	0	0	gi|350419588|ref|XP_003492235.1|	0	PREDICTED: protein mothers against dpp-like [Bombus impatiens]
2832	BT_B_G_ZJU_Unigene13432	BT_Q_G_ZJU_Unigene1371	341	159	23.0576	10.2517	1.16938	0	1.08e-128	gi|242007058|ref|XP_002424359.1|	2e-160	coiled-coil domain-containing protein 47 precursor, putative [Pediculus humanus corporis] >gi|212507759|gb|EEB11621.1| coiled-coil domain-containing protein 47 precursor, putative [Pediculus humanus corporis]
655	BT_B_G_ZJU_Unigene352	BT_Q_G_ZJU_Unigene12121	469	219	172.322	76.7275	1.16729	0	2.38e-16	gi|321462303|gb|EFX73328.1|	3e-38	hypothetical protein DAPPUDRAFT_307951 [Daphnia pulex]
62	BT_B_G_ZJU_CL322.Contig1	BT_Q_G_ZJU_CL1172.Contig1	379	177	29.3411	13.0662	1.16709	0	1.12e-30	gi|340723959|ref|XP_003400354.1|	1e-115	PREDICTED: insulin receptor substrate 1-like isoform 1 [Bombus terrestris]
2897	BT_B_G_ZJU_Unigene13978	BT_Q_G_ZJU_Unigene528	545	256	46.8688	20.9926	1.15875	0	1.19e-94	gi|242247603|ref|NP_001156166.1|	1e-94	ELL complex EAP30 subunit-like [Acyrthosiphon pisum] >gi|239792933|dbj|BAH72744.1| ACYPI004419 [Acyrthosiphon pisum]
107	BT_B_G_ZJU_CL493.Contig3	BT_Q_G_ZJU_CL1025.Contig1	642	302	65.756	29.4948	1.15666	0	7.55e-94	gi|340711265|ref|XP_003394199.1|	2e-103	PREDICTED: CAP-Gly domain-containing linker protein 1-like isoform 2 [Bombus terrestris]
1082	BT_B_G_ZJU_Unigene2054	BT_Q_G_ZJU_CL1917.Contig2	2176	1026	108.205	48.6491	1.15328	0	0	gi|170037865|ref|XP_001846775.1|	0	transport protein sec23 [Culex quinquefasciatus] >gi|167881217|gb|EDS44600.1| transport protein sec23 [Culex quinquefasciatus]
3823	BT_B_G_ZJU_Unigene2160	BT_Q_G_ZJU_Unigene13504	89	42	19.7774	8.89954	1.15205	3.35e-05	5.2e-08	gi|312379781|gb|EFR25952.1|	4e-08	hypothetical protein AND_08281 [Anopheles darlingi]
582	BT_B_G_ZJU_Unigene53	BT_Q_G_ZJU_Unigene2290	1460	690	94.8874	42.7605	1.14994	0	0	gi|170035709|ref|XP_001845710.1|	0	T-complex protein 1 subunit alpha [Culex quinquefasciatus] >gi|167878016|gb|EDS41399.1| T-complex protein 1 subunit alpha [Culex quinquefasciatus]
316	BT_B_G_ZJU_CL1474.Contig2	BT_Q_G_ZJU_Unigene707	1140	539	48.9128	22.0518	1.14931	0	0	gi|383859710|ref|XP_003705335.1|	0	PREDICTED: transcription elongation factor SPT5-like [Megachile rotundata]
247	BT_B_G_ZJU_CL1084.Contig2	BT_Q_G_ZJU_CL1065.Contig2	555	263	62.4652	28.2253	1.14606	0	3.43e-96	gi|307207649|gb|EFN85287.1|	1e-83	Phosphoglycerate mutase family member 5 [Harpegnathos saltator]
2270	BT_B_G_ZJU_Unigene10376	BT_Q_G_ZJU_Unigene7314	97	46	15.6469	7.07544	1.14499	1.39e-05	1.75e-50	gi|193610498|ref|XP_001946246.1|	4e-128	PREDICTED: uncharacterized protein ZK1073.1-like [Acyrthosiphon pisum]
372	BT_B_G_ZJU_CL1740.Contig1	BT_Q_G_ZJU_Unigene2143	183	87	21.9864	9.9669	1.14139	0	8.64e-55	gi|242005490|ref|XP_002423598.1|	3e-51	protein TFG, putative [Pediculus humanus corporis] >gi|212506746|gb|EEB10860.1| protein TFG, putative [Pediculus humanus corporis]
1928	BT_B_G_ZJU_Unigene8073	BT_Q_G_ZJU_Unigene6543	61	29	16.9442	7.68115	1.14139	0.000842841	4.17e-27	gi|270002763|gb|EEZ99210.1|	5e-49	wings apart-like protein [Tribolium castaneum]
2272	BT_B_G_ZJU_Unigene10389	BT_Q_G_ZJU_Unigene11785	94297	44872	9538.67	4328.16	1.14003	0	8.68e-65	gi|5231178|gb|AAD41105.1|AF157961_1	8e-62	cysteine proteinase [Hypera postica]
1222	BT_B_G_ZJU_Unigene2560	BT_Q_G_ZJU_Unigene1953	2467	1181	214.952	98.1206	1.13139	0	8.57e-44	gi|149689038|gb|ABR27834.1|	1e-19	E3 ubiquitin ligase [Triatoma infestans]
2584	BT_B_G_ZJU_Unigene12039	BT_Q_G_ZJU_Unigene10136	142	68	44.2195	20.1917	1.13092	0	1.68e-06	gi|380024728|ref|XP_003696144.1|	1e-10	PREDICTED: homeodomain-only protein-like isoform 2 [Apis florea]
1223	BT_B_G_ZJU_Unigene2569	BT_Q_G_ZJU_Unigene12566	267	128	32.4433	14.8307	1.12933	0	7.98e-144	gi|380018001|ref|XP_003692929.1|	3e-180	PREDICTED: glucose transporter type 1-like [Apis florea]
262	BT_B_G_ZJU_CL1176.Contig2	BT_Q_G_ZJU_CL113.Contig1	125	60	20.3051	9.29359	1.12753	0	9e-110	gi|350423002|ref|XP_003493355.1|	2e-116	PREDICTED: microspherule protein 1-like [Bombus impatiens]
97	BT_B_G_ZJU_CL453.Contig1	BT_Q_G_ZJU_Unigene8418	462	222	32.6045	14.9392	1.12597	0	1.07e-95	gi|357621307|gb|EHJ73180.1|	1e-175	hypothetical protein KGM_12309 [Danaus plexippus]
2639	BT_B_G_ZJU_Unigene12381	BT_Q_G_ZJU_Unigene11730	22781	10955	2234.45	1024.58	1.12488	0	0	gi|189240524|ref|XP_971875.2|	4e-178	PREDICTED: similar to ribosomal protein L3e [Tribolium castaneum] >gi|270011378|gb|EFA07826.1| hypothetical protein TcasGA2_TC005395 [Tribolium castaneum]
63	BT_B_G_ZJU_CL322.Contig2	BT_Q_G_ZJU_CL1172.Contig2	345	166	29.2527	13.4212	1.12405	0	4.61e-32	gi|340723959|ref|XP_003400354.1|	3e-118	PREDICTED: insulin receptor substrate 1-like isoform 1 [Bombus terrestris]
1410	BT_B_G_ZJU_Unigene3250	BT_Q_G_ZJU_Unigene1528	1260	607	242.043	111.186	1.12229	0	6.72e-11	gi|91086139|ref|XP_968980.1|	2e-17	PREDICTED: similar to AGAP008073-PA [Tribolium castaneum]
430	BT_B_G_ZJU_CL2019.Contig2	BT_Q_G_ZJU_Unigene11062	249	120	27.6	12.6832	1.12175	0	1.99e-70	gi|156552402|ref|XP_001600716.1|	1e-68	PREDICTED: glucosamine-6-phosphate isomerase-like isoform 1 [Nasonia vitripennis] >gi|345492024|ref|XP_003426757.1| PREDICTED: glucosamine-6-phosphate isomerase-like isoform 2 [Nasonia vitripennis]
2788	BT_B_G_ZJU_Unigene13151	BT_Q_G_ZJU_Unigene11994	6006	2896	455.075	209.235	1.12098	0	0	gi|251825191|gb|ACT20729.1|	9e-169	24-dehydrocholesterol reductase [Daphnia pulex]
2972	BT_B_G_ZJU_Unigene14748	BT_Q_G_ZJU_CL1260.Contig1	85	41	19.8076	9.11037	1.12048	8.31e-05	5.5e-106	gi|242247375|ref|NP_001156317.1|	1e-85	serine/threonine-protein phosphatase 6 catalytic subunit [Acyrthosiphon pisum] >gi|239790702|dbj|BAH71896.1| ACYPI010064 [Acyrthosiphon pisum]
2671	BT_B_G_ZJU_Unigene12578	BT_Q_G_ZJU_Unigene10574	412	199	39.737	18.3016	1.11851	0	0	gi|242022035|ref|XP_002431447.1|	0	DEAD box ATP-dependent RNA helicase, putative [Pediculus humanus corporis] >gi|212516735|gb|EEB18709.1| DEAD box ATP-dependent RNA helicase, putative [Pediculus humanus corporis]
223	BT_B_G_ZJU_CL993.Contig1	BT_Q_G_ZJU_Unigene8446	476	230	27.3861	12.618	1.11796	0	1.75e-103	gi|345483160|ref|XP_001606121.2|	3e-128	PREDICTED: KIF1-binding protein homolog [Nasonia vitripennis]
2386	BT_B_G_ZJU_Unigene11041	BT_Q_G_ZJU_Unigene4028	169	82	22.7661	10.533	1.11196	0	5.27e-122	gi|307199044|gb|EFN79768.1|	0	DEAD-box helicase Dbp80 [Harpegnathos saltator]
679	BT_B_G_ZJU_Unigene442	BT_Q_G_ZJU_Unigene359	136	66	18.482	8.55247	1.11171	0	5.27e-111	gi|357605835|gb|EHJ64793.1|	1e-109	putative mini-chromosome maintenance deficient 9 [Danaus plexippus]
2853	BT_B_G_ZJU_Unigene13632	BT_Q_G_ZJU_Unigene11229	105	51	18.6246	8.62595	1.11046	1.4e-05	3.53e-19	gi|270005301|gb|EFA01749.1|	2e-28	hypothetical protein TcasGA2_TC007347 [Tribolium castaneum]
777	BT_B_G_ZJU_Unigene802	BT_Q_G_ZJU_Unigene11520	817	397	56.6219	26.2356	1.10983	0	2.82e-109	gi|91090592|ref|XP_972768.1|	1e-122	PREDICTED: similar to transcription initiation factor RRN3 [Tribolium castaneum]
1120	BT_B_G_ZJU_Unigene2186	BT_Q_G_ZJU_Unigene2092	183	89	27.3293	12.6738	1.1086	0	1.32e-116	gi|380019830|ref|XP_003693804.1|	2e-107	PREDICTED: LOW QUALITY PROTEIN: ras-related GTP-binding protein D-like [Apis florea]
2079	BT_B_G_ZJU_Unigene9154	BT_Q_G_ZJU_Unigene3768	150	73	20.1091	9.33172	1.10763	0	1.39e-116	gi|242014883|ref|XP_002428112.1|	6e-109	down syndrome critical region protein, putative [Pediculus humanus corporis] >gi|212512643|gb|EEB15374.1| down syndrome critical region protein, putative [Pediculus humanus corporis]
1278	BT_B_G_ZJU_Unigene2772	BT_Q_G_ZJU_Unigene8351	150	73	19.2541	8.93499	1.10763	0	6.94e-58	gi|328722817|ref|XP_003247678.1|	5e-95	PREDICTED: dnaJ homolog subfamily C member 1-like isoform 2 [Acyrthosiphon pisum]
683	BT_B_G_ZJU_Unigene451	BT_Q_G_ZJU_Unigene10017	263	128	21.6521	10.0483	1.10756	0	0	gi|340710344|ref|XP_003393752.1|	0	PREDICTED: SWI/SNF-related matrix-associated actin-dependent regulator of chromatin subfamily B member 1-like [Bombus terrestris] >gi|350415889|ref|XP_003490780.1| PREDICTED: SWI/SNF-related matrix-associated actin-dependent regulator of chromatin subfamily B member 1-like [Bombus impatiens] >gi|383852860|ref|XP_003701943.1| PREDICTED: SWI/SNF-related matrix-associated actin-dependent regulator o…
2790	BT_B_G_ZJU_Unigene13163	BT_Q_G_ZJU_CL1424.Contig1	152	74	29.2393	13.5735	1.10711	0	3.11e-63	gi|350536861|ref|NP_001233114.1|	7e-59	ras-related C3 botulinum toxin substrate 1 isoform Rac1-like [Acyrthosiphon pisum] >gi|239790009|dbj|BAH71594.1| ACYPI005996 [Acyrthosiphon pisum]
1286	BT_B_G_ZJU_Unigene2821	BT_Q_G_ZJU_CL1141.Contig2	322	157	91.0824	42.3464	1.10493	0	9.35e-43	gi|307209094|gb|EFN86251.1|	2e-76	AP-1 complex subunit sigma-2 [Harpegnathos saltator]
2569	BT_B_G_ZJU_Unigene11975	BT_Q_G_ZJU_Unigene10148	166	81	21.5067	10.0067	1.10383	0	9.62e-94	gi|307202014|gb|EFN81578.1|	2e-86	Solute carrier family 25 member 38 [Harpegnathos saltator]
928	BT_B_G_ZJU_Unigene1465	BT_Q_G_ZJU_Unigene12770	125	61	26.0673	12.1298	1.10368	0	7.71e-48	gi|242008826|ref|XP_002425199.1|	3e-43	conserved hypothetical protein [Pediculus humanus corporis] >gi|212508915|gb|EEB12461.1| conserved hypothetical protein [Pediculus humanus corporis]
2187	BT_B_G_ZJU_Unigene9903	BT_Q_G_ZJU_Unigene1551	245	120	26.0545	12.1685	1.09838	0	0	gi|345485025|ref|XP_001605773.2|	9e-156	PREDICTED: ras-related GTP-binding protein A-like [Nasonia vitripennis]
2885	BT_B_G_ZJU_Unigene13890	BT_Q_G_ZJU_Unigene2449	3638	1785	171.802	80.3788	1.09586	0	3.57e-157	gi|157118694|ref|XP_001653215.1|	9e-137	pyruvate dehydrogenase [Aedes aegypti] >gi|108875637|gb|EAT39862.1| pyruvate dehydrogenase [Aedes aegypti]
390	BT_B_G_ZJU_CL1821.Contig1	BT_Q_G_ZJU_Unigene190	169	83	22.2061	10.3992	1.09448	0	7.22e-54	gi|380018935|ref|XP_003693374.1|	1e-53	PREDICTED: probable rRNA-processing protein EBP2 homolog [Apis florea]
298	BT_B_G_ZJU_CL1372.Contig1	BT_Q_G_ZJU_Unigene2144	114	56	28.1227	13.1728	1.09417	7.26e-06	1.56e-10	gi|225542818|gb|ACN91292.1|	9e-06	dentin sialophosphoprotein precursor [Ornithorhynchus anatinus]
1097	BT_B_G_ZJU_Unigene2083	BT_Q_G_ZJU_Unigene1716	3043	1496	261.53	122.6	1.09302	0	7.82e-130	gi|193652640|ref|XP_001943100.1|	0	PREDICTED: protein ERGIC-53-like isoform 1 [Acyrthosiphon pisum] >gi|328717491|ref|XP_003246222.1| PREDICTED: protein ERGIC-53-like isoform 2 [Acyrthosiphon pisum]
2282	BT_B_G_ZJU_Unigene10428	BT_Q_G_ZJU_Unigene4326	250	123	36.2439	17.0035	1.09191	0	0	gi|125776883|ref|XP_001359425.1|	1e-145	GA10892 [Drosophila pseudoobscura pseudoobscura] >gi|195152692|ref|XP_002017270.1| GL21618 [Drosophila persimilis] >gi|121990043|sp|Q295Y7.1|GMPPB_DROPS RecName: Full=Mannose-1-phosphate guanyltransferase beta; AltName: Full=GDP-mannose pyrophosphorylase B; AltName: Full=GTP-mannose-1-phosphate guanylyltransferase beta >gi|54639169|gb|EAL28571.1| GA10892 [Drosophila pseudoobscura pseudoobscura] >…
3043	BT_B_G_ZJU_Unigene15221	BT_Q_G_ZJU_Unigene17233	73	36	14.1405	6.64939	1.08854	0.000409118	1.95e-92	gi|156543818|ref|XP_001606558.1|	1e-85	PREDICTED: serine protease HTRA2, mitochondrial-like isoform 1 [Nasonia vitripennis] >gi|345495752|ref|XP_003427567.1| PREDICTED: serine protease HTRA2, mitochondrial-like isoform 2 [Nasonia vitripennis]
2383	BT_B_G_ZJU_Unigene11038	BT_Q_G_ZJU_Unigene10149	174	86	19.2253	9.0607	1.08532	0	4e-51	gi|307201533|gb|EFN81296.1|	1e-74	Nuclear pore complex protein Nup155 [Harpegnathos saltator]
2280	BT_B_G_ZJU_Unigene10423	BT_Q_G_ZJU_Unigene12831	190	94	26.3621	12.4363	1.0839	0	1.07e-62	gi|340728541|ref|XP_003402580.1|	1e-63	PREDICTED: exosome complex component RRP45-like [Bombus terrestris]
408	BT_B_G_ZJU_CL1904.Contig2	BT_Q_G_ZJU_Unigene11675	489	242	50.8731	24.0067	1.08346	0	1.19e-35	gi|345494863|ref|XP_003427391.1|	3e-75	PREDICTED: hypothetical protein LOC100115805 isoform 2 [Nasonia vitripennis] >gi|345494865|ref|XP_001600427.2| PREDICTED: hypothetical protein LOC100115805 isoform 1 [Nasonia vitripennis]
2499	BT_B_G_ZJU_Unigene11618	BT_Q_G_ZJU_Unigene12676	246	122	24.9752	11.8106	1.08041	0	0	gi|91080321|ref|XP_974455.1|	0	PREDICTED: similar to phospholipid-transporting atpase 1 (aminophospholipid flippase 1) [Tribolium castaneum] >gi|270005709|gb|EFA02157.1| hypothetical protein TcasGA2_TC007810 [Tribolium castaneum]
526	BT_B_G_ZJU_CL2490.Contig1	BT_Q_G_ZJU_CL354.Contig2	534	265	56.6148	26.79	1.07948	0	1.07e-117	gi|307212600|gb|EFN88315.1|	1e-132	Thioredoxin domain-containing protein 5 [Harpegnathos saltator]
1957	BT_B_G_ZJU_Unigene8274	BT_Q_G_ZJU_Unigene10655	451	225	120.226	57.1931	1.07184	0	1.36e-28	gi|357631270|gb|EHJ78860.1|	1e-23	putative nucleotide binding protein 2 [Danaus plexippus]
885	BT_B_G_ZJU_Unigene1322	BT_Q_G_ZJU_Unigene2599	1324	662	236.357	112.688	1.06864	0	2.21e-25	gi|307177169|gb|EFN66402.1|	2e-31	39S ribosomal protein L20, mitochondrial [Camponotus floridanus]
459	BT_B_G_ZJU_CL2145.Contig1	BT_Q_G_ZJU_Unigene4148	130	65	22.2904	10.6274	1.06864	0	3.8e-33	gi|328706965|ref|XP_001950833.2|	8e-36	PREDICTED: nucleoside diphosphate-linked moiety X motif 19, mitochondrial-like [Acyrthosiphon pisum]
585	BT_B_G_ZJU_Unigene65	BT_Q_G_ZJU_Unigene1398	288	144	47.5616	22.6759	1.06864	0	7.85e-36	gi|270003026|gb|EEZ99473.1|	3e-35	hypothetical protein TcasGA2_TC000046 [Tribolium castaneum]
2814	BT_B_G_ZJU_Unigene13325	BT_Q_G_ZJU_Unigene163	555	278	107.506	51.3481	1.06604	0	1.73e-29	gi|195120149|ref|XP_002004591.1|	1e-54	GI20015 [Drosophila mojavensis] >gi|193909659|gb|EDW08526.1| GI20015 [Drosophila mojavensis]
2825	BT_B_G_ZJU_Unigene13375	BT_Q_G_ZJU_Unigene10533	538	271	72.334	34.743	1.05795	0	1.21e-151	gi|346654995|gb|AEO44887.1|	0	shaggy [Tribolium castaneum]
218	BT_B_G_ZJU_CL978.Contig1	BT_Q_G_ZJU_Unigene12732	198	100	22.9737	11.0638	1.05414	0	3.8e-14	gi|291226304|ref|XP_002733133.1|	4e-20	PREDICTED: ALdehyde deHydrogenase family member (alh-2)-like, partial [Saccoglossus kowalevskii]
2412	BT_B_G_ZJU_Unigene11167	BT_Q_G_ZJU_Unigene10351	322	163	29.4802	14.2299	1.05083	0	1.81e-78	gi|301072333|gb|ADK56128.1|	1e-90	putative inhibitor of apoptosis 1 [Lygus lineolaris]
84	BT_B_G_ZJU_CL395.Contig1	BT_Q_G_ZJU_CL675.Contig1	424	215	56.8416	27.4838	1.04836	0	7.32e-164	gi|350422230|ref|XP_003493098.1|	1e-117	PREDICTED: argininosuccinate synthase-like [Bombus impatiens]
3739	BT_B_G_ZJU_CL75.Contig5	BT_Q_G_ZJU_CL1533.Contig2	327	166	40.6588	19.6813	1.04674	0	6e-48	gi|189234311|ref|XP_001813428.1|	2e-80	PREDICTED: similar to MAX dimerization protein [Tribolium castaneum]
507	BT_B_G_ZJU_CL2377.Contig2	BT_Q_G_ZJU_Unigene7754	183	93	24.676	11.9576	1.04518	0	2.15e-107	gi|380012305|ref|XP_003690226.1|	1e-108	PREDICTED: uncharacterized protein LOC100871919 isoform 1 [Apis florea]
1430	BT_B_G_ZJU_Unigene3309	BT_Q_G_ZJU_Unigene727	906	461	188.089	91.2585	1.04338	0	2.6e-12	gi|240849097|ref|NP_001155822.1|	6e-25	39S ribosomal protein L27, mitochondrial [Acyrthosiphon pisum] >gi|239792997|dbj|BAH72768.1| ACYPI009921 [Acyrthosiphon pisum]
520	BT_B_G_ZJU_CL2449.Contig2	BT_Q_G_ZJU_Unigene11141	222	113	46.7873	22.7087	1.04287	0	1.27e-57	gi|312378602|gb|EFR25134.1|	4e-74	hypothetical protein AND_09811 [Anopheles darlingi]
3738	BT_B_G_ZJU_CL75.Contig4	BT_Q_G_ZJU_CL1533.Contig1	398	203	47.8173	23.2561	1.03993	0	9.08e-47	gi|189234311|ref|XP_001813428.1|	1e-77	PREDICTED: similar to MAX dimerization protein [Tribolium castaneum]
2930	BT_B_G_ZJU_Unigene14318	BT_Q_G_ZJU_Unigene363	1205	615	91.9551	44.7509	1.03901	0	1.01e-25	gi|328702025|ref|XP_001949288.2|	3e-87	PREDICTED: leucine-rich repeat neuronal protein 2-like [Acyrthosiphon pisum]
2478	BT_B_G_ZJU_Unigene11543	BT_Q_G_ZJU_Unigene13947	86	44	18.4325	8.99241	1.03547	0.000218233	2.3e-55	gi|328781218|ref|XP_392535.3|	9e-67	PREDICTED: beta-arrestin-1 [Apis mellifera]
312	BT_B_G_ZJU_CL1458.Contig1	BT_Q_G_ZJU_Unigene417	1245	637	196.716	95.973	1.03542	0	2.35e-85	gi|312381011|gb|EFR26862.1|	3e-73	hypothetical protein AND_06767 [Anopheles darlingi]
2912	BT_B_G_ZJU_Unigene14166	BT_Q_G_ZJU_Unigene11653	213	109	28.9744	14.1384	1.03516	0	3.7e-09	gi|328705811|ref|XP_001947916.2|	1e-42	PREDICTED: ATP-binding cassette sub-family A member 3-like [Acyrthosiphon pisum]
2067	BT_B_G_ZJU_Unigene9057	BT_Q_G_ZJU_Unigene7327	117	60	20.3122	9.93253	1.03211	1.41e-05	1.16e-34	gi|91087377|ref|XP_975644.1|	7e-27	PREDICTED: similar to CDC28 protein kinase 1-like protein [Tribolium castaneum]
2612	BT_B_G_ZJU_Unigene12240	BT_Q_G_ZJU_Unigene2255	2576	1323	426.426	208.832	1.02996	0	1.23e-65	gi|307205416|gb|EFN83757.1|	2e-63	Eukaryotic translation initiation factor 4E [Harpegnathos saltator]
2676	BT_B_G_ZJU_Unigene12597	BT_Q_G_ZJU_Unigene12968	144	74	25.7396	12.6127	1.02911	0	1.26e-33	gi|332025623|gb|EGI65785.1|	9e-37	UPF0635 protein [Acromyrmex echinatior]
894	BT_B_G_ZJU_Unigene1358	BT_Q_G_ZJU_CL1514.Contig2	72	37	16.7501	8.20778	1.02911	0.000847817	4.75e-33	gi|167516626|ref|XP_001742654.1|	3e-43	hypothetical protein [Monosiga brevicollis MX1] >gi|163779278|gb|EDQ92892.1| predicted protein [Monosiga brevicollis MX1]
1567	BT_B_G_ZJU_Unigene4375	BT_Q_G_ZJU_Unigene4000	103	53	19.7043	9.66803	1.02722	5.21e-05	3.4e-12	gi|380028495|ref|XP_003697935.1|	8e-23	PREDICTED: DNA-directed RNA polymerase III subunit RPC7-like [Apis florea]
787	BT_B_G_ZJU_Unigene912	BT_Q_G_ZJU_Unigene693	501	258	39.6028	19.4467	1.02608	0	2.35e-120	gi|328722584|ref|XP_001944612.2|	0	PREDICTED: puromycin-sensitive aminopeptidase-like [Acyrthosiphon pisum]
456	BT_B_G_ZJU_CL2133.Contig2	BT_Q_G_ZJU_CL1187.Contig1	600	309	50.2	24.6518	1.02599	0	8.65e-59	gi|328701837|ref|XP_001944504.2|	2e-68	PREDICTED: facilitated trehalose transporter Tret1-like [Acyrthosiphon pisum]
405	BT_B_G_ZJU_CL1889.Contig1	BT_Q_G_ZJU_CL1900.Contig2	872	450	43.207	21.2612	1.02304	0	5.27e-71	gi|307187354|gb|EFN72482.1|	6e-85	KH domain-containing, RNA-binding, signal transduction-associated protein 3 [Camponotus floridanus]
1358	BT_B_G_ZJU_Unigene3098	BT_Q_G_ZJU_Unigene11263	422	218	28.0163	13.8005	1.02155	0	0	gi|229577161|ref|NP_001153316.1|	0	large subunit GTPase 1 homolog [Acyrthosiphon pisum]
829	BT_B_G_ZJU_Unigene1083	BT_Q_G_ZJU_Unigene603	650	336	82.2938	40.5631	1.02062	0	5.29e-80	gi|193636512|ref|XP_001950745.1|	4e-17	PREDICTED: stress-induced-phosphoprotein 1-like [Acyrthosiphon pisum]
1464	BT_B_G_ZJU_Unigene3467	BT_Q_G_ZJU_Unigene2685	429	222	46.0451	22.7205	1.01905	0	4.08e-93	gi|239791006|dbj|BAH72025.1|	1e-94	ACYPI002894 [Acyrthosiphon pisum]
833	BT_B_G_ZJU_Unigene1091	BT_Q_G_ZJU_Unigene1897	3655	1893	157.356	77.7114	1.01783	0	9.27e-28	gi|328698245|ref|XP_001949669.2|	0	PREDICTED: hypothetical protein LOC100167407 [Acyrthosiphon pisum]
224	BT_B_G_ZJU_CL995.Contig1	BT_Q_G_ZJU_CL745.Contig3	353	183	40.6525	20.0957	1.01646	0	2.57e-43	gi|380023740|ref|XP_003695670.1|	8e-39	PREDICTED: probable small nuclear ribonucleoprotein E-like [Apis florea]
2852	BT_B_G_ZJU_Unigene13615	BT_Q_G_ZJU_Unigene3677	216	112	23.847	11.7906	1.01617	0	7.35e-90	gi|328709096|ref|XP_001944574.2|	1e-136	PREDICTED: protein brunelleschi-like [Acyrthosiphon pisum]
749	BT_B_G_ZJU_Unigene719	BT_Q_G_ZJU_Unigene212	3458	1794	1200.67	593.965	1.01539	0	1.05e-27	gi|241781184|ref|XP_002400257.1|	6e-23	ribosomal protein L39, putative [Ixodes scapularis] >gi|215510701|gb|EEC20154.1| ribosomal protein L39, putative [Ixodes scapularis]
50	BT_B_G_ZJU_CL278.Contig1	BT_Q_G_ZJU_CL989.Contig1	2936	1524	238.184	117.891	1.01463	0	3.52e-17	gi|197276652|ref|NP_001127843.1|	9e-24	nicotinamide riboside kinase [Apis mellifera]
279	BT_B_G_ZJU_CL1256.Contig1	BT_Q_G_ZJU_Unigene2526	577	300	55.4585	27.4949	1.01225	0	6.72e-81	gi|380021068|ref|XP_003694396.1|	2e-127	PREDICTED: LOW QUALITY PROTEIN: signal recognition particle 68 kDa protein-like [Apis florea]
735	BT_B_G_ZJU_Unigene656	BT_Q_G_ZJU_Unigene9860	269	140	33.5072	16.6284	1.01082	0	1.55e-161	gi|242020286|ref|XP_002430586.1|	1e-151	protein ROP, putative [Pediculus humanus corporis] >gi|212515758|gb|EEB17848.1| protein ROP, putative [Pediculus humanus corporis]
368	BT_B_G_ZJU_CL1723.Contig1	BT_Q_G_ZJU_CL1467.Contig1	322	168	42.1503	20.9697	1.00724	0	3.8e-64	gi|328705811|ref|XP_001947916.2|	1e-29	PREDICTED: ATP-binding cassette sub-family A member 3-like [Acyrthosiphon pisum]
2591	BT_B_G_ZJU_Unigene12109	BT_Q_G_ZJU_Unigene11429	2355	1229	339.645	169.015	1.00688	0	1.61e-67	gi|307179543|gb|EFN67857.1|	3e-75	Inositol monophosphatase [Camponotus floridanus]
1322	BT_B_G_ZJU_Unigene2919	BT_Q_G_ZJU_Unigene8782	205	107	29.4739	14.6692	1.00665	0	1.94e-135	gi|328716789|ref|XP_001946016.2|	4e-135	PREDICTED: TBC1 domain family member CG11727-like [Acyrthosiphon pisum]
3773	BT_B_G_ZJU_CL1786.Contig1	BT_Q_G_ZJU_Unigene1905	2089	1094	143.702	71.7595	1.00184	0	0	gi|328702369|ref|XP_001952163.2|	5e-166	PREDICTED: probable maltase L-like [Acyrthosiphon pisum]

## Sheet: up-regulated in MED
Pairs ID	MEAM1 Gene ID	MED Gene ID	MEAM1 Rawreads(7200120)	MED Rawreads(7550948)	MEAM1 RPKM	MED RPKM	Log2 ratio (?/?)	FDR	E-value(Q)	Nr ID	Nr Evalue	Nr Annotation
2131	BT_B_G_ZJU_Unigene9564	BT_Q_G_ZJU_Unigene10277	37	78	7.26846	14.6108	-1.00731	0.000912602	1.12e-49	gi|240849438|ref|NP_001155551.1|	2e-44	general control of amino acid synthesis-like [Acyrthosiphon pisum] >gi|239790746|dbj|BAH71915.1| ACYPI003941 [Acyrthosiphon pisum]
2949	BT_B_G_ZJU_Unigene14564	BT_Q_G_ZJU_CL1422.Contig1	211	445	55.6073	111.827	-1.00793	2.42e-17	7.64e-35	gi|91078322|ref|XP_972953.1|	3e-32	PREDICTED: similar to pyridoxal kinase [Tribolium castaneum] >gi|270003960|gb|EFA00408.1| hypothetical protein TcasGA2_TC003259 [Tribolium castaneum]
2215	BT_B_G_ZJU_Unigene10062	BT_Q_G_ZJU_Unigene11594	215	467	25.8087	53.4542	-1.05045	2.34e-19	1.07e-109	gi|312374437|gb|EFR21993.1|	4e-153	hypothetical protein AND_15922 [Anopheles darlingi]
1403	BT_B_G_ZJU_Unigene3230	BT_Q_G_ZJU_CL667.Contig2	253	551	36.9488	76.7308	-1.05428	8.66e-23	6.57e-58	gi|318054254|ref|NP_001187796.1|	2e-47	dynactin subunit 6 [Ictalurus punctatus] >gi|308323993|gb|ADO29132.1| dynactin subunit 6 [Ictalurus punctatus]
1633	BT_B_G_ZJU_Unigene4854	BT_Q_G_ZJU_Unigene2647	56	122	9.29229	19.3034	-1.05475	1.04e-05	4.04e-97	gi|209571446|ref|NP_001129356.1|	1e-172	isovaleryl coenzyme A dehydrogenase [Bombyx mori] >gi|208609173|dbj|BAG72196.1| isovaleryl coenzyme A dehydrogenase [Bombyx mori] >gi|209172195|dbj|BAG74561.1| isovaleryl Coenzyme A dehydrogenase [Bombyx mori]
1661	BT_B_G_ZJU_Unigene5031	BT_Q_G_ZJU_Unigene1119	48	106	12.2322	25.7577	-1.07432	3.31e-05	2.23e-14	gi|156353422|ref|XP_001623065.1|	3e-21	predicted protein [Nematostella vectensis] >gi|156209719|gb|EDO30965.1| predicted protein [Nematostella vectensis]
1332	BT_B_G_ZJU_Unigene2955	BT_Q_G_ZJU_CL1307.Contig2	290	641	23.2681	49.041	-1.07563	3.5e-27	1.73e-96	gi|27447661|gb|AAO13691.1|AF146757_1	1e-83	alpha-amylase [Ceratitis capitata]
116	BT_B_G_ZJU_CL520.Contig2	BT_Q_G_ZJU_Unigene2524	954	2135	110.323	235.425	-1.09354	2.96e-90	9.13e-55	gi|91077326|ref|XP_974776.1|	1e-65	PREDICTED: similar to GA19292-PA [Tribolium castaneum] >gi|270001668|gb|EEZ98115.1| hypothetical protein TcasGA2_TC000533 [Tribolium castaneum]
3831	BT_B_G_ZJU_Unigene2993	BT_Q_G_ZJU_CL1795.Contig1	1516	3401	514.797	1101.24	-1.09705	1e-143	1.86e-06	gi|221057067|ref|XP_002259671.1|	1e-09	hypothetical protein, conserved in Plasmodium species [Plasmodium knowlesi strain H] >gi|193809743|emb|CAQ40445.1| hypothetical protein, conserved in Plasmodium species [Plasmodium knowlesi strain H]
258	BT_B_G_ZJU_CL1147.Contig4	BT_Q_G_ZJU_CL205.Contig1	1241	2801	167.99	361.547	-1.1058	4e-120	7.38e-07	gi|33285936|gb|AAQ01583.1|	8e-08	reverse transcriptase [Aedes albopictus]
257	BT_B_G_ZJU_CL1147.Contig1	BT_Q_G_ZJU_CL205.Contig3	853	1946	142.392	309.755	-1.12126	1.01e-85	3.95e-07	gi|337729657|gb|AEI70330.1|	5e-06	FB-NOF transposable element protein [Drosophila melanogaster]
3770	BT_B_G_ZJU_CL1705.Contig2	BT_Q_G_ZJU_CL564.Contig2	435	1004	120.831	265.927	-1.13804	7.45e-46	5.34e-36	gi|389609061|dbj|BAM18142.1|	9e-36	unknown unsecreted protein [Papilio xuthus]
339	BT_B_G_ZJU_CL1579.Contig3	BT_Q_G_ZJU_Unigene12100	263	619	53.8749	120.909	-1.16624	8.63e-30	1.28e-101	gi|242008014|ref|XP_002424808.1|	3e-104	malate dehydrogenase, putative [Pediculus humanus corporis] >gi|212508346|gb|EEB12070.1| malate dehydrogenase, putative [Pediculus humanus corporis]
2919	BT_B_G_ZJU_Unigene14209	BT_Q_G_ZJU_Unigene11719	361	852	74.1687	166.913	-1.17022	8.2e-41	3.28e-17	gi|321453738|gb|EFX64945.1|	1e-31	hypothetical protein DAPPUDRAFT_65805 [Daphnia pulex]
48	BT_B_G_ZJU_CL275.Contig1	BT_Q_G_ZJU_CL210.Contig3	353	835	46.8709	105.719	-1.17347	3.42e-40	8.94e-84	gi|345483324|ref|XP_003424792.1|	2e-106	PREDICTED: venom serine carboxypeptidase-like isoform 2 [Nasonia vitripennis]
480	BT_B_G_ZJU_CL2250.Contig1	BT_Q_G_ZJU_CL774.Contig1	22645	54002	1397.2	3177.11	-1.18518	0	1.09e-141	gi|193579936|ref|XP_001950765.1|	4e-142	PREDICTED: venom carboxylesterase-6-like [Acyrthosiphon pisum]
1132	BT_B_G_ZJU_Unigene2212	BT_Q_G_ZJU_CL1047.Contig1	995	2422	103.36	239.906	-1.21479	1.12e-120	1.76e-20	gi|350397591|ref|XP_003484925.1|	6e-22	PREDICTED: UPF0436 protein C9orf6 homolog [Bombus impatiens]
1067	BT_B_G_ZJU_Unigene2027	BT_Q_G_ZJU_Unigene1658	303	748	36.4037	85.6924	-1.23508	4.56e-39	2.14e-28	gi|193697617|ref|XP_001943575.1|	1e-58	PREDICTED: facilitated trehalose transporter Tret1-like [Acyrthosiphon pisum]
2281	BT_B_G_ZJU_Unigene10426	BT_Q_G_ZJU_CL255.Contig2	58	144	9.88395	23.3993	-1.24331	2.52e-08	3.14e-35	gi|209863079|ref|NP_001119613.2|	1e-43	cathepsin B precursor [Acyrthosiphon pisum]
547	BT_B_G_ZJU_CL2597.Contig2	BT_Q_G_ZJU_Unigene1248	408	1063	25.2859	62.8188	-1.31286	2.07e-60	1.88e-129	gi|332375338|gb|AEE62810.1|	1e-117	unknown [Dendroctonus ponderosae]
2207	BT_B_G_ZJU_Unigene10018	BT_Q_G_ZJU_Unigene10922	128	343	20.3171	51.914	-1.35343	4.01e-21	5.58e-19	gi|350417369|ref|XP_003491389.1|	2e-21	PREDICTED: hypothetical protein LOC100740057 [Bombus impatiens]
3498	BT_B_G_ZJU_Unigene20124	BT_Q_G_ZJU_CL574.Contig1	32	87	7.71592	20.003	-1.37431	4.39e-06	4.42e-42	gi|42397986|gb|AAS13459.1|	3e-174	putative reverse transcriptase [Drosophila simulans]
800	BT_B_G_ZJU_Unigene985	BT_Q_G_ZJU_CL948.Contig1	8290	22771	660.568	1730.15	-1.38912	0	0	gi|193634299|ref|XP_001944859.1|	5e-175	PREDICTED: selenium-binding protein 1-B-like [Acyrthosiphon pisum]
3291	BT_B_G_ZJU_Unigene17374	BT_Q_G_ZJU_Unigene9369	32	91	8.30723	22.5261	-1.43916	9.94e-07	2.48e-17	gi|193664559|ref|XP_001946897.1|	2e-30	PREDICTED: facilitated trehalose transporter Tret1-like [Acyrthosiphon pisum]
15	BT_B_G_ZJU_CL76.Contig5	BT_Q_G_ZJU_CL273.Contig3	30	92	17.2888	50.5556	-1.54803	1.77e-07	3.79e-15	gi|312190375|dbj|BAJ33507.1|	1e-16	vitellogenin [Trigonotylus caelestialium]
395	BT_B_G_ZJU_CL1857.Contig1	BT_Q_G_ZJU_CL761.Contig1	568	1768	16.7882	49.8282	-1.56952	6.87e-130	0	gi|350422112|ref|XP_003493060.1|	0	PREDICTED: kinase D-interacting substrate of 220 kDa-like [Bombus impatiens]
404	BT_B_G_ZJU_CL1888.Contig1	BT_Q_G_ZJU_Unigene12033	166	520	13.6826	40.8697	-1.57869	2.38e-39	2.86e-102	gi|193657147|ref|XP_001952785.1|	5e-120	PREDICTED: chitobiosyldiphosphodolichol beta-mannosyltransferase-like [Acyrthosiphon pisum]
3620	BT_B_G_ZJU_Unigene22881	BT_Q_G_ZJU_CL1306.Contig1	13	41	6.54176	19.6731	-1.58848	0.000645374	5.62e-25	gi|242014414|ref|XP_002427886.1|	3e-51	valacyclovir hydrolase, putative [Pediculus humanus corporis] >gi|212512355|gb|EEB15148.1| valacyclovir hydrolase, putative [Pediculus humanus corporis]
49	BT_B_G_ZJU_CL276.Contig2	BT_Q_G_ZJU_Unigene12327	713	2297	35.316	108.488	-1.61914	4.77e-176	4.24e-49	gi|328701837|ref|XP_001944504.2|	1e-63	PREDICTED: facilitated trehalose transporter Tret1-like [Acyrthosiphon pisum]
561	BT_B_G_ZJU_CL2653.Contig1	BT_Q_G_ZJU_Unigene11845	151	506	49.933	159.551	-1.67595	1.19e-41	6.68e-10	gi|392902290|ref|NP_001255944.1|	3e-08	Protein CLEC-199, isoform e [Caenorhabditis elegans] >gi|358246425|emb|CCE71670.1| Protein CLEC-199, isoform e [Caenorhabditis elegans]
3750	BT_B_G_ZJU_CL655.Contig1	BT_Q_G_ZJU_CL653.Contig2	587	1999	21.625	70.2215	-1.69921	3.23e-164	0	gi|70673205|gb|AAZ06771.1|	0	vitellogenin [Homalodisca vitripennis]
2416	BT_B_G_ZJU_Unigene11219	BT_Q_G_ZJU_Unigene10797	73	252	15.6221	51.4226	-1.71882	5.57e-22	1.01e-20	gi|312190375|dbj|BAJ33507.1|	2e-32	vitellogenin [Trigonotylus caelestialium]
1268	BT_B_G_ZJU_Unigene2751	BT_Q_G_ZJU_CL1023.Contig1	396	1388	22.4761	75.1197	-1.7408	2.45e-118	5.96e-85	gi|328700747|ref|XP_001944913.2|	0	PREDICTED: sodium-coupled monocarboxylate transporter 2-like [Acyrthosiphon pisum]
519	BT_B_G_ZJU_CL2445.Contig1	BT_Q_G_ZJU_CL813.Contig2	388	1380	47.0227	159.475	-1.7619	1.24e-119	1.07e-46	gi|91078322|ref|XP_972953.1|	6e-49	PREDICTED: similar to pyridoxal kinase [Tribolium castaneum] >gi|270003960|gb|EFA00408.1| hypothetical protein TcasGA2_TC003259 [Tribolium castaneum]
2812	BT_B_G_ZJU_Unigene13320	BT_Q_G_ZJU_Unigene11908	2901	10382	233.436	796.597	-1.77083	0	4.38e-56	gi|283436226|ref|NP_001157405.1|	9e-124	cystathionase-like [Acyrthosiphon pisum] >gi|239791187|dbj|BAH72093.1| ACYPI000919 [Acyrthosiphon pisum]
963	BT_B_G_ZJU_Unigene1571	BT_Q_G_ZJU_CL867.Contig2	97	349	13.9751	47.9454	-1.77853	1.77e-31	4.24e-36	gi|328704447|ref|XP_003242494.1|	7e-47	PREDICTED: thiamine transporter 2-like isoform 3 [Acyrthosiphon pisum]
3753	BT_B_G_ZJU_CL783.Contig3	BT_Q_G_ZJU_CL593.Contig1	290	1055	34.1042	118.304	-1.79448	4.41e-94	1.18e-66	gi|339896285|gb|AEK21828.1|	0	cytochrome P450 [Bemisia tabaci]
429	BT_B_G_ZJU_CL2018.Contig1	BT_Q_G_ZJU_Unigene10999	3588	13423	342.491	1221.76	-1.83482	0	1.36e-60	gi|328718795|ref|XP_001947661.2|	8e-84	PREDICTED: putative serine protease K12H4.7-like isoform 1 [Acyrthosiphon pisum] >gi|328718797|ref|XP_003246580.1| PREDICTED: putative serine protease K12H4.7-like isoform 2 [Acyrthosiphon pisum]
3493	BT_B_G_ZJU_Unigene20004	BT_Q_G_ZJU_Unigene9009	28	105	7.67026	27.4271	-1.83825	1.66e-10	1.79e-14	gi|312190375|dbj|BAJ33507.1|	6e-36	vitellogenin [Trigonotylus caelestialium]
2058	BT_B_G_ZJU_Unigene8992	BT_Q_G_ZJU_Unigene10927	36	138	6.62241	24.2064	-1.86996	7.49e-14	3.25e-88	gi|229365856|gb|ACQ57908.1|	1e-75	L-xylulose reductase [Anoplopoma fimbria]
3784	BT_B_G_ZJU_Unigene275	BT_Q_G_ZJU_Unigene2134	11146	42734	866.273	3167	-1.87022	0	7.86e-74	gi|321477664|gb|EFX88622.1|	7e-90	hypothetical protein DAPPUDRAFT_191142 [Daphnia pulex]
1716	BT_B_G_ZJU_Unigene5462	BT_Q_G_ZJU_Unigene9008	61	235	13.2583	48.7041	-1.87714	4.4e-23	4.39e-38	gi|342318865|gb|AEL22916.1|	1e-58	vitellogenin [Nilaparvata lugens]
2450	BT_B_G_ZJU_Unigene11398	BT_Q_G_ZJU_CL369.Contig2	147	581	18.5772	70.0127	-1.91409	5.02e-57	2.16e-141	gi|91082037|ref|XP_970725.1|	0	PREDICTED: similar to AGAP004744-PA [Tribolium castaneum]
1115	BT_B_G_ZJU_Unigene2177	BT_Q_G_ZJU_CL1328.Contig2	1177	4769	81.0057	312.971	-1.94994	0	1.95e-134	gi|328719875|ref|XP_003246887.1|	1e-137	PREDICTED: probable maltase L-like [Acyrthosiphon pisum]
2129	BT_B_G_ZJU_Unigene9550	BT_Q_G_ZJU_Unigene11654	94	382	19.1427	74.1784	-1.9542	6.83e-39	3.23e-40	gi|363896064|gb|AEW43116.1|	1e-43	UDP-glycosyltransferase UGT33F2 [Helicoverpa armigera]
2903	BT_B_G_ZJU_Unigene14028	BT_Q_G_ZJU_Unigene11000	1107	4543	249.185	975.116	-1.96835	0	2.42e-23	gi|322785978|gb|EFZ12594.1|	1e-28	hypothetical protein SINV_07473 [Solenopsis invicta]
394	BT_B_G_ZJU_CL1852.Contig3	BT_Q_G_ZJU_CL580.Contig2	25	103	9.33378	36.6685	-1.97401	2.89e-11	5.47e-33	gi|2564105|gb|AAC15914.1|	2e-44	histone H1 [Chaetopterus variopedatus]
3683	BT_B_G_ZJU_Unigene25170	BT_Q_G_ZJU_Unigene11721	20	84	4.64504	18.6027	-2.00175	1.75e-09	7.32e-45	gi|307201531|gb|EFN81294.1|	0	Hepatocyte growth factor-regulated tyrosine kinase substrate [Harpegnathos saltator]
3211	BT_B_G_ZJU_Unigene16606	BT_Q_G_ZJU_CL1130.Contig2	26	112	10.2587	42.138	-2.03828	1.16e-12	1.21e-44	gi|240849189|ref|NP_001155742.1|	3e-96	39S ribosomal protein L45, mitochondrial [Acyrthosiphon pisum] >gi|239789330|dbj|BAH71295.1| ACYPI008057 [Acyrthosiphon pisum]
3839	BT_B_G_ZJU_Unigene4046	BT_Q_G_ZJU_Unigene10921	52	234	10.1292	43.4635	-2.10129	1.69e-26	1.48e-90	gi|328873419|gb|EGG21786.1|	4e-18	glycosyltransferase [Dictyostelium fasciculatum]
3775	BT_B_G_ZJU_CL2043.Contig1	BT_Q_G_ZJU_CL548.Contig2	446	2064	35.8469	158.185	-2.14169	9.39e-231	5.22e-78	gi|328713913|ref|XP_001944829.2|	8e-124	PREDICTED: proton-coupled amino acid transporter 1-like [Acyrthosiphon pisum]
1188	BT_B_G_ZJU_Unigene2434	BT_Q_G_ZJU_Unigene12044	15321	71870	1159.61	5186.93	-2.16124	0	2.45e-85	gi|270004841|gb|EFA01289.1|	2e-77	cathepsin B precursor [Tribolium castaneum]
3627	BT_B_G_ZJU_Unigene23227	BT_Q_G_ZJU_Unigene293	9	45	4.6641	22.237	-2.25329	3.83e-06	4.11e-18	gi|42397986|gb|AAS13459.1|	1e-109	putative reverse transcriptase [Drosophila simulans]
3793	BT_B_G_ZJU_Unigene475	BT_Q_G_ZJU_CL371.Contig1	262	1326	25.789	124.456	-2.27081	7.09e-160	3.82e-88	gi|328702369|ref|XP_001952163.2|	3e-93	PREDICTED: probable maltase L-like [Acyrthosiphon pisum]
3	BT_B_G_ZJU_CL26.Contig1	BT_Q_G_ZJU_CL1696.Contig1	10372	52736	747.94	3626.18	-2.27746	0	2.19e-37	gi|161343861|tpg|DAA06111.1|	9e-42	TPA: TPA_inf: cathepsin B [Myzus persicae]
3891	BT_B_G_ZJU_Unigene13490	BT_Q_G_ZJU_CL1660.Contig1	8789	47839	1209.79	6278.99	-2.37578	0	3.24e-59	gi|339896283|gb|AEK21827.1|	2e-94	cytochrome P450 [Bemisia tabaci]
3429	BT_B_G_ZJU_Unigene19070	BT_Q_G_ZJU_Unigene2208	29	197	7.34984	47.6085	-2.69543	8.23e-30	3.15e-67	gi|193654811|ref|XP_001950178.1|	7e-115	PREDICTED: sodium/potassium-transporting ATPase subunit beta-2-like [Acyrthosiphon pisum]
263	BT_B_G_ZJU_CL1180.Contig1	BT_Q_G_ZJU_CL1492.Contig2	4061	29469	470.015	3252.24	-2.79065	0	7.6e-68	gi|199584541|gb|ACH90395.1|	6e-71	glutathione-S-transferase [Bemisia tabaci]
3876	BT_B_G_ZJU_Unigene11819	BT_Q_G_ZJU_Unigene11145	6945	51002	746.569	5227.85	-2.80787	0	1.55e-86	gi|194746631|ref|XP_001955780.1|	1e-75	GF16067 [Drosophila ananassae] >gi|190628817|gb|EDV44341.1| GF16067 [Drosophila ananassae]
452	BT_B_G_ZJU_CL2116.Contig1	BT_Q_G_ZJU_Unigene2684	14	105	7.77765	55.6222	-2.83825	3.83e-17	1.46e-09	gi|328717936|ref|XP_003246341.1|	6e-66	PREDICTED: galactosylceramide sulfotransferase-like [Acyrthosiphon pisum]
738	BT_B_G_ZJU_Unigene670	BT_Q_G_ZJU_Unigene11638	32	260	9.18258	71.1421	-2.95373	6.96e-43	1.22e-48	gi|340380685|ref|XP_003388852.1|	8e-42	PREDICTED: cathepsin B-like [Amphimedon queenslandica]
3843	BT_B_G_ZJU_Unigene5319	BT_Q_G_ZJU_Unigene744	233	2052	47.3108	397.301	-3.06999	0	2.93e-43	gi|339896275|gb|AEK21823.1|	6e-84	cytochrome P450 [Bemisia tabaci]
875	BT_B_G_ZJU_Unigene1295	BT_Q_G_ZJU_Unigene11878	356	3224	34.7705	300.258	-3.11027	0	9.84e-67	gi|339896275|gb|AEK21823.1|	2e-112	cytochrome P450 [Bemisia tabaci]
3854	BT_B_G_ZJU_Unigene9317	BT_Q_G_ZJU_CL30.Contig5	135	3483	21.3793	525.96	-4.62066	0	9.58e-57	gi|357622711|gb|EHJ74125.1|	5e-161	glycosyl hydrolase family 31 protein [Danaus plexippus]
