# Supplementary material for: Transcriptomic analyses reveal the adaptive features and biological differences of guts from two invasive whitefly species
Source: BMC Genomics. 2014 May 15;15(1):370. doi: 10.1186/1471-2164-15-370 (PMC4035086; doi:10.1186/1471-2164-15-370)
Supplement: Supplementary file 10 — Additional file 10: Real time quantitative PCR (qPCR) analysis. Twenty orthologous genes were selected for validation of expression level between MEAM1 and MED gut using qPCR. In this table, we listed the fold change values revealed by the transcriptome analysis, the fold change obtained by RT-PCR, and the primers for the RT-PCR. (XLSX 12 KB) [file 12864_2014_6066_MOESM10_ESM.xlsx]

## Sheet: qPCR
Pairs ID	MEAM1 Gene ID	MED Gene ID	log2(MEAM1 RPKM/MED RPKM)	log2 Ratio (qPCR)(mean±SE)	Concordant	Primer Sequences (forward )	Primer Sequences (reverse)
3854	BT_B_G_ZJU_Unigene9317	BT_Q_G_ZJU_CL30.Contig5	-4.62066	-5.01±0.11	Yes	ATTACCCTGCACCTCTCGAC	GCAGGATGATGCTTATCGAA
875	BT_B_G_ZJU_Unigene1295	BT_Q_G_ZJU_Unigene11878	-3.11027	-1.05±0.25	Yes	GATATCCACGACGCTTGCTA	AAGACCCGTTCGATTTCATC
3843	BT_B_G_ZJU_Unigene5319	BT_Q_G_ZJU_Unigene744	-3.06999	-1.75±0.07	Yes	TCCCTGGAACGTATCTACCG	CAAAGTCAAAGCAGCTCTCG
738	BT_B_G_ZJU_Unigene670	BT_Q_G_ZJU_Unigene11638	-2.95373	-3.51±0.25	Yes	ATCATGACACATGGACCGAT	CCATCCAAGGGCTCTGAC
452	BT_B_G_ZJU_CL2116.Contig1	BT_Q_G_ZJU_Unigene2684	-2.83825	-2.17±0.44	Yes	TCGGGAAATCAATAAGGACA	GCGAAGGATTGTGACGTAAA
3876	BT_B_G_ZJU_Unigene11819	BT_Q_G_ZJU_Unigene11145	-2.80787	-1.95±0.07	Yes	GATCAAAGCTCAGGGATCGT	ACCCATCCGACTTAGGATCA
263	BT_B_G_ZJU_CL1180.Contig1	BT_Q_G_ZJU_CL1492.Contig2	-2.79065	0.69±0.21		GACGACTGGGAGGATTTACTG	AGGAATCGTTTCTCGATTCAA
3429	BT_B_G_ZJU_Unigene19070	BT_Q_G_ZJU_Unigene2208	-2.69543	-0.94±0.11	Yes	GATTCCCACAAAGCAAACCT	CACGCGGTAGATCTCTTGAA
3891	BT_B_G_ZJU_Unigene13490	BT_Q_G_ZJU_CL1660.Contig1	-2.37578	-2.00±0.16	Yes	GGGTCAAACTCTCAACGACA	GGGTTCCGTACAAATTCTGG
3	BT_B_G_ZJU_CL26.Contig1	BT_Q_G_ZJU_CL1696.Contig1	-2.27746	-1.66±0.12	Yes	CCACGATTCCTTCCAACTTT	ATGCAGGGTACCTGTAAGGC
1160	BT_B_G_ZJU_Unigene2364	BT_Q_G_ZJU_Unigene14848	6.60175	7.41±0.38	Yes	TGTCATGGGCTACTTCGAGA	TTAACGGTGTTCTTGCGTTC
1370	BT_B_G_ZJU_Unigene3117	BT_Q_G_ZJU_Unigene10188	5.29746	5.09±0.12	Yes	TCAGCCTGGTCAATATGGTG	ACTCCCGCACCAGGTTATT
3810	BT_B_G_ZJU_Unigene1447	BT_Q_G_ZJU_Unigene11650	5.21739	3.07±0.27	Yes	GCGCTGACTTGTTAGAGAAGG	ACATCCGGTCCGTCATAATC
1421	BT_B_G_ZJU_Unigene3288	BT_Q_G_ZJU_Unigene1281	4.87063	7.22±0.06	Yes	TATTCAAAGGCTGTGGTGCT	CATTGAAACGAACGTTGCTC
424	BT_B_G_ZJU_CL1978.Contig1	BT_Q_G_ZJU_Unigene6586	3.56049	3.44±0.19	Yes	TTGCAAGAATCATCACTCCAC	ATTTCAATGGGCGTTATTCC
95	BT_B_G_ZJU_CL444.Contig2	BT_Q_G_ZJU_Unigene7313	2.99018	3.40±0.17	Yes	CCTGAATTAGGACAATTGAGGAT	CCCAAGTGGTGAAATAAACTGT
3865	BT_B_G_ZJU_Unigene10819	BT_Q_G_ZJU_CL934.Contig1	2.85178	4.12±0.13	Yes	AGCGTTGGCTACAGTCTCCT	AAACCACCAGCTTATGTCCTC
1026	BT_B_G_ZJU_Unigene1847	BT_Q_G_ZJU_Unigene2638	2.81252	4.83±0.10	Yes	CAGGAAGTGACTTGGCTGAG	TCACGAAGAGTTCTGGGTTG
2777	BT_B_G_ZJU_Unigene13097	BT_Q_G_ZJU_Unigene13499	2.73766	2.37±0.28	Yes	TGAGCCAATAAATCAAGACTGG	TTGATGATGCGAGAGGACAT
842	BT_B_G_ZJU_Unigene1108	BT_Q_G_ZJU_Unigene10260	2.7128	5.32±0.49	Yes	TTTCAGGTCCGTCAAACATC	AAACCAAAGCATCTTTCTTCG
TATA Box Binding Protein-Associated Factor (TAF) was chosen as the endogenous reference gene in qPCR analysis with the 2-△△Ct method.
